# Supplementary material for: Genomic Surveillance of SARS‐CoV‐2 in Senegal (2020–2024): Variant Turnover, Omicron Introductions, and Interregional Spread
Source: Influenza Other Respir Viruses. 2026 Jun 12;20(6):e70273. doi: 10.1111/irv.70273 (PMC13261306; doi:10.1111/irv.70273)
Supplement: Supplementary file 1 — Data S1: Metadata table for Senegalese SARS‐CoV‐2 genomes included in the study. [file IRV-20-e70273-s004.xlsx]

## Sheet: Sheet1
strain	gisaid_epi_isl	date	region	country	division	originating_lab	submitting_lab	authors
hCoV-19/Senegal/73973/2020	EPI_ISL_8525809	2020	Africa	Senegal	Dakar	Institut Pasteur de Dakar	Institut Pasteur de Dakar	Diallo Amadou, Diagne Moussa Moise, Dia Ndongo, Sankhe Safietou, Ndiaye Ndack, Loucoubar Cheikh, Faye Ousmane, Sall Amadou Alpha
hCoV-19/Senegal/91009/2020	EPI_ISL_8525823	2020	Africa	Senegal	Matam	Institut Pasteur de Dakar	Institut Pasteur de Dakar	Diallo Amadou, Diagne Moussa Moise, Dia Ndongo, Sankhe Safietou, Ndiaye Ndack, Loucoubar Cheikh, Faye Ousmane, Sall Amadou Alpha
hCoV-19/Senegal/74896/2020	EPI_ISL_8525814	2020	Africa	Senegal	Dakar	Institut Pasteur de Dakar	Institut Pasteur de Dakar	Diallo Amadou, Diagne Moussa Moise, Dia Ndongo, Sankhe Safietou, Ndiaye Ndack, Loucoubar Cheikh, Faye Ousmane, Sall Amadou Alpha
hCoV-19/Senegal/70957/2020	EPI_ISL_8525796	2020	Africa	Senegal	Dakar	Institut Pasteur de Dakar	Institut Pasteur de Dakar	Diallo Amadou, Diagne Moussa Moise, Dia Ndongo, Sankhe Safietou, Ndiaye Ndack, Loucoubar Cheikh, Faye Ousmane, Sall Amadou Alpha
hCoV-19/Senegal/29669/2020	EPI_ISL_8525668	2020	Africa	Senegal	Dakar	Institut Pasteur de Dakar	Institut Pasteur de Dakar	Diallo Amadou, Diagne Moussa Moise, Dia Ndongo, Sankhe Safietou, Ndiaye Ndack, Loucoubar Cheikh, Faye Ousmane, Sall Amadou Alpha
hCoV-19/Senegal/90396/2020	EPI_ISL_8525857	2020	Africa	Senegal	Kedougou	Institut Pasteur de Dakar	Institut Pasteur de Dakar	Diallo Amadou, Diagne Moussa Moise, Dia Ndongo, Sankhe Safietou, Ndiaye Ndack, Loucoubar Cheikh, Faye Ousmane, Sall Amadou Alpha
hCoV-19/Senegal/259367/2021	EPI_ISL_8526941	2021	Africa	Senegal	Kaolack	Institut Pasteur de Dakar	Institut Pasteur de Dakar	Diallo Amadou, Diagne Moussa Moise, Dia Ndongo, Sankhe Safietou, Ndiaye Ndack, Loucoubar Cheikh, Faye Ousmane, Sall Amadou Alpha
hCoV-19/Senegal/173355/2021	EPI_ISL_8527747	2021	Africa	Senegal	Saint-Louis	Institut Pasteur de Dakar	Institut Pasteur de Dakar	Diallo Amadou, Diagne Moussa Moise, Dia Ndongo, Sankhe Safietou, Ndiaye Ndack, Loucoubar Cheikh, Faye Ousmane, Sall Amadou Alpha
hCoV-19/Senegal/135738/2021	EPI_ISL_8527781	2021	Africa	Senegal	Saint-Louis	Institut Pasteur de Dakar	Institut Pasteur de Dakar	Diallo Amadou, Diagne Moussa Moise, Dia Ndongo, Sankhe Safietou, Ndiaye Ndack, Loucoubar Cheikh, Faye Ousmane, Sall Amadou Alpha
hCoV-19/Senegal/260388/2021	EPI_ISL_8527015	2021	Africa	Senegal	Fatick	Institut Pasteur de Dakar	Institut Pasteur de Dakar	Diallo Amadou, Diagne Moussa Moise, Dia Ndongo, Sankhe Safietou, Ndiaye Ndack, Loucoubar Cheikh, Faye Ousmane, Sall Amadou Alpha
hCoV-19/Senegal/260387/2021	EPI_ISL_8527014	2021	Africa	Senegal	Fatick	Institut Pasteur de Dakar	Institut Pasteur de Dakar	Diallo Amadou, Diagne Moussa Moise, Dia Ndongo, Sankhe Safietou, Ndiaye Ndack, Loucoubar Cheikh, Faye Ousmane, Sall Amadou Alpha
hCoV-19/Senegal/259369/2021	EPI_ISL_8526942	2021	Africa	Senegal	Kaffrine	Institut Pasteur de Dakar	Institut Pasteur de Dakar	Diallo Amadou, Diagne Moussa Moise, Dia Ndongo, Sankhe Safietou, Ndiaye Ndack, Loucoubar Cheikh, Faye Ousmane, Sall Amadou Alpha
hCoV-19/Senegal/135883/2021	EPI_ISL_8527882	2021	Africa	Senegal	Saint-Louis	Institut Pasteur de Dakar	Institut Pasteur de Dakar	Diallo Amadou, Diagne Moussa Moise, Dia Ndongo, Sankhe Safietou, Ndiaye Ndack, Loucoubar Cheikh, Faye Ousmane, Sall Amadou Alpha
hCoV-19/Senegal/135759/2021	EPI_ISL_8527786	2021	Africa	Senegal	Saint-Louis	Institut Pasteur de Dakar	Institut Pasteur de Dakar	Diallo Amadou, Diagne Moussa Moise, Dia Ndongo, Sankhe Safietou, Ndiaye Ndack, Loucoubar Cheikh, Faye Ousmane, Sall Amadou Alpha
hCoV-19/Senegal/135737/2021	EPI_ISL_8527785	2021	Africa	Senegal	Saint-Louis	Institut Pasteur de Dakar	Institut Pasteur de Dakar	Diallo Amadou, Diagne Moussa Moise, Dia Ndongo, Sankhe Safietou, Ndiaye Ndack, Loucoubar Cheikh, Faye Ousmane, Sall Amadou Alpha
hCoV-19/Senegal/135745/2021	EPI_ISL_8527784	2021	Africa	Senegal	Saint-Louis	Institut Pasteur de Dakar	Institut Pasteur de Dakar	Diallo Amadou, Diagne Moussa Moise, Dia Ndongo, Sankhe Safietou, Ndiaye Ndack, Loucoubar Cheikh, Faye Ousmane, Sall Amadou Alpha
hCoV-19/Senegal/135703/2021	EPI_ISL_8527802	2021	Africa	Senegal	Saint-Louis	Institut Pasteur de Dakar	Institut Pasteur de Dakar	Diallo Amadou, Diagne Moussa Moise, Dia Ndongo, Sankhe Safietou, Ndiaye Ndack, Loucoubar Cheikh, Faye Ousmane, Sall Amadou Alpha
hCoV-19/Senegal/135965/2021	EPI_ISL_8527898	2021	Africa	Senegal	Saint-Louis	Institut Pasteur de Dakar	Institut Pasteur de Dakar	Diallo Amadou, Diagne Moussa Moise, Dia Ndongo, Sankhe Safietou, Ndiaye Ndack, Loucoubar Cheikh, Faye Ousmane, Sall Amadou Alpha
hCoV-19/Senegal/135959/2021	EPI_ISL_8527896	2021	Africa	Senegal	Louga	Institut Pasteur de Dakar	Institut Pasteur de Dakar	Diallo Amadou, Diagne Moussa Moise, Dia Ndongo, Sankhe Safietou, Ndiaye Ndack, Loucoubar Cheikh, Faye Ousmane, Sall Amadou Alpha
hCoV-19/Senegal/173342/2021	EPI_ISL_8528012	2021	Africa	Senegal	Saint-Louis	Institut Pasteur de Dakar	Institut Pasteur de Dakar	Diallo Amadou, Diagne Moussa Moise, Dia Ndongo, Sankhe Safietou, Ndiaye Ndack, Loucoubar Cheikh, Faye Ousmane, Sall Amadou Alpha
hCoV-19/Senegal/173354/2021	EPI_ISL_8528006	2021	Africa	Senegal	Saint-Louis	Institut Pasteur de Dakar	Institut Pasteur de Dakar	Diallo Amadou, Diagne Moussa Moise, Dia Ndongo, Sankhe Safietou, Ndiaye Ndack, Loucoubar Cheikh, Faye Ousmane, Sall Amadou Alpha
hCoV-19/Senegal/173357/2021	EPI_ISL_8528007	2021	Africa	Senegal	Saint-Louis	Institut Pasteur de Dakar	Institut Pasteur de Dakar	Diallo Amadou, Diagne Moussa Moise, Dia Ndongo, Sankhe Safietou, Ndiaye Ndack, Loucoubar Cheikh, Faye Ousmane, Sall Amadou Alpha
hCoV-19/Senegal/135926/2021	EPI_ISL_8527911	2021	Africa	Senegal	Saint-Louis	Institut Pasteur de Dakar	Institut Pasteur de Dakar	Diallo Amadou, Diagne Moussa Moise, Dia Ndongo, Sankhe Safietou, Ndiaye Ndack, Loucoubar Cheikh, Faye Ousmane, Sall Amadou Alpha
hCoV-19/Senegal/97920/2021	EPI_ISL_8527804	2021	Africa	Senegal	Saint-Louis	Institut Pasteur de Dakar	Institut Pasteur de Dakar	Diallo Amadou, Diagne Moussa Moise, Dia Ndongo, Sankhe Safietou, Ndiaye Ndack, Loucoubar Cheikh, Faye Ousmane, Sall Amadou Alpha
hCoV-19/Senegal/135773/2021	EPI_ISL_8527788	2021	Africa	Senegal	Saint-Louis	Institut Pasteur de Dakar	Institut Pasteur de Dakar	Diallo Amadou, Diagne Moussa Moise, Dia Ndongo, Sankhe Safietou, Ndiaye Ndack, Loucoubar Cheikh, Faye Ousmane, Sall Amadou Alpha
hCoV-19/Senegal/135786/2021	EPI_ISL_8527791	2021	Africa	Senegal	Saint-Louis	Institut Pasteur de Dakar	Institut Pasteur de Dakar	Diallo Amadou, Diagne Moussa Moise, Dia Ndongo, Sankhe Safietou, Ndiaye Ndack, Loucoubar Cheikh, Faye Ousmane, Sall Amadou Alpha
hCoV-19/Senegal/135924/2021	EPI_ISL_8527889	2021	Africa	Senegal	Saint-Louis	Institut Pasteur de Dakar	Institut Pasteur de Dakar	Diallo Amadou, Diagne Moussa Moise, Dia Ndongo, Sankhe Safietou, Ndiaye Ndack, Loucoubar Cheikh, Faye Ousmane, Sall Amadou Alpha
hCoV-19/Senegal/135666/2021	EPI_ISL_8527795	2021	Africa	Senegal	Saint-Louis	Institut Pasteur de Dakar	Institut Pasteur de Dakar	Diallo Amadou, Diagne Moussa Moise, Dia Ndongo, Sankhe Safietou, Ndiaye Ndack, Loucoubar Cheikh, Faye Ousmane, Sall Amadou Alpha
hCoV-19/Senegal/196104/2021	EPI_ISL_14598649	2021	Africa	Senegal	Kaffrine	Institut Pasteur de Dakar	Institut Pasteur de Dakar	Diallo Amadou, Diagne Moussa Moise, Sankhe Safietou, Marieme Top, Mouhamed Kane, Maimouna Mbanne, Sall Amadou Alpha, Dia Ndongo, Loucoubar Cheikh, Faye Ousmane
hCoV-19/Senegal/298358/2022	EPI_ISL_14579866	2022	Africa	Senegal	Dakar	Institut Pasteur de Dakar	Institut Pasteur de Dakar	Diallo Amadou, Diagne Moussa Moise, Sankhe Safietou, Marieme Top, Mouhamed Kane, Maimouna Mbanne, Sall Amadou Alpha, Dia Ndongo, Loucoubar Cheikh, Faye Ousmane
hCoV-19/Senegal/298338/2022	EPI_ISL_14579865	2022	Africa	Senegal	Dakar	Institut Pasteur de Dakar	Institut Pasteur de Dakar	Diallo Amadou, Diagne Moussa Moise, Sankhe Safietou, Marieme Top, Mouhamed Kane, Maimouna Mbanne, Sall Amadou Alpha, Dia Ndongo, Loucoubar Cheikh, Faye Ousmane
hCoV-19/Senegal/25347178/2022	EPI_ISL_14598720	2022	Africa	Senegal		Institut Pasteur de Dakar	Institut Pasteur de Dakar	Diallo Amadou, Diagne Moussa Moise, Sankhe Safietou, Marieme Top, Mouhamed Kane, Maimouna Mbanne, Sall Amadou Alpha, Dia Ndongo, Loucoubar Cheikh, Faye Ousmane
hCoV-19/Senegal/003/2020	EPI_ISL_418206	2020-02-28	Africa	Senegal	Dakar	Institut Pasteur Dakar	Institut Pasteur de Dakar	Ndongo Dia, Ousmane Faye, Amadou Alpha Sall
hCoV-19/Senegal/13/2020	EPI_ISL_8525432	2020-03-01	Africa	Senegal	Dakar	Institut Pasteur de Dakar	Institut Pasteur de Dakar	Diallo Amadou, Diagne Moussa Moise, Dia Ndongo, Sankhe Safietou, Ndiaye Ndack, Loucoubar Cheikh, Faye Ousmane, Sall Amadou Alpha
hCoV-19/Senegal/9/2020	EPI_ISL_8525431	2020-03-02	Africa	Senegal	Dakar	Institut Pasteur de Dakar	Institut Pasteur de Dakar	Diallo Amadou, Diagne Moussa Moise, Dia Ndongo, Sankhe Safietou, Ndiaye Ndack, Loucoubar Cheikh, Faye Ousmane, Sall Amadou Alpha
hCoV-19/Senegal/016/2020	EPI_ISL_418207	2020-03-02	Africa	Senegal	Dakar	Institut Pasteur Dakar	Institut Pasteur de Dakar	Ndongo Dia, Ousmane Faye, Amadou Alpha Sall
hCoV-19/Senegal/026/2020	EPI_ISL_418209	2020-03-03	Africa	Senegal	Dakar	Institut Pasteur Dakar	Institut Pasteur de Dakar	Ndongo Dia, Ousmane Faye, Amadou Alpha Sall
hCoV-19/Senegal/020/2020	EPI_ISL_418208	2020-03-04	Africa	Senegal	Dakar	Institut Pasteur Dakar	Institut Pasteur de Dakar	Ndongo Dia, Ousmane Faye, Amadou Alpha Sall
hCoV-19/Senegal/58/2020	EPI_ISL_8525433	2020-03-08	Africa	Senegal	Dakar	Institut Pasteur de Dakar	Institut Pasteur de Dakar	Diallo Amadou, Diagne Moussa Moise, Dia Ndongo, Sankhe Safietou, Ndiaye Ndack, Loucoubar Cheikh, Faye Ousmane, Sall Amadou Alpha
hCoV-19/Senegal/73/2020	EPI_ISL_8525434	2020-03-10	Africa	Senegal	Diourbel	Institut Pasteur de Dakar	Institut Pasteur de Dakar	Diallo Amadou, Diagne Moussa Moise, Dia Ndongo, Sankhe Safietou, Ndiaye Ndack, Loucoubar Cheikh, Faye Ousmane, Sall Amadou Alpha
hCoV-19/Senegal/073/2020	EPI_ISL_418210	2020-03-10	Africa	Senegal	Diourbel	Institut Pasteur Dakar	Institut Pasteur de Dakar	Ndongo Dia, Ousmane Faye, Amadou Alpha Sall
hCoV-19/Senegal/82/2020	EPI_ISL_8525435	2020-03-11	Africa	Senegal	Diourbel	Institut Pasteur de Dakar	Institut Pasteur de Dakar	Diallo Amadou, Diagne Moussa Moise, Dia Ndongo, Sankhe Safietou, Ndiaye Ndack, Loucoubar Cheikh, Faye Ousmane, Sall Amadou Alpha
hCoV-19/Senegal/86/2020	EPI_ISL_8525437	2020-03-11	Africa	Senegal	Dakar	Institut Pasteur de Dakar	Institut Pasteur de Dakar	Diallo Amadou, Diagne Moussa Moise, Dia Ndongo, Sankhe Safietou, Ndiaye Ndack, Loucoubar Cheikh, Faye Ousmane, Sall Amadou Alpha
hCoV-19/Senegal/082/2020	EPI_ISL_418211	2020-03-11	Africa	Senegal	Diourbel	Institut Pasteur Dakar	Institut Pasteur de Dakar	Ndongo Dia, Ousmane Faye, Amadou Alpha Sall
hCoV-19/Senegal/087/2020	EPI_ISL_418212	2020-03-11	Africa	Senegal	Diourbel	Institut Pasteur Dakar	Institut Pasteur de Dakar	Ndongo Dia, Ousmane Faye, Amadou Alpha sall
hCoV-19/Senegal/87/2020	EPI_ISL_8525438	2020-03-11	Africa	Senegal	Dakar	Institut Pasteur de Dakar	Institut Pasteur de Dakar	Diallo Amadou, Diagne Moussa Moise, Dia Ndongo, Sankhe Safietou, Ndiaye Ndack, Loucoubar Cheikh, Faye Ousmane, Sall Amadou Alpha
hCoV-19/Senegal/94/2020	EPI_ISL_8525439	2020-03-12	Africa	Senegal	Diourbel	Institut Pasteur de Dakar	Institut Pasteur de Dakar	Diallo Amadou, Diagne Moussa Moise, Dia Ndongo, Sankhe Safietou, Ndiaye Ndack, Loucoubar Cheikh, Faye Ousmane, Sall Amadou Alpha
hCoV-19/Senegal/95/2020	EPI_ISL_8525440	2020-03-12	Africa	Senegal	Diourbel	Institut Pasteur de Dakar	Institut Pasteur de Dakar	Diallo Amadou, Diagne Moussa Moise, Dia Ndongo, Sankhe Safietou, Ndiaye Ndack, Loucoubar Cheikh, Faye Ousmane, Sall Amadou Alpha
hCoV-19/Senegal/094/2020	EPI_ISL_418213	2020-03-12	Africa	Senegal	Diourbel	Institut Pasteur Dakar	Institut Pasteur de Dakar	Ndongo Dia, Ousmane Faye, Amadou Alpha Sall
hCoV-19/Senegal/102/2020	EPI_ISL_418214	2020-03-12	Africa	Senegal	Diourbel	Institut Pasteur Dakar	Institut Pasteur de Dakar	Ndongo Dia, Ousmane Faye, Amadou Alpha Sall
hCoV-19/Senegal/119/2020	EPI_ISL_418215	2020-03-12	Africa	Senegal	Diourbel	Instirut Pasteur Dakar	Institut Pasteur de Dakar	Ndongo Dia, Ousmane Faye, Amadou Alpha Sall
hCoV-19/Senegal/136/2020	EPI_ISL_418216	2020-03-13	Africa	Senegal	Dakar	Institut Pasteur Dakar	Institut Pasteur de Dakar	Ndongo Dia, Ousmane Faye, Amadou Alpha Sall
hCoV-19/Senegal/139/2020	EPI_ISL_418217	2020-03-13	Africa	Senegal	Thies	Institut Pasteur Dakar	Institut Pasteur de Dakar	Ndongo Dia, Ousmane Faye, Amadou Alpha Sall
hCoV-19/Senegal/315/2020	EPI_ISL_420070	2020-03-17	Africa	Senegal	Dakar	Institut Pasteur Dakar	Institut Pasteur de Dakar	Ndongo Dia, Moussa Moise Diagne, Mamadou Diop, Ousmane Faye, Amadou Alpha Sall
hCoV-19/Senegal/306/2020	EPI_ISL_420069	2020-03-17	Africa	Senegal	Dakar	Institut Pasteur Dakar	Institut Pasteur de Dakar	Ndongo Dia, Moussa Moise Diagne, Mamadou Diop, Ousmane Faye, Amadou Alpha Sall
hCoV-19/Senegal/328/2020	EPI_ISL_420071	2020-03-17	Africa	Senegal	Thies	Institut Pasteur Dakar	Institut Pasteur de Dakar	Ndongo Dia, Moussa Moise Diagne, Mamadou Diop, Ousmane Faye, Amadou Alpha Sall
hCoV-19/Senegal/358/2020	EPI_ISL_8525443	2020-03-18	Africa	Senegal	Dakar	Institut Pasteur de Dakar	Institut Pasteur de Dakar	Diallo Amadou, Diagne Moussa Moise, Dia Ndongo, Sankhe Safietou, Ndiaye Ndack, Loucoubar Cheikh, Faye Ousmane, Sall Amadou Alpha
hCoV-19/Senegal/222/2020	EPI_ISL_8525442	2020-03-18	Africa	Senegal	Diourbel	Institut Pasteur de Dakar	Institut Pasteur de Dakar	Diallo Amadou, Diagne Moussa Moise, Dia Ndongo, Sankhe Safietou, Ndiaye Ndack, Loucoubar Cheikh, Faye Ousmane, Sall Amadou Alpha
hCoV-19/Senegal/370/2020	EPI_ISL_420072	2020-03-18	Africa	Senegal	Thies	Institut Pasteur Dakar	Institut Pasteur de Dakar	Ndongo Dia, Moussa Moise Diagne, Mamadou Diop, Ousmane Faye, Amadou Alpha Sall
hCoV-19/Senegal/346/2020	EPI_ISL_8525441	2020-03-18	Africa	Senegal	Dakar	Institut Pasteur de Dakar	Institut Pasteur de Dakar	Diallo Amadou, Diagne Moussa Moise, Dia Ndongo, Sankhe Safietou, Ndiaye Ndack, Loucoubar Cheikh, Faye Ousmane, Sall Amadou Alpha
hCoV-19/Senegal/382/2020	EPI_ISL_420073	2020-03-19	Africa	Senegal	Dakar	Institut Pasteur Dakar	Institut Pasteur de Dakar	Ndongo Dia, Moussa Moise Diagne, Mamadou Diop, Ousmane Faye, Amadou Alpha Sall
hCoV-19/Senegal/395/2020	EPI_ISL_8525444	2020-03-19	Africa	Senegal	Thies	Institut Pasteur de Dakar	Institut Pasteur de Dakar	Diallo Amadou, Diagne Moussa Moise, Dia Ndongo, Sankhe Safietou, Ndiaye Ndack, Loucoubar Cheikh, Faye Ousmane, Sall Amadou Alpha
hCoV-19/Senegal/611/2020	EPI_ISL_420076	2020-03-20	Africa	Senegal	Dakar	Institut Pasteur Dakar	Institut Pasteur de Dakar	Ndongo Dia, Moussa Moise Diagne, Mamadou Diop, Ousmane Faye, Ndongo Dia
hCoV-19/Senegal/613/2020	EPI_ISL_8525445	2020-03-20	Africa	Senegal	Dakar	Institut Pasteur de Dakar	Institut Pasteur de Dakar	Diallo Amadou, Diagne Moussa Moise, Dia Ndongo, Sankhe Safietou, Ndiaye Ndack, Loucoubar Cheikh, Faye Ousmane, Sall Amadou Alpha
hCoV-19/Senegal/622/2020	EPI_ISL_8525446	2020-03-20	Africa	Senegal	Thies	Institut Pasteur de Dakar	Institut Pasteur de Dakar	Diallo Amadou, Diagne Moussa Moise, Dia Ndongo, Sankhe Safietou, Ndiaye Ndack, Loucoubar Cheikh, Faye Ousmane, Sall Amadou Alpha
hCoV-19/Senegal/600/2020	EPI_ISL_420074	2020-03-20	Africa	Senegal	Saint-Louis	Institut Pasteur Dakar	Institut Pasteur de Dakar	Ndongo Dia, Moussa Moise Diagne, Mamadou Diop, Ousmane Faye, Amadou Alpha Sall
hCoV-19/Senegal/618/2020	EPI_ISL_420077	2020-03-20	Africa	Senegal	Dakar	Institut Pasteur Dakar	Institut Pasteur de Dakar	Ndongo Dia, Moussa Moise Diagne, Mamadou Diop, Ousmane Faye, Amadou Alpha Sall
hCoV-19/Senegal/620/2020	EPI_ISL_420078	2020-03-20	Africa	Senegal	Thies	Institut Pasteur Dakar	Institut Pasteur de Dakar	Ndongo Dia, Moussa Moise Diagne, Mamadou Diop, Ousmane Faye, Amadou Alpha Sall
hCoV-19/Senegal/625/2020	EPI_ISL_8525450	2020-03-20	Africa	Senegal	Dakar	Institut Pasteur de Dakar	Institut Pasteur de Dakar	Diallo Amadou, Diagne Moussa Moise, Dia Ndongo, Sankhe Safietou, Ndiaye Ndack, Loucoubar Cheikh, Faye Ousmane, Sall Amadou Alpha
hCoV-19/Senegal/640/2020	EPI_ISL_420079	2020-03-20	Africa	Senegal	Thies	Institut Pasteur Dakar	Institut Pasteur de Dakar	Ndongo Dia, Moussa Moise Diagne, Mamadou Diop, Ousmane Faye, Amadou Alpha Sall
hCoV-19/Senegal/631/2020	EPI_ISL_8525447	2020-03-20	Africa	Senegal	Thies	Institut Pasteur de Dakar	Institut Pasteur de Dakar	Diallo Amadou, Diagne Moussa Moise, Dia Ndongo, Sankhe Safietou, Ndiaye Ndack, Loucoubar Cheikh, Faye Ousmane, Sall Amadou Alpha
hCoV-19/Senegal/610/2020	EPI_ISL_420075	2020-03-20	Africa	Senegal	Dakar	Institut pasteur Dakar	Institut Pasteur de Dakar	Ndongo Dia, Moussa Moise Diagne, Mamadou Diop, Ousmane Faye, Amadou Alpha Sall
hCoV-19/Senegal/646/2020	EPI_ISL_8525449	2020-03-21	Africa	Senegal	Ziguinchor	Institut Pasteur de Dakar	Institut Pasteur de Dakar	Diallo Amadou, Diagne Moussa Moise, Dia Ndongo, Sankhe Safietou, Ndiaye Ndack, Loucoubar Cheikh, Faye Ousmane, Sall Amadou Alpha
hCoV-19/Senegal/659/2020	EPI_ISL_480554	2020-03-21	Africa	Senegal	Dakar	Institut Pasteur Dakar	Institut Pasteur de Dakar	Ndongo Dia, Moussa Moise Diagne, Mamadou Diop, Marie Henriette Dior Ndione, Mamadou Malado Jallow, Safietou Sanke, Ousmane Faye, Amadou Alpha Sall.
hCoV-19/Senegal/679/2020	EPI_ISL_8525451	2020-03-21	Africa	Senegal	Dakar	Institut Pasteur de Dakar	Institut Pasteur de Dakar	Diallo Amadou, Diagne Moussa Moise, Dia Ndongo, Sankhe Safietou, Ndiaye Ndack, Loucoubar Cheikh, Faye Ousmane, Sall Amadou Alpha
hCoV-19/Senegal/686/2020	EPI_ISL_8525452	2020-03-21	Africa	Senegal	Thies	Institut Pasteur de Dakar	Institut Pasteur de Dakar	Diallo Amadou, Diagne Moussa Moise, Dia Ndongo, Sankhe Safietou, Ndiaye Ndack, Loucoubar Cheikh, Faye Ousmane, Sall Amadou Alpha
hCoV-19/Senegal/776/2020	EPI_ISL_8525453	2020-03-22	Africa	Senegal	Ziguinchor	Institut Pasteur de Dakar	Institut Pasteur de Dakar	Diallo Amadou, Diagne Moussa Moise, Dia Ndongo, Sankhe Safietou, Ndiaye Ndack, Loucoubar Cheikh, Faye Ousmane, Sall Amadou Alpha
hCoV-19/Senegal/840/2020	EPI_ISL_8525454	2020-03-23	Africa	Senegal	Dakar	Institut Pasteur de Dakar	Institut Pasteur de Dakar	Diallo Amadou, Diagne Moussa Moise, Dia Ndongo, Sankhe Safietou, Ndiaye Ndack, Loucoubar Cheikh, Faye Ousmane, Sall Amadou Alpha
hCoV-19/Senegal/970/2020	EPI_ISL_8525457	2020-03-24	Africa	Senegal	Dakar	Institut Pasteur de Dakar	Institut Pasteur de Dakar	Diallo Amadou, Diagne Moussa Moise, Dia Ndongo, Sankhe Safietou, Ndiaye Ndack, Loucoubar Cheikh, Faye Ousmane, Sall Amadou Alpha
hCoV-19/Senegal/982/2020	EPI_ISL_8525459	2020-03-24	Africa	Senegal	Dakar	Institut Pasteur de Dakar	Institut Pasteur de Dakar	Diallo Amadou, Diagne Moussa Moise, Dia Ndongo, Sankhe Safietou, Ndiaye Ndack, Loucoubar Cheikh, Faye Ousmane, Sall Amadou Alpha
hCoV-19/Senegal/909/2020	EPI_ISL_8525460	2020-03-24	Africa	Senegal	Dakar	Institut Pasteur de Dakar	Institut Pasteur de Dakar	Diallo Amadou, Diagne Moussa Moise, Dia Ndongo, Sankhe Safietou, Ndiaye Ndack, Loucoubar Cheikh, Faye Ousmane, Sall Amadou Alpha
hCoV-19/Senegal/933/2020	EPI_ISL_8525455	2020-03-24	Africa	Senegal	Dakar	Institut Pasteur de Dakar	Institut Pasteur de Dakar	Diallo Amadou, Diagne Moussa Moise, Dia Ndongo, Sankhe Safietou, Ndiaye Ndack, Loucoubar Cheikh, Faye Ousmane, Sall Amadou Alpha
hCoV-19/Senegal/1015/2020	EPI_ISL_8525456	2020-03-24	Africa	Senegal	Saint-Louis	Institut Pasteur de Dakar	Institut Pasteur de Dakar	Diallo Amadou, Diagne Moussa Moise, Dia Ndongo, Sankhe Safietou, Ndiaye Ndack, Loucoubar Cheikh, Faye Ousmane, Sall Amadou Alpha
hCoV-19/Senegal/924/2020	EPI_ISL_8525461	2020-03-24	Africa	Senegal	Dakar	Institut Pasteur de Dakar	Institut Pasteur de Dakar	Diallo Amadou, Diagne Moussa Moise, Dia Ndongo, Sankhe Safietou, Ndiaye Ndack, Loucoubar Cheikh, Faye Ousmane, Sall Amadou Alpha
hCoV-19/Senegal/977/2020	EPI_ISL_8525458	2020-03-24	Africa	Senegal	Dakar	Institut Pasteur de Dakar	Institut Pasteur de Dakar	Diallo Amadou, Diagne Moussa Moise, Dia Ndongo, Sankhe Safietou, Ndiaye Ndack, Loucoubar Cheikh, Faye Ousmane, Sall Amadou Alpha
hCoV-19/Senegal/1083/2020	EPI_ISL_8525463	2020-03-25	Africa	Senegal	Dakar	Institut Pasteur de Dakar	Institut Pasteur de Dakar	Diallo Amadou, Diagne Moussa Moise, Dia Ndongo, Sankhe Safietou, Ndiaye Ndack, Loucoubar Cheikh, Faye Ousmane, Sall Amadou Alpha
hCoV-19/Senegal/1098/2020	EPI_ISL_480555	2020-03-25	Africa	Senegal	Dakar	Institut Pasteur Dakar	Institut Pasteur de Dakar	Ndongo Dia, Moussa Moise Diagne, Mamadou Diop, Marie Henriette Dior Ndione, Mamadou Malado Jallow, Safietou Sanke, Ousmane Faye, Amadou Alpha Sall.
hCoV-19/Senegal/1034/2020	EPI_ISL_8525462	2020-03-25	Africa	Senegal	Dakar	Institut Pasteur de Dakar	Institut Pasteur de Dakar	Diallo Amadou, Diagne Moussa Moise, Dia Ndongo, Sankhe Safietou, Ndiaye Ndack, Loucoubar Cheikh, Faye Ousmane, Sall Amadou Alpha
hCoV-19/Senegal/1185/2020	EPI_ISL_8525468	2020-03-26	Africa	Senegal	Dakar	Institut Pasteur de Dakar	Institut Pasteur de Dakar	Diallo Amadou, Diagne Moussa Moise, Dia Ndongo, Sankhe Safietou, Ndiaye Ndack, Loucoubar Cheikh, Faye Ousmane, Sall Amadou Alpha
hCoV-19/Senegal/1140/2020	EPI_ISL_8525466	2020-03-26	Africa	Senegal	Thies	Institut Pasteur de Dakar	Institut Pasteur de Dakar	Diallo Amadou, Diagne Moussa Moise, Dia Ndongo, Sankhe Safietou, Ndiaye Ndack, Loucoubar Cheikh, Faye Ousmane, Sall Amadou Alpha
hCoV-19/Senegal/1153/2020	EPI_ISL_8525467	2020-03-26	Africa	Senegal	Dakar	Institut Pasteur de Dakar	Institut Pasteur de Dakar	Diallo Amadou, Diagne Moussa Moise, Dia Ndongo, Sankhe Safietou, Ndiaye Ndack, Loucoubar Cheikh, Faye Ousmane, Sall Amadou Alpha
hCoV-19/Senegal/1334/2020	EPI_ISL_8525472	2020-03-26	Africa	Senegal	Dakar	Institut Pasteur de Dakar	Institut Pasteur de Dakar	Diallo Amadou, Diagne Moussa Moise, Dia Ndongo, Sankhe Safietou, Ndiaye Ndack, Loucoubar Cheikh, Faye Ousmane, Sall Amadou Alpha
hCoV-19/Senegal/1114/2020	EPI_ISL_8525464	2020-03-26	Africa	Senegal	Dakar	Institut Pasteur de Dakar	Institut Pasteur de Dakar	Diallo Amadou, Diagne Moussa Moise, Dia Ndongo, Sankhe Safietou, Ndiaye Ndack, Loucoubar Cheikh, Faye Ousmane, Sall Amadou Alpha
hCoV-19/Senegal/1187/2020	EPI_ISL_8525469	2020-03-26	Africa	Senegal	Thies	Institut Pasteur de Dakar	Institut Pasteur de Dakar	Diallo Amadou, Diagne Moussa Moise, Dia Ndongo, Sankhe Safietou, Ndiaye Ndack, Loucoubar Cheikh, Faye Ousmane, Sall Amadou Alpha
hCoV-19/Senegal/1209/2020	EPI_ISL_8525476	2020-03-27	Africa	Senegal	Dakar	Institut Pasteur de Dakar	Institut Pasteur de Dakar	Diallo Amadou, Diagne Moussa Moise, Dia Ndongo, Sankhe Safietou, Ndiaye Ndack, Loucoubar Cheikh, Faye Ousmane, Sall Amadou Alpha
hCoV-19/Senegal/509/2020	EPI_ISL_8525465	2020-03-27	Africa	Senegal	Diourbel	Institut Pasteur de Dakar	Institut Pasteur de Dakar	Diallo Amadou, Diagne Moussa Moise, Dia Ndongo, Sankhe Safietou, Ndiaye Ndack, Loucoubar Cheikh, Faye Ousmane, Sall Amadou Alpha
hCoV-19/Senegal/1261/2020	EPI_ISL_8525474	2020-03-27	Africa	Senegal	Dakar	Institut Pasteur de Dakar	Institut Pasteur de Dakar	Diallo Amadou, Diagne Moussa Moise, Dia Ndongo, Sankhe Safietou, Ndiaye Ndack, Loucoubar Cheikh, Faye Ousmane, Sall Amadou Alpha
hCoV-19/Senegal/1290/2020	EPI_ISL_8525470	2020-03-28	Africa	Senegal	Dakar	Institut Pasteur de Dakar	Institut Pasteur de Dakar	Diallo Amadou, Diagne Moussa Moise, Dia Ndongo, Sankhe Safietou, Ndiaye Ndack, Loucoubar Cheikh, Faye Ousmane, Sall Amadou Alpha
hCoV-19/Senegal/1315/2020	EPI_ISL_8525475	2020-03-28	Africa	Senegal	Dakar	Institut Pasteur de Dakar	Institut Pasteur de Dakar	Diallo Amadou, Diagne Moussa Moise, Dia Ndongo, Sankhe Safietou, Ndiaye Ndack, Loucoubar Cheikh, Faye Ousmane, Sall Amadou Alpha
hCoV-19/Senegal/1351/2020	EPI_ISL_480556	2020-03-28	Africa	Senegal	Saint-Louis	Institut Pasteur Dakar	Institut Pasteur de Dakar	Ndongo Dia, Moussa Moise Diagne, Mamadou Diop, Marie Henriette Dior Ndione, Mamadou Malado Jallow, Safietou Sanke, Ousmane Faye, Amadou Alpha Sall.
hCoV-19/Senegal/1329/2020	EPI_ISL_8525471	2020-03-28	Africa	Senegal	Dakar	Institut Pasteur de Dakar	Institut Pasteur de Dakar	Diallo Amadou, Diagne Moussa Moise, Dia Ndongo, Sankhe Safietou, Ndiaye Ndack, Loucoubar Cheikh, Faye Ousmane, Sall Amadou Alpha
hCoV-19/Senegal/1406/2020	EPI_ISL_480782	2020-03-29	Africa	Senegal	Dakar	Institut Pasteur Dakar	Institut Pasteur de Dakar	Ndongo Dia, Moussa Moise Diagne, Mamadou Diop, Marie Henriette Dior Ndione, Mamadou Malado Jallow, Safietou Sanke, Ousmane Faye, Amadou Alpha Sall.
hCoV-19/Senegal/1403/2020	EPI_ISL_8525473	2020-03-29	Africa	Senegal	Dakar	Institut Pasteur de Dakar	Institut Pasteur de Dakar	Diallo Amadou, Diagne Moussa Moise, Dia Ndongo, Sankhe Safietou, Ndiaye Ndack, Loucoubar Cheikh, Faye Ousmane, Sall Amadou Alpha
hCoV-19/Senegal/1576/2020	EPI_ISL_8525480	2020-03-30	Africa	Senegal	Dakar	Institut Pasteur de Dakar	Institut Pasteur de Dakar	Diallo Amadou, Diagne Moussa Moise, Dia Ndongo, Sankhe Safietou, Ndiaye Ndack, Loucoubar Cheikh, Faye Ousmane, Sall Amadou Alpha
hCoV-19/Senegal/1787/2020	EPI_ISL_8525485	2020-03-30	Africa	Senegal	Dakar	Institut Pasteur de Dakar	Institut Pasteur de Dakar	Diallo Amadou, Diagne Moussa Moise, Dia Ndongo, Sankhe Safietou, Ndiaye Ndack, Loucoubar Cheikh, Faye Ousmane, Sall Amadou Alpha
hCoV-19/Senegal/1803/2020	EPI_ISL_8525486	2020-03-30	Africa	Senegal	Dakar	Institut Pasteur de Dakar	Institut Pasteur de Dakar	Diallo Amadou, Diagne Moussa Moise, Dia Ndongo, Sankhe Safietou, Ndiaye Ndack, Loucoubar Cheikh, Faye Ousmane, Sall Amadou Alpha
hCoV-19/Senegal/1580/2020	EPI_ISL_8525482	2020-03-30	Africa	Senegal	Dakar	Institut Pasteur de Dakar	Institut Pasteur de Dakar	Diallo Amadou, Diagne Moussa Moise, Dia Ndongo, Sankhe Safietou, Ndiaye Ndack, Loucoubar Cheikh, Faye Ousmane, Sall Amadou Alpha
hCoV-19/Senegal/1566/2020	EPI_ISL_8525478	2020-03-30	Africa	Senegal	Dakar	Institut Pasteur de Dakar	Institut Pasteur de Dakar	Diallo Amadou, Diagne Moussa Moise, Dia Ndongo, Sankhe Safietou, Ndiaye Ndack, Loucoubar Cheikh, Faye Ousmane, Sall Amadou Alpha
hCoV-19/Senegal/1575/2020	EPI_ISL_8525479	2020-03-30	Africa	Senegal	Dakar	Institut Pasteur de Dakar	Institut Pasteur de Dakar	Diallo Amadou, Diagne Moussa Moise, Dia Ndongo, Sankhe Safietou, Ndiaye Ndack, Loucoubar Cheikh, Faye Ousmane, Sall Amadou Alpha
hCoV-19/Senegal/1749/2020	EPI_ISL_480787	2020-03-31	Africa	Senegal	Dakar	Institut Pasteur Dakar	Institut Pasteur de Dakar	Ndongo Dia, Moussa Moise Diagne, Mamadou Diop, Marie Henriette Dior Ndione, Mamadou Malado Jallow, Safietou Sanke, Ousmane Faye, Amadou Alpha Sall.
hCoV-19/Senegal/1938/2020	EPI_ISL_480788	2020-03-31	Africa	Senegal	Dakar	Institut Pasteur Dakar	Institut Pasteur de Dakar	Ndongo Dia, Moussa Moise Diagne, Mamadou Diop, Marie Henriette Dior Ndione, Mamadou Malado Jallow, Safietou Sanke, Ousmane Faye, Amadou Alpha Sall.
hCoV-19/Senegal/1786/2020	EPI_ISL_8525484	2020-03-31	Africa	Senegal	Dakar	Institut Pasteur de Dakar	Institut Pasteur de Dakar	Diallo Amadou, Diagne Moussa Moise, Dia Ndongo, Sankhe Safietou, Ndiaye Ndack, Loucoubar Cheikh, Faye Ousmane, Sall Amadou Alpha
hCoV-19/Senegal/1785/2020	EPI_ISL_8525483	2020-03-31	Africa	Senegal	Dakar	Institut Pasteur de Dakar	Institut Pasteur de Dakar	Diallo Amadou, Diagne Moussa Moise, Dia Ndongo, Sankhe Safietou, Ndiaye Ndack, Loucoubar Cheikh, Faye Ousmane, Sall Amadou Alpha
hCoV-19/Senegal/1698/2020	EPI_ISL_480786	2020-03-31	Africa	Senegal	Dakar	Institut Pasteur Dakar	Institut Pasteur de Dakar	Ndongo Dia, Moussa Moise Diagne, Mamadou Diop, Marie Henriette Dior Ndione, Mamadou Malado Jallow, Safietou Sanke, Ousmane Faye, Amadou Alpha Sall.
hCoV-19/Senegal/1683/2020	EPI_ISL_480783	2020-03-31	Africa	Senegal	Saint-Louis	Institut Pasteur Dakar	Institut Pasteur de Dakar	Ndongo Dia, Moussa Moise Diagne, Mamadou Diop, Marie Henriette Dior Ndione, Mamadou Malado Jallow, Safietou Sanke, Ousmane Faye, Amadou Alpha Sall.
hCoV-19/Senegal/1559/2020	EPI_ISL_8525477	2020-03-31	Africa	Senegal	Dakar	Institut Pasteur de Dakar	Institut Pasteur de Dakar	Diallo Amadou, Diagne Moussa Moise, Dia Ndongo, Sankhe Safietou, Ndiaye Ndack, Loucoubar Cheikh, Faye Ousmane, Sall Amadou Alpha
hCoV-19/Senegal/1902/2020	EPI_ISL_8525488	2020-04-01	Africa	Senegal	Dakar	Institut Pasteur de Dakar	Institut Pasteur de Dakar	Diallo Amadou, Diagne Moussa Moise, Dia Ndongo, Sankhe Safietou, Ndiaye Ndack, Loucoubar Cheikh, Faye Ousmane, Sall Amadou Alpha
hCoV-19/Senegal/1964/2020	EPI_ISL_8525489	2020-04-01	Africa	Senegal	Kolda	Institut Pasteur de Dakar	Institut Pasteur de Dakar	Diallo Amadou, Diagne Moussa Moise, Dia Ndongo, Sankhe Safietou, Ndiaye Ndack, Loucoubar Cheikh, Faye Ousmane, Sall Amadou Alpha
hCoV-19/Senegal/2018/2020	EPI_ISL_8525495	2020-04-01	Africa	Senegal	Louga	Institut Pasteur de Dakar	Institut Pasteur de Dakar	Diallo Amadou, Diagne Moussa Moise, Dia Ndongo, Sankhe Safietou, Ndiaye Ndack, Loucoubar Cheikh, Faye Ousmane, Sall Amadou Alpha
hCoV-19/Senegal/1966/2020	EPI_ISL_480789	2020-04-01	Africa	Senegal	Kolda	Institut Pasteur Dakar	Institut Pasteur de Dakar	Ndongo Dia, Moussa Moise Diagne, Mamadou Diop, Marie Henriette Dior Ndione, Mamadou Malado Jallow, Safietou Sanke, Ousmane Faye, Amadou Alpha Sall.
hCoV-19/Senegal/2001/2020	EPI_ISL_8525490	2020-04-01	Africa	Senegal	Diourbel	Institut Pasteur de Dakar	Institut Pasteur de Dakar	Diallo Amadou, Diagne Moussa Moise, Dia Ndongo, Sankhe Safietou, Ndiaye Ndack, Loucoubar Cheikh, Faye Ousmane, Sall Amadou Alpha
hCoV-19/Senegal/2231/2020	EPI_ISL_8525493	2020-04-02	Africa	Senegal	Dakar	Institut Pasteur de Dakar	Institut Pasteur de Dakar	Diallo Amadou, Diagne Moussa Moise, Dia Ndongo, Sankhe Safietou, Ndiaye Ndack, Loucoubar Cheikh, Faye Ousmane, Sall Amadou Alpha
hCoV-19/Senegal/2232/2020	EPI_ISL_8525494	2020-04-02	Africa	Senegal	Dakar	Institut Pasteur de Dakar	Institut Pasteur de Dakar	Diallo Amadou, Diagne Moussa Moise, Dia Ndongo, Sankhe Safietou, Ndiaye Ndack, Loucoubar Cheikh, Faye Ousmane, Sall Amadou Alpha
hCoV-19/Senegal/6847/2020	EPI_ISL_486865	2020-04-02	Africa	Senegal	Dakar	Institut Pasteur Dakar	Institut Pasteur de Dakar	Ndongo Dia, Moussa Moise Diagne, Mamadou Diop, Marie Henriette Dior Ndione, Mamadou Malado Jallow, Safietou Sanke, Ousmane Faye, Amadou Alpha Sall.
hCoV-19/Senegal/2021/2020	EPI_ISL_8525496	2020-04-02	Africa	Senegal	Diourbel	Institut Pasteur de Dakar	Institut Pasteur de Dakar	Diallo Amadou, Diagne Moussa Moise, Dia Ndongo, Sankhe Safietou, Ndiaye Ndack, Loucoubar Cheikh, Faye Ousmane, Sall Amadou Alpha
hCoV-19/Senegal/2220/2020	EPI_ISL_8525492	2020-04-02	Africa	Senegal	Saint-Louis	Institut Pasteur de Dakar	Institut Pasteur de Dakar	Diallo Amadou, Diagne Moussa Moise, Dia Ndongo, Sankhe Safietou, Ndiaye Ndack, Loucoubar Cheikh, Faye Ousmane, Sall Amadou Alpha
hCoV-19/Senegal/2221/2020	EPI_ISL_8525491	2020-04-02	Africa	Senegal	Saint-Louis	Institut Pasteur de Dakar	Institut Pasteur de Dakar	Diallo Amadou, Diagne Moussa Moise, Dia Ndongo, Sankhe Safietou, Ndiaye Ndack, Loucoubar Cheikh, Faye Ousmane, Sall Amadou Alpha
hCoV-19/Senegal/2319/2020	EPI_ISL_8525499	2020-04-03	Africa	Senegal	Dakar	Institut Pasteur de Dakar	Institut Pasteur de Dakar	Diallo Amadou, Diagne Moussa Moise, Dia Ndongo, Sankhe Safietou, Ndiaye Ndack, Loucoubar Cheikh, Faye Ousmane, Sall Amadou Alpha
hCoV-19/Senegal/2438/2020	EPI_ISL_8525500	2020-04-03	Africa	Senegal	Dakar	Institut Pasteur de Dakar	Institut Pasteur de Dakar	Diallo Amadou, Diagne Moussa Moise, Dia Ndongo, Sankhe Safietou, Ndiaye Ndack, Loucoubar Cheikh, Faye Ousmane, Sall Amadou Alpha
hCoV-19/Senegal/2376/2020	EPI_ISL_8525497	2020-04-03	Africa	Senegal	Dakar	Institut Pasteur de Dakar	Institut Pasteur de Dakar	Diallo Amadou, Diagne Moussa Moise, Dia Ndongo, Sankhe Safietou, Ndiaye Ndack, Loucoubar Cheikh, Faye Ousmane, Sall Amadou Alpha
hCoV-19/Senegal/2699/2020	EPI_ISL_8525501	2020-04-05	Africa	Senegal	Dakar	Institut Pasteur de Dakar	Institut Pasteur de Dakar	Diallo Amadou, Diagne Moussa Moise, Dia Ndongo, Sankhe Safietou, Ndiaye Ndack, Loucoubar Cheikh, Faye Ousmane, Sall Amadou Alpha
hCoV-19/Senegal/2703/2020	EPI_ISL_8525502	2020-04-05	Africa	Senegal	Dakar	Institut Pasteur de Dakar	Institut Pasteur de Dakar	Diallo Amadou, Diagne Moussa Moise, Dia Ndongo, Sankhe Safietou, Ndiaye Ndack, Loucoubar Cheikh, Faye Ousmane, Sall Amadou Alpha
hCoV-19/Senegal/2840/2020	EPI_ISL_481220	2020-04-06	Africa	Senegal	Dakar	Institut Pasteur Dakar	Institut Pasteur de Dakar	Ndongo Dia, Moussa Moise Diagne, Mamadou Diop, Marie Henriette Dior Ndione, Mamadou Malado Jallow, Safietou Sanke, Ousmane Faye, Amadou Alpha Sall.
hCoV-19/Senegal/2822/2020	EPI_ISL_8525503	2020-04-06	Africa	Senegal	Dakar	Institut Pasteur de Dakar	Institut Pasteur de Dakar	Diallo Amadou, Diagne Moussa Moise, Dia Ndongo, Sankhe Safietou, Ndiaye Ndack, Loucoubar Cheikh, Faye Ousmane, Sall Amadou Alpha
hCoV-19/Senegal/2858/2020	EPI_ISL_8727757	2020-04-06	Africa	Senegal	Dakar	Institut Pasteur de Dakar	Institut Pasteur de Dakar	Diallo Amadou, Diagne Moussa Moise, Dia Ndongo, Sankhe Safietou, Ndiaye Ndack, Loucoubar Cheikh, Faye Ousmane, Sall Amadou Alpha
hCoV-19/Senegal/2946/2020	EPI_ISL_8525504	2020-04-07	Africa	Senegal	Dakar	Institut Pasteur de Dakar	Institut Pasteur de Dakar	Diallo Amadou, Diagne Moussa Moise, Dia Ndongo, Sankhe Safietou, Ndiaye Ndack, Loucoubar Cheikh, Faye Ousmane, Sall Amadou Alpha
hCoV-19/Senegal/2865/2020	EPI_ISL_481234	2020-04-07	Africa	Senegal	Dakar	Institut Pasteur Dakar	Institut Pasteur de Dakar	Ndongo Dia, Moussa Moise Diagne, Mamadou Diop, Marie Henriette Dior Ndione, Mamadou Malado Jallow, Safietou Sanke, Ousmane Faye, Amadou Alpha Sall.
hCoV-19/Senegal/2944/2020	EPI_ISL_8525505	2020-04-07	Africa	Senegal	Dakar	Institut Pasteur de Dakar	Institut Pasteur de Dakar	Diallo Amadou, Diagne Moussa Moise, Dia Ndongo, Sankhe Safietou, Ndiaye Ndack, Loucoubar Cheikh, Faye Ousmane, Sall Amadou Alpha
hCoV-19/Senegal/3075/2020	EPI_ISL_8525506	2020-04-08	Africa	Senegal	Dakar	Institut Pasteur de Dakar	Institut Pasteur de Dakar	Diallo Amadou, Diagne Moussa Moise, Dia Ndongo, Sankhe Safietou, Ndiaye Ndack, Loucoubar Cheikh, Faye Ousmane, Sall Amadou Alpha
hCoV-19/Senegal/3140/2020	EPI_ISL_8525507	2020-04-08	Africa	Senegal	Dakar	Institut Pasteur de Dakar	Institut Pasteur de Dakar	Diallo Amadou, Diagne Moussa Moise, Dia Ndongo, Sankhe Safietou, Ndiaye Ndack, Loucoubar Cheikh, Faye Ousmane, Sall Amadou Alpha
hCoV-19/Senegal/3142/2020	EPI_ISL_8525508	2020-04-08	Africa	Senegal	Dakar	Institut Pasteur de Dakar	Institut Pasteur de Dakar	Diallo Amadou, Diagne Moussa Moise, Dia Ndongo, Sankhe Safietou, Ndiaye Ndack, Loucoubar Cheikh, Faye Ousmane, Sall Amadou Alpha
hCoV-19/Senegal/3331/2020	EPI_ISL_481235	2020-04-09	Africa	Senegal	Dakar	Institut Pasteur Dakar	Institut Pasteur de Dakar	Ndongo Dia, Moussa Moise Diagne, Mamadou Diop, Marie Henriette Dior Ndione, Mamadou Malado Jallow, Safietou Sanke, Ousmane Faye, Amadou Alpha Sall.
hCoV-19/Senegal/3465/2020	EPI_ISL_8525511	2020-04-10	Africa	Senegal	Dakar	Institut Pasteur de Dakar	Institut Pasteur de Dakar	Diallo Amadou, Diagne Moussa Moise, Dia Ndongo, Sankhe Safietou, Ndiaye Ndack, Loucoubar Cheikh, Faye Ousmane, Sall Amadou Alpha
hCoV-19/Senegal/3428/2020	EPI_ISL_8525510	2020-04-10	Africa	Senegal	Dakar	Institut Pasteur de Dakar	Institut Pasteur de Dakar	Diallo Amadou, Diagne Moussa Moise, Dia Ndongo, Sankhe Safietou, Ndiaye Ndack, Loucoubar Cheikh, Faye Ousmane, Sall Amadou Alpha
hCoV-19/Senegal/3426/2020	EPI_ISL_8525509	2020-04-10	Africa	Senegal	Dakar	Institut Pasteur de Dakar	Institut Pasteur de Dakar	Diallo Amadou, Diagne Moussa Moise, Dia Ndongo, Sankhe Safietou, Ndiaye Ndack, Loucoubar Cheikh, Faye Ousmane, Sall Amadou Alpha
hCoV-19/Senegal/3565/2020	EPI_ISL_8525512	2020-04-10	Africa	Senegal	Dakar	Institut Pasteur de Dakar	Institut Pasteur de Dakar	Diallo Amadou, Diagne Moussa Moise, Dia Ndongo, Sankhe Safietou, Ndiaye Ndack, Loucoubar Cheikh, Faye Ousmane, Sall Amadou Alpha
hCoV-19/Senegal/6430/2020	EPI_ISL_486872	2020-04-11	Africa	Senegal	Dakar	Institut Pasteur Dakar	Institut Pasteur de Dakar	Ndongo Dia, Moussa Moise Diagne, Mamadou Diop, Marie Henriette Dior Ndione, Mamadou Malado Jallow, Safietou Sanke, Ousmane Faye, Amadou Alpha Sall.
hCoV-19/Senegal/3728/2020	EPI_ISL_8525513	2020-04-12	Africa	Senegal	Dakar	Institut Pasteur de Dakar	Institut Pasteur de Dakar	Diallo Amadou, Diagne Moussa Moise, Dia Ndongo, Sankhe Safietou, Ndiaye Ndack, Loucoubar Cheikh, Faye Ousmane, Sall Amadou Alpha
hCoV-19/Senegal/5021/2020	EPI_ISL_8525514	2020-04-14	Africa	Senegal	Dakar	Institut Pasteur de Dakar	Institut Pasteur de Dakar	Diallo Amadou, Diagne Moussa Moise, Dia Ndongo, Sankhe Safietou, Ndiaye Ndack, Loucoubar Cheikh, Faye Ousmane, Sall Amadou Alpha
hCoV-19/Senegal/5770/2020	EPI_ISL_481238	2020-04-17	Africa	Senegal	Dakar	Institut Pasteur Dakar	Institut Pasteur de Dakar	Ndongo Dia, Moussa Moise Diagne, Mamadou Diop, Marie Henriette Dior Ndione, Mamadou Malado Jallow, Safietou Sanke, Ousmane Faye, Amadou Alpha Sall.
hCoV-19/Senegal/5785/2020	EPI_ISL_481239	2020-04-17	Africa	Senegal	Dakar	Institut Pasteur Dakar	Institut Pasteur de Dakar	Ndongo Dia, Moussa Moise Diagne, Mamadou Diop, Marie Henriette Dior Ndione, Mamadou Malado Jallow, Safietou Sanke, Ousmane Faye, Amadou Alpha Sall.
hCoV-19/Senegal/5766/2020	EPI_ISL_481237	2020-04-17	Africa	Senegal	Dakar	Institut Pasteur Dakar	Institut Pasteur de Dakar	Ndongo Dia, Moussa Moise Diagne, Mamadou Diop, Marie Henriette Dior Ndione, Mamadou Malado Jallow, Safietou Sanke, Ousmane Faye, Amadou Alpha Sall.
hCoV-19/Senegal/5986/2020	EPI_ISL_481243	2020-04-18	Africa	Senegal	Dakar	Institut Pasteur Dakar	Institut Pasteur de Dakar	Ndongo Dia, Moussa Moise Diagne, Mamadou Diop, Marie Henriette Dior Ndione, Mamadou Malado Jallow, Safietou Sanke, Ousmane Faye, Amadou Alpha Sall.
hCoV-19/Senegal/5879/2020	EPI_ISL_8525515	2020-04-18	Africa	Senegal	Dakar	Institut Pasteur de Dakar	Institut Pasteur de Dakar	Diallo Amadou, Diagne Moussa Moise, Dia Ndongo, Sankhe Safietou, Ndiaye Ndack, Loucoubar Cheikh, Faye Ousmane, Sall Amadou Alpha
hCoV-19/Senegal/5881/2020	EPI_ISL_8525516	2020-04-18	Africa	Senegal	Dakar	Institut Pasteur de Dakar	Institut Pasteur de Dakar	Diallo Amadou, Diagne Moussa Moise, Dia Ndongo, Sankhe Safietou, Ndiaye Ndack, Loucoubar Cheikh, Faye Ousmane, Sall Amadou Alpha
hCoV-19/Senegal/5718/2020	EPI_ISL_481236	2020-04-18	Africa	Senegal	Dakar	Institut Pasteur Dakar	Institut Pasteur de Dakar	Ndongo Dia, Moussa Moise Diagne, Mamadou Diop, Marie Henriette Dior Ndione, Mamadou Malado Jallow, Safietou Sanke, Ousmane Faye, Amadou Alpha Sall.
hCoV-19/Senegal/5971/2020	EPI_ISL_481240	2020-04-18	Africa	Senegal	Dakar	Institut Pasteur Dakar	Institut Pasteur de Dakar	Ndongo Dia, Moussa Moise Diagne, Mamadou Diop, Marie Henriette Dior Ndione, Mamadou Malado Jallow, Safietou Sanke, Ousmane Faye, Amadou Alpha Sall.
hCoV-19/Senegal/6480/2020	EPI_ISL_8525518	2020-04-20	Africa	Senegal	Dakar	Institut Pasteur de Dakar	Institut Pasteur de Dakar	Diallo Amadou, Diagne Moussa Moise, Dia Ndongo, Sankhe Safietou, Ndiaye Ndack, Loucoubar Cheikh, Faye Ousmane, Sall Amadou Alpha
hCoV-19/Senegal/6309/2020	EPI_ISL_8525517	2020-04-20	Africa	Senegal	Dakar	Institut Pasteur de Dakar	Institut Pasteur de Dakar	Diallo Amadou, Diagne Moussa Moise, Dia Ndongo, Sankhe Safietou, Ndiaye Ndack, Loucoubar Cheikh, Faye Ousmane, Sall Amadou Alpha
hCoV-19/Senegal/9867/2020	EPI_ISL_486857	2020-04-20	Africa	Senegal	Dakar	Institut Pasteur Dakar	Institut Pasteur de Dakar	Ndongo Dia, Moussa Moise Diagne, Mamadou Diop, Marie Henriette Dior Ndione, Mamadou Malado Jallow, Safietou Sanke, Ousmane Faye, Amadou Alpha Sall.
hCoV-19/Senegal/9845/2020	EPI_ISL_486858	2020-04-20	Africa	Senegal	Dakar	Institut Pasteur Dakar	Institut Pasteur de Dakar	Ndongo Dia, Moussa Moise Diagne, Mamadou Diop, Marie Henriette Dior Ndione, Mamadou Malado Jallow, Safietou Sanke, Ousmane Faye, Amadou Alpha Sall.
hCoV-19/Senegal/6427/2020	EPI_ISL_486873	2020-04-20	Africa	Senegal	Dakar	Institut Pasteur Dakar	Institut Pasteur de Dakar	Ndongo Dia, Moussa Moise Diagne, Mamadou Diop, Marie Henriette Dior Ndione, Mamadou Malado Jallow, Safietou Sanke, Ousmane Faye, Amadou Alpha Sall.
hCoV-19/Senegal/6619/2020	EPI_ISL_498230	2020-04-21	Africa	Senegal	Dakar	Institut Pasteur de Dakar	Institut Pasteur de Dakar	Ndongo Dia, Moussa Moise Diagne, Mamadou Diop, Marie Henriette Dior Ndione, Mamadou Malado Jallow, Safietou Sankhe Mbengue, Ousmane Faye, Amadou Alpha Sall.
hCoV-19/Senegal/6481/2020	EPI_ISL_486871	2020-04-21	Africa	Senegal	Dakar	Institut Pasteur Dakar	Institut Pasteur de Dakar	Ndongo Dia, Moussa Moise Diagne, Mamadou Diop, Marie Henriette Dior Ndione, Mamadou Malado Jallow, Safietou Sanke, Ousmane Faye, Amadou Alpha Sall.
hCoV-19/Senegal/6836/2020	EPI_ISL_8525522	2020-04-21	Africa	Senegal	Dakar	Institut Pasteur de Dakar	Institut Pasteur de Dakar	Diallo Amadou, Diagne Moussa Moise, Dia Ndongo, Sankhe Safietou, Ndiaye Ndack, Loucoubar Cheikh, Faye Ousmane, Sall Amadou Alpha
hCoV-19/Senegal/6691/2020	EPI_ISL_8525520	2020-04-21	Africa	Senegal	Dakar	Institut Pasteur de Dakar	Institut Pasteur de Dakar	Diallo Amadou, Diagne Moussa Moise, Dia Ndongo, Sankhe Safietou, Ndiaye Ndack, Loucoubar Cheikh, Faye Ousmane, Sall Amadou Alpha
hCoV-19/Senegal/6830/2020	EPI_ISL_8525521	2020-04-21	Africa	Senegal	Louga	Institut Pasteur de Dakar	Institut Pasteur de Dakar	Diallo Amadou, Diagne Moussa Moise, Dia Ndongo, Sankhe Safietou, Ndiaye Ndack, Loucoubar Cheikh, Faye Ousmane, Sall Amadou Alpha
hCoV-19/Senegal/6837/2020	EPI_ISL_486868	2020-04-21	Africa	Senegal	Dakar	Institut Pasteur Dakar	Institut Pasteur de Dakar	Ndongo Dia, Moussa Moise Diagne, Mamadou Diop, Marie Henriette Dior Ndione, Mamadou Malado Jallow, Safietou Sanke, Ousmane Faye, Amadou Alpha Sall.
hCoV-19/Senegal/6600/2020	EPI_ISL_8525519	2020-04-21	Africa	Senegal	Dakar	Institut Pasteur de Dakar	Institut Pasteur de Dakar	Diallo Amadou, Diagne Moussa Moise, Dia Ndongo, Sankhe Safietou, Ndiaye Ndack, Loucoubar Cheikh, Faye Ousmane, Sall Amadou Alpha
hCoV-19/Senegal/6626/2020	EPI_ISL_498229	2020-04-21	Africa	Senegal	Dakar	Institut Pasteur de Dakar	Institut Pasteur de Dakar	Ndongo Dia, Moussa Moise Diagne, Mamadou Diop, Marie Henriette Dior Ndione, Mamadou Malado Jallow, Safietou Sankhe Mbengue, Ousmane Faye, Amadou Alpha Sall.
hCoV-19/Senegal/6751/2020	EPI_ISL_486859	2020-04-21	Africa	Senegal	Dakar	Institut Pasteur Dakar	Institut Pasteur de Dakar	Ndongo Dia, Moussa Moise Diagne, Mamadou Diop, Marie Henriette Dior Ndione, Mamadou Malado Jallow, Safietou Sanke, Ousmane Faye, Amadou Alpha Sall.
hCoV-19/Senegal/6762/2020	EPI_ISL_486869	2020-04-21	Africa	Senegal	Dakar	Institut Pasteur Dakar	Institut Pasteur de Dakar	Ndongo Dia, Moussa Moise Diagne, Mamadou Diop, Marie Henriette Dior Ndione, Mamadou Malado Jallow, Safietou Sanke, Ousmane Faye, Amadou Alpha Sall.
hCoV-19/Senegal/8636/2020	EPI_ISL_8525525	2020-04-22	Africa	Senegal	Dakar	Institut Pasteur de Dakar	Institut Pasteur de Dakar	Diallo Amadou, Diagne Moussa Moise, Dia Ndongo, Sankhe Safietou, Ndiaye Ndack, Loucoubar Cheikh, Faye Ousmane, Sall Amadou Alpha
hCoV-19/Senegal/8559/2020	EPI_ISL_8525523	2020-04-22	Africa	Senegal	Dakar	Institut Pasteur de Dakar	Institut Pasteur de Dakar	Diallo Amadou, Diagne Moussa Moise, Dia Ndongo, Sankhe Safietou, Ndiaye Ndack, Loucoubar Cheikh, Faye Ousmane, Sall Amadou Alpha
hCoV-19/Senegal/8697/2020	EPI_ISL_8525524	2020-04-22	Africa	Senegal	Dakar	Institut Pasteur de Dakar	Institut Pasteur de Dakar	Diallo Amadou, Diagne Moussa Moise, Dia Ndongo, Sankhe Safietou, Ndiaye Ndack, Loucoubar Cheikh, Faye Ousmane, Sall Amadou Alpha
hCoV-19/Senegal/8903/2020	EPI_ISL_8525526	2020-04-22	Africa	Senegal	Dakar	Institut Pasteur de Dakar	Institut Pasteur de Dakar	Diallo Amadou, Diagne Moussa Moise, Dia Ndongo, Sankhe Safietou, Ndiaye Ndack, Loucoubar Cheikh, Faye Ousmane, Sall Amadou Alpha
hCoV-19/Senegal/9250/2020	EPI_ISL_486866	2020-04-22	Africa	Senegal	Dakar	Institut Pasteur Dakar	Institut Pasteur de Dakar	Ndongo Dia, Moussa Moise Diagne, Mamadou Diop, Marie Henriette Dior Ndione, Mamadou Malado Jallow, Safietou Sanke, Ousmane Faye, Amadou Alpha Sall.
hCoV-19/Senegal/6934/2020	EPI_ISL_498235	2020-04-22	Africa	Senegal	Dakar	Institut Pasteur de Dakar	Institut Pasteur de Dakar	Ndongo Dia, Moussa Moise Diagne, Mamadou Diop, Marie Henriette Dior Ndione, Mamadou Malado Jallow, Safietou Sankhe Mbengue, Ousmane Faye, Amadou Alpha Sall.
hCoV-19/Senegal/6597/2020	EPI_ISL_486870	2020-04-23	Africa	Senegal	Dakar	Institut Pasteur Dakar	Institut Pasteur de Dakar	Ndongo Dia, Moussa Moise Diagne, Mamadou Diop, Marie Henriette Dior Ndione, Mamadou Malado Jallow, Safietou Sanke, Ousmane Faye, Amadou Alpha Sall.
hCoV-19/Senegal/6839/2020	EPI_ISL_486867	2020-04-23	Africa	Senegal	Dakar	Institut Pasteur Dakar	Institut Pasteur de Dakar	Ndongo Dia, Moussa Moise Diagne, Mamadou Diop, Marie Henriette Dior Ndione, Mamadou Malado Jallow, Safietou Sanke, Ousmane Faye, Amadou Alpha Sall.
hCoV-19/Senegal/9256/2020	EPI_ISL_486864	2020-04-23	Africa	Senegal	Dakar	Institut Pasteur Dakar	Institut Pasteur de Dakar	Ndongo Dia, Moussa Moise Diagne, Mamadou Diop, Marie Henriette Dior Ndione, Mamadou Malado Jallow, Safietou Sanke, Ousmane Faye, Amadou Alpha Sall.
hCoV-19/Senegal/9068/2020	EPI_ISL_498236	2020-04-24	Africa	Senegal	Dakar	Institut Pasteur de Dakar	Institut Pasteur de Dakar	Ndongo Dia, Moussa Moise Diagne, Mamadou Diop, Marie Henriette Dior Ndione, Mamadou Malado Jallow, Safietou Sankhe Mbengue, Ousmane Faye, Amadou Alpha Sall.
hCoV-19/Senegal/6914/2020	EPI_ISL_498237	2020-04-24	Africa	Senegal	Dakar	Institut Pasteur de Dakar	Institut Pasteur de Dakar	Ndongo Dia, Moussa Moise Diagne, Mamadou Diop, Marie Henriette Dior Ndione, Mamadou Malado Jallow, Safietou Sankhe Mbengue, Ousmane Faye, Amadou Alpha Sall.
hCoV-19/Senegal/9369/2020	EPI_ISL_486863	2020-04-25	Africa	Senegal	Dakar	Institut Pasteur Dakar	Institut Pasteur de Dakar	Ndongo Dia, Moussa Moise Diagne, Mamadou Diop, Marie Henriette Dior Ndione, Mamadou Malado Jallow, Safietou Sanke, Ousmane Faye, Amadou Alpha Sall.
hCoV-19/Senegal/9841/2020	EPI_ISL_8525527	2020-04-25	Africa	Senegal	Dakar	Institut Pasteur de Dakar	Institut Pasteur de Dakar	Diallo Amadou, Diagne Moussa Moise, Dia Ndongo, Sankhe Safietou, Ndiaye Ndack, Loucoubar Cheikh, Faye Ousmane, Sall Amadou Alpha
hCoV-19/Senegal/9838/2020	EPI_ISL_498231	2020-04-25	Africa	Senegal	Dakar	Institut Pasteur de Dakar	Institut Pasteur de Dakar	Ndongo Dia, Moussa Moise Diagne, Mamadou Diop, Marie Henriette Dior Ndione, Mamadou Malado Jallow, Safietou Sankhe Mbengue, Ousmane Faye, Amadou Alpha Sall.
hCoV-19/Senegal/9821/2020	EPI_ISL_498232	2020-04-25	Africa	Senegal	Dakar	Institut Pasteur de Dakar	Institut Pasteur de Dakar	Ndongo Dia, Moussa Moise Diagne, Mamadou Diop, Marie Henriette Dior Ndione, Mamadou Malado Jallow, Safietou Sankhe Mbengue, Ousmane Faye, Amadou Alpha Sall.
hCoV-19/Senegal/9439/2020	EPI_ISL_486861	2020-04-25	Africa	Senegal	Dakar	Institut Pasteur Dakar	Institut Pasteur de Dakar	Ndongo Dia, Moussa Moise Diagne, Mamadou Diop, Marie Henriette Dior Ndione, Mamadou Malado Jallow, Safietou Sanke, Ousmane Faye, Amadou Alpha Sall.
hCoV-19/Senegal/9392/2020	EPI_ISL_486862	2020-04-25	Africa	Senegal	Dakar	Institut Pasteur Dakar	Institut Pasteur de Dakar	Ndongo Dia, Moussa Moise Diagne, Mamadou Diop, Marie Henriette Dior Ndione, Mamadou Malado Jallow, Safietou Sanke, Ousmane Faye, Amadou Alpha Sall.
hCoV-19/Senegal/9819/2020	EPI_ISL_498233	2020-04-25	Africa	Senegal	Dakar	Institut Pasteur de Dakar	Institut Pasteur de Dakar	Ndongo Dia, Moussa Moise Diagne, Mamadou Diop, Marie Henriette Dior Ndione, Mamadou Malado Jallow, Safietou Sankhe Mbengue, Ousmane Faye, Amadou Alpha Sall.
hCoV-19/Senegal/9615/2020	EPI_ISL_486860	2020-04-25	Africa	Senegal	Dakar	Institut Pasteur Dakar	Institut Pasteur de Dakar	Ndongo Dia, Moussa Moise Diagne, Mamadou Diop, Marie Henriette Dior Ndione, Mamadou Malado Jallow, Safietou Sanke, Ousmane Faye, Amadou Alpha Sall.
hCoV-19/Senegal/9840/2020	EPI_ISL_498234	2020-04-25	Africa	Senegal	Dakar	Institut Pasteur de Dakar	Institut Pasteur de Dakar	Ndongo Dia, Moussa Moise Diagne, Mamadou Diop, Marie Henriette Dior Ndione, Mamadou Malado Jallow, Safietou Sankhe Mbengue, Ousmane Faye, Amadou Alpha Sall.
hCoV-19/Senegal/10856/2020	EPI_ISL_8525528	2020-04-27	Africa	Senegal	Dakar	Institut Pasteur de Dakar	Institut Pasteur de Dakar	Diallo Amadou, Diagne Moussa Moise, Dia Ndongo, Sankhe Safietou, Ndiaye Ndack, Loucoubar Cheikh, Faye Ousmane, Sall Amadou Alpha
hCoV-19/Senegal/14296/2020	EPI_ISL_8525529	2020-04-29	Africa	Senegal	Dakar	Institut Pasteur de Dakar	Institut Pasteur de Dakar	Diallo Amadou, Diagne Moussa Moise, Dia Ndongo, Sankhe Safietou, Ndiaye Ndack, Loucoubar Cheikh, Faye Ousmane, Sall Amadou Alpha
hCoV-19/Senegal/15100/2020	EPI_ISL_8525531	2020-04-30	Africa	Senegal	Dakar	Institut Pasteur de Dakar	Institut Pasteur de Dakar	Diallo Amadou, Diagne Moussa Moise, Dia Ndongo, Sankhe Safietou, Ndiaye Ndack, Loucoubar Cheikh, Faye Ousmane, Sall Amadou Alpha
hCoV-19/Senegal/14985/2020	EPI_ISL_8525530	2020-04-30	Africa	Senegal	Dakar	Institut Pasteur de Dakar	Institut Pasteur de Dakar	Diallo Amadou, Diagne Moussa Moise, Dia Ndongo, Sankhe Safietou, Ndiaye Ndack, Loucoubar Cheikh, Faye Ousmane, Sall Amadou Alpha
hCoV-19/Senegal/19204/2020	EPI_ISL_8525535	2020-05-06	Africa	Senegal	Dakar	Institut Pasteur de Dakar	Institut Pasteur de Dakar	Diallo Amadou, Diagne Moussa Moise, Dia Ndongo, Sankhe Safietou, Ndiaye Ndack, Loucoubar Cheikh, Faye Ousmane, Sall Amadou Alpha
hCoV-19/Senegal/19842/2020	EPI_ISL_8525538	2020-05-07	Africa	Senegal	Dakar	Institut Pasteur de Dakar	Institut Pasteur de Dakar	Diallo Amadou, Diagne Moussa Moise, Dia Ndongo, Sankhe Safietou, Ndiaye Ndack, Loucoubar Cheikh, Faye Ousmane, Sall Amadou Alpha
hCoV-19/Senegal/21463/2020	EPI_ISL_8525540	2020-05-07	Africa	Senegal	Dakar	Institut Pasteur de Dakar	Institut Pasteur de Dakar	Diallo Amadou, Diagne Moussa Moise, Dia Ndongo, Sankhe Safietou, Ndiaye Ndack, Loucoubar Cheikh, Faye Ousmane, Sall Amadou Alpha
hCoV-19/Senegal/24544/2020	EPI_ISL_8525541	2020-05-08	Africa	Senegal	Dakar	Institut Pasteur de Dakar	Institut Pasteur de Dakar	Diallo Amadou, Diagne Moussa Moise, Dia Ndongo, Sankhe Safietou, Ndiaye Ndack, Loucoubar Cheikh, Faye Ousmane, Sall Amadou Alpha
hCoV-19/Senegal/24558/2020	EPI_ISL_8525543	2020-05-08	Africa	Senegal	Dakar	Institut Pasteur de Dakar	Institut Pasteur de Dakar	Diallo Amadou, Diagne Moussa Moise, Dia Ndongo, Sankhe Safietou, Ndiaye Ndack, Loucoubar Cheikh, Faye Ousmane, Sall Amadou Alpha
hCoV-19/Senegal/24562/2020	EPI_ISL_8525544	2020-05-08	Africa	Senegal	Dakar	Institut Pasteur de Dakar	Institut Pasteur de Dakar	Diallo Amadou, Diagne Moussa Moise, Dia Ndongo, Sankhe Safietou, Ndiaye Ndack, Loucoubar Cheikh, Faye Ousmane, Sall Amadou Alpha
hCoV-19/Senegal/24551/2020	EPI_ISL_8525542	2020-05-08	Africa	Senegal	Dakar	Institut Pasteur de Dakar	Institut Pasteur de Dakar	Diallo Amadou, Diagne Moussa Moise, Dia Ndongo, Sankhe Safietou, Ndiaye Ndack, Loucoubar Cheikh, Faye Ousmane, Sall Amadou Alpha
hCoV-19/Senegal/24754/2020	EPI_ISL_8525552	2020-05-09	Africa	Senegal	Dakar	Institut Pasteur de Dakar	Institut Pasteur de Dakar	Diallo Amadou, Diagne Moussa Moise, Dia Ndongo, Sankhe Safietou, Ndiaye Ndack, Loucoubar Cheikh, Faye Ousmane, Sall Amadou Alpha
hCoV-19/Senegal/25114/2020	EPI_ISL_8525563	2020-05-09	Africa	Senegal	Dakar	Institut Pasteur de Dakar	Institut Pasteur de Dakar	Diallo Amadou, Diagne Moussa Moise, Dia Ndongo, Sankhe Safietou, Ndiaye Ndack, Loucoubar Cheikh, Faye Ousmane, Sall Amadou Alpha
hCoV-19/Senegal/25116/2020	EPI_ISL_8525564	2020-05-09	Africa	Senegal	Dakar	Institut Pasteur de Dakar	Institut Pasteur de Dakar	Diallo Amadou, Diagne Moussa Moise, Dia Ndongo, Sankhe Safietou, Ndiaye Ndack, Loucoubar Cheikh, Faye Ousmane, Sall Amadou Alpha
hCoV-19/Senegal/24728/2020	EPI_ISL_8525550	2020-05-09	Africa	Senegal	Dakar	Institut Pasteur de Dakar	Institut Pasteur de Dakar	Diallo Amadou, Diagne Moussa Moise, Dia Ndongo, Sankhe Safietou, Ndiaye Ndack, Loucoubar Cheikh, Faye Ousmane, Sall Amadou Alpha
hCoV-19/Senegal/24718/2020	EPI_ISL_8525548	2020-05-09	Africa	Senegal	Dakar	Institut Pasteur de Dakar	Institut Pasteur de Dakar	Diallo Amadou, Diagne Moussa Moise, Dia Ndongo, Sankhe Safietou, Ndiaye Ndack, Loucoubar Cheikh, Faye Ousmane, Sall Amadou Alpha
hCoV-19/Senegal/24760/2020	EPI_ISL_8525553	2020-05-09	Africa	Senegal	Dakar	Institut Pasteur de Dakar	Institut Pasteur de Dakar	Diallo Amadou, Diagne Moussa Moise, Dia Ndongo, Sankhe Safietou, Ndiaye Ndack, Loucoubar Cheikh, Faye Ousmane, Sall Amadou Alpha
hCoV-19/Senegal/24761/2020	EPI_ISL_8525554	2020-05-09	Africa	Senegal	Dakar	Institut Pasteur de Dakar	Institut Pasteur de Dakar	Diallo Amadou, Diagne Moussa Moise, Dia Ndongo, Sankhe Safietou, Ndiaye Ndack, Loucoubar Cheikh, Faye Ousmane, Sall Amadou Alpha
hCoV-19/Senegal/24867/2020	EPI_ISL_8525557	2020-05-09	Africa	Senegal	Dakar	Institut Pasteur de Dakar	Institut Pasteur de Dakar	Diallo Amadou, Diagne Moussa Moise, Dia Ndongo, Sankhe Safietou, Ndiaye Ndack, Loucoubar Cheikh, Faye Ousmane, Sall Amadou Alpha
hCoV-19/Senegal/24929/2020	EPI_ISL_8525559	2020-05-09	Africa	Senegal	Dakar	Institut Pasteur de Dakar	Institut Pasteur de Dakar	Diallo Amadou, Diagne Moussa Moise, Dia Ndongo, Sankhe Safietou, Ndiaye Ndack, Loucoubar Cheikh, Faye Ousmane, Sall Amadou Alpha
hCoV-19/Senegal/24926/2020	EPI_ISL_8525558	2020-05-09	Africa	Senegal	Dakar	Institut Pasteur de Dakar	Institut Pasteur de Dakar	Diallo Amadou, Diagne Moussa Moise, Dia Ndongo, Sankhe Safietou, Ndiaye Ndack, Loucoubar Cheikh, Faye Ousmane, Sall Amadou Alpha
hCoV-19/Senegal/24931/2020	EPI_ISL_8525560	2020-05-09	Africa	Senegal	Dakar	Institut Pasteur de Dakar	Institut Pasteur de Dakar	Diallo Amadou, Diagne Moussa Moise, Dia Ndongo, Sankhe Safietou, Ndiaye Ndack, Loucoubar Cheikh, Faye Ousmane, Sall Amadou Alpha
hCoV-19/Senegal/25245/2020	EPI_ISL_8525570	2020-05-09	Africa	Senegal	Dakar	Institut Pasteur de Dakar	Institut Pasteur de Dakar	Diallo Amadou, Diagne Moussa Moise, Dia Ndongo, Sankhe Safietou, Ndiaye Ndack, Loucoubar Cheikh, Faye Ousmane, Sall Amadou Alpha
hCoV-19/Senegal/25117/2020	EPI_ISL_8525565	2020-05-09	Africa	Senegal	Dakar	Institut Pasteur de Dakar	Institut Pasteur de Dakar	Diallo Amadou, Diagne Moussa Moise, Dia Ndongo, Sankhe Safietou, Ndiaye Ndack, Loucoubar Cheikh, Faye Ousmane, Sall Amadou Alpha
hCoV-19/Senegal/24979/2020	EPI_ISL_8525575	2020-05-09	Africa	Senegal	Dakar	Institut Pasteur de Dakar	Institut Pasteur de Dakar	Diallo Amadou, Diagne Moussa Moise, Dia Ndongo, Sankhe Safietou, Ndiaye Ndack, Loucoubar Cheikh, Faye Ousmane, Sall Amadou Alpha
hCoV-19/Senegal/25230/2020	EPI_ISL_8525566	2020-05-09	Africa	Senegal	Dakar	Institut Pasteur de Dakar	Institut Pasteur de Dakar	Diallo Amadou, Diagne Moussa Moise, Dia Ndongo, Sankhe Safietou, Ndiaye Ndack, Loucoubar Cheikh, Faye Ousmane, Sall Amadou Alpha
hCoV-19/Senegal/24942/2020	EPI_ISL_8525567	2020-05-09	Africa	Senegal	Dakar	Institut Pasteur de Dakar	Institut Pasteur de Dakar	Diallo Amadou, Diagne Moussa Moise, Dia Ndongo, Sankhe Safietou, Ndiaye Ndack, Loucoubar Cheikh, Faye Ousmane, Sall Amadou Alpha
hCoV-19/Senegal/25250/2020	EPI_ISL_8525572	2020-05-09	Africa	Senegal	Dakar	Institut Pasteur de Dakar	Institut Pasteur de Dakar	Diallo Amadou, Diagne Moussa Moise, Dia Ndongo, Sankhe Safietou, Ndiaye Ndack, Loucoubar Cheikh, Faye Ousmane, Sall Amadou Alpha
hCoV-19/Senegal/25237/2020	EPI_ISL_8525568	2020-05-09	Africa	Senegal	Dakar	Institut Pasteur de Dakar	Institut Pasteur de Dakar	Diallo Amadou, Diagne Moussa Moise, Dia Ndongo, Sankhe Safietou, Ndiaye Ndack, Loucoubar Cheikh, Faye Ousmane, Sall Amadou Alpha
hCoV-19/Senegal/24943/2020	EPI_ISL_8525569	2020-05-09	Africa	Senegal	Dakar	Institut Pasteur de Dakar	Institut Pasteur de Dakar	Diallo Amadou, Diagne Moussa Moise, Dia Ndongo, Sankhe Safietou, Ndiaye Ndack, Loucoubar Cheikh, Faye Ousmane, Sall Amadou Alpha
hCoV-19/Senegal/25246/2020	EPI_ISL_8525571	2020-05-09	Africa	Senegal	Dakar	Institut Pasteur de Dakar	Institut Pasteur de Dakar	Diallo Amadou, Diagne Moussa Moise, Dia Ndongo, Sankhe Safietou, Ndiaye Ndack, Loucoubar Cheikh, Faye Ousmane, Sall Amadou Alpha
hCoV-19/Senegal/25328/2020	EPI_ISL_8525576	2020-05-09	Africa	Senegal	Dakar	Institut Pasteur de Dakar	Institut Pasteur de Dakar	Diallo Amadou, Diagne Moussa Moise, Dia Ndongo, Sankhe Safietou, Ndiaye Ndack, Loucoubar Cheikh, Faye Ousmane, Sall Amadou Alpha
hCoV-19/Senegal/25388/2020	EPI_ISL_8525583	2020-05-09	Africa	Senegal	Dakar	Institut Pasteur de Dakar	Institut Pasteur de Dakar	Diallo Amadou, Diagne Moussa Moise, Dia Ndongo, Sankhe Safietou, Ndiaye Ndack, Loucoubar Cheikh, Faye Ousmane, Sall Amadou Alpha
hCoV-19/Senegal/24961/2020	EPI_ISL_8525574	2020-05-09	Africa	Senegal	Dakar	Institut Pasteur de Dakar	Institut Pasteur de Dakar	Diallo Amadou, Diagne Moussa Moise, Dia Ndongo, Sankhe Safietou, Ndiaye Ndack, Loucoubar Cheikh, Faye Ousmane, Sall Amadou Alpha
hCoV-19/Senegal/24866/2020	EPI_ISL_8525556	2020-05-09	Africa	Senegal	Dakar	Institut Pasteur de Dakar	Institut Pasteur de Dakar	Diallo Amadou, Diagne Moussa Moise, Dia Ndongo, Sankhe Safietou, Ndiaye Ndack, Loucoubar Cheikh, Faye Ousmane, Sall Amadou Alpha
hCoV-19/Senegal/24841/2020	EPI_ISL_8525555	2020-05-09	Africa	Senegal	Dakar	Institut Pasteur de Dakar	Institut Pasteur de Dakar	Diallo Amadou, Diagne Moussa Moise, Dia Ndongo, Sankhe Safietou, Ndiaye Ndack, Loucoubar Cheikh, Faye Ousmane, Sall Amadou Alpha
hCoV-19/Senegal/24729/2020	EPI_ISL_8525551	2020-05-09	Africa	Senegal	Dakar	Institut Pasteur de Dakar	Institut Pasteur de Dakar	Diallo Amadou, Diagne Moussa Moise, Dia Ndongo, Sankhe Safietou, Ndiaye Ndack, Loucoubar Cheikh, Faye Ousmane, Sall Amadou Alpha
hCoV-19/Senegal/24725/2020	EPI_ISL_8525549	2020-05-09	Africa	Senegal	Dakar	Institut Pasteur de Dakar	Institut Pasteur de Dakar	Diallo Amadou, Diagne Moussa Moise, Dia Ndongo, Sankhe Safietou, Ndiaye Ndack, Loucoubar Cheikh, Faye Ousmane, Sall Amadou Alpha
hCoV-19/Senegal/24715/2020	EPI_ISL_8525547	2020-05-09	Africa	Senegal	Dakar	Institut Pasteur de Dakar	Institut Pasteur de Dakar	Diallo Amadou, Diagne Moussa Moise, Dia Ndongo, Sankhe Safietou, Ndiaye Ndack, Loucoubar Cheikh, Faye Ousmane, Sall Amadou Alpha
hCoV-19/Senegal/26003/2020	EPI_ISL_8525578	2020-05-09	Africa	Senegal	Diourbel	Institut Pasteur de Dakar	Institut Pasteur de Dakar	Diallo Amadou, Diagne Moussa Moise, Dia Ndongo, Sankhe Safietou, Ndiaye Ndack, Loucoubar Cheikh, Faye Ousmane, Sall Amadou Alpha
hCoV-19/Senegal/24937/2020	EPI_ISL_8525562	2020-05-09	Africa	Senegal	Dakar	Institut Pasteur de Dakar	Institut Pasteur de Dakar	Diallo Amadou, Diagne Moussa Moise, Dia Ndongo, Sankhe Safietou, Ndiaye Ndack, Loucoubar Cheikh, Faye Ousmane, Sall Amadou Alpha
hCoV-19/Senegal/25417/2020	EPI_ISL_8525584	2020-05-10	Africa	Senegal	Dakar	Institut Pasteur de Dakar	Institut Pasteur de Dakar	Diallo Amadou, Diagne Moussa Moise, Dia Ndongo, Sankhe Safietou, Ndiaye Ndack, Loucoubar Cheikh, Faye Ousmane, Sall Amadou Alpha
hCoV-19/Senegal/25371/2020	EPI_ISL_8525582	2020-05-10	Africa	Senegal	Dakar	Institut Pasteur de Dakar	Institut Pasteur de Dakar	Diallo Amadou, Diagne Moussa Moise, Dia Ndongo, Sankhe Safietou, Ndiaye Ndack, Loucoubar Cheikh, Faye Ousmane, Sall Amadou Alpha
hCoV-19/Senegal/25490/2020	EPI_ISL_8525588	2020-05-10	Africa	Senegal	Dakar	Institut Pasteur de Dakar	Institut Pasteur de Dakar	Diallo Amadou, Diagne Moussa Moise, Dia Ndongo, Sankhe Safietou, Ndiaye Ndack, Loucoubar Cheikh, Faye Ousmane, Sall Amadou Alpha
hCoV-19/Senegal/25404/2020	EPI_ISL_8525577	2020-05-10	Africa	Senegal	Dakar	Institut Pasteur de Dakar	Institut Pasteur de Dakar	Diallo Amadou, Diagne Moussa Moise, Dia Ndongo, Sankhe Safietou, Ndiaye Ndack, Loucoubar Cheikh, Faye Ousmane, Sall Amadou Alpha
hCoV-19/Senegal/26006/2020	EPI_ISL_8525580	2020-05-10	Africa	Senegal	Louga	Institut Pasteur de Dakar	Institut Pasteur de Dakar	Diallo Amadou, Diagne Moussa Moise, Dia Ndongo, Sankhe Safietou, Ndiaye Ndack, Loucoubar Cheikh, Faye Ousmane, Sall Amadou Alpha
hCoV-19/Senegal/25725/2020	EPI_ISL_8525593	2020-05-10	Africa	Senegal	Dakar	Institut Pasteur de Dakar	Institut Pasteur de Dakar	Diallo Amadou, Diagne Moussa Moise, Dia Ndongo, Sankhe Safietou, Ndiaye Ndack, Loucoubar Cheikh, Faye Ousmane, Sall Amadou Alpha
hCoV-19/Senegal/26009/2020	EPI_ISL_8525581	2020-05-10	Africa	Senegal	Louga	Institut Pasteur de Dakar	Institut Pasteur de Dakar	Diallo Amadou, Diagne Moussa Moise, Dia Ndongo, Sankhe Safietou, Ndiaye Ndack, Loucoubar Cheikh, Faye Ousmane, Sall Amadou Alpha
hCoV-19/Senegal/25612/2020	EPI_ISL_8525589	2020-05-10	Africa	Senegal	Dakar	Institut Pasteur de Dakar	Institut Pasteur de Dakar	Diallo Amadou, Diagne Moussa Moise, Dia Ndongo, Sankhe Safietou, Ndiaye Ndack, Loucoubar Cheikh, Faye Ousmane, Sall Amadou Alpha
hCoV-19/Senegal/25614/2020	EPI_ISL_8525590	2020-05-10	Africa	Senegal	Dakar	Institut Pasteur de Dakar	Institut Pasteur de Dakar	Diallo Amadou, Diagne Moussa Moise, Dia Ndongo, Sankhe Safietou, Ndiaye Ndack, Loucoubar Cheikh, Faye Ousmane, Sall Amadou Alpha
hCoV-19/Senegal/25669/2020	EPI_ISL_8525594	2020-05-10	Africa	Senegal	Dakar	Institut Pasteur de Dakar	Institut Pasteur de Dakar	Diallo Amadou, Diagne Moussa Moise, Dia Ndongo, Sankhe Safietou, Ndiaye Ndack, Loucoubar Cheikh, Faye Ousmane, Sall Amadou Alpha
hCoV-19/Senegal/26101/2020	EPI_ISL_8525601	2020-05-10	Africa	Senegal	Diourbel	Institut Pasteur de Dakar	Institut Pasteur de Dakar	Diallo Amadou, Diagne Moussa Moise, Dia Ndongo, Sankhe Safietou, Ndiaye Ndack, Loucoubar Cheikh, Faye Ousmane, Sall Amadou Alpha
hCoV-19/Senegal/25822/2020	EPI_ISL_8525596	2020-05-10	Africa	Senegal	Dakar	Institut Pasteur de Dakar	Institut Pasteur de Dakar	Diallo Amadou, Diagne Moussa Moise, Dia Ndongo, Sankhe Safietou, Ndiaye Ndack, Loucoubar Cheikh, Faye Ousmane, Sall Amadou Alpha
hCoV-19/Senegal/25872/2020	EPI_ISL_8525600	2020-05-10	Africa	Senegal	Dakar	Institut Pasteur de Dakar	Institut Pasteur de Dakar	Diallo Amadou, Diagne Moussa Moise, Dia Ndongo, Sankhe Safietou, Ndiaye Ndack, Loucoubar Cheikh, Faye Ousmane, Sall Amadou Alpha
hCoV-19/Senegal/26167/2020	EPI_ISL_8525602	2020-05-10	Africa	Senegal	Kaolack	Institut Pasteur de Dakar	Institut Pasteur de Dakar	Diallo Amadou, Diagne Moussa Moise, Dia Ndongo, Sankhe Safietou, Ndiaye Ndack, Loucoubar Cheikh, Faye Ousmane, Sall Amadou Alpha
hCoV-19/Senegal/26171/2020	EPI_ISL_8525603	2020-05-10	Africa	Senegal	Kaffrine	Institut Pasteur de Dakar	Institut Pasteur de Dakar	Diallo Amadou, Diagne Moussa Moise, Dia Ndongo, Sankhe Safietou, Ndiaye Ndack, Loucoubar Cheikh, Faye Ousmane, Sall Amadou Alpha
hCoV-19/Senegal/25620/2020	EPI_ISL_8525592	2020-05-10	Africa	Senegal	Dakar	Institut Pasteur de Dakar	Institut Pasteur de Dakar	Diallo Amadou, Diagne Moussa Moise, Dia Ndongo, Sankhe Safietou, Ndiaye Ndack, Loucoubar Cheikh, Faye Ousmane, Sall Amadou Alpha
hCoV-19/Senegal/25616/2020	EPI_ISL_8525591	2020-05-10	Africa	Senegal	Dakar	Institut Pasteur de Dakar	Institut Pasteur de Dakar	Diallo Amadou, Diagne Moussa Moise, Dia Ndongo, Sankhe Safietou, Ndiaye Ndack, Loucoubar Cheikh, Faye Ousmane, Sall Amadou Alpha
hCoV-19/Senegal/26064/2020	EPI_ISL_8525597	2020-05-10	Africa	Senegal	Kaolack	Institut Pasteur de Dakar	Institut Pasteur de Dakar	Diallo Amadou, Diagne Moussa Moise, Dia Ndongo, Sankhe Safietou, Ndiaye Ndack, Loucoubar Cheikh, Faye Ousmane, Sall Amadou Alpha
hCoV-19/Senegal/25423/2020	EPI_ISL_8525585	2020-05-10	Africa	Senegal	Dakar	Institut Pasteur de Dakar	Institut Pasteur de Dakar	Diallo Amadou, Diagne Moussa Moise, Dia Ndongo, Sankhe Safietou, Ndiaye Ndack, Loucoubar Cheikh, Faye Ousmane, Sall Amadou Alpha
hCoV-19/Senegal/25800/2020	EPI_ISL_8525595	2020-05-10	Africa	Senegal	Dakar	Institut Pasteur de Dakar	Institut Pasteur de Dakar	Diallo Amadou, Diagne Moussa Moise, Dia Ndongo, Sankhe Safietou, Ndiaye Ndack, Loucoubar Cheikh, Faye Ousmane, Sall Amadou Alpha
hCoV-19/Senegal/25483/2020	EPI_ISL_8525587	2020-05-10	Africa	Senegal	Dakar	Institut Pasteur de Dakar	Institut Pasteur de Dakar	Diallo Amadou, Diagne Moussa Moise, Dia Ndongo, Sankhe Safietou, Ndiaye Ndack, Loucoubar Cheikh, Faye Ousmane, Sall Amadou Alpha
hCoV-19/Senegal/25471/2020	EPI_ISL_8525586	2020-05-10	Africa	Senegal	Dakar	Institut Pasteur de Dakar	Institut Pasteur de Dakar	Diallo Amadou, Diagne Moussa Moise, Dia Ndongo, Sankhe Safietou, Ndiaye Ndack, Loucoubar Cheikh, Faye Ousmane, Sall Amadou Alpha
hCoV-19/Senegal/25409/2020	EPI_ISL_8525579	2020-05-10	Africa	Senegal	Dakar	Institut Pasteur de Dakar	Institut Pasteur de Dakar	Diallo Amadou, Diagne Moussa Moise, Dia Ndongo, Sankhe Safietou, Ndiaye Ndack, Loucoubar Cheikh, Faye Ousmane, Sall Amadou Alpha
hCoV-19/Senegal/25871/2020	EPI_ISL_8525599	2020-05-10	Africa	Senegal	Dakar	Institut Pasteur de Dakar	Institut Pasteur de Dakar	Diallo Amadou, Diagne Moussa Moise, Dia Ndongo, Sankhe Safietou, Ndiaye Ndack, Loucoubar Cheikh, Faye Ousmane, Sall Amadou Alpha
hCoV-19/Senegal/28368/2020	EPI_ISL_8525620	2020-05-11	Africa	Senegal	Dakar	Institut Pasteur de Dakar	Institut Pasteur de Dakar	Diallo Amadou, Diagne Moussa Moise, Dia Ndongo, Sankhe Safietou, Ndiaye Ndack, Loucoubar Cheikh, Faye Ousmane, Sall Amadou Alpha
hCoV-19/Senegal/25977/2020	EPI_ISL_8525598	2020-05-11	Africa	Senegal	Dakar	Institut Pasteur de Dakar	Institut Pasteur de Dakar	Diallo Amadou, Diagne Moussa Moise, Dia Ndongo, Sankhe Safietou, Ndiaye Ndack, Loucoubar Cheikh, Faye Ousmane, Sall Amadou Alpha
hCoV-19/Senegal/28302/2020	EPI_ISL_8525613	2020-05-11	Africa	Senegal	Dakar	Institut Pasteur de Dakar	Institut Pasteur de Dakar	Diallo Amadou, Diagne Moussa Moise, Dia Ndongo, Sankhe Safietou, Ndiaye Ndack, Loucoubar Cheikh, Faye Ousmane, Sall Amadou Alpha
hCoV-19/Senegal/28048/2020	EPI_ISL_8525605	2020-05-11	Africa	Senegal	Dakar	Institut Pasteur de Dakar	Institut Pasteur de Dakar	Diallo Amadou, Diagne Moussa Moise, Dia Ndongo, Sankhe Safietou, Ndiaye Ndack, Loucoubar Cheikh, Faye Ousmane, Sall Amadou Alpha
hCoV-19/Senegal/26190/2020	EPI_ISL_8525606	2020-05-11	Africa	Senegal	Diourbel	Institut Pasteur de Dakar	Institut Pasteur de Dakar	Diallo Amadou, Diagne Moussa Moise, Dia Ndongo, Sankhe Safietou, Ndiaye Ndack, Loucoubar Cheikh, Faye Ousmane, Sall Amadou Alpha
hCoV-19/Senegal/26217/2020	EPI_ISL_8525607	2020-05-11	Africa	Senegal	Diourbel	Institut Pasteur de Dakar	Institut Pasteur de Dakar	Diallo Amadou, Diagne Moussa Moise, Dia Ndongo, Sankhe Safietou, Ndiaye Ndack, Loucoubar Cheikh, Faye Ousmane, Sall Amadou Alpha
hCoV-19/Senegal/28176/2020	EPI_ISL_8525608	2020-05-11	Africa	Senegal	Dakar	Institut Pasteur de Dakar	Institut Pasteur de Dakar	Diallo Amadou, Diagne Moussa Moise, Dia Ndongo, Sankhe Safietou, Ndiaye Ndack, Loucoubar Cheikh, Faye Ousmane, Sall Amadou Alpha
hCoV-19/Senegal/28579/2020	EPI_ISL_8525623	2020-05-11	Africa	Senegal	Dakar	Institut Pasteur de Dakar	Institut Pasteur de Dakar	Diallo Amadou, Diagne Moussa Moise, Dia Ndongo, Sankhe Safietou, Ndiaye Ndack, Loucoubar Cheikh, Faye Ousmane, Sall Amadou Alpha
hCoV-19/Senegal/28239/2020	EPI_ISL_8525609	2020-05-11	Africa	Senegal	Dakar	Institut Pasteur de Dakar	Institut Pasteur de Dakar	Diallo Amadou, Diagne Moussa Moise, Dia Ndongo, Sankhe Safietou, Ndiaye Ndack, Loucoubar Cheikh, Faye Ousmane, Sall Amadou Alpha
hCoV-19/Senegal/28214/2020	EPI_ISL_8525610	2020-05-11	Africa	Senegal	Dakar	Institut Pasteur de Dakar	Institut Pasteur de Dakar	Diallo Amadou, Diagne Moussa Moise, Dia Ndongo, Sankhe Safietou, Ndiaye Ndack, Loucoubar Cheikh, Faye Ousmane, Sall Amadou Alpha
hCoV-19/Senegal/28219/2020	EPI_ISL_8525611	2020-05-11	Africa	Senegal	Dakar	Institut Pasteur de Dakar	Institut Pasteur de Dakar	Diallo Amadou, Diagne Moussa Moise, Dia Ndongo, Sankhe Safietou, Ndiaye Ndack, Loucoubar Cheikh, Faye Ousmane, Sall Amadou Alpha
hCoV-19/Senegal/28262/2020	EPI_ISL_8525612	2020-05-11	Africa	Senegal	Dakar	Institut Pasteur de Dakar	Institut Pasteur de Dakar	Diallo Amadou, Diagne Moussa Moise, Dia Ndongo, Sankhe Safietou, Ndiaye Ndack, Loucoubar Cheikh, Faye Ousmane, Sall Amadou Alpha
hCoV-19/Senegal/28449/2020	EPI_ISL_8525615	2020-05-11	Africa	Senegal	Dakar	Institut Pasteur de Dakar	Institut Pasteur de Dakar	Diallo Amadou, Diagne Moussa Moise, Dia Ndongo, Sankhe Safietou, Ndiaye Ndack, Loucoubar Cheikh, Faye Ousmane, Sall Amadou Alpha
hCoV-19/Senegal/28427/2020	EPI_ISL_8525616	2020-05-11	Africa	Senegal	Matam	Institut Pasteur de Dakar	Institut Pasteur de Dakar	Diallo Amadou, Diagne Moussa Moise, Dia Ndongo, Sankhe Safietou, Ndiaye Ndack, Loucoubar Cheikh, Faye Ousmane, Sall Amadou Alpha
hCoV-19/Senegal/28377/2020	EPI_ISL_8525621	2020-05-11	Africa	Senegal	Dakar	Institut Pasteur de Dakar	Institut Pasteur de Dakar	Diallo Amadou, Diagne Moussa Moise, Dia Ndongo, Sankhe Safietou, Ndiaye Ndack, Loucoubar Cheikh, Faye Ousmane, Sall Amadou Alpha
hCoV-19/Senegal/28362/2020	EPI_ISL_8525618	2020-05-11	Africa	Senegal	Dakar	Institut Pasteur de Dakar	Institut Pasteur de Dakar	Diallo Amadou, Diagne Moussa Moise, Dia Ndongo, Sankhe Safietou, Ndiaye Ndack, Loucoubar Cheikh, Faye Ousmane, Sall Amadou Alpha
hCoV-19/Senegal/26326/2020	EPI_ISL_8525625	2020-05-11	Africa	Senegal	Diourbel	Institut Pasteur de Dakar	Institut Pasteur de Dakar	Diallo Amadou, Diagne Moussa Moise, Dia Ndongo, Sankhe Safietou, Ndiaye Ndack, Loucoubar Cheikh, Faye Ousmane, Sall Amadou Alpha
hCoV-19/Senegal/28399/2020	EPI_ISL_8525622	2020-05-11	Africa	Senegal	Dakar	Institut Pasteur de Dakar	Institut Pasteur de Dakar	Diallo Amadou, Diagne Moussa Moise, Dia Ndongo, Sankhe Safietou, Ndiaye Ndack, Loucoubar Cheikh, Faye Ousmane, Sall Amadou Alpha
hCoV-19/Senegal/28296/2020	EPI_ISL_8525614	2020-05-11	Africa	Senegal	Dakar	Institut Pasteur de Dakar	Institut Pasteur de Dakar	Diallo Amadou, Diagne Moussa Moise, Dia Ndongo, Sankhe Safietou, Ndiaye Ndack, Loucoubar Cheikh, Faye Ousmane, Sall Amadou Alpha
hCoV-19/Senegal/28363/2020	EPI_ISL_8525619	2020-05-11	Africa	Senegal	Dakar	Institut Pasteur de Dakar	Institut Pasteur de Dakar	Diallo Amadou, Diagne Moussa Moise, Dia Ndongo, Sankhe Safietou, Ndiaye Ndack, Loucoubar Cheikh, Faye Ousmane, Sall Amadou Alpha
hCoV-19/Senegal/26178/2020	EPI_ISL_8525604	2020-05-11	Africa	Senegal	Diourbel	Institut Pasteur de Dakar	Institut Pasteur de Dakar	Diallo Amadou, Diagne Moussa Moise, Dia Ndongo, Sankhe Safietou, Ndiaye Ndack, Loucoubar Cheikh, Faye Ousmane, Sall Amadou Alpha
hCoV-19/Senegal/28462/2020	EPI_ISL_8525617	2020-05-11	Africa	Senegal	Dakar	Institut Pasteur de Dakar	Institut Pasteur de Dakar	Diallo Amadou, Diagne Moussa Moise, Dia Ndongo, Sankhe Safietou, Ndiaye Ndack, Loucoubar Cheikh, Faye Ousmane, Sall Amadou Alpha
hCoV-19/Senegal/29491/2020	EPI_ISL_8525652	2020-05-12	Africa	Senegal	Dakar	Institut Pasteur de Dakar	Institut Pasteur de Dakar	Diallo Amadou, Diagne Moussa Moise, Dia Ndongo, Sankhe Safietou, Ndiaye Ndack, Loucoubar Cheikh, Faye Ousmane, Sall Amadou Alpha
hCoV-19/Senegal/28926/2020	EPI_ISL_8525639	2020-05-12	Africa	Senegal	Saint-Louis	Institut Pasteur de Dakar	Institut Pasteur de Dakar	Diallo Amadou, Diagne Moussa Moise, Dia Ndongo, Sankhe Safietou, Ndiaye Ndack, Loucoubar Cheikh, Faye Ousmane, Sall Amadou Alpha
hCoV-19/Senegal/28839/2020	EPI_ISL_8525627	2020-05-12	Africa	Senegal	Dakar	Institut Pasteur de Dakar	Institut Pasteur de Dakar	Diallo Amadou, Diagne Moussa Moise, Dia Ndongo, Sankhe Safietou, Ndiaye Ndack, Loucoubar Cheikh, Faye Ousmane, Sall Amadou Alpha
hCoV-19/Senegal/28889/2020	EPI_ISL_8525628	2020-05-12	Africa	Senegal	Dakar	Institut Pasteur de Dakar	Institut Pasteur de Dakar	Diallo Amadou, Diagne Moussa Moise, Dia Ndongo, Sankhe Safietou, Ndiaye Ndack, Loucoubar Cheikh, Faye Ousmane, Sall Amadou Alpha
hCoV-19/Senegal/28834/2020	EPI_ISL_8525626	2020-05-12	Africa	Senegal	Dakar	Institut Pasteur de Dakar	Institut Pasteur de Dakar	Diallo Amadou, Diagne Moussa Moise, Dia Ndongo, Sankhe Safietou, Ndiaye Ndack, Loucoubar Cheikh, Faye Ousmane, Sall Amadou Alpha
hCoV-19/Senegal/28811/2020	EPI_ISL_8525624	2020-05-12	Africa	Senegal	Dakar	Institut Pasteur de Dakar	Institut Pasteur de Dakar	Diallo Amadou, Diagne Moussa Moise, Dia Ndongo, Sankhe Safietou, Ndiaye Ndack, Loucoubar Cheikh, Faye Ousmane, Sall Amadou Alpha
hCoV-19/Senegal/28890/2020	EPI_ISL_8525629	2020-05-12	Africa	Senegal	Dakar	Institut Pasteur de Dakar	Institut Pasteur de Dakar	Diallo Amadou, Diagne Moussa Moise, Dia Ndongo, Sankhe Safietou, Ndiaye Ndack, Loucoubar Cheikh, Faye Ousmane, Sall Amadou Alpha
hCoV-19/Senegal/28892/2020	EPI_ISL_8525630	2020-05-12	Africa	Senegal	Dakar	Institut Pasteur de Dakar	Institut Pasteur de Dakar	Diallo Amadou, Diagne Moussa Moise, Dia Ndongo, Sankhe Safietou, Ndiaye Ndack, Loucoubar Cheikh, Faye Ousmane, Sall Amadou Alpha
hCoV-19/Senegal/28852/2020	EPI_ISL_8525631	2020-05-12	Africa	Senegal	Dakar	Institut Pasteur de Dakar	Institut Pasteur de Dakar	Diallo Amadou, Diagne Moussa Moise, Dia Ndongo, Sankhe Safietou, Ndiaye Ndack, Loucoubar Cheikh, Faye Ousmane, Sall Amadou Alpha
hCoV-19/Senegal/28859/2020	EPI_ISL_8525633	2020-05-12	Africa	Senegal	Dakar	Institut Pasteur de Dakar	Institut Pasteur de Dakar	Diallo Amadou, Diagne Moussa Moise, Dia Ndongo, Sankhe Safietou, Ndiaye Ndack, Loucoubar Cheikh, Faye Ousmane, Sall Amadou Alpha
hCoV-19/Senegal/29497/2020	EPI_ISL_8525653	2020-05-12	Africa	Senegal	Dakar	Institut Pasteur de Dakar	Institut Pasteur de Dakar	Diallo Amadou, Diagne Moussa Moise, Dia Ndongo, Sankhe Safietou, Ndiaye Ndack, Loucoubar Cheikh, Faye Ousmane, Sall Amadou Alpha
hCoV-19/Senegal/28861/2020	EPI_ISL_8525634	2020-05-12	Africa	Senegal	Dakar	Institut Pasteur de Dakar	Institut Pasteur de Dakar	Diallo Amadou, Diagne Moussa Moise, Dia Ndongo, Sankhe Safietou, Ndiaye Ndack, Loucoubar Cheikh, Faye Ousmane, Sall Amadou Alpha
hCoV-19/Senegal/29211/2020	EPI_ISL_8525644	2020-05-12	Africa	Senegal	Dakar	Institut Pasteur de Dakar	Institut Pasteur de Dakar	Diallo Amadou, Diagne Moussa Moise, Dia Ndongo, Sankhe Safietou, Ndiaye Ndack, Loucoubar Cheikh, Faye Ousmane, Sall Amadou Alpha
hCoV-19/Senegal/28940/2020	EPI_ISL_8525637	2020-05-12	Africa	Senegal	Saint-Louis	Institut Pasteur de Dakar	Institut Pasteur de Dakar	Diallo Amadou, Diagne Moussa Moise, Dia Ndongo, Sankhe Safietou, Ndiaye Ndack, Loucoubar Cheikh, Faye Ousmane, Sall Amadou Alpha
hCoV-19/Senegal/28943/2020	EPI_ISL_8525638	2020-05-12	Africa	Senegal	Saint-Louis	Institut Pasteur de Dakar	Institut Pasteur de Dakar	Diallo Amadou, Diagne Moussa Moise, Dia Ndongo, Sankhe Safietou, Ndiaye Ndack, Loucoubar Cheikh, Faye Ousmane, Sall Amadou Alpha
hCoV-19/Senegal/28933/2020	EPI_ISL_8525640	2020-05-12	Africa	Senegal	Saint-Louis	Institut Pasteur de Dakar	Institut Pasteur de Dakar	Diallo Amadou, Diagne Moussa Moise, Dia Ndongo, Sankhe Safietou, Ndiaye Ndack, Loucoubar Cheikh, Faye Ousmane, Sall Amadou Alpha
hCoV-19/Senegal/28935/2020	EPI_ISL_8525641	2020-05-12	Africa	Senegal	Saint-Louis	Institut Pasteur de Dakar	Institut Pasteur de Dakar	Diallo Amadou, Diagne Moussa Moise, Dia Ndongo, Sankhe Safietou, Ndiaye Ndack, Loucoubar Cheikh, Faye Ousmane, Sall Amadou Alpha
hCoV-19/Senegal/26403/2020	EPI_ISL_8525643	2020-05-12	Africa	Senegal	Louga	Institut Pasteur de Dakar	Institut Pasteur de Dakar	Diallo Amadou, Diagne Moussa Moise, Dia Ndongo, Sankhe Safietou, Ndiaye Ndack, Loucoubar Cheikh, Faye Ousmane, Sall Amadou Alpha
hCoV-19/Senegal/26418/2020	EPI_ISL_8525645	2020-05-12	Africa	Senegal	Louga	Institut Pasteur de Dakar	Institut Pasteur de Dakar	Diallo Amadou, Diagne Moussa Moise, Dia Ndongo, Sankhe Safietou, Ndiaye Ndack, Loucoubar Cheikh, Faye Ousmane, Sall Amadou Alpha
hCoV-19/Senegal/29066/2020	EPI_ISL_8525646	2020-05-12	Africa	Senegal	Dakar	Institut Pasteur de Dakar	Institut Pasteur de Dakar	Diallo Amadou, Diagne Moussa Moise, Dia Ndongo, Sankhe Safietou, Ndiaye Ndack, Loucoubar Cheikh, Faye Ousmane, Sall Amadou Alpha
hCoV-19/Senegal/29498/2020	EPI_ISL_8525654	2020-05-12	Africa	Senegal	Dakar	Institut Pasteur de Dakar	Institut Pasteur de Dakar	Diallo Amadou, Diagne Moussa Moise, Dia Ndongo, Sankhe Safietou, Ndiaye Ndack, Loucoubar Cheikh, Faye Ousmane, Sall Amadou Alpha
hCoV-19/Senegal/29321/2020	EPI_ISL_8525647	2020-05-12	Africa	Senegal	Dakar	Institut Pasteur de Dakar	Institut Pasteur de Dakar	Diallo Amadou, Diagne Moussa Moise, Dia Ndongo, Sankhe Safietou, Ndiaye Ndack, Loucoubar Cheikh, Faye Ousmane, Sall Amadou Alpha
hCoV-19/Senegal/29468/2020	EPI_ISL_8525648	2020-05-12	Africa	Senegal	Dakar	Institut Pasteur de Dakar	Institut Pasteur de Dakar	Diallo Amadou, Diagne Moussa Moise, Dia Ndongo, Sankhe Safietou, Ndiaye Ndack, Loucoubar Cheikh, Faye Ousmane, Sall Amadou Alpha
hCoV-19/Senegal/28872/2020	EPI_ISL_8525636	2020-05-12	Africa	Senegal	Dakar	Institut Pasteur de Dakar	Institut Pasteur de Dakar	Diallo Amadou, Diagne Moussa Moise, Dia Ndongo, Sankhe Safietou, Ndiaye Ndack, Loucoubar Cheikh, Faye Ousmane, Sall Amadou Alpha
hCoV-19/Senegal/29027/2020	EPI_ISL_8525642	2020-05-12	Africa	Senegal	Dakar	Institut Pasteur de Dakar	Institut Pasteur de Dakar	Diallo Amadou, Diagne Moussa Moise, Dia Ndongo, Sankhe Safietou, Ndiaye Ndack, Loucoubar Cheikh, Faye Ousmane, Sall Amadou Alpha
hCoV-19/Senegal/28854/2020	EPI_ISL_8525632	2020-05-12	Africa	Senegal	Dakar	Institut Pasteur de Dakar	Institut Pasteur de Dakar	Diallo Amadou, Diagne Moussa Moise, Dia Ndongo, Sankhe Safietou, Ndiaye Ndack, Loucoubar Cheikh, Faye Ousmane, Sall Amadou Alpha
hCoV-19/Senegal/28869/2020	EPI_ISL_8525635	2020-05-12	Africa	Senegal	Dakar	Institut Pasteur de Dakar	Institut Pasteur de Dakar	Diallo Amadou, Diagne Moussa Moise, Dia Ndongo, Sankhe Safietou, Ndiaye Ndack, Loucoubar Cheikh, Faye Ousmane, Sall Amadou Alpha
hCoV-19/Senegal/29479/2020	EPI_ISL_8525651	2020-05-12	Africa	Senegal	Dakar	Institut Pasteur de Dakar	Institut Pasteur de Dakar	Diallo Amadou, Diagne Moussa Moise, Dia Ndongo, Sankhe Safietou, Ndiaye Ndack, Loucoubar Cheikh, Faye Ousmane, Sall Amadou Alpha
hCoV-19/Senegal/29470/2020	EPI_ISL_8525649	2020-05-12	Africa	Senegal	Dakar	Institut Pasteur de Dakar	Institut Pasteur de Dakar	Diallo Amadou, Diagne Moussa Moise, Dia Ndongo, Sankhe Safietou, Ndiaye Ndack, Loucoubar Cheikh, Faye Ousmane, Sall Amadou Alpha
hCoV-19/Senegal/29473/2020	EPI_ISL_8525650	2020-05-12	Africa	Senegal	Dakar	Institut Pasteur de Dakar	Institut Pasteur de Dakar	Diallo Amadou, Diagne Moussa Moise, Dia Ndongo, Sankhe Safietou, Ndiaye Ndack, Loucoubar Cheikh, Faye Ousmane, Sall Amadou Alpha
hCoV-19/Senegal/29906/2020	EPI_ISL_8525666	2020-05-13	Africa	Senegal	Dakar	Institut Pasteur de Dakar	Institut Pasteur de Dakar	Diallo Amadou, Diagne Moussa Moise, Dia Ndongo, Sankhe Safietou, Ndiaye Ndack, Loucoubar Cheikh, Faye Ousmane, Sall Amadou Alpha
hCoV-19/Senegal/30225/2020	EPI_ISL_8525674	2020-05-13	Africa	Senegal	Dakar	Institut Pasteur de Dakar	Institut Pasteur de Dakar	Diallo Amadou, Diagne Moussa Moise, Dia Ndongo, Sankhe Safietou, Ndiaye Ndack, Loucoubar Cheikh, Faye Ousmane, Sall Amadou Alpha
hCoV-19/Senegal/30424/2020	EPI_ISL_8525677	2020-05-13	Africa	Senegal	Dakar	Institut Pasteur de Dakar	Institut Pasteur de Dakar	Diallo Amadou, Diagne Moussa Moise, Dia Ndongo, Sankhe Safietou, Ndiaye Ndack, Loucoubar Cheikh, Faye Ousmane, Sall Amadou Alpha
hCoV-19/Senegal/29858/2020	EPI_ISL_8525669	2020-05-13	Africa	Senegal	Dakar	Institut Pasteur de Dakar	Institut Pasteur de Dakar	Diallo Amadou, Diagne Moussa Moise, Dia Ndongo, Sankhe Safietou, Ndiaye Ndack, Loucoubar Cheikh, Faye Ousmane, Sall Amadou Alpha
hCoV-19/Senegal/26471/2020	EPI_ISL_8525655	2020-05-13	Africa	Senegal	Diourbel	Institut Pasteur de Dakar	Institut Pasteur de Dakar	Diallo Amadou, Diagne Moussa Moise, Dia Ndongo, Sankhe Safietou, Ndiaye Ndack, Loucoubar Cheikh, Faye Ousmane, Sall Amadou Alpha
hCoV-19/Senegal/26475/2020	EPI_ISL_8525656	2020-05-13	Africa	Senegal	Diourbel	Institut Pasteur de Dakar	Institut Pasteur de Dakar	Diallo Amadou, Diagne Moussa Moise, Dia Ndongo, Sankhe Safietou, Ndiaye Ndack, Loucoubar Cheikh, Faye Ousmane, Sall Amadou Alpha
hCoV-19/Senegal/29553/2020	EPI_ISL_8525657	2020-05-13	Africa	Senegal	Dakar	Institut Pasteur de Dakar	Institut Pasteur de Dakar	Diallo Amadou, Diagne Moussa Moise, Dia Ndongo, Sankhe Safietou, Ndiaye Ndack, Loucoubar Cheikh, Faye Ousmane, Sall Amadou Alpha
hCoV-19/Senegal/26484/2020	EPI_ISL_8525658	2020-05-13	Africa	Senegal	Kaolack	Institut Pasteur de Dakar	Institut Pasteur de Dakar	Diallo Amadou, Diagne Moussa Moise, Dia Ndongo, Sankhe Safietou, Ndiaye Ndack, Loucoubar Cheikh, Faye Ousmane, Sall Amadou Alpha
hCoV-19/Senegal/26493/2020	EPI_ISL_8525659	2020-05-13	Africa	Senegal	Diourbel	Institut Pasteur de Dakar	Institut Pasteur de Dakar	Diallo Amadou, Diagne Moussa Moise, Dia Ndongo, Sankhe Safietou, Ndiaye Ndack, Loucoubar Cheikh, Faye Ousmane, Sall Amadou Alpha
hCoV-19/Senegal/26501/2020	EPI_ISL_8525660	2020-05-13	Africa	Senegal	Diourbel	Institut Pasteur de Dakar	Institut Pasteur de Dakar	Diallo Amadou, Diagne Moussa Moise, Dia Ndongo, Sankhe Safietou, Ndiaye Ndack, Loucoubar Cheikh, Faye Ousmane, Sall Amadou Alpha
hCoV-19/Senegal/26508/2020	EPI_ISL_8525661	2020-05-13	Africa	Senegal	Diourbel	Institut Pasteur de Dakar	Institut Pasteur de Dakar	Diallo Amadou, Diagne Moussa Moise, Dia Ndongo, Sankhe Safietou, Ndiaye Ndack, Loucoubar Cheikh, Faye Ousmane, Sall Amadou Alpha
hCoV-19/Senegal/26500/2020	EPI_ISL_8525664	2020-05-13	Africa	Senegal	Diourbel	Institut Pasteur de Dakar	Institut Pasteur de Dakar	Diallo Amadou, Diagne Moussa Moise, Dia Ndongo, Sankhe Safietou, Ndiaye Ndack, Loucoubar Cheikh, Faye Ousmane, Sall Amadou Alpha
hCoV-19/Senegal/29741/2020	EPI_ISL_8525667	2020-05-13	Africa	Senegal	Dakar	Institut Pasteur de Dakar	Institut Pasteur de Dakar	Diallo Amadou, Diagne Moussa Moise, Dia Ndongo, Sankhe Safietou, Ndiaye Ndack, Loucoubar Cheikh, Faye Ousmane, Sall Amadou Alpha
hCoV-19/Senegal/29960/2020	EPI_ISL_8525670	2020-05-13	Africa	Senegal	Dakar	Institut Pasteur de Dakar	Institut Pasteur de Dakar	Diallo Amadou, Diagne Moussa Moise, Dia Ndongo, Sankhe Safietou, Ndiaye Ndack, Loucoubar Cheikh, Faye Ousmane, Sall Amadou Alpha
hCoV-19/Senegal/30120/2020	EPI_ISL_8525671	2020-05-13	Africa	Senegal	Dakar	Institut Pasteur de Dakar	Institut Pasteur de Dakar	Diallo Amadou, Diagne Moussa Moise, Dia Ndongo, Sankhe Safietou, Ndiaye Ndack, Loucoubar Cheikh, Faye Ousmane, Sall Amadou Alpha
hCoV-19/Senegal/30425/2020	EPI_ISL_8525678	2020-05-13	Africa	Senegal	Dakar	Institut Pasteur de Dakar	Institut Pasteur de Dakar	Diallo Amadou, Diagne Moussa Moise, Dia Ndongo, Sankhe Safietou, Ndiaye Ndack, Loucoubar Cheikh, Faye Ousmane, Sall Amadou Alpha
hCoV-19/Senegal/29876/2020	EPI_ISL_8525672	2020-05-13	Africa	Senegal	Dakar	Institut Pasteur de Dakar	Institut Pasteur de Dakar	Diallo Amadou, Diagne Moussa Moise, Dia Ndongo, Sankhe Safietou, Ndiaye Ndack, Loucoubar Cheikh, Faye Ousmane, Sall Amadou Alpha
hCoV-19/Senegal/29792/2020	EPI_ISL_8525665	2020-05-13	Africa	Senegal	Dakar	Institut Pasteur de Dakar	Institut Pasteur de Dakar	Diallo Amadou, Diagne Moussa Moise, Dia Ndongo, Sankhe Safietou, Ndiaye Ndack, Loucoubar Cheikh, Faye Ousmane, Sall Amadou Alpha
hCoV-19/Senegal/30248/2020	EPI_ISL_8525675	2020-05-13	Africa	Senegal	Dakar	Institut Pasteur de Dakar	Institut Pasteur de Dakar	Diallo Amadou, Diagne Moussa Moise, Dia Ndongo, Sankhe Safietou, Ndiaye Ndack, Loucoubar Cheikh, Faye Ousmane, Sall Amadou Alpha
hCoV-19/Senegal/29572/2020	EPI_ISL_8525662	2020-05-13	Africa	Senegal	Dakar	Institut Pasteur de Dakar	Institut Pasteur de Dakar	Diallo Amadou, Diagne Moussa Moise, Dia Ndongo, Sankhe Safietou, Ndiaye Ndack, Loucoubar Cheikh, Faye Ousmane, Sall Amadou Alpha
hCoV-19/Senegal/29696/2020	EPI_ISL_8525663	2020-05-13	Africa	Senegal	Dakar	Institut Pasteur de Dakar	Institut Pasteur de Dakar	Diallo Amadou, Diagne Moussa Moise, Dia Ndongo, Sankhe Safietou, Ndiaye Ndack, Loucoubar Cheikh, Faye Ousmane, Sall Amadou Alpha
hCoV-19/Senegal/30057/2020	EPI_ISL_8525673	2020-05-13	Africa	Senegal	Dakar	Institut Pasteur de Dakar	Institut Pasteur de Dakar	Diallo Amadou, Diagne Moussa Moise, Dia Ndongo, Sankhe Safietou, Ndiaye Ndack, Loucoubar Cheikh, Faye Ousmane, Sall Amadou Alpha
hCoV-19/Senegal/30916/2020	EPI_ISL_8525681	2020-05-14	Africa	Senegal	Dakar	Institut Pasteur de Dakar	Institut Pasteur de Dakar	Diallo Amadou, Diagne Moussa Moise, Dia Ndongo, Sankhe Safietou, Ndiaye Ndack, Loucoubar Cheikh, Faye Ousmane, Sall Amadou Alpha
hCoV-19/Senegal/30928/2020	EPI_ISL_8525683	2020-05-14	Africa	Senegal	Dakar	Institut Pasteur de Dakar	Institut Pasteur de Dakar	Diallo Amadou, Diagne Moussa Moise, Dia Ndongo, Sankhe Safietou, Ndiaye Ndack, Loucoubar Cheikh, Faye Ousmane, Sall Amadou Alpha
hCoV-19/Senegal/31133/2020	EPI_ISL_8525698	2020-05-14	Africa	Senegal	Dakar	Institut Pasteur de Dakar	Institut Pasteur de Dakar	Diallo Amadou, Diagne Moussa Moise, Dia Ndongo, Sankhe Safietou, Ndiaye Ndack, Loucoubar Cheikh, Faye Ousmane, Sall Amadou Alpha
hCoV-19/Senegal/26564/2020	EPI_ISL_8525676	2020-05-14	Africa	Senegal	Diourbel	Institut Pasteur de Dakar	Institut Pasteur de Dakar	Diallo Amadou, Diagne Moussa Moise, Dia Ndongo, Sankhe Safietou, Ndiaye Ndack, Loucoubar Cheikh, Faye Ousmane, Sall Amadou Alpha
hCoV-19/Senegal/30917/2020	EPI_ISL_8525682	2020-05-14	Africa	Senegal	Dakar	Institut Pasteur de Dakar	Institut Pasteur de Dakar	Diallo Amadou, Diagne Moussa Moise, Dia Ndongo, Sankhe Safietou, Ndiaye Ndack, Loucoubar Cheikh, Faye Ousmane, Sall Amadou Alpha
hCoV-19/Senegal/30943/2020	EPI_ISL_8525690	2020-05-14	Africa	Senegal	Dakar	Institut Pasteur de Dakar	Institut Pasteur de Dakar	Diallo Amadou, Diagne Moussa Moise, Dia Ndongo, Sankhe Safietou, Ndiaye Ndack, Loucoubar Cheikh, Faye Ousmane, Sall Amadou Alpha
hCoV-19/Senegal/31128/2020	EPI_ISL_8525696	2020-05-14	Africa	Senegal	Dakar	Institut Pasteur de Dakar	Institut Pasteur de Dakar	Diallo Amadou, Diagne Moussa Moise, Dia Ndongo, Sankhe Safietou, Ndiaye Ndack, Loucoubar Cheikh, Faye Ousmane, Sall Amadou Alpha
hCoV-19/Senegal/26576/2020	EPI_ISL_8525679	2020-05-14	Africa	Senegal	Diourbel	Institut Pasteur de Dakar	Institut Pasteur de Dakar	Diallo Amadou, Diagne Moussa Moise, Dia Ndongo, Sankhe Safietou, Ndiaye Ndack, Loucoubar Cheikh, Faye Ousmane, Sall Amadou Alpha
hCoV-19/Senegal/30751/2020	EPI_ISL_8525680	2020-05-14	Africa	Senegal	Dakar	Institut Pasteur de Dakar	Institut Pasteur de Dakar	Diallo Amadou, Diagne Moussa Moise, Dia Ndongo, Sankhe Safietou, Ndiaye Ndack, Loucoubar Cheikh, Faye Ousmane, Sall Amadou Alpha
hCoV-19/Senegal/30875/2020	EPI_ISL_8525684	2020-05-14	Africa	Senegal	Dakar	Institut Pasteur de Dakar	Institut Pasteur de Dakar	Diallo Amadou, Diagne Moussa Moise, Dia Ndongo, Sankhe Safietou, Ndiaye Ndack, Loucoubar Cheikh, Faye Ousmane, Sall Amadou Alpha
hCoV-19/Senegal/30938/2020	EPI_ISL_8525686	2020-05-14	Africa	Senegal	Dakar	Institut Pasteur de Dakar	Institut Pasteur de Dakar	Diallo Amadou, Diagne Moussa Moise, Dia Ndongo, Sankhe Safietou, Ndiaye Ndack, Loucoubar Cheikh, Faye Ousmane, Sall Amadou Alpha
hCoV-19/Senegal/30933/2020	EPI_ISL_8525685	2020-05-14	Africa	Senegal	Dakar	Institut Pasteur de Dakar	Institut Pasteur de Dakar	Diallo Amadou, Diagne Moussa Moise, Dia Ndongo, Sankhe Safietou, Ndiaye Ndack, Loucoubar Cheikh, Faye Ousmane, Sall Amadou Alpha
hCoV-19/Senegal/30944/2020	EPI_ISL_8525691	2020-05-14	Africa	Senegal	Dakar	Institut Pasteur de Dakar	Institut Pasteur de Dakar	Diallo Amadou, Diagne Moussa Moise, Dia Ndongo, Sankhe Safietou, Ndiaye Ndack, Loucoubar Cheikh, Faye Ousmane, Sall Amadou Alpha
hCoV-19/Senegal/30942/2020	EPI_ISL_8525689	2020-05-14	Africa	Senegal	Dakar	Institut Pasteur de Dakar	Institut Pasteur de Dakar	Diallo Amadou, Diagne Moussa Moise, Dia Ndongo, Sankhe Safietou, Ndiaye Ndack, Loucoubar Cheikh, Faye Ousmane, Sall Amadou Alpha
hCoV-19/Senegal/30995/2020	EPI_ISL_8525695	2020-05-14	Africa	Senegal	Dakar	Institut Pasteur de Dakar	Institut Pasteur de Dakar	Diallo Amadou, Diagne Moussa Moise, Dia Ndongo, Sankhe Safietou, Ndiaye Ndack, Loucoubar Cheikh, Faye Ousmane, Sall Amadou Alpha
hCoV-19/Senegal/31132/2020	EPI_ISL_8525697	2020-05-14	Africa	Senegal	Dakar	Institut Pasteur de Dakar	Institut Pasteur de Dakar	Diallo Amadou, Diagne Moussa Moise, Dia Ndongo, Sankhe Safietou, Ndiaye Ndack, Loucoubar Cheikh, Faye Ousmane, Sall Amadou Alpha
hCoV-19/Senegal/31134/2020	EPI_ISL_8525699	2020-05-14	Africa	Senegal	Dakar	Institut Pasteur de Dakar	Institut Pasteur de Dakar	Diallo Amadou, Diagne Moussa Moise, Dia Ndongo, Sankhe Safietou, Ndiaye Ndack, Loucoubar Cheikh, Faye Ousmane, Sall Amadou Alpha
hCoV-19/Senegal/31236/2020	EPI_ISL_8525701	2020-05-14	Africa	Senegal	Dakar	Institut Pasteur de Dakar	Institut Pasteur de Dakar	Diallo Amadou, Diagne Moussa Moise, Dia Ndongo, Sankhe Safietou, Ndiaye Ndack, Loucoubar Cheikh, Faye Ousmane, Sall Amadou Alpha
hCoV-19/Senegal/31078/2020	EPI_ISL_8525704	2020-05-14	Africa	Senegal	Dakar	Institut Pasteur de Dakar	Institut Pasteur de Dakar	Diallo Amadou, Diagne Moussa Moise, Dia Ndongo, Sankhe Safietou, Ndiaye Ndack, Loucoubar Cheikh, Faye Ousmane, Sall Amadou Alpha
hCoV-19/Senegal/31237/2020	EPI_ISL_8525702	2020-05-14	Africa	Senegal	Dakar	Institut Pasteur de Dakar	Institut Pasteur de Dakar	Diallo Amadou, Diagne Moussa Moise, Dia Ndongo, Sankhe Safietou, Ndiaye Ndack, Loucoubar Cheikh, Faye Ousmane, Sall Amadou Alpha
hCoV-19/Senegal/31138/2020	EPI_ISL_8525700	2020-05-14	Africa	Senegal	Dakar	Institut Pasteur de Dakar	Institut Pasteur de Dakar	Diallo Amadou, Diagne Moussa Moise, Dia Ndongo, Sankhe Safietou, Ndiaye Ndack, Loucoubar Cheikh, Faye Ousmane, Sall Amadou Alpha
hCoV-19/Senegal/30941/2020	EPI_ISL_8525688	2020-05-14	Africa	Senegal	Dakar	Institut Pasteur de Dakar	Institut Pasteur de Dakar	Diallo Amadou, Diagne Moussa Moise, Dia Ndongo, Sankhe Safietou, Ndiaye Ndack, Loucoubar Cheikh, Faye Ousmane, Sall Amadou Alpha
hCoV-19/Senegal/30939/2020	EPI_ISL_8525687	2020-05-14	Africa	Senegal	Dakar	Institut Pasteur de Dakar	Institut Pasteur de Dakar	Diallo Amadou, Diagne Moussa Moise, Dia Ndongo, Sankhe Safietou, Ndiaye Ndack, Loucoubar Cheikh, Faye Ousmane, Sall Amadou Alpha
hCoV-19/Senegal/30889/2020	EPI_ISL_8525694	2020-05-14	Africa	Senegal	Dakar	Institut Pasteur de Dakar	Institut Pasteur de Dakar	Diallo Amadou, Diagne Moussa Moise, Dia Ndongo, Sankhe Safietou, Ndiaye Ndack, Loucoubar Cheikh, Faye Ousmane, Sall Amadou Alpha
hCoV-19/Senegal/31238/2020	EPI_ISL_8525703	2020-05-14	Africa	Senegal	Dakar	Institut Pasteur de Dakar	Institut Pasteur de Dakar	Diallo Amadou, Diagne Moussa Moise, Dia Ndongo, Sankhe Safietou, Ndiaye Ndack, Loucoubar Cheikh, Faye Ousmane, Sall Amadou Alpha
hCoV-19/Senegal/30945/2020	EPI_ISL_8525692	2020-05-14	Africa	Senegal	Dakar	Institut Pasteur de Dakar	Institut Pasteur de Dakar	Diallo Amadou, Diagne Moussa Moise, Dia Ndongo, Sankhe Safietou, Ndiaye Ndack, Loucoubar Cheikh, Faye Ousmane, Sall Amadou Alpha
hCoV-19/Senegal/30946/2020	EPI_ISL_8525693	2020-05-14	Africa	Senegal	Dakar	Institut Pasteur de Dakar	Institut Pasteur de Dakar	Diallo Amadou, Diagne Moussa Moise, Dia Ndongo, Sankhe Safietou, Ndiaye Ndack, Loucoubar Cheikh, Faye Ousmane, Sall Amadou Alpha
hCoV-19/Senegal/26677/2020	EPI_ISL_8525705	2020-05-15	Africa	Senegal	Diourbel	Institut Pasteur de Dakar	Institut Pasteur de Dakar	Diallo Amadou, Diagne Moussa Moise, Dia Ndongo, Sankhe Safietou, Ndiaye Ndack, Loucoubar Cheikh, Faye Ousmane, Sall Amadou Alpha
hCoV-19/Senegal/27009/2020	EPI_ISL_8525707	2020-05-16	Africa	Senegal	Kaolack	Institut Pasteur de Dakar	Institut Pasteur de Dakar	Diallo Amadou, Diagne Moussa Moise, Dia Ndongo, Sankhe Safietou, Ndiaye Ndack, Loucoubar Cheikh, Faye Ousmane, Sall Amadou Alpha
hCoV-19/Senegal/27011/2020	EPI_ISL_8525708	2020-05-16	Africa	Senegal	Kaolack	Institut Pasteur de Dakar	Institut Pasteur de Dakar	Diallo Amadou, Diagne Moussa Moise, Dia Ndongo, Sankhe Safietou, Ndiaye Ndack, Loucoubar Cheikh, Faye Ousmane, Sall Amadou Alpha
hCoV-19/Senegal/27150/2020	EPI_ISL_8525713	2020-05-16	Africa	Senegal	Louga	Institut Pasteur de Dakar	Institut Pasteur de Dakar	Diallo Amadou, Diagne Moussa Moise, Dia Ndongo, Sankhe Safietou, Ndiaye Ndack, Loucoubar Cheikh, Faye Ousmane, Sall Amadou Alpha
hCoV-19/Senegal/27079/2020	EPI_ISL_8525711	2020-05-16	Africa	Senegal	Louga	Institut Pasteur de Dakar	Institut Pasteur de Dakar	Diallo Amadou, Diagne Moussa Moise, Dia Ndongo, Sankhe Safietou, Ndiaye Ndack, Loucoubar Cheikh, Faye Ousmane, Sall Amadou Alpha
hCoV-19/Senegal/27018/2020	EPI_ISL_8525709	2020-05-16	Africa	Senegal	Kaolack	Institut Pasteur de Dakar	Institut Pasteur de Dakar	Diallo Amadou, Diagne Moussa Moise, Dia Ndongo, Sankhe Safietou, Ndiaye Ndack, Loucoubar Cheikh, Faye Ousmane, Sall Amadou Alpha
hCoV-19/Senegal/27181/2020	EPI_ISL_8525714	2020-05-16	Africa	Senegal	Louga	Institut Pasteur de Dakar	Institut Pasteur de Dakar	Diallo Amadou, Diagne Moussa Moise, Dia Ndongo, Sankhe Safietou, Ndiaye Ndack, Loucoubar Cheikh, Faye Ousmane, Sall Amadou Alpha
hCoV-19/Senegal/26999/2020	EPI_ISL_8525706	2020-05-16	Africa	Senegal	Kaolack	Institut Pasteur de Dakar	Institut Pasteur de Dakar	Diallo Amadou, Diagne Moussa Moise, Dia Ndongo, Sankhe Safietou, Ndiaye Ndack, Loucoubar Cheikh, Faye Ousmane, Sall Amadou Alpha
hCoV-19/Senegal/27143/2020	EPI_ISL_8525712	2020-05-17	Africa	Senegal	Louga	Institut Pasteur de Dakar	Institut Pasteur de Dakar	Diallo Amadou, Diagne Moussa Moise, Dia Ndongo, Sankhe Safietou, Ndiaye Ndack, Loucoubar Cheikh, Faye Ousmane, Sall Amadou Alpha
hCoV-19/Senegal/27030/2020	EPI_ISL_8525710	2020-05-17	Africa	Senegal	Diourbel	Institut Pasteur de Dakar	Institut Pasteur de Dakar	Diallo Amadou, Diagne Moussa Moise, Dia Ndongo, Sankhe Safietou, Ndiaye Ndack, Loucoubar Cheikh, Faye Ousmane, Sall Amadou Alpha
hCoV-19/Senegal/27347/2020	EPI_ISL_8525715	2020-05-18	Africa	Senegal	Fatick	Institut Pasteur de Dakar	Institut Pasteur de Dakar	Diallo Amadou, Diagne Moussa Moise, Dia Ndongo, Sankhe Safietou, Ndiaye Ndack, Loucoubar Cheikh, Faye Ousmane, Sall Amadou Alpha
hCoV-19/Senegal/27353/2020	EPI_ISL_8525716	2020-05-18	Africa	Senegal	Fatick	Institut Pasteur de Dakar	Institut Pasteur de Dakar	Diallo Amadou, Diagne Moussa Moise, Dia Ndongo, Sankhe Safietou, Ndiaye Ndack, Loucoubar Cheikh, Faye Ousmane, Sall Amadou Alpha
hCoV-19/Senegal/27357/2020	EPI_ISL_8525718	2020-05-18	Africa	Senegal	Fatick	Institut Pasteur de Dakar	Institut Pasteur de Dakar	Diallo Amadou, Diagne Moussa Moise, Dia Ndongo, Sankhe Safietou, Ndiaye Ndack, Loucoubar Cheikh, Faye Ousmane, Sall Amadou Alpha
hCoV-19/Senegal/27355/2020	EPI_ISL_8525717	2020-05-18	Africa	Senegal	Fatick	Institut Pasteur de Dakar	Institut Pasteur de Dakar	Diallo Amadou, Diagne Moussa Moise, Dia Ndongo, Sankhe Safietou, Ndiaye Ndack, Loucoubar Cheikh, Faye Ousmane, Sall Amadou Alpha
hCoV-19/Senegal/27449/2020	EPI_ISL_8525720	2020-05-19	Africa	Senegal	Diourbel	Institut Pasteur de Dakar	Institut Pasteur de Dakar	Diallo Amadou, Diagne Moussa Moise, Dia Ndongo, Sankhe Safietou, Ndiaye Ndack, Loucoubar Cheikh, Faye Ousmane, Sall Amadou Alpha
hCoV-19/Senegal/32484/2020	EPI_ISL_8525721	2020-05-19	Africa	Senegal	Sedhiou	Institut Pasteur de Dakar	Institut Pasteur de Dakar	Diallo Amadou, Diagne Moussa Moise, Dia Ndongo, Sankhe Safietou, Ndiaye Ndack, Loucoubar Cheikh, Faye Ousmane, Sall Amadou Alpha
hCoV-19/Senegal/27383/2020	EPI_ISL_8525719	2020-05-19	Africa	Senegal	Diourbel	Institut Pasteur de Dakar	Institut Pasteur de Dakar	Diallo Amadou, Diagne Moussa Moise, Dia Ndongo, Sankhe Safietou, Ndiaye Ndack, Loucoubar Cheikh, Faye Ousmane, Sall Amadou Alpha
hCoV-19/Senegal/27609/2020	EPI_ISL_8525723	2020-05-20	Africa	Senegal	Louga	Institut Pasteur de Dakar	Institut Pasteur de Dakar	Diallo Amadou, Diagne Moussa Moise, Dia Ndongo, Sankhe Safietou, Ndiaye Ndack, Loucoubar Cheikh, Faye Ousmane, Sall Amadou Alpha
hCoV-19/Senegal/27634/2020	EPI_ISL_8525724	2020-05-20	Africa	Senegal	Louga	Institut Pasteur de Dakar	Institut Pasteur de Dakar	Diallo Amadou, Diagne Moussa Moise, Dia Ndongo, Sankhe Safietou, Ndiaye Ndack, Loucoubar Cheikh, Faye Ousmane, Sall Amadou Alpha
hCoV-19/Senegal/27605/2020	EPI_ISL_8525722	2020-05-20	Africa	Senegal	Louga	Institut Pasteur de Dakar	Institut Pasteur de Dakar	Diallo Amadou, Diagne Moussa Moise, Dia Ndongo, Sankhe Safietou, Ndiaye Ndack, Loucoubar Cheikh, Faye Ousmane, Sall Amadou Alpha
hCoV-19/Senegal/27667/2020	EPI_ISL_8525725	2020-05-21	Africa	Senegal	Kaolack	Institut Pasteur de Dakar	Institut Pasteur de Dakar	Diallo Amadou, Diagne Moussa Moise, Dia Ndongo, Sankhe Safietou, Ndiaye Ndack, Loucoubar Cheikh, Faye Ousmane, Sall Amadou Alpha
hCoV-19/Senegal/27963/2020	EPI_ISL_8525726	2020-05-23	Africa	Senegal	Louga	Institut Pasteur de Dakar	Institut Pasteur de Dakar	Diallo Amadou, Diagne Moussa Moise, Dia Ndongo, Sankhe Safietou, Ndiaye Ndack, Loucoubar Cheikh, Faye Ousmane, Sall Amadou Alpha
hCoV-19/Senegal/45436/2020	EPI_ISL_498238	2020-05-27	Africa	Senegal	Dakar	Institut Pasteur de Dakar	Institut Pasteur de Dakar	Ndongo Dia, Moussa Moise Diagne, Mamadou Diop, Marie Henriette Dior Ndione, Mamadou Malado Jallow, Safietou Sankhe Mbengue, Ousmane Faye, Amadou Alpha Sall.
hCoV-19/Senegal/45557/2020	EPI_ISL_498239	2020-05-27	Africa	Senegal	Dakar	Institut Pasteur de Dakar	Institut Pasteur de Dakar	Ndongo Dia, Moussa Moise Diagne, Mamadou Diop, Marie Henriette Dior Ndione, Mamadou Malado Jallow, Safietou Sankhe Mbengue, Ousmane Faye, Amadou Alpha Sall.
hCoV-19/Senegal/48776/2020	EPI_ISL_8525727	2020-05-30	Africa	Senegal	Dakar	Institut Pasteur de Dakar	Institut Pasteur de Dakar	Diallo Amadou, Diagne Moussa Moise, Dia Ndongo, Sankhe Safietou, Ndiaye Ndack, Loucoubar Cheikh, Faye Ousmane, Sall Amadou Alpha
hCoV-19/Senegal/49564/2020	EPI_ISL_8525728	2020-05-31	Africa	Senegal	Dakar	Institut Pasteur de Dakar	Institut Pasteur de Dakar	Diallo Amadou, Diagne Moussa Moise, Dia Ndongo, Sankhe Safietou, Ndiaye Ndack, Loucoubar Cheikh, Faye Ousmane, Sall Amadou Alpha
hCoV-19/Senegal/50258/2020	EPI_ISL_8525729	2020-06-01	Africa	Senegal	Dakar	Institut Pasteur de Dakar	Institut Pasteur de Dakar	Diallo Amadou, Diagne Moussa Moise, Dia Ndongo, Sankhe Safietou, Ndiaye Ndack, Loucoubar Cheikh, Faye Ousmane, Sall Amadou Alpha
hCoV-19/Senegal/51052/2020	EPI_ISL_8525730	2020-06-02	Africa	Senegal	Dakar	Institut Pasteur de Dakar	Institut Pasteur de Dakar	Diallo Amadou, Diagne Moussa Moise, Dia Ndongo, Sankhe Safietou, Ndiaye Ndack, Loucoubar Cheikh, Faye Ousmane, Sall Amadou Alpha
hCoV-19/Senegal/52357/2020	EPI_ISL_498240	2020-06-03	Africa	Senegal	Dakar	Institut Pasteur de Dakar	Institut Pasteur de Dakar	Ndongo Dia, Moussa Moise Diagne, Mamadou Diop, Marie Henriette Dior Ndione, Mamadou Malado Jallow, Safietou Sankhe Mbengue, Ousmane Faye, Amadou Alpha Sall.
hCoV-19/Senegal/54155/2020	EPI_ISL_8525732	2020-06-05	Africa	Senegal	Dakar	Institut Pasteur de Dakar	Institut Pasteur de Dakar	Diallo Amadou, Diagne Moussa Moise, Dia Ndongo, Sankhe Safietou, Ndiaye Ndack, Loucoubar Cheikh, Faye Ousmane, Sall Amadou Alpha
hCoV-19/Senegal/54118/2020	EPI_ISL_8525731	2020-06-05	Africa	Senegal	Dakar	Institut Pasteur de Dakar	Institut Pasteur de Dakar	Diallo Amadou, Diagne Moussa Moise, Dia Ndongo, Sankhe Safietou, Ndiaye Ndack, Loucoubar Cheikh, Faye Ousmane, Sall Amadou Alpha
hCoV-19/Senegal/54386/2020	EPI_ISL_8525733	2020-06-05	Africa	Senegal	Dakar	Institut Pasteur de Dakar	Institut Pasteur de Dakar	Diallo Amadou, Diagne Moussa Moise, Dia Ndongo, Sankhe Safietou, Ndiaye Ndack, Loucoubar Cheikh, Faye Ousmane, Sall Amadou Alpha
hCoV-19/Senegal/52907/2020	EPI_ISL_498241	2020-06-05	Africa	Senegal	Dakar	Institut Pasteur de Dakar	Institut Pasteur de Dakar	Ndongo Dia, Moussa Moise Diagne, Mamadou Diop, Marie Henriette Dior Ndione, Mamadou Malado Jallow, Safietou Sankhe Mbengue, Ousmane Faye, Amadou Alpha Sall.
hCoV-19/Senegal/54610/2020	EPI_ISL_8525734	2020-06-06	Africa	Senegal	Dakar	Institut Pasteur de Dakar	Institut Pasteur de Dakar	Diallo Amadou, Diagne Moussa Moise, Dia Ndongo, Sankhe Safietou, Ndiaye Ndack, Loucoubar Cheikh, Faye Ousmane, Sall Amadou Alpha
hCoV-19/Senegal/55230/2020	EPI_ISL_8525737	2020-06-06	Africa	Senegal	Dakar	Institut Pasteur de Dakar	Institut Pasteur de Dakar	Diallo Amadou, Diagne Moussa Moise, Dia Ndongo, Sankhe Safietou, Ndiaye Ndack, Loucoubar Cheikh, Faye Ousmane, Sall Amadou Alpha
hCoV-19/Senegal/57476/2020	EPI_ISL_476149	2020-06-06	Africa	Senegal	Dakar	Institut Pasteur Dakar	Institut Pasteur de Dakar	Ndongo Dia, Moussa Moise Diagne, Mamadou Diop, Ousmane Faye, Amadou Alpha Sall
hCoV-19/Senegal/54769/2020	EPI_ISL_8525735	2020-06-06	Africa	Senegal	Dakar	Institut Pasteur de Dakar	Institut Pasteur de Dakar	Diallo Amadou, Diagne Moussa Moise, Dia Ndongo, Sankhe Safietou, Ndiaye Ndack, Loucoubar Cheikh, Faye Ousmane, Sall Amadou Alpha
hCoV-19/Senegal/54791/2020	EPI_ISL_8525736	2020-06-06	Africa	Senegal	Dakar	Institut Pasteur de Dakar	Institut Pasteur de Dakar	Diallo Amadou, Diagne Moussa Moise, Dia Ndongo, Sankhe Safietou, Ndiaye Ndack, Loucoubar Cheikh, Faye Ousmane, Sall Amadou Alpha
hCoV-19/Senegal/57481/2020	EPI_ISL_476150	2020-06-06	Africa	Senegal	Dakar	Institut Pasteur Dakar	Institut Pasteur de Dakar	Ndongo Dia, Moussa Moise Diagne, Mamadou diop, Ousmane Faye, Amadou Alpha Sall
hCoV-19/Senegal/55728/2020	EPI_ISL_477150	2020-06-07	Africa	Senegal	Dakar	Institut Pasteur Dakar	Institut Pasteur de Dakar	Ndongo Dia, Moussa Moise Diagne, Mamadou Diop, Mamadou Malado Jallow, Marie Henriette Dior Ndione, Safietou Sankhe, Ousmane Faye, Amadou Alpha Sall.
hCoV-19/Senegal/55802/2020	EPI_ISL_8525741	2020-06-07	Africa	Senegal	Dakar	Institut Pasteur de Dakar	Institut Pasteur de Dakar	Diallo Amadou, Diagne Moussa Moise, Dia Ndongo, Sankhe Safietou, Ndiaye Ndack, Loucoubar Cheikh, Faye Ousmane, Sall Amadou Alpha
hCoV-19/Senegal/55726/2020	EPI_ISL_8525740	2020-06-07	Africa	Senegal	Dakar	Institut Pasteur de Dakar	Institut Pasteur de Dakar	Diallo Amadou, Diagne Moussa Moise, Dia Ndongo, Sankhe Safietou, Ndiaye Ndack, Loucoubar Cheikh, Faye Ousmane, Sall Amadou Alpha
hCoV-19/Senegal/55738/2020	EPI_ISL_477141	2020-06-07	Africa	Senegal	Dakar	Institut Pasteur Dakar	Institut Pasteur de Dakar	Ndongo Dia, Moussa Moise Diagne, Mamadou Diop, Mamadou Malado Jallow, Marie Henriette Dior Ndione, Safietou Sankhe, Ousmane Faye, Amadou Alpha Sall.
hCoV-19/Senegal/55703/2020	EPI_ISL_477148	2020-06-07	Africa	Senegal	Dakar	Institut Pasteur Dakar	Institut Pasteur de Dakar	Ndongo Dia, Moussa Moise Diagne, Mamadou Diop, Mamadou Malado Jallow, Marie Henriette Dior Ndione, Safietou Sankhe, Ousmane Faye, Amadou Alpha Sall.
hCoV-19/Senegal/55752/2020	EPI_ISL_477149	2020-06-07	Africa	Senegal	Dakar	Institut Pasteur Dakar	Institut Pasteur de Dakar	Ndongo Dia, Moussa Moise Diagne, Mamadou Diop, Mamadou Malado Jallow, Marie Henriette Dior Ndione, Safietou Sankhe, Ousmane Faye, Amadou Alpha Sall.
hCoV-19/Senegal/57273/2020	EPI_ISL_498243	2020-06-07	Africa	Senegal	Dakar	Institut Pasteur de Dakar	Institut Pasteur de Dakar	Ndongo Dia, Moussa Moise Diagne, Mamadou Diop, Marie Henriette Dior Ndione, Mamadou Malado Jallow, Safietou Sankhe Mbengue, Ousmane Faye, Amadou Alpha Sall.
hCoV-19/Senegal/55521/2020	EPI_ISL_8525739	2020-06-07	Africa	Senegal	Dakar	Institut Pasteur de Dakar	Institut Pasteur de Dakar	Diallo Amadou, Diagne Moussa Moise, Dia Ndongo, Sankhe Safietou, Ndiaye Ndack, Loucoubar Cheikh, Faye Ousmane, Sall Amadou Alpha
hCoV-19/Senegal/55499/2020	EPI_ISL_498242	2020-06-07	Africa	Senegal	Dakar	Institut Pasteur de Dakar	Institut Pasteur de Dakar	Ndongo Dia, Moussa Moise Diagne, Mamadou Diop, Marie Henriette Dior Ndione, Mamadou Malado Jallow, Safietou Sankhe Mbengue, Ousmane Faye, Amadou Alpha Sall.
hCoV-19/Senegal/55373/2020	EPI_ISL_8525738	2020-06-07	Africa	Senegal	Dakar	Institut Pasteur de Dakar	Institut Pasteur de Dakar	Diallo Amadou, Diagne Moussa Moise, Dia Ndongo, Sankhe Safietou, Ndiaye Ndack, Loucoubar Cheikh, Faye Ousmane, Sall Amadou Alpha
hCoV-19/Senegal/56505/2020	EPI_ISL_8525742	2020-06-08	Africa	Senegal	Dakar	Institut Pasteur de Dakar	Institut Pasteur de Dakar	Diallo Amadou, Diagne Moussa Moise, Dia Ndongo, Sankhe Safietou, Ndiaye Ndack, Loucoubar Cheikh, Faye Ousmane, Sall Amadou Alpha
hCoV-19/Senegal/57425/2020	EPI_ISL_8525743	2020-06-09	Africa	Senegal	Dakar	Institut Pasteur de Dakar	Institut Pasteur de Dakar	Diallo Amadou, Diagne Moussa Moise, Dia Ndongo, Sankhe Safietou, Ndiaye Ndack, Loucoubar Cheikh, Faye Ousmane, Sall Amadou Alpha
hCoV-19/Senegal/57065/2020	EPI_ISL_476148	2020-06-09	Africa	Senegal	Dakar	Institut Pasteur Dakar	Institut Pasteur de Dakar	Ndongo Dia, Moussa Moise Diagne, Mamadou Diop, Ousmane Faye, Amadou Alpha Sall
hCoV-19/Senegal/57540/2020	EPI_ISL_476491	2020-06-09	Africa	Senegal	Dakar	Institut Pasteur Dakar	Institut Pasteur de Dakar	Ndongo Dia, Moussa Moise Diagne, Mamadou Diop, Ousmane Faye, Amadou Alpha Sall
hCoV-19/Senegal/62184/2020	EPI_ISL_498245	2020-06-09	Africa	Senegal	Dakar	Institut Pasteur de Dakar	Institut Pasteur de Dakar	Ndongo Dia, Moussa Moise Diagne, Mamadou Diop, Marie Henriette Dior Ndione, Mamadou Malado Jallow, Safietou Sankhe Mbengue, Ousmane Faye, Amadou Alpha Sall.
hCoV-19/Senegal/57499/2020	EPI_ISL_476151	2020-06-09	Africa	Senegal	Dakar	Institut Pasteur Dakar	Institut Pasteur de Dakar	Ndongo Dia, Moussa Moise Diagne, Mamadou Diop, Ousmane faye, Amadou Alpha Sall
hCoV-19/Senegal/57500/2020	EPI_ISL_8525744	2020-06-09	Africa	Senegal	Dakar	Institut Pasteur de Dakar	Institut Pasteur de Dakar	Diallo Amadou, Diagne Moussa Moise, Dia Ndongo, Sankhe Safietou, Ndiaye Ndack, Loucoubar Cheikh, Faye Ousmane, Sall Amadou Alpha
hCoV-19/Senegal/57529/2020	EPI_ISL_8525745	2020-06-09	Africa	Senegal	Dakar	Institut Pasteur de Dakar	Institut Pasteur de Dakar	Diallo Amadou, Diagne Moussa Moise, Dia Ndongo, Sankhe Safietou, Ndiaye Ndack, Loucoubar Cheikh, Faye Ousmane, Sall Amadou Alpha
hCoV-19/Senegal/57503/2020	EPI_ISL_498244	2020-06-09	Africa	Senegal	Dakar	Institut Pasteur de Dakar	Institut Pasteur de Dakar	Ndongo Dia, Moussa Moise Diagne, Mamadou Diop, Marie Henriette Dior Ndione, Mamadou Malado Jallow, Safietou Sankhe Mbengue, Ousmane Faye, Amadou Alpha Sall.
hCoV-19/Senegal/62368/2020	EPI_ISL_476493	2020-06-10	Africa	Senegal	Dakar	Institut Pasteur Dakar	Institut Pasteur de Dakar	Ndongo Dia, Moussa Moise Diagne, Mamadou Diop, Ousmane Faye, Amadou alpha Sall
hCoV-19/Senegal/62209/2020	EPI_ISL_8525749	2020-06-10	Africa	Senegal	Dakar	Institut Pasteur de Dakar	Institut Pasteur de Dakar	Diallo Amadou, Diagne Moussa Moise, Dia Ndongo, Sankhe Safietou, Ndiaye Ndack, Loucoubar Cheikh, Faye Ousmane, Sall Amadou Alpha
hCoV-19/Senegal/62438/2020	EPI_ISL_8525746	2020-06-10	Africa	Senegal	Dakar	Institut Pasteur de Dakar	Institut Pasteur de Dakar	Diallo Amadou, Diagne Moussa Moise, Dia Ndongo, Sankhe Safietou, Ndiaye Ndack, Loucoubar Cheikh, Faye Ousmane, Sall Amadou Alpha
hCoV-19/Senegal/62365/2020	EPI_ISL_476492	2020-06-10	Africa	Senegal	Dakar	Institut Pasteur Dakar	Institut Pasteur de Dakar	Ndongo Dia, Moussa Moise Diagne, Mamadou Diop, Ousmane Faye, Amadou Alpha Sall
hCoV-19/Senegal/62346/2020	EPI_ISL_498246	2020-06-10	Africa	Senegal	Dakar	Institut Pasteur de Dakar	Institut Pasteur de Dakar	Ndongo Dia, Moussa Moise Diagne, Mamadou Diop, Marie Henriette Dior Ndione, Mamadou Malado Jallow, Safietou Sankhe Mbengue, Ousmane Faye, Amadou Alpha Sall.
hCoV-19/Senegal/62431/2020	EPI_ISL_498247	2020-06-10	Africa	Senegal	Dakar	Institut Pasteur de Dakar	Institut Pasteur de Dakar	Ndongo Dia, Moussa Moise Diagne, Mamadou Diop, Marie Henriette Dior Ndione, Mamadou Malado Jallow, Safietou Sankhe Mbengue, Ousmane Faye, Amadou Alpha Sall.
hCoV-19/Senegal/62070/2020	EPI_ISL_8525747	2020-06-10	Africa	Senegal	Dakar	Institut Pasteur de Dakar	Institut Pasteur de Dakar	Diallo Amadou, Diagne Moussa Moise, Dia Ndongo, Sankhe Safietou, Ndiaye Ndack, Loucoubar Cheikh, Faye Ousmane, Sall Amadou Alpha
hCoV-19/Senegal/62194/2020	EPI_ISL_8525748	2020-06-10	Africa	Senegal	Dakar	Institut Pasteur de Dakar	Institut Pasteur de Dakar	Diallo Amadou, Diagne Moussa Moise, Dia Ndongo, Sankhe Safietou, Ndiaye Ndack, Loucoubar Cheikh, Faye Ousmane, Sall Amadou Alpha
hCoV-19/Senegal/62778/2020	EPI_ISL_8525751	2020-06-11	Africa	Senegal	Dakar	Institut Pasteur de Dakar	Institut Pasteur de Dakar	Diallo Amadou, Diagne Moussa Moise, Dia Ndongo, Sankhe Safietou, Ndiaye Ndack, Loucoubar Cheikh, Faye Ousmane, Sall Amadou Alpha
hCoV-19/Senegal/63158/2020	EPI_ISL_8525755	2020-06-11	Africa	Senegal	Dakar	Institut Pasteur de Dakar	Institut Pasteur de Dakar	Diallo Amadou, Diagne Moussa Moise, Dia Ndongo, Sankhe Safietou, Ndiaye Ndack, Loucoubar Cheikh, Faye Ousmane, Sall Amadou Alpha
hCoV-19/Senegal/62872/2020	EPI_ISL_476494	2020-06-11	Africa	Senegal	Dakar	Institut Pasteur Dakar	Institut Pasteur de Dakar	Ndongo Dia, Moussa Moise Diagne, Mamadou Diop, Ousmane Faye, Amadou Alpha Sall
hCoV-19/Senegal/62874/2020	EPI_ISL_476495	2020-06-11	Africa	Senegal	Dakar	Institut Pasteur Dakar	Institut Pasteur de Dakar	Ndongo Dia, Moussa Moise Diagne, Mamadou Diop, Ousmane Faye, Amadou alpha Sall
hCoV-19/Senegal/63263/2020	EPI_ISL_498249	2020-06-11	Africa	Senegal	Dakar	Institut Pasteur de Dakar	Institut Pasteur de Dakar	Ndongo Dia, Moussa Moise Diagne, Mamadou Diop, Marie Henriette Dior Ndione, Mamadou Malado Jallow, Safietou Sankhe Mbengue, Ousmane Faye, Amadou Alpha Sall.
hCoV-19/Senegal/62835/2020	EPI_ISL_8525752	2020-06-11	Africa	Senegal	Dakar	Institut Pasteur de Dakar	Institut Pasteur de Dakar	Diallo Amadou, Diagne Moussa Moise, Dia Ndongo, Sankhe Safietou, Ndiaye Ndack, Loucoubar Cheikh, Faye Ousmane, Sall Amadou Alpha
hCoV-19/Senegal/63129/2020	EPI_ISL_498248	2020-06-11	Africa	Senegal	Dakar	Institut Pasteur de Dakar	Institut Pasteur de Dakar	Ndongo Dia, Moussa Moise Diagne, Mamadou Diop, Marie Henriette Dior Ndione, Mamadou Malado Jallow, Safietou Sankhe Mbengue, Ousmane Faye, Amadou Alpha Sall.
hCoV-19/Senegal/63134/2020	EPI_ISL_8525754	2020-06-11	Africa	Senegal	Dakar	Institut Pasteur de Dakar	Institut Pasteur de Dakar	Diallo Amadou, Diagne Moussa Moise, Dia Ndongo, Sankhe Safietou, Ndiaye Ndack, Loucoubar Cheikh, Faye Ousmane, Sall Amadou Alpha
hCoV-19/Senegal/63084/2020	EPI_ISL_8525753	2020-06-11	Africa	Senegal	Dakar	Institut Pasteur de Dakar	Institut Pasteur de Dakar	Diallo Amadou, Diagne Moussa Moise, Dia Ndongo, Sankhe Safietou, Ndiaye Ndack, Loucoubar Cheikh, Faye Ousmane, Sall Amadou Alpha
hCoV-19/Senegal/63220/2020	EPI_ISL_8525756	2020-06-11	Africa	Senegal	Dakar	Institut Pasteur de Dakar	Institut Pasteur de Dakar	Diallo Amadou, Diagne Moussa Moise, Dia Ndongo, Sankhe Safietou, Ndiaye Ndack, Loucoubar Cheikh, Faye Ousmane, Sall Amadou Alpha
hCoV-19/Senegal/64729/2020	EPI_ISL_477155	2020-06-11	Africa	Senegal	Dakar	Institut Pasteur Dakar	Institut Pasteur de Dakar	Ndongo Dia, Moussa Moise Diagne, Mamadou Diop, Mamadou Malado Jallow, Marie Henriette Dior Ndione, Safietou Sankhe, Ousmane Faye, Amadou Alpha Sall.
hCoV-19/Senegal/62595/2020	EPI_ISL_8525750	2020-06-11	Africa	Senegal	Dakar	Institut Pasteur de Dakar	Institut Pasteur de Dakar	Diallo Amadou, Diagne Moussa Moise, Dia Ndongo, Sankhe Safietou, Ndiaye Ndack, Loucoubar Cheikh, Faye Ousmane, Sall Amadou Alpha
hCoV-19/Senegal/63920/2020	EPI_ISL_8525762	2020-06-12	Africa	Senegal	Dakar	Institut Pasteur de Dakar	Institut Pasteur de Dakar	Diallo Amadou, Diagne Moussa Moise, Dia Ndongo, Sankhe Safietou, Ndiaye Ndack, Loucoubar Cheikh, Faye Ousmane, Sall Amadou Alpha
hCoV-19/Senegal/63766/2020	EPI_ISL_476515	2020-06-12	Africa	Senegal	Dakar	Institut Pasteur Dakar	Institut Pasteur de Dakar	Ndongo Dia, Moussa Moise Diagne, Mamadou diop, Ousmane Faye, Amadou alpha Sall
hCoV-19/Senegal/63998/2020	EPI_ISL_8525764	2020-06-12	Africa	Senegal	Dakar	Institut Pasteur de Dakar	Institut Pasteur de Dakar	Diallo Amadou, Diagne Moussa Moise, Dia Ndongo, Sankhe Safietou, Ndiaye Ndack, Loucoubar Cheikh, Faye Ousmane, Sall Amadou Alpha
hCoV-19/Senegal/64101/2020	EPI_ISL_476516	2020-06-12	Africa	Senegal	Dakar	Institut Pasteur Dakar	Institut Pasteur de Dakar	Ndongo Dia, Moussa Moise Diagne, mamadou Diop, Ousmane Faye, Amadou Alpha Sall
hCoV-19/Senegal/64166/2020	EPI_ISL_476558	2020-06-12	Africa	Senegal	Dakar	Institut Pasteur Dakar	Institut Pasteur de Dakar	Ndongo Dia, Moussa Moise Diagne, Mamadou Diop, Ousmane Faye, Amadou Alpha Sall
hCoV-19/Senegal/64163/2020	EPI_ISL_477159	2020-06-12	Africa	Senegal	Dakar	Institut Pasteur Dakar	Institut Pasteur de Dakar	Ndongo Dia, Moussa Moise Diagne, Mamadou Diop, Mamadou Malado Jallow, Marie Henriette Dior Ndione, Safietou Sankhe, Ousmane Faye, Amadou Alpha Sall.
hCoV-19/Senegal/64033/2020	EPI_ISL_485715	2020-06-12	Africa	Senegal	Dakar	Institut Pasteur Dakar	Institut Pasteur de Dakar	Ndongo Dia, Moussa Moise Diagne, Mamadou diop, Marie Henriette Dior Ndione, Mamadou Malado Jallow, Safietou Sanke, Ousmane Faye, Amadou Alpha Sall.
hCoV-19/Senegal/63728/2020	EPI_ISL_476497	2020-06-12	Africa	Senegal	Dakar	Institut Pasteur Dakar	Institut Pasteur de Dakar	Ndongo Dia, Moussa Moise Diagne, Mamadou Diop, Ousmane Faye, Amadou alpha Sall
hCoV-19/Senegal/63742/2020	EPI_ISL_476514	2020-06-12	Africa	Senegal	Dakar	Institut Pasteur Dakar	Institut Pasteur de Dakar	Ndongo Dia, Moussa Moise Diagne, Mamadou Diop, Ousmane Faye, Amadou Alpha Sall
hCoV-19/Senegal/63731/2020	EPI_ISL_8525758	2020-06-12	Africa	Senegal	Dakar	Institut Pasteur de Dakar	Institut Pasteur de Dakar	Diallo Amadou, Diagne Moussa Moise, Dia Ndongo, Sankhe Safietou, Ndiaye Ndack, Loucoubar Cheikh, Faye Ousmane, Sall Amadou Alpha
hCoV-19/Senegal/63930/2020	EPI_ISL_477158	2020-06-12	Africa	Senegal	Dakar	Institut Pasteur Dakar	Institut Pasteur de Dakar	Ndongo Dia, Moussa Moise Diagne, Mamadou Diop, Mamadou Malado Jallow, Marie Henriette Dior Ndione, Safietou Sankhe, Ousmane Faye, Amadou Alpha Sall.
hCoV-19/Senegal/64076/2020	EPI_ISL_485716	2020-06-12	Africa	Senegal	Dakar	Institut Pasteur Dakar	Institut Pasteur de Dakar	Ndongo Dia, Moussa Moise Diagne, Mamadou diop, Marie Henriette Dior Ndione, Mamadou Malado Jallow, Safietou Sanke, Ousmane Faye, Amadou Alpha Sall.
hCoV-19/Senegal/64096/2020	EPI_ISL_485717	2020-06-12	Africa	Senegal	Dakar	Institut Pasteur Dakar	Institut Pasteur de Dakar	Ndongo Dia, Moussa Moise Diagne, Mamadou diop, Marie Henriette Dior Ndione, Mamadou Malado Jallow, Safietou Sanke, Ousmane Faye, Amadou Alpha Sall.
hCoV-19/Senegal/63994/2020	EPI_ISL_8525763	2020-06-12	Africa	Senegal	Dakar	Institut Pasteur de Dakar	Institut Pasteur de Dakar	Diallo Amadou, Diagne Moussa Moise, Dia Ndongo, Sankhe Safietou, Ndiaye Ndack, Loucoubar Cheikh, Faye Ousmane, Sall Amadou Alpha
hCoV-19/Senegal/63763/2020	EPI_ISL_8525760	2020-06-12	Africa	Senegal	Dakar	Institut Pasteur de Dakar	Institut Pasteur de Dakar	Diallo Amadou, Diagne Moussa Moise, Dia Ndongo, Sankhe Safietou, Ndiaye Ndack, Loucoubar Cheikh, Faye Ousmane, Sall Amadou Alpha
hCoV-19/Senegal/63800/2020	EPI_ISL_8525761	2020-06-12	Africa	Senegal	Dakar	Institut Pasteur de Dakar	Institut Pasteur de Dakar	Diallo Amadou, Diagne Moussa Moise, Dia Ndongo, Sankhe Safietou, Ndiaye Ndack, Loucoubar Cheikh, Faye Ousmane, Sall Amadou Alpha
hCoV-19/Senegal/63778/2020	EPI_ISL_8525759	2020-06-12	Africa	Senegal	Dakar	Institut Pasteur de Dakar	Institut Pasteur de Dakar	Diallo Amadou, Diagne Moussa Moise, Dia Ndongo, Sankhe Safietou, Ndiaye Ndack, Loucoubar Cheikh, Faye Ousmane, Sall Amadou Alpha
hCoV-19/Senegal/63646/2020	EPI_ISL_8525757	2020-06-12	Africa	Senegal	Dakar	Institut Pasteur de Dakar	Institut Pasteur de Dakar	Diallo Amadou, Diagne Moussa Moise, Dia Ndongo, Sankhe Safietou, Ndiaye Ndack, Loucoubar Cheikh, Faye Ousmane, Sall Amadou Alpha
hCoV-19/Senegal/64766/2020	EPI_ISL_476564	2020-06-13	Africa	Senegal	Dakar	Institut Pasteur Dakar	Institut Pasteur de Dakar	Ndongo Dia, Moussa Moise Diagne, Mamadou diop, Ousmane Faye, Amadou alpha Sall
hCoV-19/Senegal/64709/2020	EPI_ISL_476560	2020-06-13	Africa	Senegal	Dakar	Institut Pasteur Dakar	Institut Pasteur de Dakar	Ndongo Dia, Moussa Moise Diagne, Mamadou Diop, Ousmane Faye, Amadou Alpha Sall
hCoV-19/Senegal/64763/2020	EPI_ISL_476562	2020-06-13	Africa	Senegal	Dakar	Institut Pasteur Dakar	Institut Pasteur de Dakar	Ndongo Dia, Moussa Moise Diagne, Mamadou Diop, Ousmane Faye, Amadou Alpha Sall
hCoV-19/Senegal/64914/2020	EPI_ISL_476566	2020-06-13	Africa	Senegal	Dakar	Institut pasteur Dakar	Institut Pasteur de Dakar	Ndongo Dia, Moussa Moise Diagne, Mamadou Diop, Ousmane Faye, Amadou Alpha Sall
hCoV-19/Senegal/64969/2020	EPI_ISL_476570	2020-06-13	Africa	Senegal	Dakar	Institut Pasteur Dakar	Institut Pasteur de Dakar	Ndongo Dia, Moussa Moise Diagne, Mamadou Diop, Ousmane Faye, Amadou Alpha Sall
hCoV-19/Senegal/65052/2020	EPI_ISL_476574	2020-06-13	Africa	Senegal	Dakar	Institut Pasteur Dakar	Institut Pasteur de Dakar	Ndongo Dia, Moussa Moise Diagne, Mamadou Diop, Ousmane Faye, Amadou Alpha Sall
hCoV-19/Senegal/64916/2020	EPI_ISL_477156	2020-06-13	Africa	Senegal	Dakar	Institut Pasteur Dakar	Institut Pasteur de Dakar	Ndongo Dia, Moussa Moise Diagne, Mamadou Diop, Mamadou Malado Jallow, Marie Henriette Dior Ndione, Safietou Sankhe, Ousmane Faye, Amadou Alpha Sall.
hCoV-19/Senegal/64772/2020	EPI_ISL_477154	2020-06-13	Africa	Senegal	Dakar	Institut Pasteur Dakar	Institut Pasteur de Dakar	Ndongo Dia, Moussa Moise Diagne, Mamadou Diop, Mamadou Malado Jallow, Marie Henriette Dior Ndione, Safietou Sankhe, Ousmane Faye, Amadou Alpha Sall.
hCoV-19/Senegal/64954/2020	EPI_ISL_482873	2020-06-13	Africa	Senegal	Saint-Louis	Institut Pasteur Dakar	Institut Pasteur de Dakar	Ndongo Dia, Moussa Moise Diagne, Mamadou Diop, Marie Henriette Dior Ndione, Mamadou malado Jallow, Safietou Sankhe, Ousmane Faye, Amadou Alpha Sall.
hCoV-19/Senegal/64716/2020	EPI_ISL_498250	2020-06-13	Africa	Senegal	Dakar	Institut Pasteur de Dakar	Institut Pasteur de Dakar	Ndongo Dia, Moussa Moise Diagne, Mamadou Diop, Marie Henriette Dior Ndione, Mamadou Malado Jallow, Safietou Sankhe Mbengue, Ousmane Faye, Amadou Alpha Sall.
hCoV-19/Senegal/65095/2020	EPI_ISL_477157	2020-06-13	Africa	Senegal	Dakar	Institut Pasteur Dakar	Institut Pasteur de Dakar	Ndongo Dia, Moussa Moise Diagne, Mamadou Diop, Mamadou Malado Jallow, Marie Henriette Dior Ndione, Safietou Sankhe, Ousmane Faye, Amadou Alpha Sall.
hCoV-19/Senegal/64932/2020	EPI_ISL_476569	2020-06-13	Africa	Senegal	Dakar	Institut Pasteur Dakar	Institut Pasteur de Dakar	Ndongo Dia, Moussa Moise, Mamadou Diop, Ousmane Faye, Amadou Alpha Sall
hCoV-19/Senegal/65000/2020	EPI_ISL_485718	2020-06-13	Africa	Senegal	Dakar	Institut Pasteur Dakar	Institut Pasteur de Dakar	Ndongo Dia, Moussa Moise Diagne, Mamadou diop, Marie Henriette Dior Ndione, Mamadou Malado Jallow, Safietou Sanke, Ousmane Faye, Amadou Alpha Sall.
hCoV-19/Senegal/64771/2020	EPI_ISL_482874	2020-06-13	Africa	Senegal	Dakar	Institut Pasteur Dakar	Institut Pasteur de Dakar	Ndongo Dia, Moussa Moise Diagne, Mamadou Diop, Marie Henriette Dior Ndione, Mamadou malado Jallow, Safietou Sankhe, Ousmane Faye, Amadou Alpha Sall.
hCoV-19/Senegal/65359/2020	EPI_ISL_8525765	2020-06-14	Africa	Senegal	Dakar	Institut Pasteur de Dakar	Institut Pasteur de Dakar	Diallo Amadou, Diagne Moussa Moise, Dia Ndongo, Sankhe Safietou, Ndiaye Ndack, Loucoubar Cheikh, Faye Ousmane, Sall Amadou Alpha
hCoV-19/Senegal/65762/2020	EPI_ISL_8525766	2020-06-14	Africa	Senegal	Dakar	Institut Pasteur de Dakar	Institut Pasteur de Dakar	Diallo Amadou, Diagne Moussa Moise, Dia Ndongo, Sankhe Safietou, Ndiaye Ndack, Loucoubar Cheikh, Faye Ousmane, Sall Amadou Alpha
hCoV-19/Senegal/65481/2020	EPI_ISL_477151	2020-06-14	Africa	Senegal	Dakar	Institut Pasteur Dakar	Institut Pasteur de Dakar	Ndongo Dia, Moussa Moise Diagne, Mamadou Diop, Mamadou Malado Jallow, Marie Henriette Dior Ndione, Safietou Sankhe, Ousmane Faye, Amadou Alpha Sall.
hCoV-19/Senegal/65526/2020	EPI_ISL_477152	2020-06-14	Africa	Senegal	Dakar	Institut Pasteur Dakar	Institut Pasteur de Dakar	Ndongo Dia, Moussa Moise Diagne, Mamadou Diop, Mamadou Malado Jallow, Marie Henriette Dior Ndione, Safietou Sankhe, Ousmane Faye, Amadou Alpha Sall.
hCoV-19/Senegal/65548/2020	EPI_ISL_477153	2020-06-14	Africa	Senegal	Dakar	Institut Pasteur Dakar	Institut Pasteur de Dakar	Ndongo Dia, Moussa Moise Diagne, Mamadou Diop, Mamadou Malado Jallow, Marie Henriette Dior Ndione, Safietou Sankhe, Ousmane Faye, Amadou Alpha Sall.
hCoV-19/Senegal/65428/2020	EPI_ISL_485712	2020-06-14	Africa	Senegal	Dakar	Institut Pasteur	Institut Pasteur de Dakar	Ndongo Dia, Moussa Moise Diagne, Mamadou diop, Marie Henriette Dior Ndione, Mamadou Malado Jallow, Safietou Sanke, Ousmane Faye, Amadou Alpha Sall.
hCoV-19/Senegal/65557/2020	EPI_ISL_485714	2020-06-14	Africa	Senegal	Dakar	Institut Pasteur Dakar	Institut Pasteur de Dakar	Ndongo Dia, Moussa Moise Diagne, Mamadou diop, Marie Henriette Dior Ndione, Mamadou Malado Jallow, Safietou Sanke, Ousmane Faye, Amadou Alpha Sall.
hCoV-19/Senegal/70541/2020	EPI_ISL_477147	2020-06-14	Africa	Senegal	Dakar	Institut Pasteur Dakar	Institut Pasteur de Dakar	Ndongo Dia, Moussa Moise Diagne, Mamadou Diop, Mamadou Malado Jallow, Marie Henriette Dior Ndione, Safietou Sankhe, Ousmane Faye, Amadou Alpha Sall.
hCoV-19/Senegal/65030/2020	EPI_ISL_476572	2020-06-14	Africa	Senegal	Dakar	Institut Pasteur Dakar	Institut Pasteur de Dakar	Ndongo Dia, Moussa Moise Diagne, Mamadou Diop, Ousmane Faye, Amadou Alpha Sall
hCoV-19/Senegal/65601/2020	EPI_ISL_485713	2020-06-14	Africa	Senegal	Dakar	Institut Pasteur Dakar	Institut Pasteur de Dakar	Ndongo Dia, Moussa Moise Diagne, Mamadou diop, Marie Henriette Dior Ndione, Mamadou Malado Jallow, Safietou Sanke, Ousmane Faye, Amadou Alpha Sall.
hCoV-19/Senegal/66519/2020	EPI_ISL_8525770	2020-06-15	Africa	Senegal	Dakar	Institut Pasteur de Dakar	Institut Pasteur de Dakar	Diallo Amadou, Diagne Moussa Moise, Dia Ndongo, Sankhe Safietou, Ndiaye Ndack, Loucoubar Cheikh, Faye Ousmane, Sall Amadou Alpha
hCoV-19/Senegal/66340/2020	EPI_ISL_8525767	2020-06-15	Africa	Senegal	Dakar	Institut Pasteur de Dakar	Institut Pasteur de Dakar	Diallo Amadou, Diagne Moussa Moise, Dia Ndongo, Sankhe Safietou, Ndiaye Ndack, Loucoubar Cheikh, Faye Ousmane, Sall Amadou Alpha
hCoV-19/Senegal/66819/2020	EPI_ISL_8525771	2020-06-15	Africa	Senegal	Dakar	Institut Pasteur de Dakar	Institut Pasteur de Dakar	Diallo Amadou, Diagne Moussa Moise, Dia Ndongo, Sankhe Safietou, Ndiaye Ndack, Loucoubar Cheikh, Faye Ousmane, Sall Amadou Alpha
hCoV-19/Senegal/66298/2020	EPI_ISL_485708	2020-06-15	Africa	Senegal	Dakar	Institut Pasteur Dakar	Institut Pasteur de Dakar	Ndongo Dia, Moussa Moise Diagne, Mamadou diop, Marie Henriette Dior Ndione, Mamadou Malado Jallow, Safietou Sanke, Ousmane Faye, Amadou Alpha Sall.
hCoV-19/Senegal/66443/2020	EPI_ISL_485711	2020-06-15	Africa	Senegal	Dakar	Institut Pasteur Dakar	Institut Pasteur de Dakar	Ndongo Dia, Moussa Moise Diagne, Mamadou diop, Marie Henriette Dior Ndione, Mamadou Malado Jallow, Safietou Sanke, Ousmane Faye, Amadou Alpha Sall.
hCoV-19/Senegal/66355/2020	EPI_ISL_8525769	2020-06-15	Africa	Senegal	Dakar	Institut Pasteur de Dakar	Institut Pasteur de Dakar	Diallo Amadou, Diagne Moussa Moise, Dia Ndongo, Sankhe Safietou, Ndiaye Ndack, Loucoubar Cheikh, Faye Ousmane, Sall Amadou Alpha
hCoV-19/Senegal/66458/2020	EPI_ISL_485710	2020-06-15	Africa	Senegal	Dakar	Institut Pasteur Dakar	Institut Pasteur de Dakar	Ndongo Dia, Moussa Moise Diagne, Mamadou diop, Marie Henriette Dior Ndione, Mamadou Malado Jallow, Safietou Sanke, Ousmane Faye, Amadou Alpha Sall.
hCoV-19/Senegal/66319/2020	EPI_ISL_8525768	2020-06-15	Africa	Senegal	Dakar	Institut Pasteur de Dakar	Institut Pasteur de Dakar	Diallo Amadou, Diagne Moussa Moise, Dia Ndongo, Sankhe Safietou, Ndiaye Ndack, Loucoubar Cheikh, Faye Ousmane, Sall Amadou Alpha
hCoV-19/Senegal/67587/2020	EPI_ISL_8525772	2020-06-16	Africa	Senegal	Dakar	Institut Pasteur de Dakar	Institut Pasteur de Dakar	Diallo Amadou, Diagne Moussa Moise, Dia Ndongo, Sankhe Safietou, Ndiaye Ndack, Loucoubar Cheikh, Faye Ousmane, Sall Amadou Alpha
hCoV-19/Senegal/68550/2020	EPI_ISL_482875	2020-06-16	Africa	Senegal	Dakar	Institut Pasteur Dakar	Institut Pasteur de Dakar	Ndongo Dia, Moussa Moise Diagne, Mamadou Diop, Marie Henriette Dior Ndione, Mamadou malado Jallow, Safietou Sankhe, Ousmane Faye, Amadou Alpha Sall.
hCoV-19/Senegal/69473/2020	EPI_ISL_8525783	2020-06-17	Africa	Senegal	Dakar	Institut Pasteur de Dakar	Institut Pasteur de Dakar	Diallo Amadou, Diagne Moussa Moise, Dia Ndongo, Sankhe Safietou, Ndiaye Ndack, Loucoubar Cheikh, Faye Ousmane, Sall Amadou Alpha
hCoV-19/Senegal/68353/2020	EPI_ISL_8525773	2020-06-17	Africa	Senegal	Dakar	Institut Pasteur de Dakar	Institut Pasteur de Dakar	Diallo Amadou, Diagne Moussa Moise, Dia Ndongo, Sankhe Safietou, Ndiaye Ndack, Loucoubar Cheikh, Faye Ousmane, Sall Amadou Alpha
hCoV-19/Senegal/68525/2020	EPI_ISL_477142	2020-06-17	Africa	Senegal	Dakar	Institut Pasteur Dakar	Institut Pasteur de Dakar	Ndongo Dia, Moussa Moise Diagne, Mamadou Diop, Mamadou Malado Jallow, Marie Henriette Dior Ndione, Safietou Sankhe, Ousmane Faye, Amadou Alpha Sall.
hCoV-19/Senegal/68303/2020	EPI_ISL_477143	2020-06-17	Africa	Senegal	Dakar	Institut Pasteur Dakar	Institut Pasteur de Dakar	Ndongo Dia, Moussa Moise Diagne, Mamadou Diop, Mamadou Malado Jallow, Marie Henriette Dior Ndione, Safietou Sankhe, Ousmane Faye, Amadou Alpha Sall.
hCoV-19/Senegal/68548/2020	EPI_ISL_482876	2020-06-17	Africa	Senegal	Dakar	Institut Pasteur Dakar	Institut Pasteur de Dakar	Ndongo Dia, Moussa Moise Diagne, Mamadou Diop, Marie Henriette Dior Ndione, Mamadou malado Jallow, Safietou Sankhe, Ousmane Faye, Amadou Alpha Sall.
hCoV-19/Senegal/68337/2020	EPI_ISL_485707	2020-06-17	Africa	Senegal	Dakar	Institut Pasteur Dakar	Institut Pasteur de Dakar	Ndongo Dia, Moussa Moise Diagne, Mamadou diop, Marie Henriette Dior Ndione, Mamadou Malado Jallow, Safietou Sanke, Ousmane Faye, Amadou Alpha Sall.
hCoV-19/Senegal/68488/2020	EPI_ISL_482877	2020-06-17	Africa	Senegal	Dakar	Institut Pasteur Dakar	Institut Pasteur de Dakar	Ndongo Dia, Moussa Moise Diagne, Mamadou Diop, Marie Henriette Dior Ndione, Mamadou malado Jallow, Safietou Sankhe, Ousmane Faye, Amadou Alpha Sall.
hCoV-19/Senegal/68300/2020	EPI_ISL_8525774	2020-06-17	Africa	Senegal	Dakar	Institut Pasteur de Dakar	Institut Pasteur de Dakar	Diallo Amadou, Diagne Moussa Moise, Dia Ndongo, Sankhe Safietou, Ndiaye Ndack, Loucoubar Cheikh, Faye Ousmane, Sall Amadou Alpha
hCoV-19/Senegal/68827/2020	EPI_ISL_8525775	2020-06-17	Africa	Senegal	Dakar	Institut Pasteur de Dakar	Institut Pasteur de Dakar	Diallo Amadou, Diagne Moussa Moise, Dia Ndongo, Sankhe Safietou, Ndiaye Ndack, Loucoubar Cheikh, Faye Ousmane, Sall Amadou Alpha
hCoV-19/Senegal/68914/2020	EPI_ISL_8525777	2020-06-17	Africa	Senegal	Dakar	Institut Pasteur de Dakar	Institut Pasteur de Dakar	Diallo Amadou, Diagne Moussa Moise, Dia Ndongo, Sankhe Safietou, Ndiaye Ndack, Loucoubar Cheikh, Faye Ousmane, Sall Amadou Alpha
hCoV-19/Senegal/68941/2020	EPI_ISL_8525776	2020-06-17	Africa	Senegal	Dakar	Institut Pasteur de Dakar	Institut Pasteur de Dakar	Diallo Amadou, Diagne Moussa Moise, Dia Ndongo, Sankhe Safietou, Ndiaye Ndack, Loucoubar Cheikh, Faye Ousmane, Sall Amadou Alpha
hCoV-19/Senegal/68458/2020	EPI_ISL_482878	2020-06-18	Africa	Senegal	Dakar	Institut Pasteur Dakar	Institut Pasteur de Dakar	Ndongo Dia, Moussa Moise Diagne, Mamadou Diop, Marie Henriette Dior Ndione, Mamadou malado Jallow, Safietou Sankhe, Ousmane Faye, Amadou Alpha Sall.
hCoV-19/Senegal/69402/2020	EPI_ISL_8525779	2020-06-18	Africa	Senegal	Dakar	Institut Pasteur de Dakar	Institut Pasteur de Dakar	Diallo Amadou, Diagne Moussa Moise, Dia Ndongo, Sankhe Safietou, Ndiaye Ndack, Loucoubar Cheikh, Faye Ousmane, Sall Amadou Alpha
hCoV-19/Senegal/69413/2020	EPI_ISL_8525781	2020-06-18	Africa	Senegal	Dakar	Institut Pasteur de Dakar	Institut Pasteur de Dakar	Diallo Amadou, Diagne Moussa Moise, Dia Ndongo, Sankhe Safietou, Ndiaye Ndack, Loucoubar Cheikh, Faye Ousmane, Sall Amadou Alpha
hCoV-19/Senegal/69414/2020	EPI_ISL_8525782	2020-06-18	Africa	Senegal	Dakar	Institut Pasteur de Dakar	Institut Pasteur de Dakar	Diallo Amadou, Diagne Moussa Moise, Dia Ndongo, Sankhe Safietou, Ndiaye Ndack, Loucoubar Cheikh, Faye Ousmane, Sall Amadou Alpha
hCoV-19/Senegal/69429/2020	EPI_ISL_8525780	2020-06-18	Africa	Senegal	Dakar	Institut Pasteur de Dakar	Institut Pasteur de Dakar	Diallo Amadou, Diagne Moussa Moise, Dia Ndongo, Sankhe Safietou, Ndiaye Ndack, Loucoubar Cheikh, Faye Ousmane, Sall Amadou Alpha
hCoV-19/Senegal/68349/2020	EPI_ISL_485635	2020-06-18	Africa	Senegal	Dakar	Institut Pasteur Dakar	Institut Pasteur de Dakar	Ndongo Dia, Moussa Moise Diagne, Mamadou diop, Marie Henriette Dior Ndione, Mamadou Malado Jallow, Safietou Sanke, Ousmane Faye, Amadou Alpha Sall.
hCoV-19/Senegal/69159/2020	EPI_ISL_8525778	2020-06-18	Africa	Senegal	Dakar	Institut Pasteur de Dakar	Institut Pasteur de Dakar	Diallo Amadou, Diagne Moussa Moise, Dia Ndongo, Sankhe Safietou, Ndiaye Ndack, Loucoubar Cheikh, Faye Ousmane, Sall Amadou Alpha
hCoV-19/Senegal/69832/2020	EPI_ISL_8525785	2020-06-19	Africa	Senegal	Dakar	Institut Pasteur de Dakar	Institut Pasteur de Dakar	Diallo Amadou, Diagne Moussa Moise, Dia Ndongo, Sankhe Safietou, Ndiaye Ndack, Loucoubar Cheikh, Faye Ousmane, Sall Amadou Alpha
hCoV-19/Senegal/70372/2020	EPI_ISL_8525786	2020-06-19	Africa	Senegal	Dakar	Institut Pasteur de Dakar	Institut Pasteur de Dakar	Diallo Amadou, Diagne Moussa Moise, Dia Ndongo, Sankhe Safietou, Ndiaye Ndack, Loucoubar Cheikh, Faye Ousmane, Sall Amadou Alpha
hCoV-19/Senegal/70440/2020	EPI_ISL_477145	2020-06-19	Africa	Senegal	Dakar	Institut Pasteur Dakar	Institut Pasteur de Dakar	Ndongo Dia, Moussa Moise Diagne, Mamadou Diop, Mamadou Malado Jallow, Marie Henriette Dior Ndione, Safietou Sankhe, Ousmane Faye, Amadou Alpha Sall.
hCoV-19/Senegal/69735/2020	EPI_ISL_8525784	2020-06-19	Africa	Senegal	Dakar	Institut Pasteur de Dakar	Institut Pasteur de Dakar	Diallo Amadou, Diagne Moussa Moise, Dia Ndongo, Sankhe Safietou, Ndiaye Ndack, Loucoubar Cheikh, Faye Ousmane, Sall Amadou Alpha
hCoV-19/Senegal/70507/2020	EPI_ISL_8525792	2020-06-20	Africa	Senegal	Dakar	Institut Pasteur de Dakar	Institut Pasteur de Dakar	Diallo Amadou, Diagne Moussa Moise, Dia Ndongo, Sankhe Safietou, Ndiaye Ndack, Loucoubar Cheikh, Faye Ousmane, Sall Amadou Alpha
hCoV-19/Senegal/70420/2020	EPI_ISL_8525789	2020-06-20	Africa	Senegal	Dakar	Institut Pasteur de Dakar	Institut Pasteur de Dakar	Diallo Amadou, Diagne Moussa Moise, Dia Ndongo, Sankhe Safietou, Ndiaye Ndack, Loucoubar Cheikh, Faye Ousmane, Sall Amadou Alpha
hCoV-19/Senegal/70532/2020	EPI_ISL_8525790	2020-06-20	Africa	Senegal	Dakar	Institut Pasteur de Dakar	Institut Pasteur de Dakar	Diallo Amadou, Diagne Moussa Moise, Dia Ndongo, Sankhe Safietou, Ndiaye Ndack, Loucoubar Cheikh, Faye Ousmane, Sall Amadou Alpha
hCoV-19/Senegal/70339/2020	EPI_ISL_477146	2020-06-20	Africa	Senegal	Dakar	Institut Pasteur Dakar	Institut Pasteur de Dakar	Ndongo Dia, Moussa Moise Diagne, Mamadou Diop, Mamadou Malado Jallow, Marie Henriette Dior Ndione, Safietou Sankhe, Ousmane Faye, Amadou Alpha Sall.
hCoV-19/Senegal/70427/2020	EPI_ISL_477144	2020-06-20	Africa	Senegal	Dakar	Institut Pasteur Dakar	Institut Pasteur de Dakar	Ndongo Dia, Moussa Moise Diagne, Mamadou Diop, Mamadou Malado Jallow, Marie Henriette Dior Ndione, Safietou Sankhe, Ousmane Faye, Amadou Alpha Sall.
hCoV-19/Senegal/70530/2020	EPI_ISL_8525793	2020-06-20	Africa	Senegal	Dakar	Institut Pasteur de Dakar	Institut Pasteur de Dakar	Diallo Amadou, Diagne Moussa Moise, Dia Ndongo, Sankhe Safietou, Ndiaye Ndack, Loucoubar Cheikh, Faye Ousmane, Sall Amadou Alpha
hCoV-19/Senegal/70459/2020	EPI_ISL_8525788	2020-06-20	Africa	Senegal	Dakar	Institut Pasteur de Dakar	Institut Pasteur de Dakar	Diallo Amadou, Diagne Moussa Moise, Dia Ndongo, Sankhe Safietou, Ndiaye Ndack, Loucoubar Cheikh, Faye Ousmane, Sall Amadou Alpha
hCoV-19/Senegal/70352/2020	EPI_ISL_8525787	2020-06-20	Africa	Senegal	Dakar	Institut Pasteur de Dakar	Institut Pasteur de Dakar	Diallo Amadou, Diagne Moussa Moise, Dia Ndongo, Sankhe Safietou, Ndiaye Ndack, Loucoubar Cheikh, Faye Ousmane, Sall Amadou Alpha
hCoV-19/Senegal/70504/2020	EPI_ISL_8525791	2020-06-20	Africa	Senegal	Dakar	Institut Pasteur de Dakar	Institut Pasteur de Dakar	Diallo Amadou, Diagne Moussa Moise, Dia Ndongo, Sankhe Safietou, Ndiaye Ndack, Loucoubar Cheikh, Faye Ousmane, Sall Amadou Alpha
hCoV-19/Senegal/70924/2020	EPI_ISL_8525798	2020-06-21	Africa	Senegal	Dakar	Institut Pasteur de Dakar	Institut Pasteur de Dakar	Diallo Amadou, Diagne Moussa Moise, Dia Ndongo, Sankhe Safietou, Ndiaye Ndack, Loucoubar Cheikh, Faye Ousmane, Sall Amadou Alpha
hCoV-19/Senegal/70952/2020	EPI_ISL_8525795	2020-06-21	Africa	Senegal	Dakar	Institut Pasteur de Dakar	Institut Pasteur de Dakar	Diallo Amadou, Diagne Moussa Moise, Dia Ndongo, Sankhe Safietou, Ndiaye Ndack, Loucoubar Cheikh, Faye Ousmane, Sall Amadou Alpha
hCoV-19/Senegal/71407/2020	EPI_ISL_8525800	2020-06-22	Africa	Senegal	Dakar	Institut Pasteur de Dakar	Institut Pasteur de Dakar	Diallo Amadou, Diagne Moussa Moise, Dia Ndongo, Sankhe Safietou, Ndiaye Ndack, Loucoubar Cheikh, Faye Ousmane, Sall Amadou Alpha
hCoV-19/Senegal/72119/2020	EPI_ISL_8525803	2020-06-23	Africa	Senegal	Dakar	Institut Pasteur de Dakar	Institut Pasteur de Dakar	Diallo Amadou, Diagne Moussa Moise, Dia Ndongo, Sankhe Safietou, Ndiaye Ndack, Loucoubar Cheikh, Faye Ousmane, Sall Amadou Alpha
hCoV-19/Senegal/72071/2020	EPI_ISL_8525801	2020-06-23	Africa	Senegal	Dakar	Institut Pasteur de Dakar	Institut Pasteur de Dakar	Diallo Amadou, Diagne Moussa Moise, Dia Ndongo, Sankhe Safietou, Ndiaye Ndack, Loucoubar Cheikh, Faye Ousmane, Sall Amadou Alpha
hCoV-19/Senegal/72123/2020	EPI_ISL_8525805	2020-06-23	Africa	Senegal	Dakar	Institut Pasteur de Dakar	Institut Pasteur de Dakar	Diallo Amadou, Diagne Moussa Moise, Dia Ndongo, Sankhe Safietou, Ndiaye Ndack, Loucoubar Cheikh, Faye Ousmane, Sall Amadou Alpha
hCoV-19/Senegal/72195/2020	EPI_ISL_8525804	2020-06-23	Africa	Senegal	Dakar	Institut Pasteur de Dakar	Institut Pasteur de Dakar	Diallo Amadou, Diagne Moussa Moise, Dia Ndongo, Sankhe Safietou, Ndiaye Ndack, Loucoubar Cheikh, Faye Ousmane, Sall Amadou Alpha
hCoV-19/Senegal/72134/2020	EPI_ISL_8525802	2020-06-23	Africa	Senegal	Dakar	Institut Pasteur de Dakar	Institut Pasteur de Dakar	Diallo Amadou, Diagne Moussa Moise, Dia Ndongo, Sankhe Safietou, Ndiaye Ndack, Loucoubar Cheikh, Faye Ousmane, Sall Amadou Alpha
hCoV-19/Senegal/73962/2020	EPI_ISL_8525810	2020-06-26	Africa	Senegal	Dakar	Institut Pasteur de Dakar	Institut Pasteur de Dakar	Diallo Amadou, Diagne Moussa Moise, Dia Ndongo, Sankhe Safietou, Ndiaye Ndack, Loucoubar Cheikh, Faye Ousmane, Sall Amadou Alpha
hCoV-19/Senegal/73891/2020	EPI_ISL_8525807	2020-06-26	Africa	Senegal	Dakar	Institut Pasteur de Dakar	Institut Pasteur de Dakar	Diallo Amadou, Diagne Moussa Moise, Dia Ndongo, Sankhe Safietou, Ndiaye Ndack, Loucoubar Cheikh, Faye Ousmane, Sall Amadou Alpha
hCoV-19/Senegal/74370/2020	EPI_ISL_8525812	2020-06-26	Africa	Senegal	Dakar	Institut Pasteur de Dakar	Institut Pasteur de Dakar	Diallo Amadou, Diagne Moussa Moise, Dia Ndongo, Sankhe Safietou, Ndiaye Ndack, Loucoubar Cheikh, Faye Ousmane, Sall Amadou Alpha
hCoV-19/Senegal/74430/2020	EPI_ISL_8525813	2020-06-26	Africa	Senegal	Dakar	Institut Pasteur de Dakar	Institut Pasteur de Dakar	Diallo Amadou, Diagne Moussa Moise, Dia Ndongo, Sankhe Safietou, Ndiaye Ndack, Loucoubar Cheikh, Faye Ousmane, Sall Amadou Alpha
hCoV-19/Senegal/73893/2020	EPI_ISL_8525808	2020-06-26	Africa	Senegal	Dakar	Institut Pasteur de Dakar	Institut Pasteur de Dakar	Diallo Amadou, Diagne Moussa Moise, Dia Ndongo, Sankhe Safietou, Ndiaye Ndack, Loucoubar Cheikh, Faye Ousmane, Sall Amadou Alpha
hCoV-19/Senegal/77063/2020	EPI_ISL_8525815	2020-06-27	Africa	Senegal	Saint-Louis	Institut Pasteur de Dakar	Institut Pasteur de Dakar	Diallo Amadou, Diagne Moussa Moise, Dia Ndongo, Sankhe Safietou, Ndiaye Ndack, Loucoubar Cheikh, Faye Ousmane, Sall Amadou Alpha
hCoV-19/Senegal/78300/2020	EPI_ISL_8525816	2020-06-30	Africa	Senegal	Dakar	Institut Pasteur de Dakar	Institut Pasteur de Dakar	Diallo Amadou, Diagne Moussa Moise, Dia Ndongo, Sankhe Safietou, Ndiaye Ndack, Loucoubar Cheikh, Faye Ousmane, Sall Amadou Alpha
hCoV-19/Senegal/83493/2020	EPI_ISL_498252	2020-07-09	Africa	Senegal	Dakar	Institut Pasteur de Dakar	Institut Pasteur de Dakar	Ndongo Dia, Moussa Moise Diagne, Mamadou Diop, Marie Henriette Dior Ndione, Mamadou Malado Jallow, Safietou Sankhe Mbengue, Ousmane Faye, Amadou Alpha Sall.
hCoV-19/Senegal/83502/2020	EPI_ISL_8525818	2020-07-09	Africa	Senegal	Dakar	Institut Pasteur de Dakar	Institut Pasteur de Dakar	Diallo Amadou, Diagne Moussa Moise, Dia Ndongo, Sankhe Safietou, Ndiaye Ndack, Loucoubar Cheikh, Faye Ousmane, Sall Amadou Alpha
hCoV-19/Senegal/83403/2020	EPI_ISL_498251	2020-07-09	Africa	Senegal	Dakar	Institut Pasteur de Dakar	Institut Pasteur de Dakar	Ndongo Dia, Moussa Moise Diagne, Mamadou Diop, Marie Henriette Dior Ndione, Mamadou Malado Jallow, Safietou Sankhe Mbengue, Ousmane Faye, Amadou Alpha Sall.
hCoV-19/Senegal/84269/2020	EPI_ISL_8525821	2020-07-10	Africa	Senegal	Dakar	Institut Pasteur de Dakar	Institut Pasteur de Dakar	Diallo Amadou, Diagne Moussa Moise, Dia Ndongo, Sankhe Safietou, Ndiaye Ndack, Loucoubar Cheikh, Faye Ousmane, Sall Amadou Alpha
hCoV-19/Senegal/84051/2020	EPI_ISL_8525820	2020-07-10	Africa	Senegal	Dakar	Institut Pasteur de Dakar	Institut Pasteur de Dakar	Diallo Amadou, Diagne Moussa Moise, Dia Ndongo, Sankhe Safietou, Ndiaye Ndack, Loucoubar Cheikh, Faye Ousmane, Sall Amadou Alpha
hCoV-19/Senegal/84943/2020	EPI_ISL_8525822	2020-07-12	Africa	Senegal	Dakar	Institut Pasteur de Dakar	Institut Pasteur de Dakar	Diallo Amadou, Diagne Moussa Moise, Dia Ndongo, Sankhe Safietou, Ndiaye Ndack, Loucoubar Cheikh, Faye Ousmane, Sall Amadou Alpha
hCoV-19/Senegal/91014/2020	EPI_ISL_8525825	2020-07-23	Africa	Senegal	Matam	Institut Pasteur de Dakar	Institut Pasteur de Dakar	Diallo Amadou, Diagne Moussa Moise, Dia Ndongo, Sankhe Safietou, Ndiaye Ndack, Loucoubar Cheikh, Faye Ousmane, Sall Amadou Alpha
hCoV-19/Senegal/91012/2020	EPI_ISL_8525824	2020-07-23	Africa	Senegal	Matam	Institut Pasteur de Dakar	Institut Pasteur de Dakar	Diallo Amadou, Diagne Moussa Moise, Dia Ndongo, Sankhe Safietou, Ndiaye Ndack, Loucoubar Cheikh, Faye Ousmane, Sall Amadou Alpha
hCoV-19/Senegal/91016/2020	EPI_ISL_8525826	2020-07-23	Africa	Senegal	Matam	Institut Pasteur de Dakar	Institut Pasteur de Dakar	Diallo Amadou, Diagne Moussa Moise, Dia Ndongo, Sankhe Safietou, Ndiaye Ndack, Loucoubar Cheikh, Faye Ousmane, Sall Amadou Alpha
hCoV-19/Senegal/91035/2020	EPI_ISL_8525830	2020-07-23	Africa	Senegal	Matam	Institut Pasteur de Dakar	Institut Pasteur de Dakar	Diallo Amadou, Diagne Moussa Moise, Dia Ndongo, Sankhe Safietou, Ndiaye Ndack, Loucoubar Cheikh, Faye Ousmane, Sall Amadou Alpha
hCoV-19/Senegal/91027/2020	EPI_ISL_8525827	2020-07-23	Africa	Senegal	Matam	Institut Pasteur de Dakar	Institut Pasteur de Dakar	Diallo Amadou, Diagne Moussa Moise, Dia Ndongo, Sankhe Safietou, Ndiaye Ndack, Loucoubar Cheikh, Faye Ousmane, Sall Amadou Alpha
hCoV-19/Senegal/91032/2020	EPI_ISL_8525829	2020-07-23	Africa	Senegal	Matam	Institut Pasteur de Dakar	Institut Pasteur de Dakar	Diallo Amadou, Diagne Moussa Moise, Dia Ndongo, Sankhe Safietou, Ndiaye Ndack, Loucoubar Cheikh, Faye Ousmane, Sall Amadou Alpha
hCoV-19/Senegal/91030/2020	EPI_ISL_8525828	2020-07-23	Africa	Senegal	Matam	Institut Pasteur de Dakar	Institut Pasteur de Dakar	Diallo Amadou, Diagne Moussa Moise, Dia Ndongo, Sankhe Safietou, Ndiaye Ndack, Loucoubar Cheikh, Faye Ousmane, Sall Amadou Alpha
hCoV-19/Senegal/91048/2020	EPI_ISL_8525831	2020-07-27	Africa	Senegal	Matam	Institut Pasteur de Dakar	Institut Pasteur de Dakar	Diallo Amadou, Diagne Moussa Moise, Dia Ndongo, Sankhe Safietou, Ndiaye Ndack, Loucoubar Cheikh, Faye Ousmane, Sall Amadou Alpha
hCoV-19/Senegal/91089/2020	EPI_ISL_8525832	2020-08-07	Africa	Senegal	Matam	Institut Pasteur de Dakar	Institut Pasteur de Dakar	Diallo Amadou, Diagne Moussa Moise, Dia Ndongo, Sankhe Safietou, Ndiaye Ndack, Loucoubar Cheikh, Faye Ousmane, Sall Amadou Alpha
hCoV-19/Senegal/91093/2020	EPI_ISL_8525833	2020-08-10	Africa	Senegal	Matam	Institut Pasteur de Dakar	Institut Pasteur de Dakar	Diallo Amadou, Diagne Moussa Moise, Dia Ndongo, Sankhe Safietou, Ndiaye Ndack, Loucoubar Cheikh, Faye Ousmane, Sall Amadou Alpha
hCoV-19/Senegal/91135/2020	EPI_ISL_8525836	2020-08-13	Africa	Senegal	Matam	Institut Pasteur de Dakar	Institut Pasteur de Dakar	Diallo Amadou, Diagne Moussa Moise, Dia Ndongo, Sankhe Safietou, Ndiaye Ndack, Loucoubar Cheikh, Faye Ousmane, Sall Amadou Alpha
hCoV-19/Senegal/91119/2020	EPI_ISL_8525835	2020-08-13	Africa	Senegal	Matam	Institut Pasteur de Dakar	Institut Pasteur de Dakar	Diallo Amadou, Diagne Moussa Moise, Dia Ndongo, Sankhe Safietou, Ndiaye Ndack, Loucoubar Cheikh, Faye Ousmane, Sall Amadou Alpha
hCoV-19/Senegal/91118/2020	EPI_ISL_8525834	2020-08-13	Africa	Senegal	Matam	Institut Pasteur de Dakar	Institut Pasteur de Dakar	Diallo Amadou, Diagne Moussa Moise, Dia Ndongo, Sankhe Safietou, Ndiaye Ndack, Loucoubar Cheikh, Faye Ousmane, Sall Amadou Alpha
hCoV-19/Senegal/90295/2020	EPI_ISL_8525839	2020-08-15	Africa	Senegal	Kedougou	Institut Pasteur de Dakar	Institut Pasteur de Dakar	Diallo Amadou, Diagne Moussa Moise, Dia Ndongo, Sankhe Safietou, Ndiaye Ndack, Loucoubar Cheikh, Faye Ousmane, Sall Amadou Alpha
hCoV-19/Senegal/90290/2020	EPI_ISL_8525842	2020-08-15	Africa	Senegal	Kedougou	Institut Pasteur de Dakar	Institut Pasteur de Dakar	Diallo Amadou, Diagne Moussa Moise, Dia Ndongo, Sankhe Safietou, Ndiaye Ndack, Loucoubar Cheikh, Faye Ousmane, Sall Amadou Alpha
hCoV-19/Senegal/90298/2020	EPI_ISL_8525837	2020-08-15	Africa	Senegal	Kedougou	Institut Pasteur de Dakar	Institut Pasteur de Dakar	Diallo Amadou, Diagne Moussa Moise, Dia Ndongo, Sankhe Safietou, Ndiaye Ndack, Loucoubar Cheikh, Faye Ousmane, Sall Amadou Alpha
hCoV-19/Senegal/90294/2020	EPI_ISL_8525840	2020-08-15	Africa	Senegal	Kedougou	Institut Pasteur de Dakar	Institut Pasteur de Dakar	Diallo Amadou, Diagne Moussa Moise, Dia Ndongo, Sankhe Safietou, Ndiaye Ndack, Loucoubar Cheikh, Faye Ousmane, Sall Amadou Alpha
hCoV-19/Senegal/90293/2020	EPI_ISL_8525841	2020-08-15	Africa	Senegal	Kedougou	Institut Pasteur de Dakar	Institut Pasteur de Dakar	Diallo Amadou, Diagne Moussa Moise, Dia Ndongo, Sankhe Safietou, Ndiaye Ndack, Loucoubar Cheikh, Faye Ousmane, Sall Amadou Alpha
hCoV-19/Senegal/90300/2020	EPI_ISL_8525838	2020-08-16	Africa	Senegal	Kedougou	Institut Pasteur de Dakar	Institut Pasteur de Dakar	Diallo Amadou, Diagne Moussa Moise, Dia Ndongo, Sankhe Safietou, Ndiaye Ndack, Loucoubar Cheikh, Faye Ousmane, Sall Amadou Alpha
hCoV-19/Senegal/90314/2020	EPI_ISL_8525846	2020-08-17	Africa	Senegal	Kedougou	Institut Pasteur de Dakar	Institut Pasteur de Dakar	Diallo Amadou, Diagne Moussa Moise, Dia Ndongo, Sankhe Safietou, Ndiaye Ndack, Loucoubar Cheikh, Faye Ousmane, Sall Amadou Alpha
hCoV-19/Senegal/90308/2020	EPI_ISL_8525845	2020-08-17	Africa	Senegal	Kedougou	Institut Pasteur de Dakar	Institut Pasteur de Dakar	Diallo Amadou, Diagne Moussa Moise, Dia Ndongo, Sankhe Safietou, Ndiaye Ndack, Loucoubar Cheikh, Faye Ousmane, Sall Amadou Alpha
hCoV-19/Senegal/91147/2020	EPI_ISL_8525843	2020-08-17	Africa	Senegal	Matam	Institut Pasteur de Dakar	Institut Pasteur de Dakar	Diallo Amadou, Diagne Moussa Moise, Dia Ndongo, Sankhe Safietou, Ndiaye Ndack, Loucoubar Cheikh, Faye Ousmane, Sall Amadou Alpha
hCoV-19/Senegal/90307/2020	EPI_ISL_8525844	2020-08-17	Africa	Senegal	Kedougou	Institut Pasteur de Dakar	Institut Pasteur de Dakar	Diallo Amadou, Diagne Moussa Moise, Dia Ndongo, Sankhe Safietou, Ndiaye Ndack, Loucoubar Cheikh, Faye Ousmane, Sall Amadou Alpha
hCoV-19/Senegal/90354/2020	EPI_ISL_8525850	2020-08-17	Africa	Senegal	Kedougou	Institut Pasteur de Dakar	Institut Pasteur de Dakar	Diallo Amadou, Diagne Moussa Moise, Dia Ndongo, Sankhe Safietou, Ndiaye Ndack, Loucoubar Cheikh, Faye Ousmane, Sall Amadou Alpha
hCoV-19/Senegal/90313/2020	EPI_ISL_8525847	2020-08-17	Africa	Senegal	Kedougou	Institut Pasteur de Dakar	Institut Pasteur de Dakar	Diallo Amadou, Diagne Moussa Moise, Dia Ndongo, Sankhe Safietou, Ndiaye Ndack, Loucoubar Cheikh, Faye Ousmane, Sall Amadou Alpha
hCoV-19/Senegal/91172/2020	EPI_ISL_8525851	2020-08-18	Africa	Senegal	Matam	Institut Pasteur de Dakar	Institut Pasteur de Dakar	Diallo Amadou, Diagne Moussa Moise, Dia Ndongo, Sankhe Safietou, Ndiaye Ndack, Loucoubar Cheikh, Faye Ousmane, Sall Amadou Alpha
hCoV-19/Senegal/90325/2020	EPI_ISL_8525849	2020-08-18	Africa	Senegal	Kedougou	Institut Pasteur de Dakar	Institut Pasteur de Dakar	Diallo Amadou, Diagne Moussa Moise, Dia Ndongo, Sankhe Safietou, Ndiaye Ndack, Loucoubar Cheikh, Faye Ousmane, Sall Amadou Alpha
hCoV-19/Senegal/91164/2020	EPI_ISL_8525848	2020-08-18	Africa	Senegal	Matam	Institut Pasteur de Dakar	Institut Pasteur de Dakar	Diallo Amadou, Diagne Moussa Moise, Dia Ndongo, Sankhe Safietou, Ndiaye Ndack, Loucoubar Cheikh, Faye Ousmane, Sall Amadou Alpha
hCoV-19/Senegal/90394/2020	EPI_ISL_8525855	2020-08-19	Africa	Senegal	Kedougou	Institut Pasteur de Dakar	Institut Pasteur de Dakar	Diallo Amadou, Diagne Moussa Moise, Dia Ndongo, Sankhe Safietou, Ndiaye Ndack, Loucoubar Cheikh, Faye Ousmane, Sall Amadou Alpha
hCoV-19/Senegal/90374/2020	EPI_ISL_8525852	2020-08-19	Africa	Senegal	Kedougou	Institut Pasteur de Dakar	Institut Pasteur de Dakar	Diallo Amadou, Diagne Moussa Moise, Dia Ndongo, Sankhe Safietou, Ndiaye Ndack, Loucoubar Cheikh, Faye Ousmane, Sall Amadou Alpha
hCoV-19/Senegal/90390/2020	EPI_ISL_8525853	2020-08-20	Africa	Senegal	Kedougou	Institut Pasteur de Dakar	Institut Pasteur de Dakar	Diallo Amadou, Diagne Moussa Moise, Dia Ndongo, Sankhe Safietou, Ndiaye Ndack, Loucoubar Cheikh, Faye Ousmane, Sall Amadou Alpha
hCoV-19/Senegal/90391/2020	EPI_ISL_8525854	2020-08-20	Africa	Senegal	Kedougou	Institut Pasteur de Dakar	Institut Pasteur de Dakar	Diallo Amadou, Diagne Moussa Moise, Dia Ndongo, Sankhe Safietou, Ndiaye Ndack, Loucoubar Cheikh, Faye Ousmane, Sall Amadou Alpha
hCoV-19/Senegal/90749/2020	EPI_ISL_8525859	2020-09-05	Africa	Senegal	Kedougou	Institut Pasteur de Dakar	Institut Pasteur de Dakar	Diallo Amadou, Diagne Moussa Moise, Dia Ndongo, Sankhe Safietou, Ndiaye Ndack, Loucoubar Cheikh, Faye Ousmane, Sall Amadou Alpha
hCoV-19/Senegal/90800/2020	EPI_ISL_8525860	2020-09-07	Africa	Senegal	Kedougou	Institut Pasteur de Dakar	Institut Pasteur de Dakar	Diallo Amadou, Diagne Moussa Moise, Dia Ndongo, Sankhe Safietou, Ndiaye Ndack, Loucoubar Cheikh, Faye Ousmane, Sall Amadou Alpha
hCoV-19/Senegal/90802/2020	EPI_ISL_8525861	2020-09-07	Africa	Senegal	Kedougou	Institut Pasteur de Dakar	Institut Pasteur de Dakar	Diallo Amadou, Diagne Moussa Moise, Dia Ndongo, Sankhe Safietou, Ndiaye Ndack, Loucoubar Cheikh, Faye Ousmane, Sall Amadou Alpha
hCoV-19/Senegal/107624/2020	EPI_ISL_8525858	2020-09-09	Africa	Senegal	Diourbel	Institut Pasteur de Dakar	Institut Pasteur de Dakar	Diallo Amadou, Diagne Moussa Moise, Dia Ndongo, Sankhe Safietou, Ndiaye Ndack, Loucoubar Cheikh, Faye Ousmane, Sall Amadou Alpha
hCoV-19/Senegal/107687/2020	EPI_ISL_8525862	2020-09-11	Africa	Senegal	Diourbel	Institut Pasteur de Dakar	Institut Pasteur de Dakar	Diallo Amadou, Diagne Moussa Moise, Dia Ndongo, Sankhe Safietou, Ndiaye Ndack, Loucoubar Cheikh, Faye Ousmane, Sall Amadou Alpha
hCoV-19/Senegal/90395/2020	EPI_ISL_8525856	2020-09-19	Africa	Senegal	Kedougou	Institut Pasteur de Dakar	Institut Pasteur de Dakar	Diallo Amadou, Diagne Moussa Moise, Dia Ndongo, Sankhe Safietou, Ndiaye Ndack, Loucoubar Cheikh, Faye Ousmane, Sall Amadou Alpha
hCoV-19/Senegal/107833/2020	EPI_ISL_8525864	2020-09-19	Africa	Senegal	Louga	Institut Pasteur de Dakar	Institut Pasteur de Dakar	Diallo Amadou, Diagne Moussa Moise, Dia Ndongo, Sankhe Safietou, Ndiaye Ndack, Loucoubar Cheikh, Faye Ousmane, Sall Amadou Alpha
hCoV-19/Senegal/107872/2020	EPI_ISL_8525867	2020-09-21	Africa	Senegal	Louga	Institut Pasteur de Dakar	Institut Pasteur de Dakar	Diallo Amadou, Diagne Moussa Moise, Dia Ndongo, Sankhe Safietou, Ndiaye Ndack, Loucoubar Cheikh, Faye Ousmane, Sall Amadou Alpha
hCoV-19/Senegal/107870/2020	EPI_ISL_8525866	2020-09-21	Africa	Senegal	Louga	Institut Pasteur de Dakar	Institut Pasteur de Dakar	Diallo Amadou, Diagne Moussa Moise, Dia Ndongo, Sankhe Safietou, Ndiaye Ndack, Loucoubar Cheikh, Faye Ousmane, Sall Amadou Alpha
hCoV-19/Senegal/107873/2020	EPI_ISL_8525868	2020-09-21	Africa	Senegal	Louga	Institut Pasteur de Dakar	Institut Pasteur de Dakar	Diallo Amadou, Diagne Moussa Moise, Dia Ndongo, Sankhe Safietou, Ndiaye Ndack, Loucoubar Cheikh, Faye Ousmane, Sall Amadou Alpha
hCoV-19/Senegal/107868/2020	EPI_ISL_8525865	2020-09-22	Africa	Senegal	Fatick	Institut Pasteur de Dakar	Institut Pasteur de Dakar	Diallo Amadou, Diagne Moussa Moise, Dia Ndongo, Sankhe Safietou, Ndiaye Ndack, Loucoubar Cheikh, Faye Ousmane, Sall Amadou Alpha
hCoV-19/Senegal/107889/2020	EPI_ISL_8525871	2020-09-22	Africa	Senegal	Saint-Louis	Institut Pasteur de Dakar	Institut Pasteur de Dakar	Diallo Amadou, Diagne Moussa Moise, Dia Ndongo, Sankhe Safietou, Ndiaye Ndack, Loucoubar Cheikh, Faye Ousmane, Sall Amadou Alpha
hCoV-19/Senegal/107903/2020	EPI_ISL_8525873	2020-09-22	Africa	Senegal	Diourbel	Institut Pasteur de Dakar	Institut Pasteur de Dakar	Diallo Amadou, Diagne Moussa Moise, Dia Ndongo, Sankhe Safietou, Ndiaye Ndack, Loucoubar Cheikh, Faye Ousmane, Sall Amadou Alpha
hCoV-19/Senegal/107888/2020	EPI_ISL_8525870	2020-09-22	Africa	Senegal	Saint-Louis	Institut Pasteur de Dakar	Institut Pasteur de Dakar	Diallo Amadou, Diagne Moussa Moise, Dia Ndongo, Sankhe Safietou, Ndiaye Ndack, Loucoubar Cheikh, Faye Ousmane, Sall Amadou Alpha
hCoV-19/Senegal/107901/2020	EPI_ISL_8525872	2020-09-22	Africa	Senegal	Diourbel	Institut Pasteur de Dakar	Institut Pasteur de Dakar	Diallo Amadou, Diagne Moussa Moise, Dia Ndongo, Sankhe Safietou, Ndiaye Ndack, Loucoubar Cheikh, Faye Ousmane, Sall Amadou Alpha
hCoV-19/Senegal/107941/2020	EPI_ISL_8525874	2020-09-24	Africa	Senegal	Louga	Institut Pasteur de Dakar	Institut Pasteur de Dakar	Diallo Amadou, Diagne Moussa Moise, Dia Ndongo, Sankhe Safietou, Ndiaye Ndack, Loucoubar Cheikh, Faye Ousmane, Sall Amadou Alpha
hCoV-19/Senegal/107952/2020	EPI_ISL_8525875	2020-09-25	Africa	Senegal	Diourbel	Institut Pasteur de Dakar	Institut Pasteur de Dakar	Diallo Amadou, Diagne Moussa Moise, Dia Ndongo, Sankhe Safietou, Ndiaye Ndack, Loucoubar Cheikh, Faye Ousmane, Sall Amadou Alpha
hCoV-19/Senegal/107957/2020	EPI_ISL_8525876	2020-09-25	Africa	Senegal	Louga	Institut Pasteur de Dakar	Institut Pasteur de Dakar	Diallo Amadou, Diagne Moussa Moise, Dia Ndongo, Sankhe Safietou, Ndiaye Ndack, Loucoubar Cheikh, Faye Ousmane, Sall Amadou Alpha
hCoV-19/Senegal/107980/2020	EPI_ISL_8525878	2020-09-26	Africa	Senegal	Diourbel	Institut Pasteur de Dakar	Institut Pasteur de Dakar	Diallo Amadou, Diagne Moussa Moise, Dia Ndongo, Sankhe Safietou, Ndiaye Ndack, Loucoubar Cheikh, Faye Ousmane, Sall Amadou Alpha
hCoV-19/Senegal/107988/2020	EPI_ISL_8525880	2020-09-27	Africa	Senegal	Diourbel	Institut Pasteur de Dakar	Institut Pasteur de Dakar	Diallo Amadou, Diagne Moussa Moise, Dia Ndongo, Sankhe Safietou, Ndiaye Ndack, Loucoubar Cheikh, Faye Ousmane, Sall Amadou Alpha
hCoV-19/Senegal/107982/2020	EPI_ISL_8525879	2020-09-27	Africa	Senegal	Diourbel	Institut Pasteur de Dakar	Institut Pasteur de Dakar	Diallo Amadou, Diagne Moussa Moise, Dia Ndongo, Sankhe Safietou, Ndiaye Ndack, Loucoubar Cheikh, Faye Ousmane, Sall Amadou Alpha
hCoV-19/Senegal/123002/2020	EPI_ISL_8525881	2020-09-29	Africa	Senegal	Diourbel	Institut Pasteur de Dakar	Institut Pasteur de Dakar	Diallo Amadou, Diagne Moussa Moise, Dia Ndongo, Sankhe Safietou, Ndiaye Ndack, Loucoubar Cheikh, Faye Ousmane, Sall Amadou Alpha
hCoV-19/Senegal/148460/2020	EPI_ISL_8525898	2020-10-01	Africa	Senegal	Dakar	Institut Pasteur de Dakar	Institut Pasteur de Dakar	Diallo Amadou, Diagne Moussa Moise, Dia Ndongo, Sankhe Safietou, Ndiaye Ndack, Loucoubar Cheikh, Faye Ousmane, Sall Amadou Alpha
hCoV-19/Senegal/121573/2020	EPI_ISL_14598282	2020-10-01	Africa	Senegal	Dakar	Institut Pasteur de Dakar	Institut Pasteur de Dakar	Diallo Amadou, Diagne Moussa Moise, Sankhe Safietou, Marieme Top, Mouhamed Kane, Maimouna Mbanne, Sall Amadou Alpha, Dia Ndongo, Loucoubar Cheikh, Faye Ousmane
hCoV-19/Senegal/123036/2020	EPI_ISL_8525884	2020-10-02	Africa	Senegal	Diourbel	Institut Pasteur de Dakar	Institut Pasteur de Dakar	Diallo Amadou, Diagne Moussa Moise, Dia Ndongo, Sankhe Safietou, Ndiaye Ndack, Loucoubar Cheikh, Faye Ousmane, Sall Amadou Alpha
hCoV-19/Senegal/1418195/2020	EPI_ISL_8525883	2020-10-02	Africa	Senegal	Dakar	Institut Pasteur de Dakar	Institut Pasteur de Dakar	Diallo Amadou, Diagne Moussa Moise, Dia Ndongo, Sankhe Safietou, Ndiaye Ndack, Loucoubar Cheikh, Faye Ousmane, Sall Amadou Alpha
hCoV-19/Senegal/1418174/2020	EPI_ISL_8525882	2020-10-02	Africa	Senegal	Dakar	Institut Pasteur de Dakar	Institut Pasteur de Dakar	Diallo Amadou, Diagne Moussa Moise, Dia Ndongo, Sankhe Safietou, Ndiaye Ndack, Loucoubar Cheikh, Faye Ousmane, Sall Amadou Alpha
hCoV-19/Senegal/121702/2020	EPI_ISL_14598283	2020-10-02	Africa	Senegal	Dakar	Institut Pasteur de Dakar	Institut Pasteur de Dakar	Diallo Amadou, Diagne Moussa Moise, Sankhe Safietou, Marieme Top, Mouhamed Kane, Maimouna Mbanne, Sall Amadou Alpha, Dia Ndongo, Loucoubar Cheikh, Faye Ousmane
hCoV-19/Senegal/121862/2020	EPI_ISL_14598284	2020-10-03	Africa	Senegal	Dakar	Institut Pasteur de Dakar	Institut Pasteur de Dakar	Diallo Amadou, Diagne Moussa Moise, Sankhe Safietou, Marieme Top, Mouhamed Kane, Maimouna Mbanne, Sall Amadou Alpha, Dia Ndongo, Loucoubar Cheikh, Faye Ousmane
hCoV-19/Senegal/1420173/2020	EPI_ISL_8525885	2020-10-05	Africa	Senegal	Dakar	Institut Pasteur de Dakar	Institut Pasteur de Dakar	Diallo Amadou, Diagne Moussa Moise, Dia Ndongo, Sankhe Safietou, Ndiaye Ndack, Loucoubar Cheikh, Faye Ousmane, Sall Amadou Alpha
hCoV-19/Senegal/124406/2020	EPI_ISL_8525886	2020-10-08	Africa	Senegal	Diourbel	Institut Pasteur de Dakar	Institut Pasteur de Dakar	Diallo Amadou, Diagne Moussa Moise, Dia Ndongo, Sankhe Safietou, Ndiaye Ndack, Loucoubar Cheikh, Faye Ousmane, Sall Amadou Alpha
hCoV-19/Senegal/122350/2020	EPI_ISL_14598285	2020-10-08	Africa	Senegal	Dakar	Institut Pasteur de Dakar	Institut Pasteur de Dakar	Diallo Amadou, Diagne Moussa Moise, Sankhe Safietou, Marieme Top, Mouhamed Kane, Maimouna Mbanne, Sall Amadou Alpha, Dia Ndongo, Loucoubar Cheikh, Faye Ousmane
hCoV-19/Senegal/122445/2020	EPI_ISL_14598286	2020-10-08	Africa	Senegal	Dakar	Institut Pasteur de Dakar	Institut Pasteur de Dakar	Diallo Amadou, Diagne Moussa Moise, Sankhe Safietou, Marieme Top, Mouhamed Kane, Maimouna Mbanne, Sall Amadou Alpha, Dia Ndongo, Loucoubar Cheikh, Faye Ousmane
hCoV-19/Senegal/1431881/2020	EPI_ISL_8525887	2020-10-09	Africa	Senegal	Dakar	Institut Pasteur de Dakar	Institut Pasteur de Dakar	Diallo Amadou, Diagne Moussa Moise, Dia Ndongo, Sankhe Safietou, Ndiaye Ndack, Loucoubar Cheikh, Faye Ousmane, Sall Amadou Alpha
hCoV-19/Senegal/122629/2020	EPI_ISL_14598287	2020-10-10	Africa	Senegal	Dakar	Institut Pasteur de Dakar	Institut Pasteur de Dakar	Diallo Amadou, Diagne Moussa Moise, Sankhe Safietou, Marieme Top, Mouhamed Kane, Maimouna Mbanne, Sall Amadou Alpha, Dia Ndongo, Loucoubar Cheikh, Faye Ousmane
hCoV-19/Senegal/122862/2020	EPI_ISL_14598288	2020-10-12	Africa	Senegal	Dakar	Institut Pasteur de Dakar	Institut Pasteur de Dakar	Diallo Amadou, Diagne Moussa Moise, Sankhe Safietou, Marieme Top, Mouhamed Kane, Maimouna Mbanne, Sall Amadou Alpha, Dia Ndongo, Loucoubar Cheikh, Faye Ousmane
hCoV-19/Senegal/123104/2020	EPI_ISL_8525888	2020-10-15	Africa	Senegal	Diourbel	Institut Pasteur de Dakar	Institut Pasteur de Dakar	Diallo Amadou, Diagne Moussa Moise, Dia Ndongo, Sankhe Safietou, Ndiaye Ndack, Loucoubar Cheikh, Faye Ousmane, Sall Amadou Alpha
hCoV-19/Senegal/125204/2020	EPI_ISL_14598289	2020-10-15	Africa	Senegal	Dakar	Institut Pasteur de Dakar	Institut Pasteur de Dakar	Diallo Amadou, Diagne Moussa Moise, Sankhe Safietou, Marieme Top, Mouhamed Kane, Maimouna Mbanne, Sall Amadou Alpha, Dia Ndongo, Loucoubar Cheikh, Faye Ousmane
hCoV-19/Senegal/123115/2020	EPI_ISL_8525890	2020-10-16	Africa	Senegal	Diourbel	Institut Pasteur de Dakar	Institut Pasteur de Dakar	Diallo Amadou, Diagne Moussa Moise, Dia Ndongo, Sankhe Safietou, Ndiaye Ndack, Loucoubar Cheikh, Faye Ousmane, Sall Amadou Alpha
hCoV-19/Senegal/123117/2020	EPI_ISL_8525891	2020-10-16	Africa	Senegal	Diourbel	Institut Pasteur de Dakar	Institut Pasteur de Dakar	Diallo Amadou, Diagne Moussa Moise, Dia Ndongo, Sankhe Safietou, Ndiaye Ndack, Loucoubar Cheikh, Faye Ousmane, Sall Amadou Alpha
hCoV-19/Senegal/123114/2020	EPI_ISL_8525889	2020-10-16	Africa	Senegal	Diourbel	Institut Pasteur de Dakar	Institut Pasteur de Dakar	Diallo Amadou, Diagne Moussa Moise, Dia Ndongo, Sankhe Safietou, Ndiaye Ndack, Loucoubar Cheikh, Faye Ousmane, Sall Amadou Alpha
hCoV-19/Senegal/125545/2020	EPI_ISL_14598290	2020-10-19	Africa	Senegal	Dakar	Institut Pasteur de Dakar	Institut Pasteur de Dakar	Diallo Amadou, Diagne Moussa Moise, Sankhe Safietou, Marieme Top, Mouhamed Kane, Maimouna Mbanne, Sall Amadou Alpha, Dia Ndongo, Loucoubar Cheikh, Faye Ousmane
hCoV-19/Senegal/1476664/2020	EPI_ISL_8525892	2020-10-20	Africa	Senegal	Dakar	Institut Pasteur de Dakar	Institut Pasteur de Dakar	Diallo Amadou, Diagne Moussa Moise, Dia Ndongo, Sankhe Safietou, Ndiaye Ndack, Loucoubar Cheikh, Faye Ousmane, Sall Amadou Alpha
hCoV-19/Senegal/1477172/2020	EPI_ISL_8525894	2020-10-21	Africa	Senegal	Dakar	Institut Pasteur de Dakar	Institut Pasteur de Dakar	Diallo Amadou, Diagne Moussa Moise, Dia Ndongo, Sankhe Safietou, Ndiaye Ndack, Loucoubar Cheikh, Faye Ousmane, Sall Amadou Alpha
hCoV-19/Senegal/123134/2020	EPI_ISL_8525893	2020-10-21	Africa	Senegal	Diourbel	Institut Pasteur de Dakar	Institut Pasteur de Dakar	Diallo Amadou, Diagne Moussa Moise, Dia Ndongo, Sankhe Safietou, Ndiaye Ndack, Loucoubar Cheikh, Faye Ousmane, Sall Amadou Alpha
hCoV-19/Senegal/129001/2020	EPI_ISL_14598291	2020-10-21	Africa	Senegal	Kaolack	Institut Pasteur de Dakar	Institut Pasteur de Dakar	Diallo Amadou, Diagne Moussa Moise, Sankhe Safietou, Marieme Top, Mouhamed Kane, Maimouna Mbanne, Sall Amadou Alpha, Dia Ndongo, Loucoubar Cheikh, Faye Ousmane
hCoV-19/Senegal/125811/2020	EPI_ISL_14598292	2020-10-21	Africa	Senegal	Dakar	Institut Pasteur de Dakar	Institut Pasteur de Dakar	Diallo Amadou, Diagne Moussa Moise, Sankhe Safietou, Marieme Top, Mouhamed Kane, Maimouna Mbanne, Sall Amadou Alpha, Dia Ndongo, Loucoubar Cheikh, Faye Ousmane
hCoV-19/Senegal/123140/2020	EPI_ISL_8525897	2020-10-23	Africa	Senegal	Diourbel	Institut Pasteur de Dakar	Institut Pasteur de Dakar	Diallo Amadou, Diagne Moussa Moise, Dia Ndongo, Sankhe Safietou, Ndiaye Ndack, Loucoubar Cheikh, Faye Ousmane, Sall Amadou Alpha
hCoV-19/Senegal/1478697/2020	EPI_ISL_8525895	2020-10-23	Africa	Senegal	Dakar	Institut Pasteur de Dakar	Institut Pasteur de Dakar	Diallo Amadou, Diagne Moussa Moise, Dia Ndongo, Sankhe Safietou, Ndiaye Ndack, Loucoubar Cheikh, Faye Ousmane, Sall Amadou Alpha
hCoV-19/Senegal/1478992/2020	EPI_ISL_8525896	2020-10-23	Africa	Senegal	Dakar	Institut Pasteur de Dakar	Institut Pasteur de Dakar	Diallo Amadou, Diagne Moussa Moise, Dia Ndongo, Sankhe Safietou, Ndiaye Ndack, Loucoubar Cheikh, Faye Ousmane, Sall Amadou Alpha
hCoV-19/Senegal/126095/2020	EPI_ISL_14598293	2020-10-26	Africa	Senegal	Dakar	Institut Pasteur de Dakar	Institut Pasteur de Dakar	Diallo Amadou, Diagne Moussa Moise, Sankhe Safietou, Marieme Top, Mouhamed Kane, Maimouna Mbanne, Sall Amadou Alpha, Dia Ndongo, Loucoubar Cheikh, Faye Ousmane
hCoV-19/Senegal/126368/2020	EPI_ISL_14598294	2020-10-28	Africa	Senegal	Dakar	Institut Pasteur de Dakar	Institut Pasteur de Dakar	Diallo Amadou, Diagne Moussa Moise, Sankhe Safietou, Marieme Top, Mouhamed Kane, Maimouna Mbanne, Sall Amadou Alpha, Dia Ndongo, Loucoubar Cheikh, Faye Ousmane
hCoV-19/Senegal/123156/2020	EPI_ISL_8525901	2020-10-29	Africa	Senegal	Diourbel	Institut Pasteur de Dakar	Institut Pasteur de Dakar	Diallo Amadou, Diagne Moussa Moise, Dia Ndongo, Sankhe Safietou, Ndiaye Ndack, Loucoubar Cheikh, Faye Ousmane, Sall Amadou Alpha
hCoV-19/Senegal/1484541/2020	EPI_ISL_8525900	2020-10-29	Africa	Senegal	Dakar	Institut Pasteur de Dakar	Institut Pasteur de Dakar	Diallo Amadou, Diagne Moussa Moise, Dia Ndongo, Sankhe Safietou, Ndiaye Ndack, Loucoubar Cheikh, Faye Ousmane, Sall Amadou Alpha
hCoV-19/Senegal/1484524/2020	EPI_ISL_8525899	2020-10-29	Africa	Senegal	Dakar	Institut Pasteur de Dakar	Institut Pasteur de Dakar	Diallo Amadou, Diagne Moussa Moise, Dia Ndongo, Sankhe Safietou, Ndiaye Ndack, Loucoubar Cheikh, Faye Ousmane, Sall Amadou Alpha
hCoV-19/Senegal/1485519/2020	EPI_ISL_8525902	2020-10-30	Africa	Senegal	Dakar	Institut Pasteur de Dakar	Institut Pasteur de Dakar	Diallo Amadou, Diagne Moussa Moise, Dia Ndongo, Sankhe Safietou, Ndiaye Ndack, Loucoubar Cheikh, Faye Ousmane, Sall Amadou Alpha
hCoV-19/Senegal/126523/2020	EPI_ISL_8525903	2020-11-01	Africa	Senegal	Dakar	Institut Pasteur de Dakar	Institut Pasteur de Dakar	Diallo Amadou, Diagne Moussa Moise, Dia Ndongo, Sankhe Safietou, Ndiaye Ndack, Loucoubar Cheikh, Faye Ousmane, Sall Amadou Alpha
hCoV-19/Senegal/1487399/2020	EPI_ISL_8525904	2020-11-03	Africa	Senegal	Dakar	Institut Pasteur de Dakar	Institut Pasteur de Dakar	Diallo Amadou, Diagne Moussa Moise, Dia Ndongo, Sankhe Safietou, Ndiaye Ndack, Loucoubar Cheikh, Faye Ousmane, Sall Amadou Alpha
hCoV-19/Senegal/123165/2020	EPI_ISL_8525906	2020-11-03	Africa	Senegal	Diourbel	Institut Pasteur de Dakar	Institut Pasteur de Dakar	Diallo Amadou, Diagne Moussa Moise, Dia Ndongo, Sankhe Safietou, Ndiaye Ndack, Loucoubar Cheikh, Faye Ousmane, Sall Amadou Alpha
hCoV-19/Senegal/1487443/2020	EPI_ISL_8525905	2020-11-03	Africa	Senegal	Dakar	Institut Pasteur de Dakar	Institut Pasteur de Dakar	Diallo Amadou, Diagne Moussa Moise, Dia Ndongo, Sankhe Safietou, Ndiaye Ndack, Loucoubar Cheikh, Faye Ousmane, Sall Amadou Alpha
hCoV-19/Senegal/129049/2020	EPI_ISL_14598295	2020-11-04	Africa	Senegal	Kaolack	Institut Pasteur de Dakar	Institut Pasteur de Dakar	Diallo Amadou, Diagne Moussa Moise, Sankhe Safietou, Marieme Top, Mouhamed Kane, Maimouna Mbanne, Sall Amadou Alpha, Dia Ndongo, Loucoubar Cheikh, Faye Ousmane
hCoV-19/Senegal/1489521/2020	EPI_ISL_8525908	2020-11-06	Africa	Senegal	Dakar	Institut Pasteur de Dakar	Institut Pasteur de Dakar	Diallo Amadou, Diagne Moussa Moise, Dia Ndongo, Sankhe Safietou, Ndiaye Ndack, Loucoubar Cheikh, Faye Ousmane, Sall Amadou Alpha
hCoV-19/Senegal/1489491/2020	EPI_ISL_8525907	2020-11-06	Africa	Senegal	Dakar	Institut Pasteur de Dakar	Institut Pasteur de Dakar	Diallo Amadou, Diagne Moussa Moise, Dia Ndongo, Sankhe Safietou, Ndiaye Ndack, Loucoubar Cheikh, Faye Ousmane, Sall Amadou Alpha
hCoV-19/Senegal/129063/2020	EPI_ISL_14598296	2020-11-08	Africa	Senegal	Kaolack	Institut Pasteur de Dakar	Institut Pasteur de Dakar	Diallo Amadou, Diagne Moussa Moise, Sankhe Safietou, Marieme Top, Mouhamed Kane, Maimouna Mbanne, Sall Amadou Alpha, Dia Ndongo, Loucoubar Cheikh, Faye Ousmane
hCoV-19/Senegal/97858/2020	EPI_ISL_8525972	2020-11-10	Africa	Senegal	Dakar	Institut Pasteur de Dakar	Institut Pasteur de Dakar	Diallo Amadou, Diagne Moussa Moise, Dia Ndongo, Sankhe Safietou, Ndiaye Ndack, Loucoubar Cheikh, Faye Ousmane, Sall Amadou Alpha
hCoV-19/Senegal/1812450/2020	EPI_ISL_8525909	2020-11-11	Africa	Senegal	Dakar	Institut Pasteur de Dakar	Institut Pasteur de Dakar	Diallo Amadou, Diagne Moussa Moise, Dia Ndongo, Sankhe Safietou, Ndiaye Ndack, Loucoubar Cheikh, Faye Ousmane, Sall Amadou Alpha
hCoV-19/Senegal/1812541/2020	EPI_ISL_8525910	2020-11-11	Africa	Senegal	Dakar	Institut Pasteur de Dakar	Institut Pasteur de Dakar	Diallo Amadou, Diagne Moussa Moise, Dia Ndongo, Sankhe Safietou, Ndiaye Ndack, Loucoubar Cheikh, Faye Ousmane, Sall Amadou Alpha
hCoV-19/Senegal/129077/2020	EPI_ISL_14598297	2020-11-12	Africa	Senegal	Fatick	Institut Pasteur de Dakar	Institut Pasteur de Dakar	Diallo Amadou, Diagne Moussa Moise, Sankhe Safietou, Marieme Top, Mouhamed Kane, Maimouna Mbanne, Sall Amadou Alpha, Dia Ndongo, Loucoubar Cheikh, Faye Ousmane
hCoV-19/Senegal/1813681/2020	EPI_ISL_8525911	2020-11-13	Africa	Senegal	Dakar	Institut Pasteur de Dakar	Institut Pasteur de Dakar	Diallo Amadou, Diagne Moussa Moise, Dia Ndongo, Sankhe Safietou, Ndiaye Ndack, Loucoubar Cheikh, Faye Ousmane, Sall Amadou Alpha
hCoV-19/Senegal/1814018/2020	EPI_ISL_8525912	2020-11-13	Africa	Senegal	Dakar	Institut Pasteur de Dakar	Institut Pasteur de Dakar	Diallo Amadou, Diagne Moussa Moise, Dia Ndongo, Sankhe Safietou, Ndiaye Ndack, Loucoubar Cheikh, Faye Ousmane, Sall Amadou Alpha
hCoV-19/Senegal/127172/2020	EPI_ISL_14598298	2020-11-13	Africa	Senegal	Dakar	Institut Pasteur de Dakar	Institut Pasteur de Dakar	Diallo Amadou, Diagne Moussa Moise, Sankhe Safietou, Marieme Top, Mouhamed Kane, Maimouna Mbanne, Sall Amadou Alpha, Dia Ndongo, Loucoubar Cheikh, Faye Ousmane
hCoV-19/Senegal/1816384/2020	EPI_ISL_8525913	2020-11-16	Africa	Senegal	Dakar	Institut Pasteur de Dakar	Institut Pasteur de Dakar	Diallo Amadou, Diagne Moussa Moise, Dia Ndongo, Sankhe Safietou, Ndiaye Ndack, Loucoubar Cheikh, Faye Ousmane, Sall Amadou Alpha
hCoV-19/Senegal/127249/2020	EPI_ISL_14598299	2020-11-16	Africa	Senegal	Dakar	Institut Pasteur de Dakar	Institut Pasteur de Dakar	Diallo Amadou, Diagne Moussa Moise, Sankhe Safietou, Marieme Top, Mouhamed Kane, Maimouna Mbanne, Sall Amadou Alpha, Dia Ndongo, Loucoubar Cheikh, Faye Ousmane
hCoV-19/Senegal/1816765/2020	EPI_ISL_8525914	2020-11-17	Africa	Senegal	Dakar	Institut Pasteur de Dakar	Institut Pasteur de Dakar	Diallo Amadou, Diagne Moussa Moise, Dia Ndongo, Sankhe Safietou, Ndiaye Ndack, Loucoubar Cheikh, Faye Ousmane, Sall Amadou Alpha
hCoV-19/Senegal/127297/2020	EPI_ISL_14598300	2020-11-17	Africa	Senegal	Dakar	Institut Pasteur de Dakar	Institut Pasteur de Dakar	Diallo Amadou, Diagne Moussa Moise, Sankhe Safietou, Marieme Top, Mouhamed Kane, Maimouna Mbanne, Sall Amadou Alpha, Dia Ndongo, Loucoubar Cheikh, Faye Ousmane
hCoV-19/Senegal/1818702/2020	EPI_ISL_8525916	2020-11-19	Africa	Senegal	Dakar	Institut Pasteur de Dakar	Institut Pasteur de Dakar	Diallo Amadou, Diagne Moussa Moise, Dia Ndongo, Sankhe Safietou, Ndiaye Ndack, Loucoubar Cheikh, Faye Ousmane, Sall Amadou Alpha
hCoV-19/Senegal/1818276/2020	EPI_ISL_8525915	2020-11-19	Africa	Senegal	Dakar	Institut Pasteur de Dakar	Institut Pasteur de Dakar	Diallo Amadou, Diagne Moussa Moise, Dia Ndongo, Sankhe Safietou, Ndiaye Ndack, Loucoubar Cheikh, Faye Ousmane, Sall Amadou Alpha
hCoV-19/Senegal/127442/2020	EPI_ISL_14598301	2020-11-19	Africa	Senegal	Dakar	Institut Pasteur de Dakar	Institut Pasteur de Dakar	Diallo Amadou, Diagne Moussa Moise, Sankhe Safietou, Marieme Top, Mouhamed Kane, Maimouna Mbanne, Sall Amadou Alpha, Dia Ndongo, Loucoubar Cheikh, Faye Ousmane
hCoV-19/Senegal/127478/2020	EPI_ISL_14598302	2020-11-20	Africa	Senegal	Dakar	Institut Pasteur de Dakar	Institut Pasteur de Dakar	Diallo Amadou, Diagne Moussa Moise, Sankhe Safietou, Marieme Top, Mouhamed Kane, Maimouna Mbanne, Sall Amadou Alpha, Dia Ndongo, Loucoubar Cheikh, Faye Ousmane
hCoV-19/Senegal/1820360/2020	EPI_ISL_8525918	2020-11-22	Africa	Senegal	Dakar	Institut Pasteur de Dakar	Institut Pasteur de Dakar	Diallo Amadou, Diagne Moussa Moise, Dia Ndongo, Sankhe Safietou, Ndiaye Ndack, Loucoubar Cheikh, Faye Ousmane, Sall Amadou Alpha
hCoV-19/Senegal/1820341/2020	EPI_ISL_8525917	2020-11-22	Africa	Senegal	Dakar	Institut Pasteur de Dakar	Institut Pasteur de Dakar	Diallo Amadou, Diagne Moussa Moise, Dia Ndongo, Sankhe Safietou, Ndiaye Ndack, Loucoubar Cheikh, Faye Ousmane, Sall Amadou Alpha
hCoV-19/Senegal/1821339/2020	EPI_ISL_8525920	2020-11-24	Africa	Senegal	Dakar	Institut Pasteur de Dakar	Institut Pasteur de Dakar	Diallo Amadou, Diagne Moussa Moise, Dia Ndongo, Sankhe Safietou, Ndiaye Ndack, Loucoubar Cheikh, Faye Ousmane, Sall Amadou Alpha
hCoV-19/Senegal/1821336/2020	EPI_ISL_8525919	2020-11-24	Africa	Senegal	Dakar	Institut Pasteur de Dakar	Institut Pasteur de Dakar	Diallo Amadou, Diagne Moussa Moise, Dia Ndongo, Sankhe Safietou, Ndiaye Ndack, Loucoubar Cheikh, Faye Ousmane, Sall Amadou Alpha
hCoV-19/Senegal/1821872/2020	EPI_ISL_8525921	2020-11-25	Africa	Senegal	Dakar	Institut Pasteur de Dakar	Institut Pasteur de Dakar	Diallo Amadou, Diagne Moussa Moise, Dia Ndongo, Sankhe Safietou, Ndiaye Ndack, Loucoubar Cheikh, Faye Ousmane, Sall Amadou Alpha
hCoV-19/Senegal/1822135/2020	EPI_ISL_8525922	2020-11-25	Africa	Senegal	Dakar	Institut Pasteur de Dakar	Institut Pasteur de Dakar	Diallo Amadou, Diagne Moussa Moise, Dia Ndongo, Sankhe Safietou, Ndiaye Ndack, Loucoubar Cheikh, Faye Ousmane, Sall Amadou Alpha
hCoV-19/Senegal/1825294/2020	EPI_ISL_8525923	2020-11-26	Africa	Senegal	Dakar	Institut Pasteur de Dakar	Institut Pasteur de Dakar	Diallo Amadou, Diagne Moussa Moise, Dia Ndongo, Sankhe Safietou, Ndiaye Ndack, Loucoubar Cheikh, Faye Ousmane, Sall Amadou Alpha
hCoV-19/Senegal/1825335/2020	EPI_ISL_8525924	2020-11-26	Africa	Senegal	Dakar	Institut Pasteur de Dakar	Institut Pasteur de Dakar	Diallo Amadou, Diagne Moussa Moise, Dia Ndongo, Sankhe Safietou, Ndiaye Ndack, Loucoubar Cheikh, Faye Ousmane, Sall Amadou Alpha
hCoV-19/Senegal/1826453/2020	EPI_ISL_8525926	2020-11-27	Africa	Senegal	Dakar	Institut Pasteur de Dakar	Institut Pasteur de Dakar	Diallo Amadou, Diagne Moussa Moise, Dia Ndongo, Sankhe Safietou, Ndiaye Ndack, Loucoubar Cheikh, Faye Ousmane, Sall Amadou Alpha
hCoV-19/Senegal/1826396/2020	EPI_ISL_8525925	2020-11-27	Africa	Senegal	Dakar	Institut Pasteur de Dakar	Institut Pasteur de Dakar	Diallo Amadou, Diagne Moussa Moise, Dia Ndongo, Sankhe Safietou, Ndiaye Ndack, Loucoubar Cheikh, Faye Ousmane, Sall Amadou Alpha
hCoV-19/Senegal/127933/2020	EPI_ISL_14598303	2020-11-27	Africa	Senegal	Dakar	Institut Pasteur de Dakar	Institut Pasteur de Dakar	Diallo Amadou, Diagne Moussa Moise, Sankhe Safietou, Marieme Top, Mouhamed Kane, Maimouna Mbanne, Sall Amadou Alpha, Dia Ndongo, Loucoubar Cheikh, Faye Ousmane
hCoV-19/Senegal/129143/2020	EPI_ISL_14598305	2020-11-27	Africa	Senegal	Fatick	Institut Pasteur de Dakar	Institut Pasteur de Dakar	Diallo Amadou, Diagne Moussa Moise, Sankhe Safietou, Marieme Top, Mouhamed Kane, Maimouna Mbanne, Sall Amadou Alpha, Dia Ndongo, Loucoubar Cheikh, Faye Ousmane
hCoV-19/Senegal/1827046/2020	EPI_ISL_8525927	2020-11-28	Africa	Senegal	Dakar	Institut Pasteur de Dakar	Institut Pasteur de Dakar	Diallo Amadou, Diagne Moussa Moise, Dia Ndongo, Sankhe Safietou, Ndiaye Ndack, Loucoubar Cheikh, Faye Ousmane, Sall Amadou Alpha
hCoV-19/Senegal/1828410/2020	EPI_ISL_8525928	2020-11-30	Africa	Senegal	Dakar	Institut Pasteur de Dakar	Institut Pasteur de Dakar	Diallo Amadou, Diagne Moussa Moise, Dia Ndongo, Sankhe Safietou, Ndiaye Ndack, Loucoubar Cheikh, Faye Ousmane, Sall Amadou Alpha
hCoV-19/Senegal/123202/2020	EPI_ISL_8525930	2020-11-30	Africa	Senegal	Diourbel	Institut Pasteur de Dakar	Institut Pasteur de Dakar	Diallo Amadou, Diagne Moussa Moise, Dia Ndongo, Sankhe Safietou, Ndiaye Ndack, Loucoubar Cheikh, Faye Ousmane, Sall Amadou Alpha
hCoV-19/Senegal/1828454/2020	EPI_ISL_8525929	2020-11-30	Africa	Senegal	Dakar	Institut Pasteur de Dakar	Institut Pasteur de Dakar	Diallo Amadou, Diagne Moussa Moise, Dia Ndongo, Sankhe Safietou, Ndiaye Ndack, Loucoubar Cheikh, Faye Ousmane, Sall Amadou Alpha
hCoV-19/Senegal/128013/2020	EPI_ISL_14598304	2020-11-30	Africa	Senegal	Dakar	Institut Pasteur de Dakar	Institut Pasteur de Dakar	Diallo Amadou, Diagne Moussa Moise, Sankhe Safietou, Marieme Top, Mouhamed Kane, Maimouna Mbanne, Sall Amadou Alpha, Dia Ndongo, Loucoubar Cheikh, Faye Ousmane
hCoV-19/Senegal/1829169/2020	EPI_ISL_8525931	2020-12-01	Africa	Senegal	Dakar	Institut Pasteur de Dakar	Institut Pasteur de Dakar	Diallo Amadou, Diagne Moussa Moise, Dia Ndongo, Sankhe Safietou, Ndiaye Ndack, Loucoubar Cheikh, Faye Ousmane, Sall Amadou Alpha
hCoV-19/Senegal/128190/2020	EPI_ISL_8525933	2020-12-01	Africa	Senegal	Dakar	Institut Pasteur de Dakar	Institut Pasteur de Dakar	Diallo Amadou, Diagne Moussa Moise, Dia Ndongo, Sankhe Safietou, Ndiaye Ndack, Loucoubar Cheikh, Faye Ousmane, Sall Amadou Alpha
hCoV-19/Senegal/1829220/2020	EPI_ISL_8525932	2020-12-01	Africa	Senegal	Dakar	Institut Pasteur de Dakar	Institut Pasteur de Dakar	Diallo Amadou, Diagne Moussa Moise, Dia Ndongo, Sankhe Safietou, Ndiaye Ndack, Loucoubar Cheikh, Faye Ousmane, Sall Amadou Alpha
hCoV-19/Senegal/129187/2020	EPI_ISL_14598310	2020-12-01	Africa	Senegal	Fatick	Institut Pasteur de Dakar	Institut Pasteur de Dakar	Diallo Amadou, Diagne Moussa Moise, Sankhe Safietou, Marieme Top, Mouhamed Kane, Maimouna Mbanne, Sall Amadou Alpha, Dia Ndongo, Loucoubar Cheikh, Faye Ousmane
hCoV-19/Senegal/1829606/2020	EPI_ISL_8525934	2020-12-02	Africa	Senegal	Dakar	Institut Pasteur de Dakar	Institut Pasteur de Dakar	Diallo Amadou, Diagne Moussa Moise, Dia Ndongo, Sankhe Safietou, Ndiaye Ndack, Loucoubar Cheikh, Faye Ousmane, Sall Amadou Alpha
hCoV-19/Senegal/129213/2020	EPI_ISL_14598307	2020-12-02	Africa	Senegal	Fatick	Institut Pasteur de Dakar	Institut Pasteur de Dakar	Diallo Amadou, Diagne Moussa Moise, Sankhe Safietou, Marieme Top, Mouhamed Kane, Maimouna Mbanne, Sall Amadou Alpha, Dia Ndongo, Loucoubar Cheikh, Faye Ousmane
hCoV-19/Senegal/1830419/2020	EPI_ISL_8525936	2020-12-03	Africa	Senegal	Dakar	Institut Pasteur de Dakar	Institut Pasteur de Dakar	Diallo Amadou, Diagne Moussa Moise, Dia Ndongo, Sankhe Safietou, Ndiaye Ndack, Loucoubar Cheikh, Faye Ousmane, Sall Amadou Alpha
hCoV-19/Senegal/1830368/2020	EPI_ISL_8525935	2020-12-03	Africa	Senegal	Dakar	Institut Pasteur de Dakar	Institut Pasteur de Dakar	Diallo Amadou, Diagne Moussa Moise, Dia Ndongo, Sankhe Safietou, Ndiaye Ndack, Loucoubar Cheikh, Faye Ousmane, Sall Amadou Alpha
hCoV-19/Senegal/128451/2020	EPI_ISL_14598306	2020-12-03	Africa	Senegal	Dakar	Institut Pasteur de Dakar	Institut Pasteur de Dakar	Diallo Amadou, Diagne Moussa Moise, Sankhe Safietou, Marieme Top, Mouhamed Kane, Maimouna Mbanne, Sall Amadou Alpha, Dia Ndongo, Loucoubar Cheikh, Faye Ousmane
hCoV-19/Senegal/129218/2020	EPI_ISL_14598308	2020-12-03	Africa	Senegal	Fatick	Institut Pasteur de Dakar	Institut Pasteur de Dakar	Diallo Amadou, Diagne Moussa Moise, Sankhe Safietou, Marieme Top, Mouhamed Kane, Maimouna Mbanne, Sall Amadou Alpha, Dia Ndongo, Loucoubar Cheikh, Faye Ousmane
hCoV-19/Senegal/1831099/2020	EPI_ISL_8525937	2020-12-04	Africa	Senegal	Dakar	Institut Pasteur de Dakar	Institut Pasteur de Dakar	Diallo Amadou, Diagne Moussa Moise, Dia Ndongo, Sankhe Safietou, Ndiaye Ndack, Loucoubar Cheikh, Faye Ousmane, Sall Amadou Alpha
hCoV-19/Senegal/1831117/2020	EPI_ISL_8525938	2020-12-04	Africa	Senegal	Dakar	Institut Pasteur de Dakar	Institut Pasteur de Dakar	Diallo Amadou, Diagne Moussa Moise, Dia Ndongo, Sankhe Safietou, Ndiaye Ndack, Loucoubar Cheikh, Faye Ousmane, Sall Amadou Alpha
hCoV-19/Senegal/1831661/2020	EPI_ISL_8525939	2020-12-04	Africa	Senegal	Dakar	Institut Pasteur de Dakar	Institut Pasteur de Dakar	Diallo Amadou, Diagne Moussa Moise, Dia Ndongo, Sankhe Safietou, Ndiaye Ndack, Loucoubar Cheikh, Faye Ousmane, Sall Amadou Alpha
hCoV-19/Senegal/129228/2020	EPI_ISL_14598311	2020-12-04	Africa	Senegal	Fatick	Institut Pasteur de Dakar	Institut Pasteur de Dakar	Diallo Amadou, Diagne Moussa Moise, Sankhe Safietou, Marieme Top, Mouhamed Kane, Maimouna Mbanne, Sall Amadou Alpha, Dia Ndongo, Loucoubar Cheikh, Faye Ousmane
hCoV-19/Senegal/128559/2020	EPI_ISL_14598313	2020-12-04	Africa	Senegal	Dakar	Institut Pasteur de Dakar	Institut Pasteur de Dakar	Diallo Amadou, Diagne Moussa Moise, Sankhe Safietou, Marieme Top, Mouhamed Kane, Maimouna Mbanne, Sall Amadou Alpha, Dia Ndongo, Loucoubar Cheikh, Faye Ousmane
hCoV-19/Senegal/128505/2020	EPI_ISL_14598309	2020-12-04	Africa	Senegal	Dakar	Institut Pasteur de Dakar	Institut Pasteur de Dakar	Diallo Amadou, Diagne Moussa Moise, Sankhe Safietou, Marieme Top, Mouhamed Kane, Maimouna Mbanne, Sall Amadou Alpha, Dia Ndongo, Loucoubar Cheikh, Faye Ousmane
hCoV-19/Senegal/129229/2020	EPI_ISL_14598312	2020-12-04	Africa	Senegal	Fatick	Institut Pasteur de Dakar	Institut Pasteur de Dakar	Diallo Amadou, Diagne Moussa Moise, Sankhe Safietou, Marieme Top, Mouhamed Kane, Maimouna Mbanne, Sall Amadou Alpha, Dia Ndongo, Loucoubar Cheikh, Faye Ousmane
hCoV-19/Senegal/1837898/2020	EPI_ISL_8525940	2020-12-05	Africa	Senegal	Dakar	Institut Pasteur de Dakar	Institut Pasteur de Dakar	Diallo Amadou, Diagne Moussa Moise, Dia Ndongo, Sankhe Safietou, Ndiaye Ndack, Loucoubar Cheikh, Faye Ousmane, Sall Amadou Alpha
hCoV-19/Senegal/1837945/2020	EPI_ISL_8525941	2020-12-05	Africa	Senegal	Dakar	Institut Pasteur de Dakar	Institut Pasteur de Dakar	Diallo Amadou, Diagne Moussa Moise, Dia Ndongo, Sankhe Safietou, Ndiaye Ndack, Loucoubar Cheikh, Faye Ousmane, Sall Amadou Alpha
hCoV-19/Senegal/128643/2020	EPI_ISL_14598314	2020-12-05	Africa	Senegal	Dakar	Institut Pasteur de Dakar	Institut Pasteur de Dakar	Diallo Amadou, Diagne Moussa Moise, Sankhe Safietou, Marieme Top, Mouhamed Kane, Maimouna Mbanne, Sall Amadou Alpha, Dia Ndongo, Loucoubar Cheikh, Faye Ousmane
hCoV-19/Senegal/1838325/2020	EPI_ISL_8525942	2020-12-06	Africa	Senegal	Dakar	Institut Pasteur de Dakar	Institut Pasteur de Dakar	Diallo Amadou, Diagne Moussa Moise, Dia Ndongo, Sankhe Safietou, Ndiaye Ndack, Loucoubar Cheikh, Faye Ousmane, Sall Amadou Alpha
hCoV-19/Senegal/1838385/2020	EPI_ISL_8525943	2020-12-06	Africa	Senegal	Dakar	Institut Pasteur de Dakar	Institut Pasteur de Dakar	Diallo Amadou, Diagne Moussa Moise, Dia Ndongo, Sankhe Safietou, Ndiaye Ndack, Loucoubar Cheikh, Faye Ousmane, Sall Amadou Alpha
hCoV-19/Senegal/128786/2020	EPI_ISL_14598315	2020-12-06	Africa	Senegal	Dakar	Institut Pasteur de Dakar	Institut Pasteur de Dakar	Diallo Amadou, Diagne Moussa Moise, Sankhe Safietou, Marieme Top, Mouhamed Kane, Maimouna Mbanne, Sall Amadou Alpha, Dia Ndongo, Loucoubar Cheikh, Faye Ousmane
hCoV-19/Senegal/128963/2020	EPI_ISL_14598316	2020-12-07	Africa	Senegal	Dakar	Institut Pasteur de Dakar	Institut Pasteur de Dakar	Diallo Amadou, Diagne Moussa Moise, Sankhe Safietou, Marieme Top, Mouhamed Kane, Maimouna Mbanne, Sall Amadou Alpha, Dia Ndongo, Loucoubar Cheikh, Faye Ousmane
hCoV-19/Senegal/129265/2020	EPI_ISL_8525948	2020-12-08	Africa	Senegal	Fatick	Institut Pasteur de Dakar	Institut Pasteur de Dakar	Diallo Amadou, Diagne Moussa Moise, Dia Ndongo, Sankhe Safietou, Ndiaye Ndack, Loucoubar Cheikh, Faye Ousmane, Sall Amadou Alpha
hCoV-19/Senegal/129266/2020	EPI_ISL_8525949	2020-12-08	Africa	Senegal	Fatick	Institut Pasteur de Dakar	Institut Pasteur de Dakar	Diallo Amadou, Diagne Moussa Moise, Dia Ndongo, Sankhe Safietou, Ndiaye Ndack, Loucoubar Cheikh, Faye Ousmane, Sall Amadou Alpha
hCoV-19/Senegal/1839698/2020	EPI_ISL_8525945	2020-12-08	Africa	Senegal	Dakar	Institut Pasteur de Dakar	Institut Pasteur de Dakar	Diallo Amadou, Diagne Moussa Moise, Dia Ndongo, Sankhe Safietou, Ndiaye Ndack, Loucoubar Cheikh, Faye Ousmane, Sall Amadou Alpha
hCoV-19/Senegal/1839194/2020	EPI_ISL_8525944	2020-12-08	Africa	Senegal	Dakar	Institut Pasteur de Dakar	Institut Pasteur de Dakar	Diallo Amadou, Diagne Moussa Moise, Dia Ndongo, Sankhe Safietou, Ndiaye Ndack, Loucoubar Cheikh, Faye Ousmane, Sall Amadou Alpha
hCoV-19/Senegal/129248/2020	EPI_ISL_14598319	2020-12-08	Africa	Senegal	Fatick	Institut Pasteur de Dakar	Institut Pasteur de Dakar	Diallo Amadou, Diagne Moussa Moise, Sankhe Safietou, Marieme Top, Mouhamed Kane, Maimouna Mbanne, Sall Amadou Alpha, Dia Ndongo, Loucoubar Cheikh, Faye Ousmane
hCoV-19/Senegal/130262/2020	EPI_ISL_14598317	2020-12-08	Africa	Senegal	Dakar	Institut Pasteur de Dakar	Institut Pasteur de Dakar	Diallo Amadou, Diagne Moussa Moise, Sankhe Safietou, Marieme Top, Mouhamed Kane, Maimouna Mbanne, Sall Amadou Alpha, Dia Ndongo, Loucoubar Cheikh, Faye Ousmane
hCoV-19/Senegal/129285/2020	EPI_ISL_8525956	2020-12-09	Africa	Senegal	Fatick	Institut Pasteur de Dakar	Institut Pasteur de Dakar	Diallo Amadou, Diagne Moussa Moise, Dia Ndongo, Sankhe Safietou, Ndiaye Ndack, Loucoubar Cheikh, Faye Ousmane, Sall Amadou Alpha
hCoV-19/Senegal/1840202/2020	EPI_ISL_8525947	2020-12-09	Africa	Senegal	Dakar	Institut Pasteur de Dakar	Institut Pasteur de Dakar	Diallo Amadou, Diagne Moussa Moise, Dia Ndongo, Sankhe Safietou, Ndiaye Ndack, Loucoubar Cheikh, Faye Ousmane, Sall Amadou Alpha
hCoV-19/Senegal/1840165/2020	EPI_ISL_8525946	2020-12-09	Africa	Senegal	Dakar	Institut Pasteur de Dakar	Institut Pasteur de Dakar	Diallo Amadou, Diagne Moussa Moise, Dia Ndongo, Sankhe Safietou, Ndiaye Ndack, Loucoubar Cheikh, Faye Ousmane, Sall Amadou Alpha
hCoV-19/Senegal/130334/2020	EPI_ISL_14598318	2020-12-09	Africa	Senegal	Dakar	Institut Pasteur de Dakar	Institut Pasteur de Dakar	Diallo Amadou, Diagne Moussa Moise, Sankhe Safietou, Marieme Top, Mouhamed Kane, Maimouna Mbanne, Sall Amadou Alpha, Dia Ndongo, Loucoubar Cheikh, Faye Ousmane
hCoV-19/Senegal/130483/2020	EPI_ISL_14598321	2020-12-09	Africa	Senegal	Dakar	Institut Pasteur de Dakar	Institut Pasteur de Dakar	Diallo Amadou, Diagne Moussa Moise, Sankhe Safietou, Marieme Top, Mouhamed Kane, Maimouna Mbanne, Sall Amadou Alpha, Dia Ndongo, Loucoubar Cheikh, Faye Ousmane
hCoV-19/Senegal/130457/2020	EPI_ISL_14598320	2020-12-09	Africa	Senegal	Dakar	Institut Pasteur de Dakar	Institut Pasteur de Dakar	Diallo Amadou, Diagne Moussa Moise, Sankhe Safietou, Marieme Top, Mouhamed Kane, Maimouna Mbanne, Sall Amadou Alpha, Dia Ndongo, Loucoubar Cheikh, Faye Ousmane
hCoV-19/Senegal/1849823/2020	EPI_ISL_8525950	2020-12-10	Africa	Senegal	Dakar	Institut Pasteur de Dakar	Institut Pasteur de Dakar	Diallo Amadou, Diagne Moussa Moise, Dia Ndongo, Sankhe Safietou, Ndiaye Ndack, Loucoubar Cheikh, Faye Ousmane, Sall Amadou Alpha
hCoV-19/Senegal/129293/2020	EPI_ISL_8525957	2020-12-10	Africa	Senegal	Fatick	Institut Pasteur de Dakar	Institut Pasteur de Dakar	Diallo Amadou, Diagne Moussa Moise, Dia Ndongo, Sankhe Safietou, Ndiaye Ndack, Loucoubar Cheikh, Faye Ousmane, Sall Amadou Alpha
hCoV-19/Senegal/1849838/2020	EPI_ISL_8525951	2020-12-10	Africa	Senegal	Dakar	Institut Pasteur de Dakar	Institut Pasteur de Dakar	Diallo Amadou, Diagne Moussa Moise, Dia Ndongo, Sankhe Safietou, Ndiaye Ndack, Loucoubar Cheikh, Faye Ousmane, Sall Amadou Alpha
hCoV-19/Senegal/123283/2020	EPI_ISL_14598322	2020-12-10	Africa	Senegal	Louga	Institut Pasteur de Dakar	Institut Pasteur de Dakar	Diallo Amadou, Diagne Moussa Moise, Sankhe Safietou, Marieme Top, Mouhamed Kane, Maimouna Mbanne, Sall Amadou Alpha, Dia Ndongo, Loucoubar Cheikh, Faye Ousmane
hCoV-19/Senegal/130612/2020	EPI_ISL_14598323	2020-12-10	Africa	Senegal	Dakar	Institut Pasteur de Dakar	Institut Pasteur de Dakar	Diallo Amadou, Diagne Moussa Moise, Sankhe Safietou, Marieme Top, Mouhamed Kane, Maimouna Mbanne, Sall Amadou Alpha, Dia Ndongo, Loucoubar Cheikh, Faye Ousmane
hCoV-19/Senegal/130677/2020	EPI_ISL_14598324	2020-12-10	Africa	Senegal	Dakar	Institut Pasteur de Dakar	Institut Pasteur de Dakar	Diallo Amadou, Diagne Moussa Moise, Sankhe Safietou, Marieme Top, Mouhamed Kane, Maimouna Mbanne, Sall Amadou Alpha, Dia Ndongo, Loucoubar Cheikh, Faye Ousmane
hCoV-19/Senegal/129335/2020	EPI_ISL_8525970	2020-12-11	Africa	Senegal	Fatick	Institut Pasteur de Dakar	Institut Pasteur de Dakar	Diallo Amadou, Diagne Moussa Moise, Dia Ndongo, Sankhe Safietou, Ndiaye Ndack, Loucoubar Cheikh, Faye Ousmane, Sall Amadou Alpha
hCoV-19/Senegal/1850944/2020	EPI_ISL_8525955	2020-12-11	Africa	Senegal	Dakar	Institut Pasteur de Dakar	Institut Pasteur de Dakar	Diallo Amadou, Diagne Moussa Moise, Dia Ndongo, Sankhe Safietou, Ndiaye Ndack, Loucoubar Cheikh, Faye Ousmane, Sall Amadou Alpha
hCoV-19/Senegal/1850346/2020	EPI_ISL_8525953	2020-12-11	Africa	Senegal	Dakar	Institut Pasteur de Dakar	Institut Pasteur de Dakar	Diallo Amadou, Diagne Moussa Moise, Dia Ndongo, Sankhe Safietou, Ndiaye Ndack, Loucoubar Cheikh, Faye Ousmane, Sall Amadou Alpha
hCoV-19/Senegal/1850345/2020	EPI_ISL_8525952	2020-12-11	Africa	Senegal	Dakar	Institut Pasteur de Dakar	Institut Pasteur de Dakar	Diallo Amadou, Diagne Moussa Moise, Dia Ndongo, Sankhe Safietou, Ndiaye Ndack, Loucoubar Cheikh, Faye Ousmane, Sall Amadou Alpha
hCoV-19/Senegal/1850912/2020	EPI_ISL_8525954	2020-12-11	Africa	Senegal	Dakar	Institut Pasteur de Dakar	Institut Pasteur de Dakar	Diallo Amadou, Diagne Moussa Moise, Dia Ndongo, Sankhe Safietou, Ndiaye Ndack, Loucoubar Cheikh, Faye Ousmane, Sall Amadou Alpha
hCoV-19/Senegal/123290/2020	EPI_ISL_14598325	2020-12-11	Africa	Senegal	Diourbel	Institut Pasteur de Dakar	Institut Pasteur de Dakar	Diallo Amadou, Diagne Moussa Moise, Sankhe Safietou, Marieme Top, Mouhamed Kane, Maimouna Mbanne, Sall Amadou Alpha, Dia Ndongo, Loucoubar Cheikh, Faye Ousmane
hCoV-19/Senegal/123296/2020	EPI_ISL_14598326	2020-12-11	Africa	Senegal	Louga	Institut Pasteur de Dakar	Institut Pasteur de Dakar	Diallo Amadou, Diagne Moussa Moise, Sankhe Safietou, Marieme Top, Mouhamed Kane, Maimouna Mbanne, Sall Amadou Alpha, Dia Ndongo, Loucoubar Cheikh, Faye Ousmane
hCoV-19/Senegal/1861394/2020	EPI_ISL_8525958	2020-12-12	Africa	Senegal	Dakar	Institut Pasteur de Dakar	Institut Pasteur de Dakar	Diallo Amadou, Diagne Moussa Moise, Dia Ndongo, Sankhe Safietou, Ndiaye Ndack, Loucoubar Cheikh, Faye Ousmane, Sall Amadou Alpha
hCoV-19/Senegal/1861395/2020	EPI_ISL_8525959	2020-12-12	Africa	Senegal	Dakar	Institut Pasteur de Dakar	Institut Pasteur de Dakar	Diallo Amadou, Diagne Moussa Moise, Dia Ndongo, Sankhe Safietou, Ndiaye Ndack, Loucoubar Cheikh, Faye Ousmane, Sall Amadou Alpha
hCoV-19/Senegal/123318/2020	EPI_ISL_14598327	2020-12-12	Africa	Senegal	Diourbel	Institut Pasteur de Dakar	Institut Pasteur de Dakar	Diallo Amadou, Diagne Moussa Moise, Sankhe Safietou, Marieme Top, Mouhamed Kane, Maimouna Mbanne, Sall Amadou Alpha, Dia Ndongo, Loucoubar Cheikh, Faye Ousmane
hCoV-19/Senegal/1961494/2020	EPI_ISL_8525961	2020-12-13	Africa	Senegal	Dakar	Institut Pasteur de Dakar	Institut Pasteur de Dakar	Diallo Amadou, Diagne Moussa Moise, Dia Ndongo, Sankhe Safietou, Ndiaye Ndack, Loucoubar Cheikh, Faye Ousmane, Sall Amadou Alpha
hCoV-19/Senegal/1961540/2020	EPI_ISL_8525962	2020-12-13	Africa	Senegal	Dakar	Institut Pasteur de Dakar	Institut Pasteur de Dakar	Diallo Amadou, Diagne Moussa Moise, Dia Ndongo, Sankhe Safietou, Ndiaye Ndack, Loucoubar Cheikh, Faye Ousmane, Sall Amadou Alpha
hCoV-19/Senegal/1961047/2020	EPI_ISL_8525960	2020-12-13	Africa	Senegal	Dakar	Institut Pasteur de Dakar	Institut Pasteur de Dakar	Diallo Amadou, Diagne Moussa Moise, Dia Ndongo, Sankhe Safietou, Ndiaye Ndack, Loucoubar Cheikh, Faye Ousmane, Sall Amadou Alpha
hCoV-19/Senegal/140012/2020	EPI_ISL_14598328	2020-12-13	Africa	Senegal	Dakar	Institut Pasteur de Dakar	Institut Pasteur de Dakar	Diallo Amadou, Diagne Moussa Moise, Sankhe Safietou, Marieme Top, Mouhamed Kane, Maimouna Mbanne, Sall Amadou Alpha, Dia Ndongo, Loucoubar Cheikh, Faye Ousmane
hCoV-19/Senegal/1962169/2020	EPI_ISL_8525964	2020-12-14	Africa	Senegal	Dakar	Institut Pasteur de Dakar	Institut Pasteur de Dakar	Diallo Amadou, Diagne Moussa Moise, Dia Ndongo, Sankhe Safietou, Ndiaye Ndack, Loucoubar Cheikh, Faye Ousmane, Sall Amadou Alpha
hCoV-19/Senegal/140458/2020	EPI_ISL_8525967	2020-12-14	Africa	Senegal	Dakar	Institut Pasteur de Dakar	Institut Pasteur de Dakar	Diallo Amadou, Diagne Moussa Moise, Dia Ndongo, Sankhe Safietou, Ndiaye Ndack, Loucoubar Cheikh, Faye Ousmane, Sall Amadou Alpha
hCoV-19/Senegal/1962103/2020	EPI_ISL_8525963	2020-12-14	Africa	Senegal	Dakar	Institut Pasteur de Dakar	Institut Pasteur de Dakar	Diallo Amadou, Diagne Moussa Moise, Dia Ndongo, Sankhe Safietou, Ndiaye Ndack, Loucoubar Cheikh, Faye Ousmane, Sall Amadou Alpha
hCoV-19/Senegal/123348/2020	EPI_ISL_14598329	2020-12-14	Africa	Senegal	Diourbel	Institut Pasteur de Dakar	Institut Pasteur de Dakar	Diallo Amadou, Diagne Moussa Moise, Sankhe Safietou, Marieme Top, Mouhamed Kane, Maimouna Mbanne, Sall Amadou Alpha, Dia Ndongo, Loucoubar Cheikh, Faye Ousmane
hCoV-19/Senegal/124481/2020	EPI_ISL_14598330	2020-12-14	Africa	Senegal	Diourbel	Institut Pasteur de Dakar	Institut Pasteur de Dakar	Diallo Amadou, Diagne Moussa Moise, Sankhe Safietou, Marieme Top, Mouhamed Kane, Maimouna Mbanne, Sall Amadou Alpha, Dia Ndongo, Loucoubar Cheikh, Faye Ousmane
hCoV-19/Senegal/140212/2020	EPI_ISL_14598335	2020-12-14	Africa	Senegal	Dakar	Institut Pasteur de Dakar	Institut Pasteur de Dakar	Diallo Amadou, Diagne Moussa Moise, Sankhe Safietou, Marieme Top, Mouhamed Kane, Maimouna Mbanne, Sall Amadou Alpha, Dia Ndongo, Loucoubar Cheikh, Faye Ousmane
hCoV-19/Senegal/140318/2020	EPI_ISL_14598336	2020-12-14	Africa	Senegal	Dakar	Institut Pasteur de Dakar	Institut Pasteur de Dakar	Diallo Amadou, Diagne Moussa Moise, Sankhe Safietou, Marieme Top, Mouhamed Kane, Maimouna Mbanne, Sall Amadou Alpha, Dia Ndongo, Loucoubar Cheikh, Faye Ousmane
hCoV-19/Senegal/1965493/2020	EPI_ISL_8525966	2020-12-15	Africa	Senegal	Dakar	Institut Pasteur de Dakar	Institut Pasteur de Dakar	Diallo Amadou, Diagne Moussa Moise, Dia Ndongo, Sankhe Safietou, Ndiaye Ndack, Loucoubar Cheikh, Faye Ousmane, Sall Amadou Alpha
hCoV-19/Senegal/1965380/2020	EPI_ISL_8525965	2020-12-15	Africa	Senegal	Dakar	Institut Pasteur de Dakar	Institut Pasteur de Dakar	Diallo Amadou, Diagne Moussa Moise, Dia Ndongo, Sankhe Safietou, Ndiaye Ndack, Loucoubar Cheikh, Faye Ousmane, Sall Amadou Alpha
hCoV-19/Senegal/123375/2020	EPI_ISL_8525968	2020-12-15	Africa	Senegal	Diourbel	Institut Pasteur de Dakar	Institut Pasteur de Dakar	Diallo Amadou, Diagne Moussa Moise, Dia Ndongo, Sankhe Safietou, Ndiaye Ndack, Loucoubar Cheikh, Faye Ousmane, Sall Amadou Alpha
hCoV-19/Senegal/123352/2020	EPI_ISL_14598331	2020-12-15	Africa	Senegal	Diourbel	Institut Pasteur de Dakar	Institut Pasteur de Dakar	Diallo Amadou, Diagne Moussa Moise, Sankhe Safietou, Marieme Top, Mouhamed Kane, Maimouna Mbanne, Sall Amadou Alpha, Dia Ndongo, Loucoubar Cheikh, Faye Ousmane
hCoV-19/Senegal/123353/2020	EPI_ISL_14598332	2020-12-15	Africa	Senegal	Diourbel	Institut Pasteur de Dakar	Institut Pasteur de Dakar	Diallo Amadou, Diagne Moussa Moise, Sankhe Safietou, Marieme Top, Mouhamed Kane, Maimouna Mbanne, Sall Amadou Alpha, Dia Ndongo, Loucoubar Cheikh, Faye Ousmane
hCoV-19/Senegal/123365/2020	EPI_ISL_14598333	2020-12-15	Africa	Senegal	Louga	Institut Pasteur de Dakar	Institut Pasteur de Dakar	Diallo Amadou, Diagne Moussa Moise, Sankhe Safietou, Marieme Top, Mouhamed Kane, Maimouna Mbanne, Sall Amadou Alpha, Dia Ndongo, Loucoubar Cheikh, Faye Ousmane
hCoV-19/Senegal/123367/2020	EPI_ISL_14598334	2020-12-15	Africa	Senegal	Louga	Institut Pasteur de Dakar	Institut Pasteur de Dakar	Diallo Amadou, Diagne Moussa Moise, Sankhe Safietou, Marieme Top, Mouhamed Kane, Maimouna Mbanne, Sall Amadou Alpha, Dia Ndongo, Loucoubar Cheikh, Faye Ousmane
hCoV-19/Senegal/1996215/2020	EPI_ISL_8525971	2020-12-16	Africa	Senegal	Dakar	Institut Pasteur de Dakar	Institut Pasteur de Dakar	Diallo Amadou, Diagne Moussa Moise, Dia Ndongo, Sankhe Safietou, Ndiaye Ndack, Loucoubar Cheikh, Faye Ousmane, Sall Amadou Alpha
hCoV-19/Senegal/1996147/2020	EPI_ISL_8525969	2020-12-16	Africa	Senegal	Dakar	Institut Pasteur de Dakar	Institut Pasteur de Dakar	Diallo Amadou, Diagne Moussa Moise, Dia Ndongo, Sankhe Safietou, Ndiaye Ndack, Loucoubar Cheikh, Faye Ousmane, Sall Amadou Alpha
hCoV-19/Senegal/123403/2020	EPI_ISL_14598337	2020-12-16	Africa	Senegal	Louga	Institut Pasteur de Dakar	Institut Pasteur de Dakar	Diallo Amadou, Diagne Moussa Moise, Sankhe Safietou, Marieme Top, Mouhamed Kane, Maimouna Mbanne, Sall Amadou Alpha, Dia Ndongo, Loucoubar Cheikh, Faye Ousmane
hCoV-19/Senegal/123405/2020	EPI_ISL_14598338	2020-12-16	Africa	Senegal	Louga	Institut Pasteur de Dakar	Institut Pasteur de Dakar	Diallo Amadou, Diagne Moussa Moise, Sankhe Safietou, Marieme Top, Mouhamed Kane, Maimouna Mbanne, Sall Amadou Alpha, Dia Ndongo, Loucoubar Cheikh, Faye Ousmane
hCoV-19/Senegal/123412/2020	EPI_ISL_14598339	2020-12-16	Africa	Senegal	Diourbel	Institut Pasteur de Dakar	Institut Pasteur de Dakar	Diallo Amadou, Diagne Moussa Moise, Sankhe Safietou, Marieme Top, Mouhamed Kane, Maimouna Mbanne, Sall Amadou Alpha, Dia Ndongo, Loucoubar Cheikh, Faye Ousmane
hCoV-19/Senegal/140748/2020	EPI_ISL_14598340	2020-12-16	Africa	Senegal	Dakar	Institut Pasteur de Dakar	Institut Pasteur de Dakar	Diallo Amadou, Diagne Moussa Moise, Sankhe Safietou, Marieme Top, Mouhamed Kane, Maimouna Mbanne, Sall Amadou Alpha, Dia Ndongo, Loucoubar Cheikh, Faye Ousmane
hCoV-19/Senegal/140802/2020	EPI_ISL_14598341	2020-12-16	Africa	Senegal	Dakar	Institut Pasteur de Dakar	Institut Pasteur de Dakar	Diallo Amadou, Diagne Moussa Moise, Sankhe Safietou, Marieme Top, Mouhamed Kane, Maimouna Mbanne, Sall Amadou Alpha, Dia Ndongo, Loucoubar Cheikh, Faye Ousmane
hCoV-19/Senegal/140821/2020	EPI_ISL_14598342	2020-12-16	Africa	Senegal	Dakar	Institut Pasteur de Dakar	Institut Pasteur de Dakar	Diallo Amadou, Diagne Moussa Moise, Sankhe Safietou, Marieme Top, Mouhamed Kane, Maimouna Mbanne, Sall Amadou Alpha, Dia Ndongo, Loucoubar Cheikh, Faye Ousmane
hCoV-19/Senegal/1996942/2020	EPI_ISL_8525973	2020-12-17	Africa	Senegal	Dakar	Institut Pasteur de Dakar	Institut Pasteur de Dakar	Diallo Amadou, Diagne Moussa Moise, Dia Ndongo, Sankhe Safietou, Ndiaye Ndack, Loucoubar Cheikh, Faye Ousmane, Sall Amadou Alpha
hCoV-19/Senegal/140871/2020	EPI_ISL_14598343	2020-12-17	Africa	Senegal	Dakar	Institut Pasteur de Dakar	Institut Pasteur de Dakar	Diallo Amadou, Diagne Moussa Moise, Sankhe Safietou, Marieme Top, Mouhamed Kane, Maimouna Mbanne, Sall Amadou Alpha, Dia Ndongo, Loucoubar Cheikh, Faye Ousmane
hCoV-19/Senegal/141020/2020	EPI_ISL_14598344	2020-12-17	Africa	Senegal	Dakar	Institut Pasteur de Dakar	Institut Pasteur de Dakar	Diallo Amadou, Diagne Moussa Moise, Sankhe Safietou, Marieme Top, Mouhamed Kane, Maimouna Mbanne, Sall Amadou Alpha, Dia Ndongo, Loucoubar Cheikh, Faye Ousmane
hCoV-19/Senegal/141029/2020	EPI_ISL_14598345	2020-12-17	Africa	Senegal	Dakar	Institut Pasteur de Dakar	Institut Pasteur de Dakar	Diallo Amadou, Diagne Moussa Moise, Sankhe Safietou, Marieme Top, Mouhamed Kane, Maimouna Mbanne, Sall Amadou Alpha, Dia Ndongo, Loucoubar Cheikh, Faye Ousmane
hCoV-19/Senegal/141135/2020	EPI_ISL_14598346	2020-12-17	Africa	Senegal	Dakar	Institut Pasteur de Dakar	Institut Pasteur de Dakar	Diallo Amadou, Diagne Moussa Moise, Sankhe Safietou, Marieme Top, Mouhamed Kane, Maimouna Mbanne, Sall Amadou Alpha, Dia Ndongo, Loucoubar Cheikh, Faye Ousmane
hCoV-19/Senegal/141417/2020	EPI_ISL_8525977	2020-12-18	Africa	Senegal	Dakar	Institut Pasteur de Dakar	Institut Pasteur de Dakar	Diallo Amadou, Diagne Moussa Moise, Dia Ndongo, Sankhe Safietou, Ndiaye Ndack, Loucoubar Cheikh, Faye Ousmane, Sall Amadou Alpha
hCoV-19/Senegal/1998595/2020	EPI_ISL_8525975	2020-12-18	Africa	Senegal	Dakar	Institut Pasteur de Dakar	Institut Pasteur de Dakar	Diallo Amadou, Diagne Moussa Moise, Dia Ndongo, Sankhe Safietou, Ndiaye Ndack, Loucoubar Cheikh, Faye Ousmane, Sall Amadou Alpha
hCoV-19/Senegal/1998668/2020	EPI_ISL_8525976	2020-12-18	Africa	Senegal	Dakar	Institut Pasteur de Dakar	Institut Pasteur de Dakar	Diallo Amadou, Diagne Moussa Moise, Dia Ndongo, Sankhe Safietou, Ndiaye Ndack, Loucoubar Cheikh, Faye Ousmane, Sall Amadou Alpha
hCoV-19/Senegal/1998039/2020	EPI_ISL_8525974	2020-12-18	Africa	Senegal	Dakar	Institut Pasteur de Dakar	Institut Pasteur de Dakar	Diallo Amadou, Diagne Moussa Moise, Dia Ndongo, Sankhe Safietou, Ndiaye Ndack, Loucoubar Cheikh, Faye Ousmane, Sall Amadou Alpha
hCoV-19/Senegal/141376/2020	EPI_ISL_8727758	2020-12-18	Africa	Senegal	Dakar	Institut Pasteur de Dakar	Institut Pasteur de Dakar	Diallo Amadou, Diagne Moussa Moise, Dia Ndongo, Sankhe Safietou, Ndiaye Ndack, Loucoubar Cheikh, Faye Ousmane, Sall Amadou Alpha
hCoV-19/Senegal/123457/2020	EPI_ISL_14598347	2020-12-18	Africa	Senegal	Louga	Institut Pasteur de Dakar	Institut Pasteur de Dakar	Diallo Amadou, Diagne Moussa Moise, Sankhe Safietou, Marieme Top, Mouhamed Kane, Maimouna Mbanne, Sall Amadou Alpha, Dia Ndongo, Loucoubar Cheikh, Faye Ousmane
hCoV-19/Senegal/141195/2020	EPI_ISL_14598348	2020-12-18	Africa	Senegal	Dakar	Institut Pasteur de Dakar	Institut Pasteur de Dakar	Diallo Amadou, Diagne Moussa Moise, Sankhe Safietou, Marieme Top, Mouhamed Kane, Maimouna Mbanne, Sall Amadou Alpha, Dia Ndongo, Loucoubar Cheikh, Faye Ousmane
hCoV-19/Senegal/141362/2020	EPI_ISL_14598349	2020-12-18	Africa	Senegal	Dakar	Institut Pasteur de Dakar	Institut Pasteur de Dakar	Diallo Amadou, Diagne Moussa Moise, Sankhe Safietou, Marieme Top, Mouhamed Kane, Maimouna Mbanne, Sall Amadou Alpha, Dia Ndongo, Loucoubar Cheikh, Faye Ousmane
hCoV-19/Senegal/141397/2020	EPI_ISL_14598350	2020-12-18	Africa	Senegal	Dakar	Institut Pasteur de Dakar	Institut Pasteur de Dakar	Diallo Amadou, Diagne Moussa Moise, Sankhe Safietou, Marieme Top, Mouhamed Kane, Maimouna Mbanne, Sall Amadou Alpha, Dia Ndongo, Loucoubar Cheikh, Faye Ousmane
hCoV-19/Senegal/141592/2020	EPI_ISL_8525982	2020-12-19	Africa	Senegal	Dakar	Institut Pasteur de Dakar	Institut Pasteur de Dakar	Diallo Amadou, Diagne Moussa Moise, Dia Ndongo, Sankhe Safietou, Ndiaye Ndack, Loucoubar Cheikh, Faye Ousmane, Sall Amadou Alpha
hCoV-19/Senegal/141518/2020	EPI_ISL_8525978	2020-12-19	Africa	Senegal	Dakar	Institut Pasteur de Dakar	Institut Pasteur de Dakar	Diallo Amadou, Diagne Moussa Moise, Dia Ndongo, Sankhe Safietou, Ndiaye Ndack, Loucoubar Cheikh, Faye Ousmane, Sall Amadou Alpha
hCoV-19/Senegal/141605/2020	EPI_ISL_8525984	2020-12-19	Africa	Senegal	Dakar	Institut Pasteur de Dakar	Institut Pasteur de Dakar	Diallo Amadou, Diagne Moussa Moise, Dia Ndongo, Sankhe Safietou, Ndiaye Ndack, Loucoubar Cheikh, Faye Ousmane, Sall Amadou Alpha
hCoV-19/Senegal/141643/2020	EPI_ISL_8525989	2020-12-19	Africa	Senegal	Dakar	Institut Pasteur de Dakar	Institut Pasteur de Dakar	Diallo Amadou, Diagne Moussa Moise, Dia Ndongo, Sankhe Safietou, Ndiaye Ndack, Loucoubar Cheikh, Faye Ousmane, Sall Amadou Alpha
hCoV-19/Senegal/141598/2020	EPI_ISL_8525983	2020-12-19	Africa	Senegal	Dakar	Institut Pasteur de Dakar	Institut Pasteur de Dakar	Diallo Amadou, Diagne Moussa Moise, Dia Ndongo, Sankhe Safietou, Ndiaye Ndack, Loucoubar Cheikh, Faye Ousmane, Sall Amadou Alpha
hCoV-19/Senegal/141627/2020	EPI_ISL_8525985	2020-12-19	Africa	Senegal	Dakar	Institut Pasteur de Dakar	Institut Pasteur de Dakar	Diallo Amadou, Diagne Moussa Moise, Dia Ndongo, Sankhe Safietou, Ndiaye Ndack, Loucoubar Cheikh, Faye Ousmane, Sall Amadou Alpha
hCoV-19/Senegal/141628/2020	EPI_ISL_8525986	2020-12-19	Africa	Senegal	Dakar	Institut Pasteur de Dakar	Institut Pasteur de Dakar	Diallo Amadou, Diagne Moussa Moise, Dia Ndongo, Sankhe Safietou, Ndiaye Ndack, Loucoubar Cheikh, Faye Ousmane, Sall Amadou Alpha
hCoV-19/Senegal/141590/2020	EPI_ISL_8525981	2020-12-19	Africa	Senegal	Dakar	Institut Pasteur de Dakar	Institut Pasteur de Dakar	Diallo Amadou, Diagne Moussa Moise, Dia Ndongo, Sankhe Safietou, Ndiaye Ndack, Loucoubar Cheikh, Faye Ousmane, Sall Amadou Alpha
hCoV-19/Senegal/141633/2020	EPI_ISL_8525987	2020-12-19	Africa	Senegal	Dakar	Institut Pasteur de Dakar	Institut Pasteur de Dakar	Diallo Amadou, Diagne Moussa Moise, Dia Ndongo, Sankhe Safietou, Ndiaye Ndack, Loucoubar Cheikh, Faye Ousmane, Sall Amadou Alpha
hCoV-19/Senegal/141636/2020	EPI_ISL_8525988	2020-12-19	Africa	Senegal	Dakar	Institut Pasteur de Dakar	Institut Pasteur de Dakar	Diallo Amadou, Diagne Moussa Moise, Dia Ndongo, Sankhe Safietou, Ndiaye Ndack, Loucoubar Cheikh, Faye Ousmane, Sall Amadou Alpha
hCoV-19/Senegal/123492/2020	EPI_ISL_14598351	2020-12-19	Africa	Senegal	Louga	Institut Pasteur de Dakar	Institut Pasteur de Dakar	Diallo Amadou, Diagne Moussa Moise, Sankhe Safietou, Marieme Top, Mouhamed Kane, Maimouna Mbanne, Sall Amadou Alpha, Dia Ndongo, Loucoubar Cheikh, Faye Ousmane
hCoV-19/Senegal/123493/2020	EPI_ISL_14598352	2020-12-19	Africa	Senegal	Louga	Institut Pasteur de Dakar	Institut Pasteur de Dakar	Diallo Amadou, Diagne Moussa Moise, Sankhe Safietou, Marieme Top, Mouhamed Kane, Maimouna Mbanne, Sall Amadou Alpha, Dia Ndongo, Loucoubar Cheikh, Faye Ousmane
hCoV-19/Senegal/123494/2020	EPI_ISL_14598353	2020-12-19	Africa	Senegal	Louga	Institut Pasteur de Dakar	Institut Pasteur de Dakar	Diallo Amadou, Diagne Moussa Moise, Sankhe Safietou, Marieme Top, Mouhamed Kane, Maimouna Mbanne, Sall Amadou Alpha, Dia Ndongo, Loucoubar Cheikh, Faye Ousmane
hCoV-19/Senegal/123551/2020	EPI_ISL_14598354	2020-12-19	Africa	Senegal	Louga	Institut Pasteur de Dakar	Institut Pasteur de Dakar	Diallo Amadou, Diagne Moussa Moise, Sankhe Safietou, Marieme Top, Mouhamed Kane, Maimouna Mbanne, Sall Amadou Alpha, Dia Ndongo, Loucoubar Cheikh, Faye Ousmane
hCoV-19/Senegal/123552/2020	EPI_ISL_14598355	2020-12-19	Africa	Senegal	Louga	Institut Pasteur de Dakar	Institut Pasteur de Dakar	Diallo Amadou, Diagne Moussa Moise, Sankhe Safietou, Marieme Top, Mouhamed Kane, Maimouna Mbanne, Sall Amadou Alpha, Dia Ndongo, Loucoubar Cheikh, Faye Ousmane
hCoV-19/Senegal/1999762/2020	EPI_ISL_8525980	2020-12-20	Africa	Senegal	Dakar	Institut Pasteur de Dakar	Institut Pasteur de Dakar	Diallo Amadou, Diagne Moussa Moise, Dia Ndongo, Sankhe Safietou, Ndiaye Ndack, Loucoubar Cheikh, Faye Ousmane, Sall Amadou Alpha
hCoV-19/Senegal/141668/2020	EPI_ISL_8525990	2020-12-20	Africa	Senegal	Dakar	Institut Pasteur de Dakar	Institut Pasteur de Dakar	Diallo Amadou, Diagne Moussa Moise, Dia Ndongo, Sankhe Safietou, Ndiaye Ndack, Loucoubar Cheikh, Faye Ousmane, Sall Amadou Alpha
hCoV-19/Senegal/141659/2020	EPI_ISL_8525993	2020-12-20	Africa	Senegal	Dakar	Institut Pasteur de Dakar	Institut Pasteur de Dakar	Diallo Amadou, Diagne Moussa Moise, Dia Ndongo, Sankhe Safietou, Ndiaye Ndack, Loucoubar Cheikh, Faye Ousmane, Sall Amadou Alpha
hCoV-19/Senegal/141652/2020	EPI_ISL_8525992	2020-12-20	Africa	Senegal	Dakar	Institut Pasteur de Dakar	Institut Pasteur de Dakar	Diallo Amadou, Diagne Moussa Moise, Dia Ndongo, Sankhe Safietou, Ndiaye Ndack, Loucoubar Cheikh, Faye Ousmane, Sall Amadou Alpha
hCoV-19/Senegal/141649/2020	EPI_ISL_8525991	2020-12-20	Africa	Senegal	Dakar	Institut Pasteur de Dakar	Institut Pasteur de Dakar	Diallo Amadou, Diagne Moussa Moise, Dia Ndongo, Sankhe Safietou, Ndiaye Ndack, Loucoubar Cheikh, Faye Ousmane, Sall Amadou Alpha
hCoV-19/Senegal/1999731/2020	EPI_ISL_8525979	2020-12-20	Africa	Senegal	Dakar	Institut Pasteur de Dakar	Institut Pasteur de Dakar	Diallo Amadou, Diagne Moussa Moise, Dia Ndongo, Sankhe Safietou, Ndiaye Ndack, Loucoubar Cheikh, Faye Ousmane, Sall Amadou Alpha
hCoV-19/Senegal/141660/2020	EPI_ISL_8525994	2020-12-20	Africa	Senegal	Dakar	Institut Pasteur de Dakar	Institut Pasteur de Dakar	Diallo Amadou, Diagne Moussa Moise, Dia Ndongo, Sankhe Safietou, Ndiaye Ndack, Loucoubar Cheikh, Faye Ousmane, Sall Amadou Alpha
hCoV-19/Senegal/141663/2020	EPI_ISL_8525995	2020-12-20	Africa	Senegal	Dakar	Institut Pasteur de Dakar	Institut Pasteur de Dakar	Diallo Amadou, Diagne Moussa Moise, Dia Ndongo, Sankhe Safietou, Ndiaye Ndack, Loucoubar Cheikh, Faye Ousmane, Sall Amadou Alpha
hCoV-19/Senegal/123565/2020	EPI_ISL_14598356	2020-12-20	Africa	Senegal	Louga	Institut Pasteur de Dakar	Institut Pasteur de Dakar	Diallo Amadou, Diagne Moussa Moise, Sankhe Safietou, Marieme Top, Mouhamed Kane, Maimouna Mbanne, Sall Amadou Alpha, Dia Ndongo, Loucoubar Cheikh, Faye Ousmane
hCoV-19/Senegal/123566/2020	EPI_ISL_14598357	2020-12-20	Africa	Senegal	Louga	Institut Pasteur de Dakar	Institut Pasteur de Dakar	Diallo Amadou, Diagne Moussa Moise, Sankhe Safietou, Marieme Top, Mouhamed Kane, Maimouna Mbanne, Sall Amadou Alpha, Dia Ndongo, Loucoubar Cheikh, Faye Ousmane
hCoV-19/Senegal/123569/2020	EPI_ISL_14598358	2020-12-20	Africa	Senegal	Louga	Institut Pasteur de Dakar	Institut Pasteur de Dakar	Diallo Amadou, Diagne Moussa Moise, Sankhe Safietou, Marieme Top, Mouhamed Kane, Maimouna Mbanne, Sall Amadou Alpha, Dia Ndongo, Loucoubar Cheikh, Faye Ousmane
hCoV-19/Senegal/141985/2020	EPI_ISL_8526027	2020-12-21	Africa	Senegal	Dakar	Institut Pasteur de Dakar	Institut Pasteur de Dakar	Diallo Amadou, Diagne Moussa Moise, Dia Ndongo, Sankhe Safietou, Ndiaye Ndack, Loucoubar Cheikh, Faye Ousmane, Sall Amadou Alpha
hCoV-19/Senegal/141989/2020	EPI_ISL_8526002	2020-12-21	Africa	Senegal	Dakar	Institut Pasteur de Dakar	Institut Pasteur de Dakar	Diallo Amadou, Diagne Moussa Moise, Dia Ndongo, Sankhe Safietou, Ndiaye Ndack, Loucoubar Cheikh, Faye Ousmane, Sall Amadou Alpha
hCoV-19/Senegal/141728/2020	EPI_ISL_8526000	2020-12-21	Africa	Senegal	Dakar	Institut Pasteur de Dakar	Institut Pasteur de Dakar	Diallo Amadou, Diagne Moussa Moise, Dia Ndongo, Sankhe Safietou, Ndiaye Ndack, Loucoubar Cheikh, Faye Ousmane, Sall Amadou Alpha
hCoV-19/Senegal/2000608/2020	EPI_ISL_8525998	2020-12-21	Africa	Senegal	Dakar	Institut Pasteur de Dakar	Institut Pasteur de Dakar	Diallo Amadou, Diagne Moussa Moise, Dia Ndongo, Sankhe Safietou, Ndiaye Ndack, Loucoubar Cheikh, Faye Ousmane, Sall Amadou Alpha
hCoV-19/Senegal/141731/2020	EPI_ISL_8526001	2020-12-21	Africa	Senegal	Dakar	Institut Pasteur de Dakar	Institut Pasteur de Dakar	Diallo Amadou, Diagne Moussa Moise, Dia Ndongo, Sankhe Safietou, Ndiaye Ndack, Loucoubar Cheikh, Faye Ousmane, Sall Amadou Alpha
hCoV-19/Senegal/141952/2020	EPI_ISL_8526015	2020-12-21	Africa	Senegal	Dakar	Institut Pasteur de Dakar	Institut Pasteur de Dakar	Diallo Amadou, Diagne Moussa Moise, Dia Ndongo, Sankhe Safietou, Ndiaye Ndack, Loucoubar Cheikh, Faye Ousmane, Sall Amadou Alpha
hCoV-19/Senegal/141965/2020	EPI_ISL_8526022	2020-12-21	Africa	Senegal	Dakar	Institut Pasteur de Dakar	Institut Pasteur de Dakar	Diallo Amadou, Diagne Moussa Moise, Dia Ndongo, Sankhe Safietou, Ndiaye Ndack, Loucoubar Cheikh, Faye Ousmane, Sall Amadou Alpha
hCoV-19/Senegal/2000294/2020	EPI_ISL_8525996	2020-12-21	Africa	Senegal	Dakar	Institut Pasteur de Dakar	Institut Pasteur de Dakar	Diallo Amadou, Diagne Moussa Moise, Dia Ndongo, Sankhe Safietou, Ndiaye Ndack, Loucoubar Cheikh, Faye Ousmane, Sall Amadou Alpha
hCoV-19/Senegal/2000339/2020	EPI_ISL_8525997	2020-12-21	Africa	Senegal	Dakar	Institut Pasteur de Dakar	Institut Pasteur de Dakar	Diallo Amadou, Diagne Moussa Moise, Dia Ndongo, Sankhe Safietou, Ndiaye Ndack, Loucoubar Cheikh, Faye Ousmane, Sall Amadou Alpha
hCoV-19/Senegal/141882/2020	EPI_ISL_8526012	2020-12-21	Africa	Senegal	Dakar	Institut Pasteur de Dakar	Institut Pasteur de Dakar	Diallo Amadou, Diagne Moussa Moise, Dia Ndongo, Sankhe Safietou, Ndiaye Ndack, Loucoubar Cheikh, Faye Ousmane, Sall Amadou Alpha
hCoV-19/Senegal/141771/2020	EPI_ISL_8526004	2020-12-21	Africa	Senegal	Dakar	Institut Pasteur de Dakar	Institut Pasteur de Dakar	Diallo Amadou, Diagne Moussa Moise, Dia Ndongo, Sankhe Safietou, Ndiaye Ndack, Loucoubar Cheikh, Faye Ousmane, Sall Amadou Alpha
hCoV-19/Senegal/141851/2020	EPI_ISL_8526008	2020-12-21	Africa	Senegal	Dakar	Institut Pasteur de Dakar	Institut Pasteur de Dakar	Diallo Amadou, Diagne Moussa Moise, Dia Ndongo, Sankhe Safietou, Ndiaye Ndack, Loucoubar Cheikh, Faye Ousmane, Sall Amadou Alpha
hCoV-19/Senegal/141810/2020	EPI_ISL_8526009	2020-12-21	Africa	Senegal	Dakar	Institut Pasteur de Dakar	Institut Pasteur de Dakar	Diallo Amadou, Diagne Moussa Moise, Dia Ndongo, Sankhe Safietou, Ndiaye Ndack, Loucoubar Cheikh, Faye Ousmane, Sall Amadou Alpha
hCoV-19/Senegal/142010/2020	EPI_ISL_8526029	2020-12-21	Africa	Senegal	Dakar	Institut Pasteur de Dakar	Institut Pasteur de Dakar	Diallo Amadou, Diagne Moussa Moise, Dia Ndongo, Sankhe Safietou, Ndiaye Ndack, Loucoubar Cheikh, Faye Ousmane, Sall Amadou Alpha
hCoV-19/Senegal/141951/2020	EPI_ISL_8526014	2020-12-21	Africa	Senegal	Dakar	Institut Pasteur de Dakar	Institut Pasteur de Dakar	Diallo Amadou, Diagne Moussa Moise, Dia Ndongo, Sankhe Safietou, Ndiaye Ndack, Loucoubar Cheikh, Faye Ousmane, Sall Amadou Alpha
hCoV-19/Senegal/141935/2020	EPI_ISL_8526024	2020-12-21	Africa	Senegal	Dakar	Institut Pasteur de Dakar	Institut Pasteur de Dakar	Diallo Amadou, Diagne Moussa Moise, Dia Ndongo, Sankhe Safietou, Ndiaye Ndack, Loucoubar Cheikh, Faye Ousmane, Sall Amadou Alpha
hCoV-19/Senegal/142007/2020	EPI_ISL_8526028	2020-12-21	Africa	Senegal	Dakar	Institut Pasteur de Dakar	Institut Pasteur de Dakar	Diallo Amadou, Diagne Moussa Moise, Dia Ndongo, Sankhe Safietou, Ndiaye Ndack, Loucoubar Cheikh, Faye Ousmane, Sall Amadou Alpha
hCoV-19/Senegal/141953/2020	EPI_ISL_8526016	2020-12-21	Africa	Senegal	Dakar	Institut Pasteur de Dakar	Institut Pasteur de Dakar	Diallo Amadou, Diagne Moussa Moise, Dia Ndongo, Sankhe Safietou, Ndiaye Ndack, Loucoubar Cheikh, Faye Ousmane, Sall Amadou Alpha
hCoV-19/Senegal/141960/2020	EPI_ISL_8526021	2020-12-21	Africa	Senegal	Dakar	Institut Pasteur de Dakar	Institut Pasteur de Dakar	Diallo Amadou, Diagne Moussa Moise, Dia Ndongo, Sankhe Safietou, Ndiaye Ndack, Loucoubar Cheikh, Faye Ousmane, Sall Amadou Alpha
hCoV-19/Senegal/141944/2020	EPI_ISL_8526025	2020-12-21	Africa	Senegal	Dakar	Institut Pasteur de Dakar	Institut Pasteur de Dakar	Diallo Amadou, Diagne Moussa Moise, Dia Ndongo, Sankhe Safietou, Ndiaye Ndack, Loucoubar Cheikh, Faye Ousmane, Sall Amadou Alpha
hCoV-19/Senegal/142036/2020	EPI_ISL_8526030	2020-12-21	Africa	Senegal	Dakar	Institut Pasteur de Dakar	Institut Pasteur de Dakar	Diallo Amadou, Diagne Moussa Moise, Dia Ndongo, Sankhe Safietou, Ndiaye Ndack, Loucoubar Cheikh, Faye Ousmane, Sall Amadou Alpha
hCoV-19/Senegal/141957/2020	EPI_ISL_8526018	2020-12-21	Africa	Senegal	Dakar	Institut Pasteur de Dakar	Institut Pasteur de Dakar	Diallo Amadou, Diagne Moussa Moise, Dia Ndongo, Sankhe Safietou, Ndiaye Ndack, Loucoubar Cheikh, Faye Ousmane, Sall Amadou Alpha
hCoV-19/Senegal/141955/2020	EPI_ISL_8526017	2020-12-21	Africa	Senegal	Dakar	Institut Pasteur de Dakar	Institut Pasteur de Dakar	Diallo Amadou, Diagne Moussa Moise, Dia Ndongo, Sankhe Safietou, Ndiaye Ndack, Loucoubar Cheikh, Faye Ousmane, Sall Amadou Alpha
hCoV-19/Senegal/141946/2020	EPI_ISL_8526026	2020-12-21	Africa	Senegal	Dakar	Institut Pasteur de Dakar	Institut Pasteur de Dakar	Diallo Amadou, Diagne Moussa Moise, Dia Ndongo, Sankhe Safietou, Ndiaye Ndack, Loucoubar Cheikh, Faye Ousmane, Sall Amadou Alpha
hCoV-19/Senegal/141784/2020	EPI_ISL_8526003	2020-12-21	Africa	Senegal	Dakar	Institut Pasteur de Dakar	Institut Pasteur de Dakar	Diallo Amadou, Diagne Moussa Moise, Dia Ndongo, Sankhe Safietou, Ndiaye Ndack, Loucoubar Cheikh, Faye Ousmane, Sall Amadou Alpha
hCoV-19/Senegal/2000721/2020	EPI_ISL_8525999	2020-12-21	Africa	Senegal	Dakar	Institut Pasteur de Dakar	Institut Pasteur de Dakar	Diallo Amadou, Diagne Moussa Moise, Dia Ndongo, Sankhe Safietou, Ndiaye Ndack, Loucoubar Cheikh, Faye Ousmane, Sall Amadou Alpha
hCoV-19/Senegal/141908/2020	EPI_ISL_8526019	2020-12-21	Africa	Senegal	Dakar	Institut Pasteur de Dakar	Institut Pasteur de Dakar	Diallo Amadou, Diagne Moussa Moise, Dia Ndongo, Sankhe Safietou, Ndiaye Ndack, Loucoubar Cheikh, Faye Ousmane, Sall Amadou Alpha
hCoV-19/Senegal/141928/2020	EPI_ISL_8526023	2020-12-21	Africa	Senegal	Dakar	Institut Pasteur de Dakar	Institut Pasteur de Dakar	Diallo Amadou, Diagne Moussa Moise, Dia Ndongo, Sankhe Safietou, Ndiaye Ndack, Loucoubar Cheikh, Faye Ousmane, Sall Amadou Alpha
hCoV-19/Senegal/141878/2020	EPI_ISL_8526011	2020-12-21	Africa	Senegal	Dakar	Institut Pasteur de Dakar	Institut Pasteur de Dakar	Diallo Amadou, Diagne Moussa Moise, Dia Ndongo, Sankhe Safietou, Ndiaye Ndack, Loucoubar Cheikh, Faye Ousmane, Sall Amadou Alpha
hCoV-19/Senegal/129485/2020	EPI_ISL_8526036	2020-12-21	Africa	Senegal	Fatick	Institut Pasteur de Dakar	Institut Pasteur de Dakar	Diallo Amadou, Diagne Moussa Moise, Dia Ndongo, Sankhe Safietou, Ndiaye Ndack, Loucoubar Cheikh, Faye Ousmane, Sall Amadou Alpha
hCoV-19/Senegal/141799/2020	EPI_ISL_8526005	2020-12-21	Africa	Senegal	Dakar	Institut Pasteur de Dakar	Institut Pasteur de Dakar	Diallo Amadou, Diagne Moussa Moise, Dia Ndongo, Sankhe Safietou, Ndiaye Ndack, Loucoubar Cheikh, Faye Ousmane, Sall Amadou Alpha
hCoV-19/Senegal/141890/2020	EPI_ISL_8526013	2020-12-21	Africa	Senegal	Dakar	Institut Pasteur de Dakar	Institut Pasteur de Dakar	Diallo Amadou, Diagne Moussa Moise, Dia Ndongo, Sankhe Safietou, Ndiaye Ndack, Loucoubar Cheikh, Faye Ousmane, Sall Amadou Alpha
hCoV-19/Senegal/141800/2020	EPI_ISL_8526007	2020-12-21	Africa	Senegal	Dakar	Institut Pasteur de Dakar	Institut Pasteur de Dakar	Diallo Amadou, Diagne Moussa Moise, Dia Ndongo, Sankhe Safietou, Ndiaye Ndack, Loucoubar Cheikh, Faye Ousmane, Sall Amadou Alpha
hCoV-19/Senegal/141959/2020	EPI_ISL_8526020	2020-12-21	Africa	Senegal	Dakar	Institut Pasteur de Dakar	Institut Pasteur de Dakar	Diallo Amadou, Diagne Moussa Moise, Dia Ndongo, Sankhe Safietou, Ndiaye Ndack, Loucoubar Cheikh, Faye Ousmane, Sall Amadou Alpha
hCoV-19/Senegal/123603/2020	EPI_ISL_14598359	2020-12-21	Africa	Senegal	Louga	Institut Pasteur de Dakar	Institut Pasteur de Dakar	Diallo Amadou, Diagne Moussa Moise, Sankhe Safietou, Marieme Top, Mouhamed Kane, Maimouna Mbanne, Sall Amadou Alpha, Dia Ndongo, Loucoubar Cheikh, Faye Ousmane
hCoV-19/Senegal/141866/2020	EPI_ISL_14598360	2020-12-21	Africa	Senegal	Dakar	Institut Pasteur de Dakar	Institut Pasteur de Dakar	Diallo Amadou, Diagne Moussa Moise, Sankhe Safietou, Marieme Top, Mouhamed Kane, Maimouna Mbanne, Sall Amadou Alpha, Dia Ndongo, Loucoubar Cheikh, Faye Ousmane
hCoV-19/Senegal/142038/2020	EPI_ISL_14598362	2020-12-21	Africa	Senegal	Dakar	Institut Pasteur de Dakar	Institut Pasteur de Dakar	Diallo Amadou, Diagne Moussa Moise, Sankhe Safietou, Marieme Top, Mouhamed Kane, Maimouna Mbanne, Sall Amadou Alpha, Dia Ndongo, Loucoubar Cheikh, Faye Ousmane
hCoV-19/Senegal/2001378/2020	EPI_ISL_8526010	2020-12-22	Africa	Senegal	Dakar	Institut Pasteur de Dakar	Institut Pasteur de Dakar	Diallo Amadou, Diagne Moussa Moise, Dia Ndongo, Sankhe Safietou, Ndiaye Ndack, Loucoubar Cheikh, Faye Ousmane, Sall Amadou Alpha
hCoV-19/Senegal/2001267/2020	EPI_ISL_8526006	2020-12-22	Africa	Senegal	Dakar	Institut Pasteur de Dakar	Institut Pasteur de Dakar	Diallo Amadou, Diagne Moussa Moise, Dia Ndongo, Sankhe Safietou, Ndiaye Ndack, Loucoubar Cheikh, Faye Ousmane, Sall Amadou Alpha
hCoV-19/Senegal/2001693/2020	EPI_ISL_8526031	2020-12-22	Africa	Senegal	Dakar	Institut Pasteur de Dakar	Institut Pasteur de Dakar	Diallo Amadou, Diagne Moussa Moise, Dia Ndongo, Sankhe Safietou, Ndiaye Ndack, Loucoubar Cheikh, Faye Ousmane, Sall Amadou Alpha
hCoV-19/Senegal/142161/2020	EPI_ISL_8526032	2020-12-22	Africa	Senegal	Dakar	Institut Pasteur de Dakar	Institut Pasteur de Dakar	Diallo Amadou, Diagne Moussa Moise, Dia Ndongo, Sankhe Safietou, Ndiaye Ndack, Loucoubar Cheikh, Faye Ousmane, Sall Amadou Alpha
hCoV-19/Senegal/129511/2020	EPI_ISL_8526037	2020-12-22	Africa	Senegal	Kaolack	Institut Pasteur de Dakar	Institut Pasteur de Dakar	Diallo Amadou, Diagne Moussa Moise, Dia Ndongo, Sankhe Safietou, Ndiaye Ndack, Loucoubar Cheikh, Faye Ousmane, Sall Amadou Alpha
hCoV-19/Senegal/129514/2020	EPI_ISL_8526042	2020-12-22	Africa	Senegal	Kaolack	Institut Pasteur de Dakar	Institut Pasteur de Dakar	Diallo Amadou, Diagne Moussa Moise, Dia Ndongo, Sankhe Safietou, Ndiaye Ndack, Loucoubar Cheikh, Faye Ousmane, Sall Amadou Alpha
hCoV-19/Senegal/129522/2020	EPI_ISL_8526043	2020-12-22	Africa	Senegal	Kaolack	Institut Pasteur de Dakar	Institut Pasteur de Dakar	Diallo Amadou, Diagne Moussa Moise, Dia Ndongo, Sankhe Safietou, Ndiaye Ndack, Loucoubar Cheikh, Faye Ousmane, Sall Amadou Alpha
hCoV-19/Senegal/123635/2020	EPI_ISL_14598361	2020-12-22	Africa	Senegal	Diourbel	Institut Pasteur de Dakar	Institut Pasteur de Dakar	Diallo Amadou, Diagne Moussa Moise, Sankhe Safietou, Marieme Top, Mouhamed Kane, Maimouna Mbanne, Sall Amadou Alpha, Dia Ndongo, Loucoubar Cheikh, Faye Ousmane
hCoV-19/Senegal/142213/2020	EPI_ISL_14598365	2020-12-22	Africa	Senegal	Dakar	Institut Pasteur de Dakar	Institut Pasteur de Dakar	Diallo Amadou, Diagne Moussa Moise, Sankhe Safietou, Marieme Top, Mouhamed Kane, Maimouna Mbanne, Sall Amadou Alpha, Dia Ndongo, Loucoubar Cheikh, Faye Ousmane
hCoV-19/Senegal/2002122/2020	EPI_ISL_8526034	2020-12-23	Africa	Senegal	Dakar	Institut Pasteur de Dakar	Institut Pasteur de Dakar	Diallo Amadou, Diagne Moussa Moise, Dia Ndongo, Sankhe Safietou, Ndiaye Ndack, Loucoubar Cheikh, Faye Ousmane, Sall Amadou Alpha
hCoV-19/Senegal/142578/2020	EPI_ISL_8526039	2020-12-23	Africa	Senegal	Dakar	Institut Pasteur de Dakar	Institut Pasteur de Dakar	Diallo Amadou, Diagne Moussa Moise, Dia Ndongo, Sankhe Safietou, Ndiaye Ndack, Loucoubar Cheikh, Faye Ousmane, Sall Amadou Alpha
hCoV-19/Senegal/2001882/2020	EPI_ISL_8526033	2020-12-23	Africa	Senegal	Dakar	Institut Pasteur de Dakar	Institut Pasteur de Dakar	Diallo Amadou, Diagne Moussa Moise, Dia Ndongo, Sankhe Safietou, Ndiaye Ndack, Loucoubar Cheikh, Faye Ousmane, Sall Amadou Alpha
hCoV-19/Senegal/142372/2020	EPI_ISL_8526035	2020-12-23	Africa	Senegal	Dakar	Institut Pasteur de Dakar	Institut Pasteur de Dakar	Diallo Amadou, Diagne Moussa Moise, Dia Ndongo, Sankhe Safietou, Ndiaye Ndack, Loucoubar Cheikh, Faye Ousmane, Sall Amadou Alpha
hCoV-19/Senegal/142500/2020	EPI_ISL_8526038	2020-12-23	Africa	Senegal	Dakar	Institut Pasteur de Dakar	Institut Pasteur de Dakar	Diallo Amadou, Diagne Moussa Moise, Dia Ndongo, Sankhe Safietou, Ndiaye Ndack, Loucoubar Cheikh, Faye Ousmane, Sall Amadou Alpha
hCoV-19/Senegal/123650/2020	EPI_ISL_14598363	2020-12-23	Africa	Senegal	Louga	Institut Pasteur de Dakar	Institut Pasteur de Dakar	Diallo Amadou, Diagne Moussa Moise, Sankhe Safietou, Marieme Top, Mouhamed Kane, Maimouna Mbanne, Sall Amadou Alpha, Dia Ndongo, Loucoubar Cheikh, Faye Ousmane
hCoV-19/Senegal/123667/2020	EPI_ISL_14598364	2020-12-23	Africa	Senegal	Diourbel	Institut Pasteur de Dakar	Institut Pasteur de Dakar	Diallo Amadou, Diagne Moussa Moise, Sankhe Safietou, Marieme Top, Mouhamed Kane, Maimouna Mbanne, Sall Amadou Alpha, Dia Ndongo, Loucoubar Cheikh, Faye Ousmane
hCoV-19/Senegal/142890/2020	EPI_ISL_8526052	2020-12-24	Africa	Senegal	Dakar	Institut Pasteur de Dakar	Institut Pasteur de Dakar	Diallo Amadou, Diagne Moussa Moise, Dia Ndongo, Sankhe Safietou, Ndiaye Ndack, Loucoubar Cheikh, Faye Ousmane, Sall Amadou Alpha
hCoV-19/Senegal/2002890/2020	EPI_ISL_8526040	2020-12-24	Africa	Senegal	Dakar	Institut Pasteur de Dakar	Institut Pasteur de Dakar	Diallo Amadou, Diagne Moussa Moise, Dia Ndongo, Sankhe Safietou, Ndiaye Ndack, Loucoubar Cheikh, Faye Ousmane, Sall Amadou Alpha
hCoV-19/Senegal/2002928/2020	EPI_ISL_8526041	2020-12-24	Africa	Senegal	Dakar	Institut Pasteur de Dakar	Institut Pasteur de Dakar	Diallo Amadou, Diagne Moussa Moise, Dia Ndongo, Sankhe Safietou, Ndiaye Ndack, Loucoubar Cheikh, Faye Ousmane, Sall Amadou Alpha
hCoV-19/Senegal/142670/2020	EPI_ISL_8526044	2020-12-24	Africa	Senegal	Dakar	Institut Pasteur de Dakar	Institut Pasteur de Dakar	Diallo Amadou, Diagne Moussa Moise, Dia Ndongo, Sankhe Safietou, Ndiaye Ndack, Loucoubar Cheikh, Faye Ousmane, Sall Amadou Alpha
hCoV-19/Senegal/142718/2020	EPI_ISL_8526045	2020-12-24	Africa	Senegal	Dakar	Institut Pasteur de Dakar	Institut Pasteur de Dakar	Diallo Amadou, Diagne Moussa Moise, Dia Ndongo, Sankhe Safietou, Ndiaye Ndack, Loucoubar Cheikh, Faye Ousmane, Sall Amadou Alpha
hCoV-19/Senegal/142728/2020	EPI_ISL_8526046	2020-12-24	Africa	Senegal	Dakar	Institut Pasteur de Dakar	Institut Pasteur de Dakar	Diallo Amadou, Diagne Moussa Moise, Dia Ndongo, Sankhe Safietou, Ndiaye Ndack, Loucoubar Cheikh, Faye Ousmane, Sall Amadou Alpha
hCoV-19/Senegal/142737/2020	EPI_ISL_8526047	2020-12-24	Africa	Senegal	Dakar	Institut Pasteur de Dakar	Institut Pasteur de Dakar	Diallo Amadou, Diagne Moussa Moise, Dia Ndongo, Sankhe Safietou, Ndiaye Ndack, Loucoubar Cheikh, Faye Ousmane, Sall Amadou Alpha
hCoV-19/Senegal/142857/2020	EPI_ISL_8526051	2020-12-24	Africa	Senegal	Dakar	Institut Pasteur de Dakar	Institut Pasteur de Dakar	Diallo Amadou, Diagne Moussa Moise, Dia Ndongo, Sankhe Safietou, Ndiaye Ndack, Loucoubar Cheikh, Faye Ousmane, Sall Amadou Alpha
hCoV-19/Senegal/142742/2020	EPI_ISL_8526048	2020-12-24	Africa	Senegal	Dakar	Institut Pasteur de Dakar	Institut Pasteur de Dakar	Diallo Amadou, Diagne Moussa Moise, Dia Ndongo, Sankhe Safietou, Ndiaye Ndack, Loucoubar Cheikh, Faye Ousmane, Sall Amadou Alpha
hCoV-19/Senegal/123686/2020	EPI_ISL_14598366	2020-12-24	Africa	Senegal	Diourbel	Institut Pasteur de Dakar	Institut Pasteur de Dakar	Diallo Amadou, Diagne Moussa Moise, Sankhe Safietou, Marieme Top, Mouhamed Kane, Maimouna Mbanne, Sall Amadou Alpha, Dia Ndongo, Loucoubar Cheikh, Faye Ousmane
hCoV-19/Senegal/123725/2020	EPI_ISL_14598367	2020-12-24	Africa	Senegal	Louga	Institut Pasteur de Dakar	Institut Pasteur de Dakar	Diallo Amadou, Diagne Moussa Moise, Sankhe Safietou, Marieme Top, Mouhamed Kane, Maimouna Mbanne, Sall Amadou Alpha, Dia Ndongo, Loucoubar Cheikh, Faye Ousmane
hCoV-19/Senegal/123758/2020	EPI_ISL_14598368	2020-12-24	Africa	Senegal	Louga	Institut Pasteur de Dakar	Institut Pasteur de Dakar	Diallo Amadou, Diagne Moussa Moise, Sankhe Safietou, Marieme Top, Mouhamed Kane, Maimouna Mbanne, Sall Amadou Alpha, Dia Ndongo, Loucoubar Cheikh, Faye Ousmane
hCoV-19/Senegal/123762/2020	EPI_ISL_14598369	2020-12-24	Africa	Senegal	Louga	Institut Pasteur de Dakar	Institut Pasteur de Dakar	Diallo Amadou, Diagne Moussa Moise, Sankhe Safietou, Marieme Top, Mouhamed Kane, Maimouna Mbanne, Sall Amadou Alpha, Dia Ndongo, Loucoubar Cheikh, Faye Ousmane
hCoV-19/Senegal/123778/2020	EPI_ISL_14598370	2020-12-24	Africa	Senegal	Diourbel	Institut Pasteur de Dakar	Institut Pasteur de Dakar	Diallo Amadou, Diagne Moussa Moise, Sankhe Safietou, Marieme Top, Mouhamed Kane, Maimouna Mbanne, Sall Amadou Alpha, Dia Ndongo, Loucoubar Cheikh, Faye Ousmane
hCoV-19/Senegal/123779/2020	EPI_ISL_14598371	2020-12-24	Africa	Senegal	Diourbel	Institut Pasteur de Dakar	Institut Pasteur de Dakar	Diallo Amadou, Diagne Moussa Moise, Sankhe Safietou, Marieme Top, Mouhamed Kane, Maimouna Mbanne, Sall Amadou Alpha, Dia Ndongo, Loucoubar Cheikh, Faye Ousmane
hCoV-19/Senegal/123794/2020	EPI_ISL_14598372	2020-12-24	Africa	Senegal	Louga	Institut Pasteur de Dakar	Institut Pasteur de Dakar	Diallo Amadou, Diagne Moussa Moise, Sankhe Safietou, Marieme Top, Mouhamed Kane, Maimouna Mbanne, Sall Amadou Alpha, Dia Ndongo, Loucoubar Cheikh, Faye Ousmane
hCoV-19/Senegal/123796/2020	EPI_ISL_14598373	2020-12-24	Africa	Senegal	Louga	Institut Pasteur de Dakar	Institut Pasteur de Dakar	Diallo Amadou, Diagne Moussa Moise, Sankhe Safietou, Marieme Top, Mouhamed Kane, Maimouna Mbanne, Sall Amadou Alpha, Dia Ndongo, Loucoubar Cheikh, Faye Ousmane
hCoV-19/Senegal/123821/2020	EPI_ISL_14598374	2020-12-24	Africa	Senegal	Diourbel	Institut Pasteur de Dakar	Institut Pasteur de Dakar	Diallo Amadou, Diagne Moussa Moise, Sankhe Safietou, Marieme Top, Mouhamed Kane, Maimouna Mbanne, Sall Amadou Alpha, Dia Ndongo, Loucoubar Cheikh, Faye Ousmane
hCoV-19/Senegal/123822/2020	EPI_ISL_14598375	2020-12-24	Africa	Senegal	Diourbel	Institut Pasteur de Dakar	Institut Pasteur de Dakar	Diallo Amadou, Diagne Moussa Moise, Sankhe Safietou, Marieme Top, Mouhamed Kane, Maimouna Mbanne, Sall Amadou Alpha, Dia Ndongo, Loucoubar Cheikh, Faye Ousmane
hCoV-19/Senegal/142753/2020	EPI_ISL_14598377	2020-12-24	Africa	Senegal	Dakar	Institut Pasteur de Dakar	Institut Pasteur de Dakar	Diallo Amadou, Diagne Moussa Moise, Sankhe Safietou, Marieme Top, Mouhamed Kane, Maimouna Mbanne, Sall Amadou Alpha, Dia Ndongo, Loucoubar Cheikh, Faye Ousmane
hCoV-19/Senegal/142733/2020	EPI_ISL_14598378	2020-12-24	Africa	Senegal	Dakar	Institut Pasteur de Dakar	Institut Pasteur de Dakar	Diallo Amadou, Diagne Moussa Moise, Sankhe Safietou, Marieme Top, Mouhamed Kane, Maimouna Mbanne, Sall Amadou Alpha, Dia Ndongo, Loucoubar Cheikh, Faye Ousmane
hCoV-19/Senegal/142741/2020	EPI_ISL_14598379	2020-12-24	Africa	Senegal	Dakar	Institut Pasteur de Dakar	Institut Pasteur de Dakar	Diallo Amadou, Diagne Moussa Moise, Sankhe Safietou, Marieme Top, Mouhamed Kane, Maimouna Mbanne, Sall Amadou Alpha, Dia Ndongo, Loucoubar Cheikh, Faye Ousmane
hCoV-19/Senegal/142748/2020	EPI_ISL_14598380	2020-12-24	Africa	Senegal	Dakar	Institut Pasteur de Dakar	Institut Pasteur de Dakar	Diallo Amadou, Diagne Moussa Moise, Sankhe Safietou, Marieme Top, Mouhamed Kane, Maimouna Mbanne, Sall Amadou Alpha, Dia Ndongo, Loucoubar Cheikh, Faye Ousmane
hCoV-19/Senegal/2003608/2020	EPI_ISL_8526050	2020-12-25	Africa	Senegal	Dakar	Institut Pasteur de Dakar	Institut Pasteur de Dakar	Diallo Amadou, Diagne Moussa Moise, Dia Ndongo, Sankhe Safietou, Ndiaye Ndack, Loucoubar Cheikh, Faye Ousmane, Sall Amadou Alpha
hCoV-19/Senegal/2003605/2020	EPI_ISL_8526049	2020-12-25	Africa	Senegal	Dakar	Institut Pasteur de Dakar	Institut Pasteur de Dakar	Diallo Amadou, Diagne Moussa Moise, Dia Ndongo, Sankhe Safietou, Ndiaye Ndack, Loucoubar Cheikh, Faye Ousmane, Sall Amadou Alpha
hCoV-19/Senegal/123839/2020	EPI_ISL_14598376	2020-12-25	Africa	Senegal	Diourbel	Institut Pasteur de Dakar	Institut Pasteur de Dakar	Diallo Amadou, Diagne Moussa Moise, Sankhe Safietou, Marieme Top, Mouhamed Kane, Maimouna Mbanne, Sall Amadou Alpha, Dia Ndongo, Loucoubar Cheikh, Faye Ousmane
hCoV-19/Senegal/123867/2020	EPI_ISL_14598381	2020-12-25	Africa	Senegal	Louga	Institut Pasteur de Dakar	Institut Pasteur de Dakar	Diallo Amadou, Diagne Moussa Moise, Sankhe Safietou, Marieme Top, Mouhamed Kane, Maimouna Mbanne, Sall Amadou Alpha, Dia Ndongo, Loucoubar Cheikh, Faye Ousmane
hCoV-19/Senegal/123873/2020	EPI_ISL_14598382	2020-12-25	Africa	Senegal	Louga	Institut Pasteur de Dakar	Institut Pasteur de Dakar	Diallo Amadou, Diagne Moussa Moise, Sankhe Safietou, Marieme Top, Mouhamed Kane, Maimouna Mbanne, Sall Amadou Alpha, Dia Ndongo, Loucoubar Cheikh, Faye Ousmane
hCoV-19/Senegal/129608/2020	EPI_ISL_14598383	2020-12-25	Africa	Senegal	Kaolack	Institut Pasteur de Dakar	Institut Pasteur de Dakar	Diallo Amadou, Diagne Moussa Moise, Sankhe Safietou, Marieme Top, Mouhamed Kane, Maimouna Mbanne, Sall Amadou Alpha, Dia Ndongo, Loucoubar Cheikh, Faye Ousmane
hCoV-19/Senegal/2008745/2020	EPI_ISL_8526054	2020-12-26	Africa	Senegal	Dakar	Institut Pasteur de Dakar	Institut Pasteur de Dakar	Diallo Amadou, Diagne Moussa Moise, Dia Ndongo, Sankhe Safietou, Ndiaye Ndack, Loucoubar Cheikh, Faye Ousmane, Sall Amadou Alpha
hCoV-19/Senegal/143202/2020	EPI_ISL_8526061	2020-12-26	Africa	Senegal	Dakar	Institut Pasteur de Dakar	Institut Pasteur de Dakar	Diallo Amadou, Diagne Moussa Moise, Dia Ndongo, Sankhe Safietou, Ndiaye Ndack, Loucoubar Cheikh, Faye Ousmane, Sall Amadou Alpha
hCoV-19/Senegal/2008736/2020	EPI_ISL_8526053	2020-12-26	Africa	Senegal	Dakar	Institut Pasteur de Dakar	Institut Pasteur de Dakar	Diallo Amadou, Diagne Moussa Moise, Dia Ndongo, Sankhe Safietou, Ndiaye Ndack, Loucoubar Cheikh, Faye Ousmane, Sall Amadou Alpha
hCoV-19/Senegal/143110/2020	EPI_ISL_8526055	2020-12-26	Africa	Senegal	Dakar	Institut Pasteur de Dakar	Institut Pasteur de Dakar	Diallo Amadou, Diagne Moussa Moise, Dia Ndongo, Sankhe Safietou, Ndiaye Ndack, Loucoubar Cheikh, Faye Ousmane, Sall Amadou Alpha
hCoV-19/Senegal/143126/2020	EPI_ISL_8526056	2020-12-26	Africa	Senegal	Dakar	Institut Pasteur de Dakar	Institut Pasteur de Dakar	Diallo Amadou, Diagne Moussa Moise, Dia Ndongo, Sankhe Safietou, Ndiaye Ndack, Loucoubar Cheikh, Faye Ousmane, Sall Amadou Alpha
hCoV-19/Senegal/143134/2020	EPI_ISL_8526057	2020-12-26	Africa	Senegal	Dakar	Institut Pasteur de Dakar	Institut Pasteur de Dakar	Diallo Amadou, Diagne Moussa Moise, Dia Ndongo, Sankhe Safietou, Ndiaye Ndack, Loucoubar Cheikh, Faye Ousmane, Sall Amadou Alpha
hCoV-19/Senegal/123926/2020	EPI_ISL_14598384	2020-12-26	Africa	Senegal	Louga	Institut Pasteur de Dakar	Institut Pasteur de Dakar	Diallo Amadou, Diagne Moussa Moise, Sankhe Safietou, Marieme Top, Mouhamed Kane, Maimouna Mbanne, Sall Amadou Alpha, Dia Ndongo, Loucoubar Cheikh, Faye Ousmane
hCoV-19/Senegal/143049/2020	EPI_ISL_14598385	2020-12-26	Africa	Senegal	Dakar	Institut Pasteur de Dakar	Institut Pasteur de Dakar	Diallo Amadou, Diagne Moussa Moise, Sankhe Safietou, Marieme Top, Mouhamed Kane, Maimouna Mbanne, Sall Amadou Alpha, Dia Ndongo, Loucoubar Cheikh, Faye Ousmane
hCoV-19/Senegal/123954/2020	EPI_ISL_14598386	2020-12-26	Africa	Senegal	Louga	Institut Pasteur de Dakar	Institut Pasteur de Dakar	Diallo Amadou, Diagne Moussa Moise, Sankhe Safietou, Marieme Top, Mouhamed Kane, Maimouna Mbanne, Sall Amadou Alpha, Dia Ndongo, Loucoubar Cheikh, Faye Ousmane
hCoV-19/Senegal/143060/2020	EPI_ISL_14598387	2020-12-26	Africa	Senegal	Dakar	Institut Pasteur de Dakar	Institut Pasteur de Dakar	Diallo Amadou, Diagne Moussa Moise, Sankhe Safietou, Marieme Top, Mouhamed Kane, Maimouna Mbanne, Sall Amadou Alpha, Dia Ndongo, Loucoubar Cheikh, Faye Ousmane
hCoV-19/Senegal/123958/2020	EPI_ISL_14598388	2020-12-26	Africa	Senegal	Diourbel	Institut Pasteur de Dakar	Institut Pasteur de Dakar	Diallo Amadou, Diagne Moussa Moise, Sankhe Safietou, Marieme Top, Mouhamed Kane, Maimouna Mbanne, Sall Amadou Alpha, Dia Ndongo, Loucoubar Cheikh, Faye Ousmane
hCoV-19/Senegal/143160/2020	EPI_ISL_14598391	2020-12-26	Africa	Senegal	Dakar	Institut Pasteur de Dakar	Institut Pasteur de Dakar	Diallo Amadou, Diagne Moussa Moise, Sankhe Safietou, Marieme Top, Mouhamed Kane, Maimouna Mbanne, Sall Amadou Alpha, Dia Ndongo, Loucoubar Cheikh, Faye Ousmane
hCoV-19/Senegal/143162/2020	EPI_ISL_14598392	2020-12-26	Africa	Senegal	Dakar	Institut Pasteur de Dakar	Institut Pasteur de Dakar	Diallo Amadou, Diagne Moussa Moise, Sankhe Safietou, Marieme Top, Mouhamed Kane, Maimouna Mbanne, Sall Amadou Alpha, Dia Ndongo, Loucoubar Cheikh, Faye Ousmane
hCoV-19/Senegal/143189/2020	EPI_ISL_8526058	2020-12-27	Africa	Senegal	Dakar	Institut Pasteur de Dakar	Institut Pasteur de Dakar	Diallo Amadou, Diagne Moussa Moise, Dia Ndongo, Sankhe Safietou, Ndiaye Ndack, Loucoubar Cheikh, Faye Ousmane, Sall Amadou Alpha
hCoV-19/Senegal/2010280/2020	EPI_ISL_8526060	2020-12-27	Africa	Senegal	Dakar	Institut Pasteur de Dakar	Institut Pasteur de Dakar	Diallo Amadou, Diagne Moussa Moise, Dia Ndongo, Sankhe Safietou, Ndiaye Ndack, Loucoubar Cheikh, Faye Ousmane, Sall Amadou Alpha
hCoV-19/Senegal/143190/2020	EPI_ISL_8526059	2020-12-27	Africa	Senegal	Dakar	Institut Pasteur de Dakar	Institut Pasteur de Dakar	Diallo Amadou, Diagne Moussa Moise, Dia Ndongo, Sankhe Safietou, Ndiaye Ndack, Loucoubar Cheikh, Faye Ousmane, Sall Amadou Alpha
hCoV-19/Senegal/143233/2020	EPI_ISL_8526065	2020-12-27	Africa	Senegal	Dakar	Institut Pasteur de Dakar	Institut Pasteur de Dakar	Diallo Amadou, Diagne Moussa Moise, Dia Ndongo, Sankhe Safietou, Ndiaye Ndack, Loucoubar Cheikh, Faye Ousmane, Sall Amadou Alpha
hCoV-19/Senegal/143220/2020	EPI_ISL_8526062	2020-12-27	Africa	Senegal	Dakar	Institut Pasteur de Dakar	Institut Pasteur de Dakar	Diallo Amadou, Diagne Moussa Moise, Dia Ndongo, Sankhe Safietou, Ndiaye Ndack, Loucoubar Cheikh, Faye Ousmane, Sall Amadou Alpha
hCoV-19/Senegal/143222/2020	EPI_ISL_8526063	2020-12-27	Africa	Senegal	Dakar	Institut Pasteur de Dakar	Institut Pasteur de Dakar	Diallo Amadou, Diagne Moussa Moise, Dia Ndongo, Sankhe Safietou, Ndiaye Ndack, Loucoubar Cheikh, Faye Ousmane, Sall Amadou Alpha
hCoV-19/Senegal/143242/2020	EPI_ISL_8526066	2020-12-27	Africa	Senegal	Dakar	Institut Pasteur de Dakar	Institut Pasteur de Dakar	Diallo Amadou, Diagne Moussa Moise, Dia Ndongo, Sankhe Safietou, Ndiaye Ndack, Loucoubar Cheikh, Faye Ousmane, Sall Amadou Alpha
hCoV-19/Senegal/143225/2020	EPI_ISL_8526064	2020-12-27	Africa	Senegal	Dakar	Institut Pasteur de Dakar	Institut Pasteur de Dakar	Diallo Amadou, Diagne Moussa Moise, Dia Ndongo, Sankhe Safietou, Ndiaye Ndack, Loucoubar Cheikh, Faye Ousmane, Sall Amadou Alpha
hCoV-19/Senegal/123977/2020	EPI_ISL_14598389	2020-12-27	Africa	Senegal	Louga	Institut Pasteur de Dakar	Institut Pasteur de Dakar	Diallo Amadou, Diagne Moussa Moise, Sankhe Safietou, Marieme Top, Mouhamed Kane, Maimouna Mbanne, Sall Amadou Alpha, Dia Ndongo, Loucoubar Cheikh, Faye Ousmane
hCoV-19/Senegal/123978/2020	EPI_ISL_14598390	2020-12-27	Africa	Senegal	Louga	Institut Pasteur de Dakar	Institut Pasteur de Dakar	Diallo Amadou, Diagne Moussa Moise, Sankhe Safietou, Marieme Top, Mouhamed Kane, Maimouna Mbanne, Sall Amadou Alpha, Dia Ndongo, Loucoubar Cheikh, Faye Ousmane
hCoV-19/Senegal/123995/2020	EPI_ISL_14598393	2020-12-27	Africa	Senegal	Diourbel	Institut Pasteur de Dakar	Institut Pasteur de Dakar	Diallo Amadou, Diagne Moussa Moise, Sankhe Safietou, Marieme Top, Mouhamed Kane, Maimouna Mbanne, Sall Amadou Alpha, Dia Ndongo, Loucoubar Cheikh, Faye Ousmane
hCoV-19/Senegal/123999/2020	EPI_ISL_14598394	2020-12-27	Africa	Senegal	Diourbel	Institut Pasteur de Dakar	Institut Pasteur de Dakar	Diallo Amadou, Diagne Moussa Moise, Sankhe Safietou, Marieme Top, Mouhamed Kane, Maimouna Mbanne, Sall Amadou Alpha, Dia Ndongo, Loucoubar Cheikh, Faye Ousmane
hCoV-19/Senegal/124018/2020	EPI_ISL_14598395	2020-12-27	Africa	Senegal	Saint-Louis	Institut Pasteur de Dakar	Institut Pasteur de Dakar	Diallo Amadou, Diagne Moussa Moise, Sankhe Safietou, Marieme Top, Mouhamed Kane, Maimouna Mbanne, Sall Amadou Alpha, Dia Ndongo, Loucoubar Cheikh, Faye Ousmane
hCoV-19/Senegal/143254/2020	EPI_ISL_14598396	2020-12-27	Africa	Senegal	Dakar	Institut Pasteur de Dakar	Institut Pasteur de Dakar	Diallo Amadou, Diagne Moussa Moise, Sankhe Safietou, Marieme Top, Mouhamed Kane, Maimouna Mbanne, Sall Amadou Alpha, Dia Ndongo, Loucoubar Cheikh, Faye Ousmane
hCoV-19/Senegal/2010652/2020	EPI_ISL_8526067	2020-12-28	Africa	Senegal	Dakar	Institut Pasteur de Dakar	Institut Pasteur de Dakar	Diallo Amadou, Diagne Moussa Moise, Dia Ndongo, Sankhe Safietou, Ndiaye Ndack, Loucoubar Cheikh, Faye Ousmane, Sall Amadou Alpha
hCoV-19/Senegal/2010721/2020	EPI_ISL_8526068	2020-12-28	Africa	Senegal	Dakar	Institut Pasteur de Dakar	Institut Pasteur de Dakar	Diallo Amadou, Diagne Moussa Moise, Dia Ndongo, Sankhe Safietou, Ndiaye Ndack, Loucoubar Cheikh, Faye Ousmane, Sall Amadou Alpha
hCoV-19/Senegal/124037/2020	EPI_ISL_14598397	2020-12-28	Africa	Senegal	Louga	Institut Pasteur de Dakar	Institut Pasteur de Dakar	Diallo Amadou, Diagne Moussa Moise, Sankhe Safietou, Marieme Top, Mouhamed Kane, Maimouna Mbanne, Sall Amadou Alpha, Dia Ndongo, Loucoubar Cheikh, Faye Ousmane
hCoV-19/Senegal/143362/2020	EPI_ISL_14598399	2020-12-28	Africa	Senegal	Dakar	Institut Pasteur de Dakar	Institut Pasteur de Dakar	Diallo Amadou, Diagne Moussa Moise, Sankhe Safietou, Marieme Top, Mouhamed Kane, Maimouna Mbanne, Sall Amadou Alpha, Dia Ndongo, Loucoubar Cheikh, Faye Ousmane
hCoV-19/Senegal/143536/2020	EPI_ISL_14598400	2020-12-28	Africa	Senegal	Dakar	Institut Pasteur de Dakar	Institut Pasteur de Dakar	Diallo Amadou, Diagne Moussa Moise, Sankhe Safietou, Marieme Top, Mouhamed Kane, Maimouna Mbanne, Sall Amadou Alpha, Dia Ndongo, Loucoubar Cheikh, Faye Ousmane
hCoV-19/Senegal/143588/2020	EPI_ISL_14598401	2020-12-28	Africa	Senegal	Dakar	Institut Pasteur de Dakar	Institut Pasteur de Dakar	Diallo Amadou, Diagne Moussa Moise, Sankhe Safietou, Marieme Top, Mouhamed Kane, Maimouna Mbanne, Sall Amadou Alpha, Dia Ndongo, Loucoubar Cheikh, Faye Ousmane
hCoV-19/Senegal/143665/2020	EPI_ISL_14598403	2020-12-28	Africa	Senegal	Dakar	Institut Pasteur de Dakar	Institut Pasteur de Dakar	Diallo Amadou, Diagne Moussa Moise, Sankhe Safietou, Marieme Top, Mouhamed Kane, Maimouna Mbanne, Sall Amadou Alpha, Dia Ndongo, Loucoubar Cheikh, Faye Ousmane
hCoV-19/Senegal/143690/2020	EPI_ISL_8526071	2020-12-29	Africa	Senegal	Dakar	Institut Pasteur de Dakar	Institut Pasteur de Dakar	Diallo Amadou, Diagne Moussa Moise, Dia Ndongo, Sankhe Safietou, Ndiaye Ndack, Loucoubar Cheikh, Faye Ousmane, Sall Amadou Alpha
hCoV-19/Senegal/2011324/2020	EPI_ISL_8526070	2020-12-29	Africa	Senegal	Dakar	Institut Pasteur de Dakar	Institut Pasteur de Dakar	Diallo Amadou, Diagne Moussa Moise, Dia Ndongo, Sankhe Safietou, Ndiaye Ndack, Loucoubar Cheikh, Faye Ousmane, Sall Amadou Alpha
hCoV-19/Senegal/2011323/2020	EPI_ISL_8526069	2020-12-29	Africa	Senegal	Dakar	Institut Pasteur de Dakar	Institut Pasteur de Dakar	Diallo Amadou, Diagne Moussa Moise, Dia Ndongo, Sankhe Safietou, Ndiaye Ndack, Loucoubar Cheikh, Faye Ousmane, Sall Amadou Alpha
hCoV-19/Senegal/124047/2020	EPI_ISL_14598398	2020-12-29	Africa	Senegal	Diourbel	Institut Pasteur de Dakar	Institut Pasteur de Dakar	Diallo Amadou, Diagne Moussa Moise, Sankhe Safietou, Marieme Top, Mouhamed Kane, Maimouna Mbanne, Sall Amadou Alpha, Dia Ndongo, Loucoubar Cheikh, Faye Ousmane
hCoV-19/Senegal/143591/2020	EPI_ISL_14598402	2020-12-29	Africa	Senegal	Dakar	Institut Pasteur de Dakar	Institut Pasteur de Dakar	Diallo Amadou, Diagne Moussa Moise, Sankhe Safietou, Marieme Top, Mouhamed Kane, Maimouna Mbanne, Sall Amadou Alpha, Dia Ndongo, Loucoubar Cheikh, Faye Ousmane
hCoV-19/Senegal/124114/2020	EPI_ISL_14598404	2020-12-29	Africa	Senegal	Diourbel	Institut Pasteur de Dakar	Institut Pasteur de Dakar	Diallo Amadou, Diagne Moussa Moise, Sankhe Safietou, Marieme Top, Mouhamed Kane, Maimouna Mbanne, Sall Amadou Alpha, Dia Ndongo, Loucoubar Cheikh, Faye Ousmane
hCoV-19/Senegal/124159/2020	EPI_ISL_14598405	2020-12-29	Africa	Senegal	Saint-Louis	Institut Pasteur de Dakar	Institut Pasteur de Dakar	Diallo Amadou, Diagne Moussa Moise, Sankhe Safietou, Marieme Top, Mouhamed Kane, Maimouna Mbanne, Sall Amadou Alpha, Dia Ndongo, Loucoubar Cheikh, Faye Ousmane
hCoV-19/Senegal/143818/2020	EPI_ISL_14598406	2020-12-29	Africa	Senegal	Dakar	Institut Pasteur de Dakar	Institut Pasteur de Dakar	Diallo Amadou, Diagne Moussa Moise, Sankhe Safietou, Marieme Top, Mouhamed Kane, Maimouna Mbanne, Sall Amadou Alpha, Dia Ndongo, Loucoubar Cheikh, Faye Ousmane
hCoV-19/Senegal/2011790/2020	EPI_ISL_8526072	2020-12-30	Africa	Senegal	Dakar	Institut Pasteur de Dakar	Institut Pasteur de Dakar	Diallo Amadou, Diagne Moussa Moise, Dia Ndongo, Sankhe Safietou, Ndiaye Ndack, Loucoubar Cheikh, Faye Ousmane, Sall Amadou Alpha
hCoV-19/Senegal/2011891/2020	EPI_ISL_8526073	2020-12-30	Africa	Senegal	Dakar	Institut Pasteur de Dakar	Institut Pasteur de Dakar	Diallo Amadou, Diagne Moussa Moise, Dia Ndongo, Sankhe Safietou, Ndiaye Ndack, Loucoubar Cheikh, Faye Ousmane, Sall Amadou Alpha
hCoV-19/Senegal/144276/2020	EPI_ISL_8526081	2020-12-30	Africa	Senegal	Dakar	Institut Pasteur de Dakar	Institut Pasteur de Dakar	Diallo Amadou, Diagne Moussa Moise, Dia Ndongo, Sankhe Safietou, Ndiaye Ndack, Loucoubar Cheikh, Faye Ousmane, Sall Amadou Alpha
hCoV-19/Senegal/2012207/2020	EPI_ISL_8526074	2020-12-30	Africa	Senegal	Dakar	Institut Pasteur de Dakar	Institut Pasteur de Dakar	Diallo Amadou, Diagne Moussa Moise, Dia Ndongo, Sankhe Safietou, Ndiaye Ndack, Loucoubar Cheikh, Faye Ousmane, Sall Amadou Alpha
hCoV-19/Senegal/144303/2020	EPI_ISL_8526082	2020-12-30	Africa	Senegal	Dakar	Institut Pasteur de Dakar	Institut Pasteur de Dakar	Diallo Amadou, Diagne Moussa Moise, Dia Ndongo, Sankhe Safietou, Ndiaye Ndack, Loucoubar Cheikh, Faye Ousmane, Sall Amadou Alpha
hCoV-19/Senegal/2012218/2020	EPI_ISL_8526075	2020-12-30	Africa	Senegal	Dakar	Institut Pasteur de Dakar	Institut Pasteur de Dakar	Diallo Amadou, Diagne Moussa Moise, Dia Ndongo, Sankhe Safietou, Ndiaye Ndack, Loucoubar Cheikh, Faye Ousmane, Sall Amadou Alpha
hCoV-19/Senegal/2012426/2020	EPI_ISL_8526076	2020-12-30	Africa	Senegal	Dakar	Institut Pasteur de Dakar	Institut Pasteur de Dakar	Diallo Amadou, Diagne Moussa Moise, Dia Ndongo, Sankhe Safietou, Ndiaye Ndack, Loucoubar Cheikh, Faye Ousmane, Sall Amadou Alpha
hCoV-19/Senegal/144255/2020	EPI_ISL_8526079	2020-12-30	Africa	Senegal	Dakar	Institut Pasteur de Dakar	Institut Pasteur de Dakar	Diallo Amadou, Diagne Moussa Moise, Dia Ndongo, Sankhe Safietou, Ndiaye Ndack, Loucoubar Cheikh, Faye Ousmane, Sall Amadou Alpha
hCoV-19/Senegal/144237/2020	EPI_ISL_8526080	2020-12-30	Africa	Senegal	Dakar	Institut Pasteur de Dakar	Institut Pasteur de Dakar	Diallo Amadou, Diagne Moussa Moise, Dia Ndongo, Sankhe Safietou, Ndiaye Ndack, Loucoubar Cheikh, Faye Ousmane, Sall Amadou Alpha
hCoV-19/Senegal/144288/2020	EPI_ISL_8526083	2020-12-30	Africa	Senegal	Dakar	Institut Pasteur de Dakar	Institut Pasteur de Dakar	Diallo Amadou, Diagne Moussa Moise, Dia Ndongo, Sankhe Safietou, Ndiaye Ndack, Loucoubar Cheikh, Faye Ousmane, Sall Amadou Alpha
hCoV-19/Senegal/144355/2020	EPI_ISL_8526084	2020-12-30	Africa	Senegal	Dakar	Institut Pasteur de Dakar	Institut Pasteur de Dakar	Diallo Amadou, Diagne Moussa Moise, Dia Ndongo, Sankhe Safietou, Ndiaye Ndack, Loucoubar Cheikh, Faye Ousmane, Sall Amadou Alpha
hCoV-19/Senegal/144334/2020	EPI_ISL_8526085	2020-12-30	Africa	Senegal	Dakar	Institut Pasteur de Dakar	Institut Pasteur de Dakar	Diallo Amadou, Diagne Moussa Moise, Dia Ndongo, Sankhe Safietou, Ndiaye Ndack, Loucoubar Cheikh, Faye Ousmane, Sall Amadou Alpha
hCoV-19/Senegal/144351/2020	EPI_ISL_8526086	2020-12-30	Africa	Senegal	Dakar	Institut Pasteur de Dakar	Institut Pasteur de Dakar	Diallo Amadou, Diagne Moussa Moise, Dia Ndongo, Sankhe Safietou, Ndiaye Ndack, Loucoubar Cheikh, Faye Ousmane, Sall Amadou Alpha
hCoV-19/Senegal/144252/2020	EPI_ISL_8526077	2020-12-30	Africa	Senegal	Dakar	Institut Pasteur de Dakar	Institut Pasteur de Dakar	Diallo Amadou, Diagne Moussa Moise, Dia Ndongo, Sankhe Safietou, Ndiaye Ndack, Loucoubar Cheikh, Faye Ousmane, Sall Amadou Alpha
hCoV-19/Senegal/144253/2020	EPI_ISL_8526078	2020-12-30	Africa	Senegal	Dakar	Institut Pasteur de Dakar	Institut Pasteur de Dakar	Diallo Amadou, Diagne Moussa Moise, Dia Ndongo, Sankhe Safietou, Ndiaye Ndack, Loucoubar Cheikh, Faye Ousmane, Sall Amadou Alpha
hCoV-19/Senegal/144284/2020	EPI_ISL_8727759	2020-12-30	Africa	Senegal	Dakar	Institut Pasteur de Dakar	Institut Pasteur de Dakar	Diallo Amadou, Diagne Moussa Moise, Dia Ndongo, Sankhe Safietou, Ndiaye Ndack, Loucoubar Cheikh, Faye Ousmane, Sall Amadou Alpha
hCoV-19/Senegal/124207/2020	EPI_ISL_14598407	2020-12-30	Africa	Senegal	Louga	Institut Pasteur de Dakar	Institut Pasteur de Dakar	Diallo Amadou, Diagne Moussa Moise, Sankhe Safietou, Marieme Top, Mouhamed Kane, Maimouna Mbanne, Sall Amadou Alpha, Dia Ndongo, Loucoubar Cheikh, Faye Ousmane
hCoV-19/Senegal/124181/2020	EPI_ISL_14598408	2020-12-30	Africa	Senegal	Louga	Institut Pasteur de Dakar	Institut Pasteur de Dakar	Diallo Amadou, Diagne Moussa Moise, Sankhe Safietou, Marieme Top, Mouhamed Kane, Maimouna Mbanne, Sall Amadou Alpha, Dia Ndongo, Loucoubar Cheikh, Faye Ousmane
hCoV-19/Senegal/124220/2020	EPI_ISL_14598409	2020-12-30	Africa	Senegal	Diourbel	Institut Pasteur de Dakar	Institut Pasteur de Dakar	Diallo Amadou, Diagne Moussa Moise, Sankhe Safietou, Marieme Top, Mouhamed Kane, Maimouna Mbanne, Sall Amadou Alpha, Dia Ndongo, Loucoubar Cheikh, Faye Ousmane
hCoV-19/Senegal/124270/2020	EPI_ISL_14598410	2020-12-31	Africa	Senegal	Louga	Institut Pasteur de Dakar	Institut Pasteur de Dakar	Diallo Amadou, Diagne Moussa Moise, Sankhe Safietou, Marieme Top, Mouhamed Kane, Maimouna Mbanne, Sall Amadou Alpha, Dia Ndongo, Loucoubar Cheikh, Faye Ousmane
hCoV-19/Senegal/124271/2020	EPI_ISL_14598411	2020-12-31	Africa	Senegal	Louga	Institut Pasteur de Dakar	Institut Pasteur de Dakar	Diallo Amadou, Diagne Moussa Moise, Sankhe Safietou, Marieme Top, Mouhamed Kane, Maimouna Mbanne, Sall Amadou Alpha, Dia Ndongo, Loucoubar Cheikh, Faye Ousmane
hCoV-19/Senegal/124321/2020	EPI_ISL_15321757	2020-12-31	Africa	Senegal	Diourbel	Institut Pasteur de Dakar	Institut Pasteur de Dakar	Diallo Amadou, Diagne Moussa Moise, Sankhe Safietou, Marieme Top, Mouhamed Kane, Maimouna Mbanne, Sall Amadou Alpha, Dia Ndongo, Loucoubar Cheikh, Faye Ousmane
hCoV-19/Senegal/2014147/2021	EPI_ISL_8527630	2021-01-01	Africa	Senegal	Dakar	Institut Pasteur de Dakar	Institut Pasteur de Dakar	Diallo Amadou, Diagne Moussa Moise, Dia Ndongo, Sankhe Safietou, Ndiaye Ndack, Loucoubar Cheikh, Faye Ousmane, Sall Amadou Alpha
hCoV-19/Senegal/2014141/2021	EPI_ISL_8527629	2021-01-01	Africa	Senegal	Dakar	Institut Pasteur de Dakar	Institut Pasteur de Dakar	Diallo Amadou, Diagne Moussa Moise, Dia Ndongo, Sankhe Safietou, Ndiaye Ndack, Loucoubar Cheikh, Faye Ousmane, Sall Amadou Alpha
hCoV-19/Senegal/124347/2021	EPI_ISL_14598412	2021-01-01	Africa	Senegal	Louga	Institut Pasteur de Dakar	Institut Pasteur de Dakar	Diallo Amadou, Diagne Moussa Moise, Sankhe Safietou, Marieme Top, Mouhamed Kane, Maimouna Mbanne, Sall Amadou Alpha, Dia Ndongo, Loucoubar Cheikh, Faye Ousmane
hCoV-19/Senegal/124349/2021	EPI_ISL_14598413	2021-01-01	Africa	Senegal	Louga	Institut Pasteur de Dakar	Institut Pasteur de Dakar	Diallo Amadou, Diagne Moussa Moise, Sankhe Safietou, Marieme Top, Mouhamed Kane, Maimouna Mbanne, Sall Amadou Alpha, Dia Ndongo, Loucoubar Cheikh, Faye Ousmane
hCoV-19/Senegal/124374/2021	EPI_ISL_14598414	2021-01-01	Africa	Senegal	Louga	Institut Pasteur de Dakar	Institut Pasteur de Dakar	Diallo Amadou, Diagne Moussa Moise, Sankhe Safietou, Marieme Top, Mouhamed Kane, Maimouna Mbanne, Sall Amadou Alpha, Dia Ndongo, Loucoubar Cheikh, Faye Ousmane
hCoV-19/Senegal/124376/2021	EPI_ISL_14598415	2021-01-01	Africa	Senegal	Louga	Institut Pasteur de Dakar	Institut Pasteur de Dakar	Diallo Amadou, Diagne Moussa Moise, Sankhe Safietou, Marieme Top, Mouhamed Kane, Maimouna Mbanne, Sall Amadou Alpha, Dia Ndongo, Loucoubar Cheikh, Faye Ousmane
hCoV-19/Senegal/124378/2021	EPI_ISL_14598416	2021-01-01	Africa	Senegal	Louga	Institut Pasteur de Dakar	Institut Pasteur de Dakar	Diallo Amadou, Diagne Moussa Moise, Sankhe Safietou, Marieme Top, Mouhamed Kane, Maimouna Mbanne, Sall Amadou Alpha, Dia Ndongo, Loucoubar Cheikh, Faye Ousmane
hCoV-19/Senegal/2020209/2021	EPI_ISL_8527631	2021-01-02	Africa	Senegal	Dakar	Institut Pasteur de Dakar	Institut Pasteur de Dakar	Diallo Amadou, Diagne Moussa Moise, Dia Ndongo, Sankhe Safietou, Ndiaye Ndack, Loucoubar Cheikh, Faye Ousmane, Sall Amadou Alpha
hCoV-19/Senegal/2020285/2021	EPI_ISL_8527632	2021-01-02	Africa	Senegal	Dakar	Institut Pasteur de Dakar	Institut Pasteur de Dakar	Diallo Amadou, Diagne Moussa Moise, Dia Ndongo, Sankhe Safietou, Ndiaye Ndack, Loucoubar Cheikh, Faye Ousmane, Sall Amadou Alpha
hCoV-19/Senegal/129905/2021	EPI_ISL_14598417	2021-01-02	Africa	Senegal	Kaolack	Institut Pasteur de Dakar	Institut Pasteur de Dakar	Diallo Amadou, Diagne Moussa Moise, Sankhe Safietou, Marieme Top, Mouhamed Kane, Maimouna Mbanne, Sall Amadou Alpha, Dia Ndongo, Loucoubar Cheikh, Faye Ousmane
hCoV-19/Senegal/145093/2021	EPI_ISL_14598418	2021-01-02	Africa	Senegal	Dakar	Institut Pasteur de Dakar	Institut Pasteur de Dakar	Diallo Amadou, Diagne Moussa Moise, Sankhe Safietou, Marieme Top, Mouhamed Kane, Maimouna Mbanne, Sall Amadou Alpha, Dia Ndongo, Loucoubar Cheikh, Faye Ousmane
hCoV-19/Senegal/145153/2021	EPI_ISL_14598419	2021-01-03	Africa	Senegal	Dakar	Institut Pasteur de Dakar	Institut Pasteur de Dakar	Diallo Amadou, Diagne Moussa Moise, Sankhe Safietou, Marieme Top, Mouhamed Kane, Maimouna Mbanne, Sall Amadou Alpha, Dia Ndongo, Loucoubar Cheikh, Faye Ousmane
hCoV-19/Senegal/145247/2021	EPI_ISL_14598420	2021-01-03	Africa	Senegal	Dakar	Institut Pasteur de Dakar	Institut Pasteur de Dakar	Diallo Amadou, Diagne Moussa Moise, Sankhe Safietou, Marieme Top, Mouhamed Kane, Maimouna Mbanne, Sall Amadou Alpha, Dia Ndongo, Loucoubar Cheikh, Faye Ousmane
hCoV-19/Senegal/2022099/2021	EPI_ISL_8527633	2021-01-04	Africa	Senegal	Dakar	Institut Pasteur de Dakar	Institut Pasteur de Dakar	Diallo Amadou, Diagne Moussa Moise, Dia Ndongo, Sankhe Safietou, Ndiaye Ndack, Loucoubar Cheikh, Faye Ousmane, Sall Amadou Alpha
hCoV-19/Senegal/145295/2021	EPI_ISL_14598421	2021-01-04	Africa	Senegal	Dakar	Institut Pasteur de Dakar	Institut Pasteur de Dakar	Diallo Amadou, Diagne Moussa Moise, Sankhe Safietou, Marieme Top, Mouhamed Kane, Maimouna Mbanne, Sall Amadou Alpha, Dia Ndongo, Loucoubar Cheikh, Faye Ousmane
hCoV-19/Senegal/145383/2021	EPI_ISL_14598422	2021-01-04	Africa	Senegal	Dakar	Institut Pasteur de Dakar	Institut Pasteur de Dakar	Diallo Amadou, Diagne Moussa Moise, Sankhe Safietou, Marieme Top, Mouhamed Kane, Maimouna Mbanne, Sall Amadou Alpha, Dia Ndongo, Loucoubar Cheikh, Faye Ousmane
hCoV-19/Senegal/145402/2021	EPI_ISL_14598423	2021-01-04	Africa	Senegal	Dakar	Institut Pasteur de Dakar	Institut Pasteur de Dakar	Diallo Amadou, Diagne Moussa Moise, Sankhe Safietou, Marieme Top, Mouhamed Kane, Maimouna Mbanne, Sall Amadou Alpha, Dia Ndongo, Loucoubar Cheikh, Faye Ousmane
hCoV-19/Senegal/129955/2021	EPI_ISL_14598424	2021-01-04	Africa	Senegal	Kaolack	Institut Pasteur de Dakar	Institut Pasteur de Dakar	Diallo Amadou, Diagne Moussa Moise, Sankhe Safietou, Marieme Top, Mouhamed Kane, Maimouna Mbanne, Sall Amadou Alpha, Dia Ndongo, Loucoubar Cheikh, Faye Ousmane
hCoV-19/Senegal/129971/2021	EPI_ISL_14598425	2021-01-04	Africa	Senegal	Kaolack	Institut Pasteur de Dakar	Institut Pasteur de Dakar	Diallo Amadou, Diagne Moussa Moise, Sankhe Safietou, Marieme Top, Mouhamed Kane, Maimouna Mbanne, Sall Amadou Alpha, Dia Ndongo, Loucoubar Cheikh, Faye Ousmane
hCoV-19/Senegal/145625/2021	EPI_ISL_14598426	2021-01-04	Africa	Senegal	Dakar	Institut Pasteur de Dakar	Institut Pasteur de Dakar	Diallo Amadou, Diagne Moussa Moise, Sankhe Safietou, Marieme Top, Mouhamed Kane, Maimouna Mbanne, Sall Amadou Alpha, Dia Ndongo, Loucoubar Cheikh, Faye Ousmane
hCoV-19/Senegal/2022395/2021	EPI_ISL_8527634	2021-01-05	Africa	Senegal	Dakar	Institut Pasteur de Dakar	Institut Pasteur de Dakar	Diallo Amadou, Diagne Moussa Moise, Dia Ndongo, Sankhe Safietou, Ndiaye Ndack, Loucoubar Cheikh, Faye Ousmane, Sall Amadou Alpha
hCoV-19/Senegal/2022859/2021	EPI_ISL_8527635	2021-01-05	Africa	Senegal	Dakar	Institut Pasteur de Dakar	Institut Pasteur de Dakar	Diallo Amadou, Diagne Moussa Moise, Dia Ndongo, Sankhe Safietou, Ndiaye Ndack, Loucoubar Cheikh, Faye Ousmane, Sall Amadou Alpha
hCoV-19/Senegal/2023124/2021	EPI_ISL_8527636	2021-01-05	Africa	Senegal	Dakar	Institut Pasteur de Dakar	Institut Pasteur de Dakar	Diallo Amadou, Diagne Moussa Moise, Dia Ndongo, Sankhe Safietou, Ndiaye Ndack, Loucoubar Cheikh, Faye Ousmane, Sall Amadou Alpha
hCoV-19/Senegal/145798/2021	EPI_ISL_14598427	2021-01-05	Africa	Senegal	Dakar	Institut Pasteur de Dakar	Institut Pasteur de Dakar	Diallo Amadou, Diagne Moussa Moise, Sankhe Safietou, Marieme Top, Mouhamed Kane, Maimouna Mbanne, Sall Amadou Alpha, Dia Ndongo, Loucoubar Cheikh, Faye Ousmane
hCoV-19/Senegal/145820/2021	EPI_ISL_14598428	2021-01-05	Africa	Senegal	Dakar	Institut Pasteur de Dakar	Institut Pasteur de Dakar	Diallo Amadou, Diagne Moussa Moise, Sankhe Safietou, Marieme Top, Mouhamed Kane, Maimouna Mbanne, Sall Amadou Alpha, Dia Ndongo, Loucoubar Cheikh, Faye Ousmane
hCoV-19/Senegal/146351/2021	EPI_ISL_14598429	2021-01-05	Africa	Senegal	Dakar	Institut Pasteur de Dakar	Institut Pasteur de Dakar	Diallo Amadou, Diagne Moussa Moise, Sankhe Safietou, Marieme Top, Mouhamed Kane, Maimouna Mbanne, Sall Amadou Alpha, Dia Ndongo, Loucoubar Cheikh, Faye Ousmane
hCoV-19/Senegal/146207/2021	EPI_ISL_14598430	2021-01-05	Africa	Senegal	Dakar	Institut Pasteur de Dakar	Institut Pasteur de Dakar	Diallo Amadou, Diagne Moussa Moise, Sankhe Safietou, Marieme Top, Mouhamed Kane, Maimouna Mbanne, Sall Amadou Alpha, Dia Ndongo, Loucoubar Cheikh, Faye Ousmane
hCoV-19/Senegal/146846/2021	EPI_ISL_8527642	2021-01-06	Africa	Senegal	Dakar	Institut Pasteur de Dakar	Institut Pasteur de Dakar	Diallo Amadou, Diagne Moussa Moise, Dia Ndongo, Sankhe Safietou, Ndiaye Ndack, Loucoubar Cheikh, Faye Ousmane, Sall Amadou Alpha
hCoV-19/Senegal/2024322/2021	EPI_ISL_8527638	2021-01-06	Africa	Senegal	Dakar	Institut Pasteur de Dakar	Institut Pasteur de Dakar	Diallo Amadou, Diagne Moussa Moise, Dia Ndongo, Sankhe Safietou, Ndiaye Ndack, Loucoubar Cheikh, Faye Ousmane, Sall Amadou Alpha
hCoV-19/Senegal/2024511/2021	EPI_ISL_8527639	2021-01-06	Africa	Senegal	Dakar	Institut Pasteur de Dakar	Institut Pasteur de Dakar	Diallo Amadou, Diagne Moussa Moise, Dia Ndongo, Sankhe Safietou, Ndiaye Ndack, Loucoubar Cheikh, Faye Ousmane, Sall Amadou Alpha
hCoV-19/Senegal/2024074/2021	EPI_ISL_8527637	2021-01-06	Africa	Senegal	Dakar	Institut Pasteur de Dakar	Institut Pasteur de Dakar	Diallo Amadou, Diagne Moussa Moise, Dia Ndongo, Sankhe Safietou, Ndiaye Ndack, Loucoubar Cheikh, Faye Ousmane, Sall Amadou Alpha
hCoV-19/Senegal/2025996/2021	EPI_ISL_8527641	2021-01-07	Africa	Senegal	Dakar	Institut Pasteur de Dakar	Institut Pasteur de Dakar	Diallo Amadou, Diagne Moussa Moise, Dia Ndongo, Sankhe Safietou, Ndiaye Ndack, Loucoubar Cheikh, Faye Ousmane, Sall Amadou Alpha
hCoV-19/Senegal/2025004/2021	EPI_ISL_8527640	2021-01-07	Africa	Senegal	Dakar	Institut Pasteur de Dakar	Institut Pasteur de Dakar	Diallo Amadou, Diagne Moussa Moise, Dia Ndongo, Sankhe Safietou, Ndiaye Ndack, Loucoubar Cheikh, Faye Ousmane, Sall Amadou Alpha
hCoV-19/Senegal/146979/2021	EPI_ISL_14598431	2021-01-07	Africa	Senegal	Dakar	Institut Pasteur de Dakar	Institut Pasteur de Dakar	Diallo Amadou, Diagne Moussa Moise, Sankhe Safietou, Marieme Top, Mouhamed Kane, Maimouna Mbanne, Sall Amadou Alpha, Dia Ndongo, Loucoubar Cheikh, Faye Ousmane
hCoV-19/Senegal/147166/2021	EPI_ISL_14598432	2021-01-07	Africa	Senegal	Dakar	Institut Pasteur de Dakar	Institut Pasteur de Dakar	Diallo Amadou, Diagne Moussa Moise, Sankhe Safietou, Marieme Top, Mouhamed Kane, Maimouna Mbanne, Sall Amadou Alpha, Dia Ndongo, Loucoubar Cheikh, Faye Ousmane
hCoV-19/Senegal/147220/2021	EPI_ISL_14598433	2021-01-07	Africa	Senegal	Dakar	Institut Pasteur de Dakar	Institut Pasteur de Dakar	Diallo Amadou, Diagne Moussa Moise, Sankhe Safietou, Marieme Top, Mouhamed Kane, Maimouna Mbanne, Sall Amadou Alpha, Dia Ndongo, Loucoubar Cheikh, Faye Ousmane
hCoV-19/Senegal/2027153/2021	EPI_ISL_8527643	2021-01-08	Africa	Senegal	Dakar	Institut Pasteur de Dakar	Institut Pasteur de Dakar	Diallo Amadou, Diagne Moussa Moise, Dia Ndongo, Sankhe Safietou, Ndiaye Ndack, Loucoubar Cheikh, Faye Ousmane, Sall Amadou Alpha
hCoV-19/Senegal/135670/2021	EPI_ISL_8527819	2021-01-08	Africa	Senegal	Saint-Louis	Institut Pasteur de Dakar	Institut Pasteur de Dakar	Diallo Amadou, Diagne Moussa Moise, Dia Ndongo, Sankhe Safietou, Ndiaye Ndack, Loucoubar Cheikh, Faye Ousmane, Sall Amadou Alpha
hCoV-19/Senegal/147482/2021	EPI_ISL_14598434	2021-01-08	Africa	Senegal	Dakar	Institut Pasteur de Dakar	Institut Pasteur de Dakar	Diallo Amadou, Diagne Moussa Moise, Sankhe Safietou, Marieme Top, Mouhamed Kane, Maimouna Mbanne, Sall Amadou Alpha, Dia Ndongo, Loucoubar Cheikh, Faye Ousmane
hCoV-19/Senegal/147641/2021	EPI_ISL_14598435	2021-01-08	Africa	Senegal	Dakar	Institut Pasteur de Dakar	Institut Pasteur de Dakar	Diallo Amadou, Diagne Moussa Moise, Sankhe Safietou, Marieme Top, Mouhamed Kane, Maimouna Mbanne, Sall Amadou Alpha, Dia Ndongo, Loucoubar Cheikh, Faye Ousmane
hCoV-19/Senegal/2027345/2021	EPI_ISL_8527644	2021-01-09	Africa	Senegal	Dakar	Institut Pasteur de Dakar	Institut Pasteur de Dakar	Diallo Amadou, Diagne Moussa Moise, Dia Ndongo, Sankhe Safietou, Ndiaye Ndack, Loucoubar Cheikh, Faye Ousmane, Sall Amadou Alpha
hCoV-19/Senegal/2027667/2021	EPI_ISL_8527645	2021-01-09	Africa	Senegal	Dakar	Institut Pasteur de Dakar	Institut Pasteur de Dakar	Diallo Amadou, Diagne Moussa Moise, Dia Ndongo, Sankhe Safietou, Ndiaye Ndack, Loucoubar Cheikh, Faye Ousmane, Sall Amadou Alpha
hCoV-19/Senegal/2027993/2021	EPI_ISL_8527646	2021-01-09	Africa	Senegal	Dakar	Institut Pasteur de Dakar	Institut Pasteur de Dakar	Diallo Amadou, Diagne Moussa Moise, Dia Ndongo, Sankhe Safietou, Ndiaye Ndack, Loucoubar Cheikh, Faye Ousmane, Sall Amadou Alpha
hCoV-19/Senegal/135665/2021	EPI_ISL_8527794	2021-01-09	Africa	Senegal	Saint-Louis	Institut Pasteur de Dakar	Institut Pasteur de Dakar	Diallo Amadou, Diagne Moussa Moise, Dia Ndongo, Sankhe Safietou, Ndiaye Ndack, Loucoubar Cheikh, Faye Ousmane, Sall Amadou Alpha
hCoV-19/Senegal/135682/2021	EPI_ISL_8527923	2021-01-09	Africa	Senegal	Saint-Louis	Institut Pasteur de Dakar	Institut Pasteur de Dakar	Diallo Amadou, Diagne Moussa Moise, Dia Ndongo, Sankhe Safietou, Ndiaye Ndack, Loucoubar Cheikh, Faye Ousmane, Sall Amadou Alpha
hCoV-19/Senegal/135686/2021	EPI_ISL_8527798	2021-01-09	Africa	Senegal	Saint-Louis	Institut Pasteur de Dakar	Institut Pasteur de Dakar	Diallo Amadou, Diagne Moussa Moise, Dia Ndongo, Sankhe Safietou, Ndiaye Ndack, Loucoubar Cheikh, Faye Ousmane, Sall Amadou Alpha
hCoV-19/Senegal/147848/2021	EPI_ISL_14598436	2021-01-09	Africa	Senegal	Dakar	Institut Pasteur de Dakar	Institut Pasteur de Dakar	Diallo Amadou, Diagne Moussa Moise, Sankhe Safietou, Marieme Top, Mouhamed Kane, Maimouna Mbanne, Sall Amadou Alpha, Dia Ndongo, Loucoubar Cheikh, Faye Ousmane
hCoV-19/Senegal/147898/2021	EPI_ISL_14598437	2021-01-09	Africa	Senegal	Dakar	Institut Pasteur de Dakar	Institut Pasteur de Dakar	Diallo Amadou, Diagne Moussa Moise, Sankhe Safietou, Marieme Top, Mouhamed Kane, Maimouna Mbanne, Sall Amadou Alpha, Dia Ndongo, Loucoubar Cheikh, Faye Ousmane
hCoV-19/Senegal/147929/2021	EPI_ISL_14598438	2021-01-09	Africa	Senegal	Dakar	Institut Pasteur de Dakar	Institut Pasteur de Dakar	Diallo Amadou, Diagne Moussa Moise, Sankhe Safietou, Marieme Top, Mouhamed Kane, Maimouna Mbanne, Sall Amadou Alpha, Dia Ndongo, Loucoubar Cheikh, Faye Ousmane
hCoV-19/Senegal/152309/2021	EPI_ISL_14598470	2021-01-09	Africa	Senegal	Dakar	Institut Pasteur de Dakar	Institut Pasteur de Dakar	Diallo Amadou, Diagne Moussa Moise, Sankhe Safietou, Marieme Top, Mouhamed Kane, Maimouna Mbanne, Sall Amadou Alpha, Dia Ndongo, Loucoubar Cheikh, Faye Ousmane
hCoV-19/Senegal/148522/2021	EPI_ISL_8527665	2021-01-10	Africa	Senegal	Dakar	Institut Pasteur de Dakar	Institut Pasteur de Dakar	Diallo Amadou, Diagne Moussa Moise, Dia Ndongo, Sankhe Safietou, Ndiaye Ndack, Loucoubar Cheikh, Faye Ousmane, Sall Amadou Alpha
hCoV-19/Senegal/148510/2021	EPI_ISL_8527663	2021-01-10	Africa	Senegal	Dakar	Institut Pasteur de Dakar	Institut Pasteur de Dakar	Diallo Amadou, Diagne Moussa Moise, Dia Ndongo, Sankhe Safietou, Ndiaye Ndack, Loucoubar Cheikh, Faye Ousmane, Sall Amadou Alpha
hCoV-19/Senegal/148458/2021	EPI_ISL_8527654	2021-01-10	Africa	Senegal	Dakar	Institut Pasteur de Dakar	Institut Pasteur de Dakar	Diallo Amadou, Diagne Moussa Moise, Dia Ndongo, Sankhe Safietou, Ndiaye Ndack, Loucoubar Cheikh, Faye Ousmane, Sall Amadou Alpha
hCoV-19/Senegal/148441/2021	EPI_ISL_8527647	2021-01-10	Africa	Senegal	Dakar	Institut Pasteur de Dakar	Institut Pasteur de Dakar	Diallo Amadou, Diagne Moussa Moise, Dia Ndongo, Sankhe Safietou, Ndiaye Ndack, Loucoubar Cheikh, Faye Ousmane, Sall Amadou Alpha
hCoV-19/Senegal/148445/2021	EPI_ISL_8527648	2021-01-10	Africa	Senegal	Dakar	Institut Pasteur de Dakar	Institut Pasteur de Dakar	Diallo Amadou, Diagne Moussa Moise, Dia Ndongo, Sankhe Safietou, Ndiaye Ndack, Loucoubar Cheikh, Faye Ousmane, Sall Amadou Alpha
hCoV-19/Senegal/148449/2021	EPI_ISL_8527649	2021-01-10	Africa	Senegal	Dakar	Institut Pasteur de Dakar	Institut Pasteur de Dakar	Diallo Amadou, Diagne Moussa Moise, Dia Ndongo, Sankhe Safietou, Ndiaye Ndack, Loucoubar Cheikh, Faye Ousmane, Sall Amadou Alpha
hCoV-19/Senegal/148452/2021	EPI_ISL_8527650	2021-01-10	Africa	Senegal	Dakar	Institut Pasteur de Dakar	Institut Pasteur de Dakar	Diallo Amadou, Diagne Moussa Moise, Dia Ndongo, Sankhe Safietou, Ndiaye Ndack, Loucoubar Cheikh, Faye Ousmane, Sall Amadou Alpha
hCoV-19/Senegal/148466/2021	EPI_ISL_8527655	2021-01-10	Africa	Senegal	Dakar	Institut Pasteur de Dakar	Institut Pasteur de Dakar	Diallo Amadou, Diagne Moussa Moise, Dia Ndongo, Sankhe Safietou, Ndiaye Ndack, Loucoubar Cheikh, Faye Ousmane, Sall Amadou Alpha
hCoV-19/Senegal/148528/2021	EPI_ISL_8527666	2021-01-10	Africa	Senegal	Dakar	Institut Pasteur de Dakar	Institut Pasteur de Dakar	Diallo Amadou, Diagne Moussa Moise, Dia Ndongo, Sankhe Safietou, Ndiaye Ndack, Loucoubar Cheikh, Faye Ousmane, Sall Amadou Alpha
hCoV-19/Senegal/148453/2021	EPI_ISL_8527651	2021-01-10	Africa	Senegal	Dakar	Institut Pasteur de Dakar	Institut Pasteur de Dakar	Diallo Amadou, Diagne Moussa Moise, Dia Ndongo, Sankhe Safietou, Ndiaye Ndack, Loucoubar Cheikh, Faye Ousmane, Sall Amadou Alpha
hCoV-19/Senegal/148493/2021	EPI_ISL_8527662	2021-01-10	Africa	Senegal	Dakar	Institut Pasteur de Dakar	Institut Pasteur de Dakar	Diallo Amadou, Diagne Moussa Moise, Dia Ndongo, Sankhe Safietou, Ndiaye Ndack, Loucoubar Cheikh, Faye Ousmane, Sall Amadou Alpha
hCoV-19/Senegal/148455/2021	EPI_ISL_8527652	2021-01-10	Africa	Senegal	Dakar	Institut Pasteur de Dakar	Institut Pasteur de Dakar	Diallo Amadou, Diagne Moussa Moise, Dia Ndongo, Sankhe Safietou, Ndiaye Ndack, Loucoubar Cheikh, Faye Ousmane, Sall Amadou Alpha
hCoV-19/Senegal/148483/2021	EPI_ISL_8527660	2021-01-10	Africa	Senegal	Dakar	Institut Pasteur de Dakar	Institut Pasteur de Dakar	Diallo Amadou, Diagne Moussa Moise, Dia Ndongo, Sankhe Safietou, Ndiaye Ndack, Loucoubar Cheikh, Faye Ousmane, Sall Amadou Alpha
hCoV-19/Senegal/148457/2021	EPI_ISL_8527653	2021-01-10	Africa	Senegal	Dakar	Institut Pasteur de Dakar	Institut Pasteur de Dakar	Diallo Amadou, Diagne Moussa Moise, Dia Ndongo, Sankhe Safietou, Ndiaye Ndack, Loucoubar Cheikh, Faye Ousmane, Sall Amadou Alpha
hCoV-19/Senegal/148515/2021	EPI_ISL_8527664	2021-01-10	Africa	Senegal	Dakar	Institut Pasteur de Dakar	Institut Pasteur de Dakar	Diallo Amadou, Diagne Moussa Moise, Dia Ndongo, Sankhe Safietou, Ndiaye Ndack, Loucoubar Cheikh, Faye Ousmane, Sall Amadou Alpha
hCoV-19/Senegal/148467/2021	EPI_ISL_8527656	2021-01-10	Africa	Senegal	Dakar	Institut Pasteur de Dakar	Institut Pasteur de Dakar	Diallo Amadou, Diagne Moussa Moise, Dia Ndongo, Sankhe Safietou, Ndiaye Ndack, Loucoubar Cheikh, Faye Ousmane, Sall Amadou Alpha
hCoV-19/Senegal/148469/2021	EPI_ISL_8527657	2021-01-10	Africa	Senegal	Dakar	Institut Pasteur de Dakar	Institut Pasteur de Dakar	Diallo Amadou, Diagne Moussa Moise, Dia Ndongo, Sankhe Safietou, Ndiaye Ndack, Loucoubar Cheikh, Faye Ousmane, Sall Amadou Alpha
hCoV-19/Senegal/148482/2021	EPI_ISL_8527659	2021-01-10	Africa	Senegal	Dakar	Institut Pasteur de Dakar	Institut Pasteur de Dakar	Diallo Amadou, Diagne Moussa Moise, Dia Ndongo, Sankhe Safietou, Ndiaye Ndack, Loucoubar Cheikh, Faye Ousmane, Sall Amadou Alpha
hCoV-19/Senegal/148477/2021	EPI_ISL_8527658	2021-01-10	Africa	Senegal	Dakar	Institut Pasteur de Dakar	Institut Pasteur de Dakar	Diallo Amadou, Diagne Moussa Moise, Dia Ndongo, Sankhe Safietou, Ndiaye Ndack, Loucoubar Cheikh, Faye Ousmane, Sall Amadou Alpha
hCoV-19/Senegal/148503/2021	EPI_ISL_8727850	2021-01-10	Africa	Senegal	Dakar	Institut Pasteur de Dakar	Institut Pasteur de Dakar	Diallo Amadou, Diagne Moussa Moise, Dia Ndongo, Sankhe Safietou, Ndiaye Ndack, Loucoubar Cheikh, Faye Ousmane, Sall Amadou Alpha
hCoV-19/Senegal/148443/2021	EPI_ISL_14598439	2021-01-10	Africa	Senegal	Dakar	Institut Pasteur de Dakar	Institut Pasteur de Dakar	Diallo Amadou, Diagne Moussa Moise, Sankhe Safietou, Marieme Top, Mouhamed Kane, Maimouna Mbanne, Sall Amadou Alpha, Dia Ndongo, Loucoubar Cheikh, Faye Ousmane
hCoV-19/Senegal/2030904/2021	EPI_ISL_8527661	2021-01-11	Africa	Senegal	Dakar	Institut Pasteur de Dakar	Institut Pasteur de Dakar	Diallo Amadou, Diagne Moussa Moise, Dia Ndongo, Sankhe Safietou, Ndiaye Ndack, Loucoubar Cheikh, Faye Ousmane, Sall Amadou Alpha
hCoV-19/Senegal/2031176/2021	EPI_ISL_8527667	2021-01-11	Africa	Senegal	Dakar	Institut Pasteur de Dakar	Institut Pasteur de Dakar	Diallo Amadou, Diagne Moussa Moise, Dia Ndongo, Sankhe Safietou, Ndiaye Ndack, Loucoubar Cheikh, Faye Ousmane, Sall Amadou Alpha
hCoV-19/Senegal/135705/2021	EPI_ISL_8527803	2021-01-11	Africa	Senegal	Saint-Louis	Institut Pasteur de Dakar	Institut Pasteur de Dakar	Diallo Amadou, Diagne Moussa Moise, Dia Ndongo, Sankhe Safietou, Ndiaye Ndack, Loucoubar Cheikh, Faye Ousmane, Sall Amadou Alpha
hCoV-19/Senegal/148590/2021	EPI_ISL_14598440	2021-01-11	Africa	Senegal	Dakar	Institut Pasteur de Dakar	Institut Pasteur de Dakar	Diallo Amadou, Diagne Moussa Moise, Sankhe Safietou, Marieme Top, Mouhamed Kane, Maimouna Mbanne, Sall Amadou Alpha, Dia Ndongo, Loucoubar Cheikh, Faye Ousmane
hCoV-19/Senegal/148615/2021	EPI_ISL_14598441	2021-01-11	Africa	Senegal	Dakar	Institut Pasteur de Dakar	Institut Pasteur de Dakar	Diallo Amadou, Diagne Moussa Moise, Sankhe Safietou, Marieme Top, Mouhamed Kane, Maimouna Mbanne, Sall Amadou Alpha, Dia Ndongo, Loucoubar Cheikh, Faye Ousmane
hCoV-19/Senegal/148625/2021	EPI_ISL_14598442	2021-01-11	Africa	Senegal	Dakar	Institut Pasteur de Dakar	Institut Pasteur de Dakar	Diallo Amadou, Diagne Moussa Moise, Sankhe Safietou, Marieme Top, Mouhamed Kane, Maimouna Mbanne, Sall Amadou Alpha, Dia Ndongo, Loucoubar Cheikh, Faye Ousmane
hCoV-19/Senegal/148629/2021	EPI_ISL_14598443	2021-01-11	Africa	Senegal	Dakar	Institut Pasteur de Dakar	Institut Pasteur de Dakar	Diallo Amadou, Diagne Moussa Moise, Sankhe Safietou, Marieme Top, Mouhamed Kane, Maimouna Mbanne, Sall Amadou Alpha, Dia Ndongo, Loucoubar Cheikh, Faye Ousmane
hCoV-19/Senegal/148885/2021	EPI_ISL_14598444	2021-01-11	Africa	Senegal	Dakar	Institut Pasteur de Dakar	Institut Pasteur de Dakar	Diallo Amadou, Diagne Moussa Moise, Sankhe Safietou, Marieme Top, Mouhamed Kane, Maimouna Mbanne, Sall Amadou Alpha, Dia Ndongo, Loucoubar Cheikh, Faye Ousmane
hCoV-19/Senegal/148849/2021	EPI_ISL_14598445	2021-01-11	Africa	Senegal	Dakar	Institut Pasteur de Dakar	Institut Pasteur de Dakar	Diallo Amadou, Diagne Moussa Moise, Sankhe Safietou, Marieme Top, Mouhamed Kane, Maimouna Mbanne, Sall Amadou Alpha, Dia Ndongo, Loucoubar Cheikh, Faye Ousmane
hCoV-19/Senegal/148853/2021	EPI_ISL_14598446	2021-01-11	Africa	Senegal	Dakar	Institut Pasteur de Dakar	Institut Pasteur de Dakar	Diallo Amadou, Diagne Moussa Moise, Sankhe Safietou, Marieme Top, Mouhamed Kane, Maimouna Mbanne, Sall Amadou Alpha, Dia Ndongo, Loucoubar Cheikh, Faye Ousmane
hCoV-19/Senegal/148995/2021	EPI_ISL_14598447	2021-01-11	Africa	Senegal	Dakar	Institut Pasteur de Dakar	Institut Pasteur de Dakar	Diallo Amadou, Diagne Moussa Moise, Sankhe Safietou, Marieme Top, Mouhamed Kane, Maimouna Mbanne, Sall Amadou Alpha, Dia Ndongo, Loucoubar Cheikh, Faye Ousmane
hCoV-19/Senegal/149003/2021	EPI_ISL_14598448	2021-01-11	Africa	Senegal	Dakar	Institut Pasteur de Dakar	Institut Pasteur de Dakar	Diallo Amadou, Diagne Moussa Moise, Sankhe Safietou, Marieme Top, Mouhamed Kane, Maimouna Mbanne, Sall Amadou Alpha, Dia Ndongo, Loucoubar Cheikh, Faye Ousmane
hCoV-19/Senegal/149154/2021	EPI_ISL_14598449	2021-01-11	Africa	Senegal	Dakar	Institut Pasteur de Dakar	Institut Pasteur de Dakar	Diallo Amadou, Diagne Moussa Moise, Sankhe Safietou, Marieme Top, Mouhamed Kane, Maimouna Mbanne, Sall Amadou Alpha, Dia Ndongo, Loucoubar Cheikh, Faye Ousmane
hCoV-19/Senegal/2041437/2021	EPI_ISL_8527668	2021-01-12	Africa	Senegal	Dakar	Institut Pasteur de Dakar	Institut Pasteur de Dakar	Diallo Amadou, Diagne Moussa Moise, Dia Ndongo, Sankhe Safietou, Ndiaye Ndack, Loucoubar Cheikh, Faye Ousmane, Sall Amadou Alpha
hCoV-19/Senegal/2042164/2021	EPI_ISL_8527670	2021-01-12	Africa	Senegal	Dakar	Institut Pasteur de Dakar	Institut Pasteur de Dakar	Diallo Amadou, Diagne Moussa Moise, Dia Ndongo, Sankhe Safietou, Ndiaye Ndack, Loucoubar Cheikh, Faye Ousmane, Sall Amadou Alpha
hCoV-19/Senegal/2041823/2021	EPI_ISL_8527669	2021-01-12	Africa	Senegal	Dakar	Institut Pasteur de Dakar	Institut Pasteur de Dakar	Diallo Amadou, Diagne Moussa Moise, Dia Ndongo, Sankhe Safietou, Ndiaye Ndack, Loucoubar Cheikh, Faye Ousmane, Sall Amadou Alpha
hCoV-19/Senegal/135693/2021	EPI_ISL_8527800	2021-01-12	Africa	Senegal	Saint-Louis	Institut Pasteur de Dakar	Institut Pasteur de Dakar	Diallo Amadou, Diagne Moussa Moise, Dia Ndongo, Sankhe Safietou, Ndiaye Ndack, Loucoubar Cheikh, Faye Ousmane, Sall Amadou Alpha
hCoV-19/Senegal/135700/2021	EPI_ISL_8527801	2021-01-12	Africa	Senegal	Saint-Louis	Institut Pasteur de Dakar	Institut Pasteur de Dakar	Diallo Amadou, Diagne Moussa Moise, Dia Ndongo, Sankhe Safietou, Ndiaye Ndack, Loucoubar Cheikh, Faye Ousmane, Sall Amadou Alpha
hCoV-19/Senegal/135663/2021	EPI_ISL_8527792	2021-01-12	Africa	Senegal	Saint-Louis	Institut Pasteur de Dakar	Institut Pasteur de Dakar	Diallo Amadou, Diagne Moussa Moise, Dia Ndongo, Sankhe Safietou, Ndiaye Ndack, Loucoubar Cheikh, Faye Ousmane, Sall Amadou Alpha
hCoV-19/Senegal/149247/2021	EPI_ISL_14598450	2021-01-12	Africa	Senegal	Dakar	Institut Pasteur de Dakar	Institut Pasteur de Dakar	Diallo Amadou, Diagne Moussa Moise, Sankhe Safietou, Marieme Top, Mouhamed Kane, Maimouna Mbanne, Sall Amadou Alpha, Dia Ndongo, Loucoubar Cheikh, Faye Ousmane
hCoV-19/Senegal/149345/2021	EPI_ISL_14598451	2021-01-12	Africa	Senegal	Dakar	Institut Pasteur de Dakar	Institut Pasteur de Dakar	Diallo Amadou, Diagne Moussa Moise, Sankhe Safietou, Marieme Top, Mouhamed Kane, Maimouna Mbanne, Sall Amadou Alpha, Dia Ndongo, Loucoubar Cheikh, Faye Ousmane
hCoV-19/Senegal/149574/2021	EPI_ISL_14598452	2021-01-12	Africa	Senegal	Dakar	Institut Pasteur de Dakar	Institut Pasteur de Dakar	Diallo Amadou, Diagne Moussa Moise, Sankhe Safietou, Marieme Top, Mouhamed Kane, Maimouna Mbanne, Sall Amadou Alpha, Dia Ndongo, Loucoubar Cheikh, Faye Ousmane
hCoV-19/Senegal/2142075/2021	EPI_ISL_8527671	2021-01-13	Africa	Senegal	Dakar	Institut Pasteur de Dakar	Institut Pasteur de Dakar	Diallo Amadou, Diagne Moussa Moise, Dia Ndongo, Sankhe Safietou, Ndiaye Ndack, Loucoubar Cheikh, Faye Ousmane, Sall Amadou Alpha
hCoV-19/Senegal/135774/2021	EPI_ISL_8527790	2021-01-13	Africa	Senegal	Saint-Louis	Institut Pasteur de Dakar	Institut Pasteur de Dakar	Diallo Amadou, Diagne Moussa Moise, Dia Ndongo, Sankhe Safietou, Ndiaye Ndack, Loucoubar Cheikh, Faye Ousmane, Sall Amadou Alpha
hCoV-19/Senegal/150198/2021	EPI_ISL_14598453	2021-01-13	Africa	Senegal	Dakar	Institut Pasteur de Dakar	Institut Pasteur de Dakar	Diallo Amadou, Diagne Moussa Moise, Sankhe Safietou, Marieme Top, Mouhamed Kane, Maimouna Mbanne, Sall Amadou Alpha, Dia Ndongo, Loucoubar Cheikh, Faye Ousmane
hCoV-19/Senegal/150329/2021	EPI_ISL_14598454	2021-01-13	Africa	Senegal	Dakar	Institut Pasteur de Dakar	Institut Pasteur de Dakar	Diallo Amadou, Diagne Moussa Moise, Sankhe Safietou, Marieme Top, Mouhamed Kane, Maimouna Mbanne, Sall Amadou Alpha, Dia Ndongo, Loucoubar Cheikh, Faye Ousmane
hCoV-19/Senegal/150480/2021	EPI_ISL_14598455	2021-01-13	Africa	Senegal	Dakar	Institut Pasteur de Dakar	Institut Pasteur de Dakar	Diallo Amadou, Diagne Moussa Moise, Sankhe Safietou, Marieme Top, Mouhamed Kane, Maimouna Mbanne, Sall Amadou Alpha, Dia Ndongo, Loucoubar Cheikh, Faye Ousmane
hCoV-19/Senegal/2142491/2021	EPI_ISL_8527672	2021-01-14	Africa	Senegal	Dakar	Institut Pasteur de Dakar	Institut Pasteur de Dakar	Diallo Amadou, Diagne Moussa Moise, Dia Ndongo, Sankhe Safietou, Ndiaye Ndack, Loucoubar Cheikh, Faye Ousmane, Sall Amadou Alpha
hCoV-19/Senegal/2142994/2021	EPI_ISL_8527673	2021-01-14	Africa	Senegal	Dakar	Institut Pasteur de Dakar	Institut Pasteur de Dakar	Diallo Amadou, Diagne Moussa Moise, Dia Ndongo, Sankhe Safietou, Ndiaye Ndack, Loucoubar Cheikh, Faye Ousmane, Sall Amadou Alpha
hCoV-19/Senegal/2144578/2021	EPI_ISL_8527675	2021-01-15	Africa	Senegal	Dakar	Institut Pasteur de Dakar	Institut Pasteur de Dakar	Diallo Amadou, Diagne Moussa Moise, Dia Ndongo, Sankhe Safietou, Ndiaye Ndack, Loucoubar Cheikh, Faye Ousmane, Sall Amadou Alpha
hCoV-19/Senegal/2143640/2021	EPI_ISL_8527674	2021-01-15	Africa	Senegal	Dakar	Institut Pasteur de Dakar	Institut Pasteur de Dakar	Diallo Amadou, Diagne Moussa Moise, Dia Ndongo, Sankhe Safietou, Ndiaye Ndack, Loucoubar Cheikh, Faye Ousmane, Sall Amadou Alpha
hCoV-19/Senegal/135742/2021	EPI_ISL_8527783	2021-01-15	Africa	Senegal	Saint-Louis	Institut Pasteur de Dakar	Institut Pasteur de Dakar	Diallo Amadou, Diagne Moussa Moise, Dia Ndongo, Sankhe Safietou, Ndiaye Ndack, Loucoubar Cheikh, Faye Ousmane, Sall Amadou Alpha
hCoV-19/Senegal/135732/2021	EPI_ISL_8527847	2021-01-15	Africa	Senegal	Saint-Louis	Institut Pasteur de Dakar	Institut Pasteur de Dakar	Diallo Amadou, Diagne Moussa Moise, Dia Ndongo, Sankhe Safietou, Ndiaye Ndack, Loucoubar Cheikh, Faye Ousmane, Sall Amadou Alpha
hCoV-19/Senegal/151337/2021	EPI_ISL_14598456	2021-01-15	Africa	Senegal	Dakar	Institut Pasteur de Dakar	Institut Pasteur de Dakar	Diallo Amadou, Diagne Moussa Moise, Sankhe Safietou, Marieme Top, Mouhamed Kane, Maimouna Mbanne, Sall Amadou Alpha, Dia Ndongo, Loucoubar Cheikh, Faye Ousmane
hCoV-19/Senegal/151347/2021	EPI_ISL_14598457	2021-01-15	Africa	Senegal	Dakar	Institut Pasteur de Dakar	Institut Pasteur de Dakar	Diallo Amadou, Diagne Moussa Moise, Sankhe Safietou, Marieme Top, Mouhamed Kane, Maimouna Mbanne, Sall Amadou Alpha, Dia Ndongo, Loucoubar Cheikh, Faye Ousmane
hCoV-19/Senegal/151349/2021	EPI_ISL_14598458	2021-01-15	Africa	Senegal	Dakar	Institut Pasteur de Dakar	Institut Pasteur de Dakar	Diallo Amadou, Diagne Moussa Moise, Sankhe Safietou, Marieme Top, Mouhamed Kane, Maimouna Mbanne, Sall Amadou Alpha, Dia Ndongo, Loucoubar Cheikh, Faye Ousmane
hCoV-19/Senegal/151488/2021	EPI_ISL_14598459	2021-01-15	Africa	Senegal	Dakar	Institut Pasteur de Dakar	Institut Pasteur de Dakar	Diallo Amadou, Diagne Moussa Moise, Sankhe Safietou, Marieme Top, Mouhamed Kane, Maimouna Mbanne, Sall Amadou Alpha, Dia Ndongo, Loucoubar Cheikh, Faye Ousmane
hCoV-19/Senegal/151456/2021	EPI_ISL_14598460	2021-01-15	Africa	Senegal	Dakar	Institut Pasteur de Dakar	Institut Pasteur de Dakar	Diallo Amadou, Diagne Moussa Moise, Sankhe Safietou, Marieme Top, Mouhamed Kane, Maimouna Mbanne, Sall Amadou Alpha, Dia Ndongo, Loucoubar Cheikh, Faye Ousmane
hCoV-19/Senegal/151522/2021	EPI_ISL_14598461	2021-01-15	Africa	Senegal	Dakar	Institut Pasteur de Dakar	Institut Pasteur de Dakar	Diallo Amadou, Diagne Moussa Moise, Sankhe Safietou, Marieme Top, Mouhamed Kane, Maimouna Mbanne, Sall Amadou Alpha, Dia Ndongo, Loucoubar Cheikh, Faye Ousmane
hCoV-19/Senegal/151578/2021	EPI_ISL_14598462	2021-01-15	Africa	Senegal	Dakar	Institut Pasteur de Dakar	Institut Pasteur de Dakar	Diallo Amadou, Diagne Moussa Moise, Sankhe Safietou, Marieme Top, Mouhamed Kane, Maimouna Mbanne, Sall Amadou Alpha, Dia Ndongo, Loucoubar Cheikh, Faye Ousmane
hCoV-19/Senegal/151665/2021	EPI_ISL_14598463	2021-01-15	Africa	Senegal	Dakar	Institut Pasteur de Dakar	Institut Pasteur de Dakar	Diallo Amadou, Diagne Moussa Moise, Sankhe Safietou, Marieme Top, Mouhamed Kane, Maimouna Mbanne, Sall Amadou Alpha, Dia Ndongo, Loucoubar Cheikh, Faye Ousmane
hCoV-19/Senegal/151694/2021	EPI_ISL_14598464	2021-01-15	Africa	Senegal	Dakar	Institut Pasteur de Dakar	Institut Pasteur de Dakar	Diallo Amadou, Diagne Moussa Moise, Sankhe Safietou, Marieme Top, Mouhamed Kane, Maimouna Mbanne, Sall Amadou Alpha, Dia Ndongo, Loucoubar Cheikh, Faye Ousmane
hCoV-19/Senegal/151818/2021	EPI_ISL_14598465	2021-01-15	Africa	Senegal	Dakar	Institut Pasteur de Dakar	Institut Pasteur de Dakar	Diallo Amadou, Diagne Moussa Moise, Sankhe Safietou, Marieme Top, Mouhamed Kane, Maimouna Mbanne, Sall Amadou Alpha, Dia Ndongo, Loucoubar Cheikh, Faye Ousmane
hCoV-19/Senegal/137076/2021	EPI_ISL_15321758	2021-01-15	Africa	Senegal	Saint-Louis	Institut Pasteur de Dakar	Institut Pasteur de Dakar	Diallo Amadou, Diagne Moussa Moise, Sankhe Safietou, Marieme Top, Mouhamed Kane, Maimouna Mbanne, Sall Amadou Alpha, Dia Ndongo, Loucoubar Cheikh, Faye Ousmane
hCoV-19/Senegal/2145381/2021	EPI_ISL_8527676	2021-01-16	Africa	Senegal	Dakar	Institut Pasteur de Dakar	Institut Pasteur de Dakar	Diallo Amadou, Diagne Moussa Moise, Dia Ndongo, Sankhe Safietou, Ndiaye Ndack, Loucoubar Cheikh, Faye Ousmane, Sall Amadou Alpha
hCoV-19/Senegal/135736/2021	EPI_ISL_8527782	2021-01-16	Africa	Senegal	Saint-Louis	Institut Pasteur de Dakar	Institut Pasteur de Dakar	Diallo Amadou, Diagne Moussa Moise, Dia Ndongo, Sankhe Safietou, Ndiaye Ndack, Loucoubar Cheikh, Faye Ousmane, Sall Amadou Alpha
hCoV-19/Senegal/135787/2021	EPI_ISL_8527793	2021-01-16	Africa	Senegal	Saint-Louis	Institut Pasteur de Dakar	Institut Pasteur de Dakar	Diallo Amadou, Diagne Moussa Moise, Dia Ndongo, Sankhe Safietou, Ndiaye Ndack, Loucoubar Cheikh, Faye Ousmane, Sall Amadou Alpha
hCoV-19/Senegal/152113/2021	EPI_ISL_14598466	2021-01-16	Africa	Senegal	Dakar	Institut Pasteur de Dakar	Institut Pasteur de Dakar	Diallo Amadou, Diagne Moussa Moise, Sankhe Safietou, Marieme Top, Mouhamed Kane, Maimouna Mbanne, Sall Amadou Alpha, Dia Ndongo, Loucoubar Cheikh, Faye Ousmane
hCoV-19/Senegal/152162/2021	EPI_ISL_14598468	2021-01-16	Africa	Senegal	Dakar	Institut Pasteur de Dakar	Institut Pasteur de Dakar	Diallo Amadou, Diagne Moussa Moise, Sankhe Safietou, Marieme Top, Mouhamed Kane, Maimouna Mbanne, Sall Amadou Alpha, Dia Ndongo, Loucoubar Cheikh, Faye Ousmane
hCoV-19/Senegal/152227/2021	EPI_ISL_14598469	2021-01-16	Africa	Senegal	Dakar	Institut Pasteur de Dakar	Institut Pasteur de Dakar	Diallo Amadou, Diagne Moussa Moise, Sankhe Safietou, Marieme Top, Mouhamed Kane, Maimouna Mbanne, Sall Amadou Alpha, Dia Ndongo, Loucoubar Cheikh, Faye Ousmane
hCoV-19/Senegal/152366/2021	EPI_ISL_14598471	2021-01-16	Africa	Senegal	Dakar	Institut Pasteur de Dakar	Institut Pasteur de Dakar	Diallo Amadou, Diagne Moussa Moise, Sankhe Safietou, Marieme Top, Mouhamed Kane, Maimouna Mbanne, Sall Amadou Alpha, Dia Ndongo, Loucoubar Cheikh, Faye Ousmane
hCoV-19/Senegal/2146103/2021	EPI_ISL_8527677	2021-01-17	Africa	Senegal	Dakar	Institut Pasteur de Dakar	Institut Pasteur de Dakar	Diallo Amadou, Diagne Moussa Moise, Dia Ndongo, Sankhe Safietou, Ndiaye Ndack, Loucoubar Cheikh, Faye Ousmane, Sall Amadou Alpha
hCoV-19/Senegal/2146579/2021	EPI_ISL_8527678	2021-01-17	Africa	Senegal	Dakar	Institut Pasteur de Dakar	Institut Pasteur de Dakar	Diallo Amadou, Diagne Moussa Moise, Dia Ndongo, Sankhe Safietou, Ndiaye Ndack, Loucoubar Cheikh, Faye Ousmane, Sall Amadou Alpha
hCoV-19/Senegal/137207/2021	EPI_ISL_14598467	2021-01-17	Africa	Senegal	Louga	Institut Pasteur de Dakar	Institut Pasteur de Dakar	Diallo Amadou, Diagne Moussa Moise, Sankhe Safietou, Marieme Top, Mouhamed Kane, Maimouna Mbanne, Sall Amadou Alpha, Dia Ndongo, Loucoubar Cheikh, Faye Ousmane
hCoV-19/Senegal/137234/2021	EPI_ISL_14598472	2021-01-17	Africa	Senegal	Louga	Institut Pasteur de Dakar	Institut Pasteur de Dakar	Diallo Amadou, Diagne Moussa Moise, Sankhe Safietou, Marieme Top, Mouhamed Kane, Maimouna Mbanne, Sall Amadou Alpha, Dia Ndongo, Loucoubar Cheikh, Faye Ousmane
hCoV-19/Senegal/137245/2021	EPI_ISL_14598473	2021-01-17	Africa	Senegal	Louga	Institut Pasteur de Dakar	Institut Pasteur de Dakar	Diallo Amadou, Diagne Moussa Moise, Sankhe Safietou, Marieme Top, Mouhamed Kane, Maimouna Mbanne, Sall Amadou Alpha, Dia Ndongo, Loucoubar Cheikh, Faye Ousmane
hCoV-19/Senegal/152531/2021	EPI_ISL_14598474	2021-01-17	Africa	Senegal	Dakar	Institut Pasteur de Dakar	Institut Pasteur de Dakar	Diallo Amadou, Diagne Moussa Moise, Sankhe Safietou, Marieme Top, Mouhamed Kane, Maimouna Mbanne, Sall Amadou Alpha, Dia Ndongo, Loucoubar Cheikh, Faye Ousmane
hCoV-19/Senegal/137247/2021	EPI_ISL_14598475	2021-01-17	Africa	Senegal	Louga	Institut Pasteur de Dakar	Institut Pasteur de Dakar	Diallo Amadou, Diagne Moussa Moise, Sankhe Safietou, Marieme Top, Mouhamed Kane, Maimouna Mbanne, Sall Amadou Alpha, Dia Ndongo, Loucoubar Cheikh, Faye Ousmane
hCoV-19/Senegal/156896/2021	EPI_ISL_8527695	2021-01-18	Africa	Senegal	Dakar	Institut Pasteur de Dakar	Institut Pasteur de Dakar	Diallo Amadou, Diagne Moussa Moise, Dia Ndongo, Sankhe Safietou, Ndiaye Ndack, Loucoubar Cheikh, Faye Ousmane, Sall Amadou Alpha
hCoV-19/Senegal/2176956/2021	EPI_ISL_8527679	2021-01-18	Africa	Senegal	Dakar	Institut Pasteur de Dakar	Institut Pasteur de Dakar	Diallo Amadou, Diagne Moussa Moise, Dia Ndongo, Sankhe Safietou, Ndiaye Ndack, Loucoubar Cheikh, Faye Ousmane, Sall Amadou Alpha
hCoV-19/Senegal/2177263/2021	EPI_ISL_8527680	2021-01-18	Africa	Senegal	Dakar	Institut Pasteur de Dakar	Institut Pasteur de Dakar	Diallo Amadou, Diagne Moussa Moise, Dia Ndongo, Sankhe Safietou, Ndiaye Ndack, Loucoubar Cheikh, Faye Ousmane, Sall Amadou Alpha
hCoV-19/Senegal/135792/2021	EPI_ISL_8527796	2021-01-18	Africa	Senegal	Saint-Louis	Institut Pasteur de Dakar	Institut Pasteur de Dakar	Diallo Amadou, Diagne Moussa Moise, Dia Ndongo, Sankhe Safietou, Ndiaye Ndack, Loucoubar Cheikh, Faye Ousmane, Sall Amadou Alpha
hCoV-19/Senegal/137299/2021	EPI_ISL_14598476	2021-01-18	Africa	Senegal	Diourbel	Institut Pasteur de Dakar	Institut Pasteur de Dakar	Diallo Amadou, Diagne Moussa Moise, Sankhe Safietou, Marieme Top, Mouhamed Kane, Maimouna Mbanne, Sall Amadou Alpha, Dia Ndongo, Loucoubar Cheikh, Faye Ousmane
hCoV-19/Senegal/152752/2021	EPI_ISL_14598477	2021-01-18	Africa	Senegal	Dakar	Institut Pasteur de Dakar	Institut Pasteur de Dakar	Diallo Amadou, Diagne Moussa Moise, Sankhe Safietou, Marieme Top, Mouhamed Kane, Maimouna Mbanne, Sall Amadou Alpha, Dia Ndongo, Loucoubar Cheikh, Faye Ousmane
hCoV-19/Senegal/152772/2021	EPI_ISL_14598478	2021-01-18	Africa	Senegal	Dakar	Institut Pasteur de Dakar	Institut Pasteur de Dakar	Diallo Amadou, Diagne Moussa Moise, Sankhe Safietou, Marieme Top, Mouhamed Kane, Maimouna Mbanne, Sall Amadou Alpha, Dia Ndongo, Loucoubar Cheikh, Faye Ousmane
hCoV-19/Senegal/152833/2021	EPI_ISL_14598479	2021-01-18	Africa	Senegal	Dakar	Institut Pasteur de Dakar	Institut Pasteur de Dakar	Diallo Amadou, Diagne Moussa Moise, Sankhe Safietou, Marieme Top, Mouhamed Kane, Maimouna Mbanne, Sall Amadou Alpha, Dia Ndongo, Loucoubar Cheikh, Faye Ousmane
hCoV-19/Senegal/152952/2021	EPI_ISL_14598480	2021-01-18	Africa	Senegal	Dakar	Institut Pasteur de Dakar	Institut Pasteur de Dakar	Diallo Amadou, Diagne Moussa Moise, Sankhe Safietou, Marieme Top, Mouhamed Kane, Maimouna Mbanne, Sall Amadou Alpha, Dia Ndongo, Loucoubar Cheikh, Faye Ousmane
hCoV-19/Senegal/153033/2021	EPI_ISL_14598481	2021-01-18	Africa	Senegal	Dakar	Institut Pasteur de Dakar	Institut Pasteur de Dakar	Diallo Amadou, Diagne Moussa Moise, Sankhe Safietou, Marieme Top, Mouhamed Kane, Maimouna Mbanne, Sall Amadou Alpha, Dia Ndongo, Loucoubar Cheikh, Faye Ousmane
hCoV-19/Senegal/137378/2021	EPI_ISL_15321759	2021-01-18	Africa	Senegal	Diourbel	Institut Pasteur de Dakar	Institut Pasteur de Dakar	Diallo Amadou, Diagne Moussa Moise, Sankhe Safietou, Marieme Top, Mouhamed Kane, Maimouna Mbanne, Sall Amadou Alpha, Dia Ndongo, Loucoubar Cheikh, Faye Ousmane
hCoV-19/Senegal/2178580/2021	EPI_ISL_8527682	2021-01-19	Africa	Senegal	Dakar	Institut Pasteur de Dakar	Institut Pasteur de Dakar	Diallo Amadou, Diagne Moussa Moise, Dia Ndongo, Sankhe Safietou, Ndiaye Ndack, Loucoubar Cheikh, Faye Ousmane, Sall Amadou Alpha
hCoV-19/Senegal/2178105/2021	EPI_ISL_8527681	2021-01-19	Africa	Senegal	Dakar	Institut Pasteur de Dakar	Institut Pasteur de Dakar	Diallo Amadou, Diagne Moussa Moise, Dia Ndongo, Sankhe Safietou, Ndiaye Ndack, Loucoubar Cheikh, Faye Ousmane, Sall Amadou Alpha
hCoV-19/Senegal/2179020/2021	EPI_ISL_8527683	2021-01-19	Africa	Senegal	Dakar	Institut Pasteur de Dakar	Institut Pasteur de Dakar	Diallo Amadou, Diagne Moussa Moise, Dia Ndongo, Sankhe Safietou, Ndiaye Ndack, Loucoubar Cheikh, Faye Ousmane, Sall Amadou Alpha
hCoV-19/Senegal/135769/2021	EPI_ISL_8527787	2021-01-19	Africa	Senegal	Saint-Louis	Institut Pasteur de Dakar	Institut Pasteur de Dakar	Diallo Amadou, Diagne Moussa Moise, Dia Ndongo, Sankhe Safietou, Ndiaye Ndack, Loucoubar Cheikh, Faye Ousmane, Sall Amadou Alpha
hCoV-19/Senegal/137456/2021	EPI_ISL_14598482	2021-01-19	Africa	Senegal	Saint-Louis	Institut Pasteur de Dakar	Institut Pasteur de Dakar	Diallo Amadou, Diagne Moussa Moise, Sankhe Safietou, Marieme Top, Mouhamed Kane, Maimouna Mbanne, Sall Amadou Alpha, Dia Ndongo, Loucoubar Cheikh, Faye Ousmane
hCoV-19/Senegal/137458/2021	EPI_ISL_14598483	2021-01-19	Africa	Senegal	Saint-Louis	Institut Pasteur de Dakar	Institut Pasteur de Dakar	Diallo Amadou, Diagne Moussa Moise, Sankhe Safietou, Marieme Top, Mouhamed Kane, Maimouna Mbanne, Sall Amadou Alpha, Dia Ndongo, Loucoubar Cheikh, Faye Ousmane
hCoV-19/Senegal/137471/2021	EPI_ISL_14598484	2021-01-19	Africa	Senegal	Diourbel	Institut Pasteur de Dakar	Institut Pasteur de Dakar	Diallo Amadou, Diagne Moussa Moise, Sankhe Safietou, Marieme Top, Mouhamed Kane, Maimouna Mbanne, Sall Amadou Alpha, Dia Ndongo, Loucoubar Cheikh, Faye Ousmane
hCoV-19/Senegal/153477/2021	EPI_ISL_14598485	2021-01-19	Africa	Senegal	Dakar	Institut Pasteur de Dakar	Institut Pasteur de Dakar	Diallo Amadou, Diagne Moussa Moise, Sankhe Safietou, Marieme Top, Mouhamed Kane, Maimouna Mbanne, Sall Amadou Alpha, Dia Ndongo, Loucoubar Cheikh, Faye Ousmane
hCoV-19/Senegal/153532/2021	EPI_ISL_14598486	2021-01-19	Africa	Senegal	Dakar	Institut Pasteur de Dakar	Institut Pasteur de Dakar	Diallo Amadou, Diagne Moussa Moise, Sankhe Safietou, Marieme Top, Mouhamed Kane, Maimouna Mbanne, Sall Amadou Alpha, Dia Ndongo, Loucoubar Cheikh, Faye Ousmane
hCoV-19/Senegal/153575/2021	EPI_ISL_14598487	2021-01-19	Africa	Senegal	Dakar	Institut Pasteur de Dakar	Institut Pasteur de Dakar	Diallo Amadou, Diagne Moussa Moise, Sankhe Safietou, Marieme Top, Mouhamed Kane, Maimouna Mbanne, Sall Amadou Alpha, Dia Ndongo, Loucoubar Cheikh, Faye Ousmane
hCoV-19/Senegal/153578/2021	EPI_ISL_14598488	2021-01-19	Africa	Senegal	Dakar	Institut Pasteur de Dakar	Institut Pasteur de Dakar	Diallo Amadou, Diagne Moussa Moise, Sankhe Safietou, Marieme Top, Mouhamed Kane, Maimouna Mbanne, Sall Amadou Alpha, Dia Ndongo, Loucoubar Cheikh, Faye Ousmane
hCoV-19/Senegal/153716/2021	EPI_ISL_14598489	2021-01-19	Africa	Senegal	Dakar	Institut Pasteur de Dakar	Institut Pasteur de Dakar	Diallo Amadou, Diagne Moussa Moise, Sankhe Safietou, Marieme Top, Mouhamed Kane, Maimouna Mbanne, Sall Amadou Alpha, Dia Ndongo, Loucoubar Cheikh, Faye Ousmane
hCoV-19/Senegal/2979063/2021	EPI_ISL_8527684	2021-01-20	Africa	Senegal	Dakar	Institut Pasteur de Dakar	Institut Pasteur de Dakar	Diallo Amadou, Diagne Moussa Moise, Dia Ndongo, Sankhe Safietou, Ndiaye Ndack, Loucoubar Cheikh, Faye Ousmane, Sall Amadou Alpha
hCoV-19/Senegal/135856/2021	EPI_ISL_8527815	2021-01-20	Africa	Senegal	Saint-Louis	Institut Pasteur de Dakar	Institut Pasteur de Dakar	Diallo Amadou, Diagne Moussa Moise, Dia Ndongo, Sankhe Safietou, Ndiaye Ndack, Loucoubar Cheikh, Faye Ousmane, Sall Amadou Alpha
hCoV-19/Senegal/137547/2021	EPI_ISL_14598490	2021-01-20	Africa	Senegal	Diourbel	Institut Pasteur de Dakar	Institut Pasteur de Dakar	Diallo Amadou, Diagne Moussa Moise, Sankhe Safietou, Marieme Top, Mouhamed Kane, Maimouna Mbanne, Sall Amadou Alpha, Dia Ndongo, Loucoubar Cheikh, Faye Ousmane
hCoV-19/Senegal/137582/2021	EPI_ISL_14598491	2021-01-20	Africa	Senegal	Diourbel	Institut Pasteur de Dakar	Institut Pasteur de Dakar	Diallo Amadou, Diagne Moussa Moise, Sankhe Safietou, Marieme Top, Mouhamed Kane, Maimouna Mbanne, Sall Amadou Alpha, Dia Ndongo, Loucoubar Cheikh, Faye Ousmane
hCoV-19/Senegal/137629/2021	EPI_ISL_14598492	2021-01-20	Africa	Senegal	Louga	Institut Pasteur de Dakar	Institut Pasteur de Dakar	Diallo Amadou, Diagne Moussa Moise, Sankhe Safietou, Marieme Top, Mouhamed Kane, Maimouna Mbanne, Sall Amadou Alpha, Dia Ndongo, Loucoubar Cheikh, Faye Ousmane
hCoV-19/Senegal/137645/2021	EPI_ISL_14598493	2021-01-20	Africa	Senegal	Louga	Institut Pasteur de Dakar	Institut Pasteur de Dakar	Diallo Amadou, Diagne Moussa Moise, Sankhe Safietou, Marieme Top, Mouhamed Kane, Maimouna Mbanne, Sall Amadou Alpha, Dia Ndongo, Loucoubar Cheikh, Faye Ousmane
hCoV-19/Senegal/137614/2021	EPI_ISL_14598494	2021-01-20	Africa	Senegal	Louga	Institut Pasteur de Dakar	Institut Pasteur de Dakar	Diallo Amadou, Diagne Moussa Moise, Sankhe Safietou, Marieme Top, Mouhamed Kane, Maimouna Mbanne, Sall Amadou Alpha, Dia Ndongo, Loucoubar Cheikh, Faye Ousmane
hCoV-19/Senegal/137619/2021	EPI_ISL_14598495	2021-01-20	Africa	Senegal	Louga	Institut Pasteur de Dakar	Institut Pasteur de Dakar	Diallo Amadou, Diagne Moussa Moise, Sankhe Safietou, Marieme Top, Mouhamed Kane, Maimouna Mbanne, Sall Amadou Alpha, Dia Ndongo, Loucoubar Cheikh, Faye Ousmane
hCoV-19/Senegal/137658/2021	EPI_ISL_14598496	2021-01-20	Africa	Senegal	Louga	Institut Pasteur de Dakar	Institut Pasteur de Dakar	Diallo Amadou, Diagne Moussa Moise, Sankhe Safietou, Marieme Top, Mouhamed Kane, Maimouna Mbanne, Sall Amadou Alpha, Dia Ndongo, Loucoubar Cheikh, Faye Ousmane
hCoV-19/Senegal/137663/2021	EPI_ISL_14598497	2021-01-20	Africa	Senegal	Louga	Institut Pasteur de Dakar	Institut Pasteur de Dakar	Diallo Amadou, Diagne Moussa Moise, Sankhe Safietou, Marieme Top, Mouhamed Kane, Maimouna Mbanne, Sall Amadou Alpha, Dia Ndongo, Loucoubar Cheikh, Faye Ousmane
hCoV-19/Senegal/137666/2021	EPI_ISL_14598498	2021-01-20	Africa	Senegal	Louga	Institut Pasteur de Dakar	Institut Pasteur de Dakar	Diallo Amadou, Diagne Moussa Moise, Sankhe Safietou, Marieme Top, Mouhamed Kane, Maimouna Mbanne, Sall Amadou Alpha, Dia Ndongo, Loucoubar Cheikh, Faye Ousmane
hCoV-19/Senegal/154109/2021	EPI_ISL_14598500	2021-01-20	Africa	Senegal	Dakar	Institut Pasteur de Dakar	Institut Pasteur de Dakar	Diallo Amadou, Diagne Moussa Moise, Sankhe Safietou, Marieme Top, Mouhamed Kane, Maimouna Mbanne, Sall Amadou Alpha, Dia Ndongo, Loucoubar Cheikh, Faye Ousmane
hCoV-19/Senegal/154139/2021	EPI_ISL_14598501	2021-01-20	Africa	Senegal	Dakar	Institut Pasteur de Dakar	Institut Pasteur de Dakar	Diallo Amadou, Diagne Moussa Moise, Sankhe Safietou, Marieme Top, Mouhamed Kane, Maimouna Mbanne, Sall Amadou Alpha, Dia Ndongo, Loucoubar Cheikh, Faye Ousmane
hCoV-19/Senegal/154275/2021	EPI_ISL_14598502	2021-01-20	Africa	Senegal	Dakar	Institut Pasteur de Dakar	Institut Pasteur de Dakar	Diallo Amadou, Diagne Moussa Moise, Sankhe Safietou, Marieme Top, Mouhamed Kane, Maimouna Mbanne, Sall Amadou Alpha, Dia Ndongo, Loucoubar Cheikh, Faye Ousmane
hCoV-19/Senegal/154300/2021	EPI_ISL_14598503	2021-01-20	Africa	Senegal	Dakar	Institut Pasteur de Dakar	Institut Pasteur de Dakar	Diallo Amadou, Diagne Moussa Moise, Sankhe Safietou, Marieme Top, Mouhamed Kane, Maimouna Mbanne, Sall Amadou Alpha, Dia Ndongo, Loucoubar Cheikh, Faye Ousmane
hCoV-19/Senegal/154333/2021	EPI_ISL_14598504	2021-01-20	Africa	Senegal	Dakar	Institut Pasteur de Dakar	Institut Pasteur de Dakar	Diallo Amadou, Diagne Moussa Moise, Sankhe Safietou, Marieme Top, Mouhamed Kane, Maimouna Mbanne, Sall Amadou Alpha, Dia Ndongo, Loucoubar Cheikh, Faye Ousmane
hCoV-19/Senegal/137671/2021	EPI_ISL_15321760	2021-01-20	Africa	Senegal	Diourbel	Institut Pasteur de Dakar	Institut Pasteur de Dakar	Diallo Amadou, Diagne Moussa Moise, Sankhe Safietou, Marieme Top, Mouhamed Kane, Maimouna Mbanne, Sall Amadou Alpha, Dia Ndongo, Loucoubar Cheikh, Faye Ousmane
hCoV-19/Senegal/2980175/2021	EPI_ISL_8527685	2021-01-21	Africa	Senegal	Dakar	Institut Pasteur de Dakar	Institut Pasteur de Dakar	Diallo Amadou, Diagne Moussa Moise, Dia Ndongo, Sankhe Safietou, Ndiaye Ndack, Loucoubar Cheikh, Faye Ousmane, Sall Amadou Alpha
hCoV-19/Senegal/2981207/2021	EPI_ISL_8527687	2021-01-21	Africa	Senegal	Dakar	Institut Pasteur de Dakar	Institut Pasteur de Dakar	Diallo Amadou, Diagne Moussa Moise, Dia Ndongo, Sankhe Safietou, Ndiaye Ndack, Loucoubar Cheikh, Faye Ousmane, Sall Amadou Alpha
hCoV-19/Senegal/2980691/2021	EPI_ISL_8527686	2021-01-21	Africa	Senegal	Dakar	Institut Pasteur de Dakar	Institut Pasteur de Dakar	Diallo Amadou, Diagne Moussa Moise, Dia Ndongo, Sankhe Safietou, Ndiaye Ndack, Loucoubar Cheikh, Faye Ousmane, Sall Amadou Alpha
hCoV-19/Senegal/137690/2021	EPI_ISL_14598499	2021-01-21	Africa	Senegal	Louga	Institut Pasteur de Dakar	Institut Pasteur de Dakar	Diallo Amadou, Diagne Moussa Moise, Sankhe Safietou, Marieme Top, Mouhamed Kane, Maimouna Mbanne, Sall Amadou Alpha, Dia Ndongo, Loucoubar Cheikh, Faye Ousmane
hCoV-19/Senegal/154536/2021	EPI_ISL_14598505	2021-01-21	Africa	Senegal	Dakar	Institut Pasteur de Dakar	Institut Pasteur de Dakar	Diallo Amadou, Diagne Moussa Moise, Sankhe Safietou, Marieme Top, Mouhamed Kane, Maimouna Mbanne, Sall Amadou Alpha, Dia Ndongo, Loucoubar Cheikh, Faye Ousmane
hCoV-19/Senegal/154805/2021	EPI_ISL_14598506	2021-01-21	Africa	Senegal	Dakar	Institut Pasteur de Dakar	Institut Pasteur de Dakar	Diallo Amadou, Diagne Moussa Moise, Sankhe Safietou, Marieme Top, Mouhamed Kane, Maimouna Mbanne, Sall Amadou Alpha, Dia Ndongo, Loucoubar Cheikh, Faye Ousmane
hCoV-19/Senegal/154625/2021	EPI_ISL_14598507	2021-01-21	Africa	Senegal	Dakar	Institut Pasteur de Dakar	Institut Pasteur de Dakar	Diallo Amadou, Diagne Moussa Moise, Sankhe Safietou, Marieme Top, Mouhamed Kane, Maimouna Mbanne, Sall Amadou Alpha, Dia Ndongo, Loucoubar Cheikh, Faye Ousmane
hCoV-19/Senegal/137795/2021	EPI_ISL_14598508	2021-01-21	Africa	Senegal	Diourbel	Institut Pasteur de Dakar	Institut Pasteur de Dakar	Diallo Amadou, Diagne Moussa Moise, Sankhe Safietou, Marieme Top, Mouhamed Kane, Maimouna Mbanne, Sall Amadou Alpha, Dia Ndongo, Loucoubar Cheikh, Faye Ousmane
hCoV-19/Senegal/137835/2021	EPI_ISL_14598509	2021-01-21	Africa	Senegal	Louga	Institut Pasteur de Dakar	Institut Pasteur de Dakar	Diallo Amadou, Diagne Moussa Moise, Sankhe Safietou, Marieme Top, Mouhamed Kane, Maimouna Mbanne, Sall Amadou Alpha, Dia Ndongo, Loucoubar Cheikh, Faye Ousmane
hCoV-19/Senegal/137837/2021	EPI_ISL_14598510	2021-01-21	Africa	Senegal	Louga	Institut Pasteur de Dakar	Institut Pasteur de Dakar	Diallo Amadou, Diagne Moussa Moise, Sankhe Safietou, Marieme Top, Mouhamed Kane, Maimouna Mbanne, Sall Amadou Alpha, Dia Ndongo, Loucoubar Cheikh, Faye Ousmane
hCoV-19/Senegal/155270/2021	EPI_ISL_14598511	2021-01-21	Africa	Senegal	Dakar	Institut Pasteur de Dakar	Institut Pasteur de Dakar	Diallo Amadou, Diagne Moussa Moise, Sankhe Safietou, Marieme Top, Mouhamed Kane, Maimouna Mbanne, Sall Amadou Alpha, Dia Ndongo, Loucoubar Cheikh, Faye Ousmane
hCoV-19/Senegal/155131/2021	EPI_ISL_14598512	2021-01-21	Africa	Senegal	Dakar	Institut Pasteur de Dakar	Institut Pasteur de Dakar	Diallo Amadou, Diagne Moussa Moise, Sankhe Safietou, Marieme Top, Mouhamed Kane, Maimouna Mbanne, Sall Amadou Alpha, Dia Ndongo, Loucoubar Cheikh, Faye Ousmane
hCoV-19/Senegal/137887/2021	EPI_ISL_14598516	2021-01-21	Africa	Senegal	Louga	Institut Pasteur de Dakar	Institut Pasteur de Dakar	Diallo Amadou, Diagne Moussa Moise, Sankhe Safietou, Marieme Top, Mouhamed Kane, Maimouna Mbanne, Sall Amadou Alpha, Dia Ndongo, Loucoubar Cheikh, Faye Ousmane
hCoV-19/Senegal/2989536/2021	EPI_ISL_8527688	2021-01-22	Africa	Senegal	Dakar	Institut Pasteur de Dakar	Institut Pasteur de Dakar	Diallo Amadou, Diagne Moussa Moise, Dia Ndongo, Sankhe Safietou, Ndiaye Ndack, Loucoubar Cheikh, Faye Ousmane, Sall Amadou Alpha
hCoV-19/Senegal/2990274/2021	EPI_ISL_8527689	2021-01-22	Africa	Senegal	Dakar	Institut Pasteur de Dakar	Institut Pasteur de Dakar	Diallo Amadou, Diagne Moussa Moise, Dia Ndongo, Sankhe Safietou, Ndiaye Ndack, Loucoubar Cheikh, Faye Ousmane, Sall Amadou Alpha
hCoV-19/Senegal/156123/2021	EPI_ISL_12240056	2021-01-22	Africa	Senegal	Dakar	Institut Pasteur de Dakar	Institut Pasteur de Dakar	Diallo Amadou, Diagne Moussa Moise, Sankhe Safietou, Dia Ndongo, Loucoubar Cheikh, Faye Ousmane, Sall Amadou Alpha
hCoV-19/Senegal/137864/2021	EPI_ISL_14598514	2021-01-22	Africa	Senegal	Louga	Institut Pasteur de Dakar	Institut Pasteur de Dakar	Diallo Amadou, Diagne Moussa Moise, Sankhe Safietou, Marieme Top, Mouhamed Kane, Maimouna Mbanne, Sall Amadou Alpha, Dia Ndongo, Loucoubar Cheikh, Faye Ousmane
hCoV-19/Senegal/137882/2021	EPI_ISL_14598515	2021-01-22	Africa	Senegal	Louga	Institut Pasteur de Dakar	Institut Pasteur de Dakar	Diallo Amadou, Diagne Moussa Moise, Sankhe Safietou, Marieme Top, Mouhamed Kane, Maimouna Mbanne, Sall Amadou Alpha, Dia Ndongo, Loucoubar Cheikh, Faye Ousmane
hCoV-19/Senegal/137892/2021	EPI_ISL_14598517	2021-01-22	Africa	Senegal	Louga	Institut Pasteur de Dakar	Institut Pasteur de Dakar	Diallo Amadou, Diagne Moussa Moise, Sankhe Safietou, Marieme Top, Mouhamed Kane, Maimouna Mbanne, Sall Amadou Alpha, Dia Ndongo, Loucoubar Cheikh, Faye Ousmane
hCoV-19/Senegal/2991041/2021	EPI_ISL_8527690	2021-01-23	Africa	Senegal	Dakar	Institut Pasteur de Dakar	Institut Pasteur de Dakar	Diallo Amadou, Diagne Moussa Moise, Dia Ndongo, Sankhe Safietou, Ndiaye Ndack, Loucoubar Cheikh, Faye Ousmane, Sall Amadou Alpha
hCoV-19/Senegal/173209/2021	EPI_ISL_8527864	2021-01-23	Africa	Senegal	Saint-Louis	Institut Pasteur de Dakar	Institut Pasteur de Dakar	Diallo Amadou, Diagne Moussa Moise, Dia Ndongo, Sankhe Safietou, Ndiaye Ndack, Loucoubar Cheikh, Faye Ousmane, Sall Amadou Alpha
hCoV-19/Senegal/2997136/2021	EPI_ISL_8527691	2021-01-24	Africa	Senegal	Dakar	Institut Pasteur de Dakar	Institut Pasteur de Dakar	Diallo Amadou, Diagne Moussa Moise, Dia Ndongo, Sankhe Safietou, Ndiaye Ndack, Loucoubar Cheikh, Faye Ousmane, Sall Amadou Alpha
hCoV-19/Senegal/138141/2021	EPI_ISL_14598518	2021-01-24	Africa	Senegal	Louga	Institut Pasteur de Dakar	Institut Pasteur de Dakar	Diallo Amadou, Diagne Moussa Moise, Sankhe Safietou, Marieme Top, Mouhamed Kane, Maimouna Mbanne, Sall Amadou Alpha, Dia Ndongo, Loucoubar Cheikh, Faye Ousmane
hCoV-19/Senegal/138151/2021	EPI_ISL_14598519	2021-01-24	Africa	Senegal	Louga	Institut Pasteur de Dakar	Institut Pasteur de Dakar	Diallo Amadou, Diagne Moussa Moise, Sankhe Safietou, Marieme Top, Mouhamed Kane, Maimouna Mbanne, Sall Amadou Alpha, Dia Ndongo, Loucoubar Cheikh, Faye Ousmane
hCoV-19/Senegal/157053/2021	EPI_ISL_8527700	2021-01-25	Africa	Senegal	Dakar	Institut Pasteur de Dakar	Institut Pasteur de Dakar	Diallo Amadou, Diagne Moussa Moise, Dia Ndongo, Sankhe Safietou, Ndiaye Ndack, Loucoubar Cheikh, Faye Ousmane, Sall Amadou Alpha
hCoV-19/Senegal/156882/2021	EPI_ISL_8527696	2021-01-25	Africa	Senegal	Dakar	Institut Pasteur de Dakar	Institut Pasteur de Dakar	Diallo Amadou, Diagne Moussa Moise, Dia Ndongo, Sankhe Safietou, Ndiaye Ndack, Loucoubar Cheikh, Faye Ousmane, Sall Amadou Alpha
hCoV-19/Senegal/157523/2021	EPI_ISL_8527705	2021-01-25	Africa	Senegal	Dakar	Institut Pasteur de Dakar	Institut Pasteur de Dakar	Diallo Amadou, Diagne Moussa Moise, Dia Ndongo, Sankhe Safietou, Ndiaye Ndack, Loucoubar Cheikh, Faye Ousmane, Sall Amadou Alpha
hCoV-19/Senegal/2998353/2021	EPI_ISL_8527692	2021-01-25	Africa	Senegal	Dakar	Institut Pasteur de Dakar	Institut Pasteur de Dakar	Diallo Amadou, Diagne Moussa Moise, Dia Ndongo, Sankhe Safietou, Ndiaye Ndack, Loucoubar Cheikh, Faye Ousmane, Sall Amadou Alpha
hCoV-19/Senegal/156912/2021	EPI_ISL_8527698	2021-01-25	Africa	Senegal	Dakar	Institut Pasteur de Dakar	Institut Pasteur de Dakar	Diallo Amadou, Diagne Moussa Moise, Dia Ndongo, Sankhe Safietou, Ndiaye Ndack, Loucoubar Cheikh, Faye Ousmane, Sall Amadou Alpha
hCoV-19/Senegal/157031/2021	EPI_ISL_8527699	2021-01-25	Africa	Senegal	Dakar	Institut Pasteur de Dakar	Institut Pasteur de Dakar	Diallo Amadou, Diagne Moussa Moise, Dia Ndongo, Sankhe Safietou, Ndiaye Ndack, Loucoubar Cheikh, Faye Ousmane, Sall Amadou Alpha
hCoV-19/Senegal/157407/2021	EPI_ISL_8527703	2021-01-25	Africa	Senegal	Dakar	Institut Pasteur de Dakar	Institut Pasteur de Dakar	Diallo Amadou, Diagne Moussa Moise, Dia Ndongo, Sankhe Safietou, Ndiaye Ndack, Loucoubar Cheikh, Faye Ousmane, Sall Amadou Alpha
hCoV-19/Senegal/135863/2021	EPI_ISL_8527780	2021-01-25	Africa	Senegal	Saint-Louis	Institut Pasteur de Dakar	Institut Pasteur de Dakar	Diallo Amadou, Diagne Moussa Moise, Dia Ndongo, Sankhe Safietou, Ndiaye Ndack, Loucoubar Cheikh, Faye Ousmane, Sall Amadou Alpha
hCoV-19/Senegal/157276/2021	EPI_ISL_8527702	2021-01-25	Africa	Senegal	Dakar	Institut Pasteur de Dakar	Institut Pasteur de Dakar	Diallo Amadou, Diagne Moussa Moise, Dia Ndongo, Sankhe Safietou, Ndiaye Ndack, Loucoubar Cheikh, Faye Ousmane, Sall Amadou Alpha
hCoV-19/Senegal/156885/2021	EPI_ISL_8527697	2021-01-25	Africa	Senegal	Dakar	Institut Pasteur de Dakar	Institut Pasteur de Dakar	Diallo Amadou, Diagne Moussa Moise, Dia Ndongo, Sankhe Safietou, Ndiaye Ndack, Loucoubar Cheikh, Faye Ousmane, Sall Amadou Alpha
hCoV-19/Senegal/2998770/2021	EPI_ISL_8527693	2021-01-25	Africa	Senegal	Dakar	Institut Pasteur de Dakar	Institut Pasteur de Dakar	Diallo Amadou, Diagne Moussa Moise, Dia Ndongo, Sankhe Safietou, Ndiaye Ndack, Loucoubar Cheikh, Faye Ousmane, Sall Amadou Alpha
hCoV-19/Senegal/157037/2021	EPI_ISL_8727851	2021-01-25	Africa	Senegal	Dakar	Institut Pasteur de Dakar	Institut Pasteur de Dakar	Diallo Amadou, Diagne Moussa Moise, Dia Ndongo, Sankhe Safietou, Ndiaye Ndack, Loucoubar Cheikh, Faye Ousmane, Sall Amadou Alpha
hCoV-19/Senegal/135880/2021	EPI_ISL_8527881	2021-01-25	Africa	Senegal	Saint-Louis	Institut Pasteur de Dakar	Institut Pasteur de Dakar	Diallo Amadou, Diagne Moussa Moise, Dia Ndongo, Sankhe Safietou, Ndiaye Ndack, Loucoubar Cheikh, Faye Ousmane, Sall Amadou Alpha
hCoV-19/Senegal/135874/2021	EPI_ISL_8527880	2021-01-25	Africa	Senegal	Saint-Louis	Institut Pasteur de Dakar	Institut Pasteur de Dakar	Diallo Amadou, Diagne Moussa Moise, Dia Ndongo, Sankhe Safietou, Ndiaye Ndack, Loucoubar Cheikh, Faye Ousmane, Sall Amadou Alpha
hCoV-19/Senegal/138175/2021	EPI_ISL_14598520	2021-01-25	Africa	Senegal	Louga	Institut Pasteur de Dakar	Institut Pasteur de Dakar	Diallo Amadou, Diagne Moussa Moise, Sankhe Safietou, Marieme Top, Mouhamed Kane, Maimouna Mbanne, Sall Amadou Alpha, Dia Ndongo, Loucoubar Cheikh, Faye Ousmane
hCoV-19/Senegal/138176/2021	EPI_ISL_14598521	2021-01-25	Africa	Senegal	Louga	Institut Pasteur de Dakar	Institut Pasteur de Dakar	Diallo Amadou, Diagne Moussa Moise, Sankhe Safietou, Marieme Top, Mouhamed Kane, Maimouna Mbanne, Sall Amadou Alpha, Dia Ndongo, Loucoubar Cheikh, Faye Ousmane
hCoV-19/Senegal/156859/2021	EPI_ISL_14598522	2021-01-25	Africa	Senegal	Dakar	Institut Pasteur de Dakar	Institut Pasteur de Dakar	Diallo Amadou, Diagne Moussa Moise, Sankhe Safietou, Marieme Top, Mouhamed Kane, Maimouna Mbanne, Sall Amadou Alpha, Dia Ndongo, Loucoubar Cheikh, Faye Ousmane
hCoV-19/Senegal/138205/2021	EPI_ISL_14598523	2021-01-25	Africa	Senegal	Diourbel	Institut Pasteur de Dakar	Institut Pasteur de Dakar	Diallo Amadou, Diagne Moussa Moise, Sankhe Safietou, Marieme Top, Mouhamed Kane, Maimouna Mbanne, Sall Amadou Alpha, Dia Ndongo, Loucoubar Cheikh, Faye Ousmane
hCoV-19/Senegal/2999789/2021	EPI_ISL_8527701	2021-01-26	Africa	Senegal	Dakar	Institut Pasteur de Dakar	Institut Pasteur de Dakar	Diallo Amadou, Diagne Moussa Moise, Dia Ndongo, Sankhe Safietou, Ndiaye Ndack, Loucoubar Cheikh, Faye Ousmane, Sall Amadou Alpha
hCoV-19/Senegal/135894/2021	EPI_ISL_8527913	2021-01-26	Africa	Senegal	Saint-Louis	Institut Pasteur de Dakar	Institut Pasteur de Dakar	Diallo Amadou, Diagne Moussa Moise, Dia Ndongo, Sankhe Safietou, Ndiaye Ndack, Loucoubar Cheikh, Faye Ousmane, Sall Amadou Alpha
hCoV-19/Senegal/138221/2021	EPI_ISL_14598524	2021-01-26	Africa	Senegal	Diourbel	Institut Pasteur de Dakar	Institut Pasteur de Dakar	Diallo Amadou, Diagne Moussa Moise, Sankhe Safietou, Marieme Top, Mouhamed Kane, Maimouna Mbanne, Sall Amadou Alpha, Dia Ndongo, Loucoubar Cheikh, Faye Ousmane
hCoV-19/Senegal/138235/2021	EPI_ISL_14598525	2021-01-26	Africa	Senegal	Diourbel	Institut Pasteur de Dakar	Institut Pasteur de Dakar	Diallo Amadou, Diagne Moussa Moise, Sankhe Safietou, Marieme Top, Mouhamed Kane, Maimouna Mbanne, Sall Amadou Alpha, Dia Ndongo, Loucoubar Cheikh, Faye Ousmane
hCoV-19/Senegal/138274/2021	EPI_ISL_14598526	2021-01-26	Africa	Senegal	Diourbel	Institut Pasteur de Dakar	Institut Pasteur de Dakar	Diallo Amadou, Diagne Moussa Moise, Sankhe Safietou, Marieme Top, Mouhamed Kane, Maimouna Mbanne, Sall Amadou Alpha, Dia Ndongo, Loucoubar Cheikh, Faye Ousmane
hCoV-19/Senegal/138261/2021	EPI_ISL_14598527	2021-01-26	Africa	Senegal	Diourbel	Institut Pasteur de Dakar	Institut Pasteur de Dakar	Diallo Amadou, Diagne Moussa Moise, Sankhe Safietou, Marieme Top, Mouhamed Kane, Maimouna Mbanne, Sall Amadou Alpha, Dia Ndongo, Loucoubar Cheikh, Faye Ousmane
hCoV-19/Senegal/138258/2021	EPI_ISL_14598528	2021-01-26	Africa	Senegal	Louga	Institut Pasteur de Dakar	Institut Pasteur de Dakar	Diallo Amadou, Diagne Moussa Moise, Sankhe Safietou, Marieme Top, Mouhamed Kane, Maimouna Mbanne, Sall Amadou Alpha, Dia Ndongo, Loucoubar Cheikh, Faye Ousmane
hCoV-19/Senegal/138346/2021	EPI_ISL_14598529	2021-01-26	Africa	Senegal	Saint-Louis	Institut Pasteur de Dakar	Institut Pasteur de Dakar	Diallo Amadou, Diagne Moussa Moise, Sankhe Safietou, Marieme Top, Mouhamed Kane, Maimouna Mbanne, Sall Amadou Alpha, Dia Ndongo, Loucoubar Cheikh, Faye Ousmane
hCoV-19/Senegal/138426/2021	EPI_ISL_14598530	2021-01-26	Africa	Senegal	Louga	Institut Pasteur de Dakar	Institut Pasteur de Dakar	Diallo Amadou, Diagne Moussa Moise, Sankhe Safietou, Marieme Top, Mouhamed Kane, Maimouna Mbanne, Sall Amadou Alpha, Dia Ndongo, Loucoubar Cheikh, Faye Ousmane
hCoV-19/Senegal/2999010/2021	EPI_ISL_8527694	2021-01-27	Africa	Senegal	Dakar	Institut Pasteur de Dakar	Institut Pasteur de Dakar	Diallo Amadou, Diagne Moussa Moise, Dia Ndongo, Sankhe Safietou, Ndiaye Ndack, Loucoubar Cheikh, Faye Ousmane, Sall Amadou Alpha
hCoV-19/Senegal/3000903/2021	EPI_ISL_8527706	2021-01-27	Africa	Senegal	Dakar	Institut Pasteur de Dakar	Institut Pasteur de Dakar	Diallo Amadou, Diagne Moussa Moise, Dia Ndongo, Sankhe Safietou, Ndiaye Ndack, Loucoubar Cheikh, Faye Ousmane, Sall Amadou Alpha
hCoV-19/Senegal/3000425/2021	EPI_ISL_8527704	2021-01-27	Africa	Senegal	Dakar	Institut Pasteur de Dakar	Institut Pasteur de Dakar	Diallo Amadou, Diagne Moussa Moise, Dia Ndongo, Sankhe Safietou, Ndiaye Ndack, Loucoubar Cheikh, Faye Ousmane, Sall Amadou Alpha
hCoV-19/Senegal/3001490/2021	EPI_ISL_8527708	2021-01-28	Africa	Senegal	Dakar	Institut Pasteur de Dakar	Institut Pasteur de Dakar	Diallo Amadou, Diagne Moussa Moise, Dia Ndongo, Sankhe Safietou, Ndiaye Ndack, Loucoubar Cheikh, Faye Ousmane, Sall Amadou Alpha
hCoV-19/Senegal/3001262/2021	EPI_ISL_8527707	2021-01-28	Africa	Senegal	Dakar	Institut Pasteur de Dakar	Institut Pasteur de Dakar	Diallo Amadou, Diagne Moussa Moise, Dia Ndongo, Sankhe Safietou, Ndiaye Ndack, Loucoubar Cheikh, Faye Ousmane, Sall Amadou Alpha
hCoV-19/Senegal/3001778/2021	EPI_ISL_8527709	2021-01-28	Africa	Senegal	Dakar	Institut Pasteur de Dakar	Institut Pasteur de Dakar	Diallo Amadou, Diagne Moussa Moise, Dia Ndongo, Sankhe Safietou, Ndiaye Ndack, Loucoubar Cheikh, Faye Ousmane, Sall Amadou Alpha
hCoV-19/Senegal/3002178/2021	EPI_ISL_8527710	2021-01-28	Africa	Senegal	Dakar	Institut Pasteur de Dakar	Institut Pasteur de Dakar	Diallo Amadou, Diagne Moussa Moise, Dia Ndongo, Sankhe Safietou, Ndiaye Ndack, Loucoubar Cheikh, Faye Ousmane, Sall Amadou Alpha
hCoV-19/Senegal/135911/2021	EPI_ISL_8527885	2021-01-28	Africa	Senegal	Saint-Louis	Institut Pasteur de Dakar	Institut Pasteur de Dakar	Diallo Amadou, Diagne Moussa Moise, Dia Ndongo, Sankhe Safietou, Ndiaye Ndack, Loucoubar Cheikh, Faye Ousmane, Sall Amadou Alpha
hCoV-19/Senegal/135910/2021	EPI_ISL_8527884	2021-01-28	Africa	Senegal	Saint-Louis	Institut Pasteur de Dakar	Institut Pasteur de Dakar	Diallo Amadou, Diagne Moussa Moise, Dia Ndongo, Sankhe Safietou, Ndiaye Ndack, Loucoubar Cheikh, Faye Ousmane, Sall Amadou Alpha
hCoV-19/Senegal/138494/2021	EPI_ISL_14598531	2021-01-28	Africa	Senegal	Diourbel	Institut Pasteur de Dakar	Institut Pasteur de Dakar	Diallo Amadou, Diagne Moussa Moise, Sankhe Safietou, Marieme Top, Mouhamed Kane, Maimouna Mbanne, Sall Amadou Alpha, Dia Ndongo, Loucoubar Cheikh, Faye Ousmane
hCoV-19/Senegal/158792/2021	EPI_ISL_14598532	2021-01-28	Africa	Senegal	Dakar	Institut Pasteur de Dakar	Institut Pasteur de Dakar	Diallo Amadou, Diagne Moussa Moise, Sankhe Safietou, Marieme Top, Mouhamed Kane, Maimouna Mbanne, Sall Amadou Alpha, Dia Ndongo, Loucoubar Cheikh, Faye Ousmane
hCoV-19/Senegal/138544/2021	EPI_ISL_14598533	2021-01-28	Africa	Senegal	Diourbel	Institut Pasteur de Dakar	Institut Pasteur de Dakar	Diallo Amadou, Diagne Moussa Moise, Sankhe Safietou, Marieme Top, Mouhamed Kane, Maimouna Mbanne, Sall Amadou Alpha, Dia Ndongo, Loucoubar Cheikh, Faye Ousmane
hCoV-19/Senegal/138712/2021	EPI_ISL_14598534	2021-01-28	Africa	Senegal	Louga	Institut Pasteur de Dakar	Institut Pasteur de Dakar	Diallo Amadou, Diagne Moussa Moise, Sankhe Safietou, Marieme Top, Mouhamed Kane, Maimouna Mbanne, Sall Amadou Alpha, Dia Ndongo, Loucoubar Cheikh, Faye Ousmane
hCoV-19/Senegal/138632/2021	EPI_ISL_14598535	2021-01-28	Africa	Senegal	Saint-Louis	Institut Pasteur de Dakar	Institut Pasteur de Dakar	Diallo Amadou, Diagne Moussa Moise, Sankhe Safietou, Marieme Top, Mouhamed Kane, Maimouna Mbanne, Sall Amadou Alpha, Dia Ndongo, Loucoubar Cheikh, Faye Ousmane
hCoV-19/Senegal/138650/2021	EPI_ISL_14598537	2021-01-28	Africa	Senegal	Louga	Institut Pasteur de Dakar	Institut Pasteur de Dakar	Diallo Amadou, Diagne Moussa Moise, Sankhe Safietou, Marieme Top, Mouhamed Kane, Maimouna Mbanne, Sall Amadou Alpha, Dia Ndongo, Loucoubar Cheikh, Faye Ousmane
hCoV-19/Senegal/138708/2021	EPI_ISL_14598538	2021-01-28	Africa	Senegal	Louga	Institut Pasteur de Dakar	Institut Pasteur de Dakar	Diallo Amadou, Diagne Moussa Moise, Sankhe Safietou, Marieme Top, Mouhamed Kane, Maimouna Mbanne, Sall Amadou Alpha, Dia Ndongo, Loucoubar Cheikh, Faye Ousmane
hCoV-19/Senegal/138710/2021	EPI_ISL_14598539	2021-01-28	Africa	Senegal	Louga	Institut Pasteur de Dakar	Institut Pasteur de Dakar	Diallo Amadou, Diagne Moussa Moise, Sankhe Safietou, Marieme Top, Mouhamed Kane, Maimouna Mbanne, Sall Amadou Alpha, Dia Ndongo, Loucoubar Cheikh, Faye Ousmane
hCoV-19/Senegal/138668/2021	EPI_ISL_14598540	2021-01-28	Africa	Senegal	Louga	Institut Pasteur de Dakar	Institut Pasteur de Dakar	Diallo Amadou, Diagne Moussa Moise, Sankhe Safietou, Marieme Top, Mouhamed Kane, Maimouna Mbanne, Sall Amadou Alpha, Dia Ndongo, Loucoubar Cheikh, Faye Ousmane
hCoV-19/Senegal/3003413/2021	EPI_ISL_8527712	2021-01-29	Africa	Senegal	Dakar	Institut Pasteur de Dakar	Institut Pasteur de Dakar	Diallo Amadou, Diagne Moussa Moise, Dia Ndongo, Sankhe Safietou, Ndiaye Ndack, Loucoubar Cheikh, Faye Ousmane, Sall Amadou Alpha
hCoV-19/Senegal/3003750/2021	EPI_ISL_8527713	2021-01-29	Africa	Senegal	Dakar	Institut Pasteur de Dakar	Institut Pasteur de Dakar	Diallo Amadou, Diagne Moussa Moise, Dia Ndongo, Sankhe Safietou, Ndiaye Ndack, Loucoubar Cheikh, Faye Ousmane, Sall Amadou Alpha
hCoV-19/Senegal/3003985/2021	EPI_ISL_8527714	2021-01-29	Africa	Senegal	Dakar	Institut Pasteur de Dakar	Institut Pasteur de Dakar	Diallo Amadou, Diagne Moussa Moise, Dia Ndongo, Sankhe Safietou, Ndiaye Ndack, Loucoubar Cheikh, Faye Ousmane, Sall Amadou Alpha
hCoV-19/Senegal/3003289/2021	EPI_ISL_8527711	2021-01-29	Africa	Senegal	Dakar	Institut Pasteur de Dakar	Institut Pasteur de Dakar	Diallo Amadou, Diagne Moussa Moise, Dia Ndongo, Sankhe Safietou, Ndiaye Ndack, Loucoubar Cheikh, Faye Ousmane, Sall Amadou Alpha
hCoV-19/Senegal/135925/2021	EPI_ISL_8527912	2021-01-29	Africa	Senegal	Saint-Louis	Institut Pasteur de Dakar	Institut Pasteur de Dakar	Diallo Amadou, Diagne Moussa Moise, Dia Ndongo, Sankhe Safietou, Ndiaye Ndack, Loucoubar Cheikh, Faye Ousmane, Sall Amadou Alpha
hCoV-19/Senegal/135909/2021	EPI_ISL_8527883	2021-01-29	Africa	Senegal	Saint-Louis	Institut Pasteur de Dakar	Institut Pasteur de Dakar	Diallo Amadou, Diagne Moussa Moise, Dia Ndongo, Sankhe Safietou, Ndiaye Ndack, Loucoubar Cheikh, Faye Ousmane, Sall Amadou Alpha
hCoV-19/Senegal/135932/2021	EPI_ISL_8527890	2021-01-29	Africa	Senegal	Saint-Louis	Institut Pasteur de Dakar	Institut Pasteur de Dakar	Diallo Amadou, Diagne Moussa Moise, Dia Ndongo, Sankhe Safietou, Ndiaye Ndack, Loucoubar Cheikh, Faye Ousmane, Sall Amadou Alpha
hCoV-19/Senegal/138717/2021	EPI_ISL_14598536	2021-01-29	Africa	Senegal	Diourbel	Institut Pasteur de Dakar	Institut Pasteur de Dakar	Diallo Amadou, Diagne Moussa Moise, Sankhe Safietou, Marieme Top, Mouhamed Kane, Maimouna Mbanne, Sall Amadou Alpha, Dia Ndongo, Loucoubar Cheikh, Faye Ousmane
hCoV-19/Senegal/138726/2021	EPI_ISL_14598541	2021-01-29	Africa	Senegal	Louga	Institut Pasteur de Dakar	Institut Pasteur de Dakar	Diallo Amadou, Diagne Moussa Moise, Sankhe Safietou, Marieme Top, Mouhamed Kane, Maimouna Mbanne, Sall Amadou Alpha, Dia Ndongo, Loucoubar Cheikh, Faye Ousmane
hCoV-19/Senegal/138733/2021	EPI_ISL_14598542	2021-01-29	Africa	Senegal	Diourbel	Institut Pasteur de Dakar	Institut Pasteur de Dakar	Diallo Amadou, Diagne Moussa Moise, Sankhe Safietou, Marieme Top, Mouhamed Kane, Maimouna Mbanne, Sall Amadou Alpha, Dia Ndongo, Loucoubar Cheikh, Faye Ousmane
hCoV-19/Senegal/138734/2021	EPI_ISL_14598543	2021-01-29	Africa	Senegal	Diourbel	Institut Pasteur de Dakar	Institut Pasteur de Dakar	Diallo Amadou, Diagne Moussa Moise, Sankhe Safietou, Marieme Top, Mouhamed Kane, Maimouna Mbanne, Sall Amadou Alpha, Dia Ndongo, Loucoubar Cheikh, Faye Ousmane
hCoV-19/Senegal/138763/2021	EPI_ISL_14598544	2021-01-29	Africa	Senegal	Louga	Institut Pasteur de Dakar	Institut Pasteur de Dakar	Diallo Amadou, Diagne Moussa Moise, Sankhe Safietou, Marieme Top, Mouhamed Kane, Maimouna Mbanne, Sall Amadou Alpha, Dia Ndongo, Loucoubar Cheikh, Faye Ousmane
hCoV-19/Senegal/138771/2021	EPI_ISL_14598545	2021-01-29	Africa	Senegal	Louga	Institut Pasteur de Dakar	Institut Pasteur de Dakar	Diallo Amadou, Diagne Moussa Moise, Sankhe Safietou, Marieme Top, Mouhamed Kane, Maimouna Mbanne, Sall Amadou Alpha, Dia Ndongo, Loucoubar Cheikh, Faye Ousmane
hCoV-19/Senegal/138776/2021	EPI_ISL_14598546	2021-01-29	Africa	Senegal	Diourbel	Institut Pasteur de Dakar	Institut Pasteur de Dakar	Diallo Amadou, Diagne Moussa Moise, Sankhe Safietou, Marieme Top, Mouhamed Kane, Maimouna Mbanne, Sall Amadou Alpha, Dia Ndongo, Loucoubar Cheikh, Faye Ousmane
hCoV-19/Senegal/138805/2021	EPI_ISL_14598547	2021-01-29	Africa	Senegal	Diourbel	Institut Pasteur de Dakar	Institut Pasteur de Dakar	Diallo Amadou, Diagne Moussa Moise, Sankhe Safietou, Marieme Top, Mouhamed Kane, Maimouna Mbanne, Sall Amadou Alpha, Dia Ndongo, Loucoubar Cheikh, Faye Ousmane
hCoV-19/Senegal/160062/2021	EPI_ISL_14598548	2021-01-29	Africa	Senegal	Dakar	Institut Pasteur de Dakar	Institut Pasteur de Dakar	Diallo Amadou, Diagne Moussa Moise, Sankhe Safietou, Marieme Top, Mouhamed Kane, Maimouna Mbanne, Sall Amadou Alpha, Dia Ndongo, Loucoubar Cheikh, Faye Ousmane
hCoV-19/Senegal/138887/2021	EPI_ISL_14598549	2021-01-29	Africa	Senegal	Saint-Louis	Institut Pasteur de Dakar	Institut Pasteur de Dakar	Diallo Amadou, Diagne Moussa Moise, Sankhe Safietou, Marieme Top, Mouhamed Kane, Maimouna Mbanne, Sall Amadou Alpha, Dia Ndongo, Loucoubar Cheikh, Faye Ousmane
hCoV-19/Senegal/3009712/2021	EPI_ISL_8527715	2021-01-30	Africa	Senegal	Dakar	Institut Pasteur de Dakar	Institut Pasteur de Dakar	Diallo Amadou, Diagne Moussa Moise, Dia Ndongo, Sankhe Safietou, Ndiaye Ndack, Loucoubar Cheikh, Faye Ousmane, Sall Amadou Alpha
hCoV-19/Senegal/3009837/2021	EPI_ISL_8527716	2021-01-30	Africa	Senegal	Dakar	Institut Pasteur de Dakar	Institut Pasteur de Dakar	Diallo Amadou, Diagne Moussa Moise, Dia Ndongo, Sankhe Safietou, Ndiaye Ndack, Loucoubar Cheikh, Faye Ousmane, Sall Amadou Alpha
hCoV-19/Senegal/165243/2021	EPI_ISL_8527725	2021-01-30	Africa	Senegal	Louga	Institut Pasteur de Dakar	Institut Pasteur de Dakar	Diallo Amadou, Diagne Moussa Moise, Dia Ndongo, Sankhe Safietou, Ndiaye Ndack, Loucoubar Cheikh, Faye Ousmane, Sall Amadou Alpha
hCoV-19/Senegal/135922/2021	EPI_ISL_8527888	2021-01-30	Africa	Senegal	Saint-Louis	Institut Pasteur de Dakar	Institut Pasteur de Dakar	Diallo Amadou, Diagne Moussa Moise, Dia Ndongo, Sankhe Safietou, Ndiaye Ndack, Loucoubar Cheikh, Faye Ousmane, Sall Amadou Alpha
hCoV-19/Senegal/138932/2021	EPI_ISL_14598550	2021-01-30	Africa	Senegal	Louga	Institut Pasteur de Dakar	Institut Pasteur de Dakar	Diallo Amadou, Diagne Moussa Moise, Sankhe Safietou, Marieme Top, Mouhamed Kane, Maimouna Mbanne, Sall Amadou Alpha, Dia Ndongo, Loucoubar Cheikh, Faye Ousmane
hCoV-19/Senegal/138940/2021	EPI_ISL_14598551	2021-01-30	Africa	Senegal	Louga	Institut Pasteur de Dakar	Institut Pasteur de Dakar	Diallo Amadou, Diagne Moussa Moise, Sankhe Safietou, Marieme Top, Mouhamed Kane, Maimouna Mbanne, Sall Amadou Alpha, Dia Ndongo, Loucoubar Cheikh, Faye Ousmane
hCoV-19/Senegal/138951/2021	EPI_ISL_14598552	2021-01-30	Africa	Senegal	Louga	Institut Pasteur de Dakar	Institut Pasteur de Dakar	Diallo Amadou, Diagne Moussa Moise, Sankhe Safietou, Marieme Top, Mouhamed Kane, Maimouna Mbanne, Sall Amadou Alpha, Dia Ndongo, Loucoubar Cheikh, Faye Ousmane
hCoV-19/Senegal/138949/2021	EPI_ISL_14598553	2021-01-30	Africa	Senegal	Louga	Institut Pasteur de Dakar	Institut Pasteur de Dakar	Diallo Amadou, Diagne Moussa Moise, Sankhe Safietou, Marieme Top, Mouhamed Kane, Maimouna Mbanne, Sall Amadou Alpha, Dia Ndongo, Loucoubar Cheikh, Faye Ousmane
hCoV-19/Senegal/138953/2021	EPI_ISL_14598554	2021-01-30	Africa	Senegal	Louga	Institut Pasteur de Dakar	Institut Pasteur de Dakar	Diallo Amadou, Diagne Moussa Moise, Sankhe Safietou, Marieme Top, Mouhamed Kane, Maimouna Mbanne, Sall Amadou Alpha, Dia Ndongo, Loucoubar Cheikh, Faye Ousmane
hCoV-19/Senegal/138957/2021	EPI_ISL_14598555	2021-01-30	Africa	Senegal	Louga	Institut Pasteur de Dakar	Institut Pasteur de Dakar	Diallo Amadou, Diagne Moussa Moise, Sankhe Safietou, Marieme Top, Mouhamed Kane, Maimouna Mbanne, Sall Amadou Alpha, Dia Ndongo, Loucoubar Cheikh, Faye Ousmane
hCoV-19/Senegal/160421/2021	EPI_ISL_14598556	2021-01-30	Africa	Senegal	Dakar	Institut Pasteur de Dakar	Institut Pasteur de Dakar	Diallo Amadou, Diagne Moussa Moise, Sankhe Safietou, Marieme Top, Mouhamed Kane, Maimouna Mbanne, Sall Amadou Alpha, Dia Ndongo, Loucoubar Cheikh, Faye Ousmane
hCoV-19/Senegal/138893/2021	EPI_ISL_15321761	2021-01-30	Africa	Senegal	Saint-Louis	Institut Pasteur de Dakar	Institut Pasteur de Dakar	Diallo Amadou, Diagne Moussa Moise, Sankhe Safietou, Marieme Top, Mouhamed Kane, Maimouna Mbanne, Sall Amadou Alpha, Dia Ndongo, Loucoubar Cheikh, Faye Ousmane
hCoV-19/Senegal/3010218/2021	EPI_ISL_8527717	2021-01-31	Africa	Senegal	Dakar	Institut Pasteur de Dakar	Institut Pasteur de Dakar	Diallo Amadou, Diagne Moussa Moise, Dia Ndongo, Sankhe Safietou, Ndiaye Ndack, Loucoubar Cheikh, Faye Ousmane, Sall Amadou Alpha
hCoV-19/Senegal/173053/2021	EPI_ISL_8527915	2021-01-31	Africa	Senegal	Saint-Louis	Institut Pasteur de Dakar	Institut Pasteur de Dakar	Diallo Amadou, Diagne Moussa Moise, Dia Ndongo, Sankhe Safietou, Ndiaye Ndack, Loucoubar Cheikh, Faye Ousmane, Sall Amadou Alpha
hCoV-19/Senegal/173056/2021	EPI_ISL_8527875	2021-01-31	Africa	Senegal	Saint-Louis	Institut Pasteur de Dakar	Institut Pasteur de Dakar	Diallo Amadou, Diagne Moussa Moise, Dia Ndongo, Sankhe Safietou, Ndiaye Ndack, Loucoubar Cheikh, Faye Ousmane, Sall Amadou Alpha
hCoV-19/Senegal/173024/2021	EPI_ISL_8527905	2021-01-31	Africa	Senegal	Saint-Louis	Institut Pasteur de Dakar	Institut Pasteur de Dakar	Diallo Amadou, Diagne Moussa Moise, Dia Ndongo, Sankhe Safietou, Ndiaye Ndack, Loucoubar Cheikh, Faye Ousmane, Sall Amadou Alpha
hCoV-19/Senegal/160521/2021	EPI_ISL_14598557	2021-01-31	Africa	Senegal	Dakar	Institut Pasteur de Dakar	Institut Pasteur de Dakar	Diallo Amadou, Diagne Moussa Moise, Sankhe Safietou, Marieme Top, Mouhamed Kane, Maimouna Mbanne, Sall Amadou Alpha, Dia Ndongo, Loucoubar Cheikh, Faye Ousmane
hCoV-19/Senegal/165010/2021	EPI_ISL_14598558	2021-01-31	Africa	Senegal	Diourbel	Institut Pasteur de Dakar	Institut Pasteur de Dakar	Diallo Amadou, Diagne Moussa Moise, Sankhe Safietou, Marieme Top, Mouhamed Kane, Maimouna Mbanne, Sall Amadou Alpha, Dia Ndongo, Loucoubar Cheikh, Faye Ousmane
hCoV-19/Senegal/3655681/2021	EPI_ISL_8527719	2021-02-01	Africa	Senegal	Dakar	Institut Pasteur de Dakar	Institut Pasteur de Dakar	Diallo Amadou, Diagne Moussa Moise, Dia Ndongo, Sankhe Safietou, Ndiaye Ndack, Loucoubar Cheikh, Faye Ousmane, Sall Amadou Alpha
hCoV-19/Senegal/3655346/2021	EPI_ISL_8527718	2021-02-01	Africa	Senegal	Dakar	Institut Pasteur de Dakar	Institut Pasteur de Dakar	Diallo Amadou, Diagne Moussa Moise, Dia Ndongo, Sankhe Safietou, Ndiaye Ndack, Loucoubar Cheikh, Faye Ousmane, Sall Amadou Alpha
hCoV-19/Senegal/3655918/2021	EPI_ISL_8527720	2021-02-01	Africa	Senegal	Dakar	Institut Pasteur de Dakar	Institut Pasteur de Dakar	Diallo Amadou, Diagne Moussa Moise, Dia Ndongo, Sankhe Safietou, Ndiaye Ndack, Loucoubar Cheikh, Faye Ousmane, Sall Amadou Alpha
hCoV-19/Senegal/135994/2021	EPI_ISL_8527902	2021-02-01	Africa	Senegal	Saint-Louis	Institut Pasteur de Dakar	Institut Pasteur de Dakar	Diallo Amadou, Diagne Moussa Moise, Dia Ndongo, Sankhe Safietou, Ndiaye Ndack, Loucoubar Cheikh, Faye Ousmane, Sall Amadou Alpha
hCoV-19/Senegal/135942/2021	EPI_ISL_8527895	2021-02-01	Africa	Senegal	Saint-Louis	Institut Pasteur de Dakar	Institut Pasteur de Dakar	Diallo Amadou, Diagne Moussa Moise, Dia Ndongo, Sankhe Safietou, Ndiaye Ndack, Loucoubar Cheikh, Faye Ousmane, Sall Amadou Alpha
hCoV-19/Senegal/135935/2021	EPI_ISL_8527894	2021-02-01	Africa	Senegal	Saint-Louis	Institut Pasteur de Dakar	Institut Pasteur de Dakar	Diallo Amadou, Diagne Moussa Moise, Dia Ndongo, Sankhe Safietou, Ndiaye Ndack, Loucoubar Cheikh, Faye Ousmane, Sall Amadou Alpha
hCoV-19/Senegal/135914/2021	EPI_ISL_8527886	2021-02-01	Africa	Senegal	Saint-Louis	Institut Pasteur de Dakar	Institut Pasteur de Dakar	Diallo Amadou, Diagne Moussa Moise, Dia Ndongo, Sankhe Safietou, Ndiaye Ndack, Loucoubar Cheikh, Faye Ousmane, Sall Amadou Alpha
hCoV-19/Senegal/135915/2021	EPI_ISL_8527887	2021-02-01	Africa	Senegal	Saint-Louis	Institut Pasteur de Dakar	Institut Pasteur de Dakar	Diallo Amadou, Diagne Moussa Moise, Dia Ndongo, Sankhe Safietou, Ndiaye Ndack, Loucoubar Cheikh, Faye Ousmane, Sall Amadou Alpha
hCoV-19/Senegal/165085/2021	EPI_ISL_14598559	2021-02-01	Africa	Senegal	Diourbel	Institut Pasteur de Dakar	Institut Pasteur de Dakar	Diallo Amadou, Diagne Moussa Moise, Sankhe Safietou, Marieme Top, Mouhamed Kane, Maimouna Mbanne, Sall Amadou Alpha, Dia Ndongo, Loucoubar Cheikh, Faye Ousmane
hCoV-19/Senegal/3660176/2021	EPI_ISL_8527723	2021-02-02	Africa	Senegal	Dakar	Institut Pasteur de Dakar	Institut Pasteur de Dakar	Diallo Amadou, Diagne Moussa Moise, Dia Ndongo, Sankhe Safietou, Ndiaye Ndack, Loucoubar Cheikh, Faye Ousmane, Sall Amadou Alpha
hCoV-19/Senegal/3656630/2021	EPI_ISL_8527722	2021-02-02	Africa	Senegal	Dakar	Institut Pasteur de Dakar	Institut Pasteur de Dakar	Diallo Amadou, Diagne Moussa Moise, Dia Ndongo, Sankhe Safietou, Ndiaye Ndack, Loucoubar Cheikh, Faye Ousmane, Sall Amadou Alpha
hCoV-19/Senegal/3656315/2021	EPI_ISL_8527721	2021-02-02	Africa	Senegal	Dakar	Institut Pasteur de Dakar	Institut Pasteur de Dakar	Diallo Amadou, Diagne Moussa Moise, Dia Ndongo, Sankhe Safietou, Ndiaye Ndack, Loucoubar Cheikh, Faye Ousmane, Sall Amadou Alpha
hCoV-19/Senegal/135971/2021	EPI_ISL_8527899	2021-02-02	Africa	Senegal	Saint-Louis	Institut Pasteur de Dakar	Institut Pasteur de Dakar	Diallo Amadou, Diagne Moussa Moise, Dia Ndongo, Sankhe Safietou, Ndiaye Ndack, Loucoubar Cheikh, Faye Ousmane, Sall Amadou Alpha
hCoV-19/Senegal/173021/2021	EPI_ISL_8527907	2021-02-02	Africa	Senegal	Saint-Louis	Institut Pasteur de Dakar	Institut Pasteur de Dakar	Diallo Amadou, Diagne Moussa Moise, Dia Ndongo, Sankhe Safietou, Ndiaye Ndack, Loucoubar Cheikh, Faye Ousmane, Sall Amadou Alpha
hCoV-19/Senegal/135928/2021	EPI_ISL_8527910	2021-02-02	Africa	Senegal	Saint-Louis	Institut Pasteur de Dakar	Institut Pasteur de Dakar	Diallo Amadou, Diagne Moussa Moise, Dia Ndongo, Sankhe Safietou, Ndiaye Ndack, Loucoubar Cheikh, Faye Ousmane, Sall Amadou Alpha
hCoV-19/Senegal/135934/2021	EPI_ISL_8527891	2021-02-02	Africa	Senegal	Saint-Louis	Institut Pasteur de Dakar	Institut Pasteur de Dakar	Diallo Amadou, Diagne Moussa Moise, Dia Ndongo, Sankhe Safietou, Ndiaye Ndack, Loucoubar Cheikh, Faye Ousmane, Sall Amadou Alpha
hCoV-19/Senegal/165124/2021	EPI_ISL_14598560	2021-02-02	Africa	Senegal	Louga	Institut Pasteur de Dakar	Institut Pasteur de Dakar	Diallo Amadou, Diagne Moussa Moise, Sankhe Safietou, Marieme Top, Mouhamed Kane, Maimouna Mbanne, Sall Amadou Alpha, Dia Ndongo, Loucoubar Cheikh, Faye Ousmane
hCoV-19/Senegal/165135/2021	EPI_ISL_14598561	2021-02-02	Africa	Senegal	Saint-Louis	Institut Pasteur de Dakar	Institut Pasteur de Dakar	Diallo Amadou, Diagne Moussa Moise, Sankhe Safietou, Marieme Top, Mouhamed Kane, Maimouna Mbanne, Sall Amadou Alpha, Dia Ndongo, Loucoubar Cheikh, Faye Ousmane
hCoV-19/Senegal/165161/2021	EPI_ISL_14598562	2021-02-02	Africa	Senegal	Diourbel	Institut Pasteur de Dakar	Institut Pasteur de Dakar	Diallo Amadou, Diagne Moussa Moise, Sankhe Safietou, Marieme Top, Mouhamed Kane, Maimouna Mbanne, Sall Amadou Alpha, Dia Ndongo, Loucoubar Cheikh, Faye Ousmane
hCoV-19/Senegal/165164/2021	EPI_ISL_14598563	2021-02-02	Africa	Senegal	Diourbel	Institut Pasteur de Dakar	Institut Pasteur de Dakar	Diallo Amadou, Diagne Moussa Moise, Sankhe Safietou, Marieme Top, Mouhamed Kane, Maimouna Mbanne, Sall Amadou Alpha, Dia Ndongo, Loucoubar Cheikh, Faye Ousmane
hCoV-19/Senegal/165189/2021	EPI_ISL_14598564	2021-02-02	Africa	Senegal	Diourbel	Institut Pasteur de Dakar	Institut Pasteur de Dakar	Diallo Amadou, Diagne Moussa Moise, Sankhe Safietou, Marieme Top, Mouhamed Kane, Maimouna Mbanne, Sall Amadou Alpha, Dia Ndongo, Loucoubar Cheikh, Faye Ousmane
hCoV-19/Senegal/165284/2021	EPI_ISL_14598565	2021-02-02	Africa	Senegal	Louga	Institut Pasteur de Dakar	Institut Pasteur de Dakar	Diallo Amadou, Diagne Moussa Moise, Sankhe Safietou, Marieme Top, Mouhamed Kane, Maimouna Mbanne, Sall Amadou Alpha, Dia Ndongo, Loucoubar Cheikh, Faye Ousmane
hCoV-19/Senegal/165134/2021	EPI_ISL_15321762	2021-02-02	Africa	Senegal	Saint-Louis	Institut Pasteur de Dakar	Institut Pasteur de Dakar	Diallo Amadou, Diagne Moussa Moise, Sankhe Safietou, Marieme Top, Mouhamed Kane, Maimouna Mbanne, Sall Amadou Alpha, Dia Ndongo, Loucoubar Cheikh, Faye Ousmane
hCoV-19/Senegal/165198/2021	EPI_ISL_15321763	2021-02-02	Africa	Senegal	Saint-Louis	Institut Pasteur de Dakar	Institut Pasteur de Dakar	Diallo Amadou, Diagne Moussa Moise, Sankhe Safietou, Marieme Top, Mouhamed Kane, Maimouna Mbanne, Sall Amadou Alpha, Dia Ndongo, Loucoubar Cheikh, Faye Ousmane
hCoV-19/Senegal/165285/2021	EPI_ISL_15321764	2021-02-02	Africa	Senegal	Louga	Institut Pasteur de Dakar	Institut Pasteur de Dakar	Diallo Amadou, Diagne Moussa Moise, Sankhe Safietou, Marieme Top, Mouhamed Kane, Maimouna Mbanne, Sall Amadou Alpha, Dia Ndongo, Loucoubar Cheikh, Faye Ousmane
hCoV-19/Senegal/3960193/2021	EPI_ISL_8527724	2021-02-03	Africa	Senegal	Dakar	Institut Pasteur de Dakar	Institut Pasteur de Dakar	Diallo Amadou, Diagne Moussa Moise, Dia Ndongo, Sankhe Safietou, Ndiaye Ndack, Loucoubar Cheikh, Faye Ousmane, Sall Amadou Alpha
hCoV-19/Senegal/3960513/2021	EPI_ISL_8527726	2021-02-03	Africa	Senegal	Dakar	Institut Pasteur de Dakar	Institut Pasteur de Dakar	Diallo Amadou, Diagne Moussa Moise, Dia Ndongo, Sankhe Safietou, Ndiaye Ndack, Loucoubar Cheikh, Faye Ousmane, Sall Amadou Alpha
hCoV-19/Senegal/3960811/2021	EPI_ISL_8527727	2021-02-03	Africa	Senegal	Dakar	Institut Pasteur de Dakar	Institut Pasteur de Dakar	Diallo Amadou, Diagne Moussa Moise, Dia Ndongo, Sankhe Safietou, Ndiaye Ndack, Loucoubar Cheikh, Faye Ousmane, Sall Amadou Alpha
hCoV-19/Senegal/173057/2021	EPI_ISL_8527876	2021-02-03	Africa	Senegal	Saint-Louis	Institut Pasteur de Dakar	Institut Pasteur de Dakar	Diallo Amadou, Diagne Moussa Moise, Dia Ndongo, Sankhe Safietou, Ndiaye Ndack, Loucoubar Cheikh, Faye Ousmane, Sall Amadou Alpha
hCoV-19/Senegal/173067/2021	EPI_ISL_8527906	2021-02-03	Africa	Senegal	Saint-Louis	Institut Pasteur de Dakar	Institut Pasteur de Dakar	Diallo Amadou, Diagne Moussa Moise, Dia Ndongo, Sankhe Safietou, Ndiaye Ndack, Loucoubar Cheikh, Faye Ousmane, Sall Amadou Alpha
hCoV-19/Senegal/165320/2021	EPI_ISL_14598566	2021-02-03	Africa	Senegal	Louga	Institut Pasteur de Dakar	Institut Pasteur de Dakar	Diallo Amadou, Diagne Moussa Moise, Sankhe Safietou, Marieme Top, Mouhamed Kane, Maimouna Mbanne, Sall Amadou Alpha, Dia Ndongo, Loucoubar Cheikh, Faye Ousmane
hCoV-19/Senegal/165354/2021	EPI_ISL_14598567	2021-02-03	Africa	Senegal	Diourbel	Institut Pasteur de Dakar	Institut Pasteur de Dakar	Diallo Amadou, Diagne Moussa Moise, Sankhe Safietou, Marieme Top, Mouhamed Kane, Maimouna Mbanne, Sall Amadou Alpha, Dia Ndongo, Loucoubar Cheikh, Faye Ousmane
hCoV-19/Senegal/3961680/2021	EPI_ISL_8527730	2021-02-04	Africa	Senegal	Dakar	Institut Pasteur de Dakar	Institut Pasteur de Dakar	Diallo Amadou, Diagne Moussa Moise, Dia Ndongo, Sankhe Safietou, Ndiaye Ndack, Loucoubar Cheikh, Faye Ousmane, Sall Amadou Alpha
hCoV-19/Senegal/3961258/2021	EPI_ISL_8527729	2021-02-04	Africa	Senegal	Dakar	Institut Pasteur de Dakar	Institut Pasteur de Dakar	Diallo Amadou, Diagne Moussa Moise, Dia Ndongo, Sankhe Safietou, Ndiaye Ndack, Loucoubar Cheikh, Faye Ousmane, Sall Amadou Alpha
hCoV-19/Senegal/3962026/2021	EPI_ISL_8527731	2021-02-04	Africa	Senegal	Dakar	Institut Pasteur de Dakar	Institut Pasteur de Dakar	Diallo Amadou, Diagne Moussa Moise, Dia Ndongo, Sankhe Safietou, Ndiaye Ndack, Loucoubar Cheikh, Faye Ousmane, Sall Amadou Alpha
hCoV-19/Senegal/3961106/2021	EPI_ISL_8527728	2021-02-04	Africa	Senegal	Dakar	Institut Pasteur de Dakar	Institut Pasteur de Dakar	Diallo Amadou, Diagne Moussa Moise, Dia Ndongo, Sankhe Safietou, Ndiaye Ndack, Loucoubar Cheikh, Faye Ousmane, Sall Amadou Alpha
hCoV-19/Senegal/135961/2021	EPI_ISL_8527897	2021-02-04	Africa	Senegal	Saint-Louis	Institut Pasteur de Dakar	Institut Pasteur de Dakar	Diallo Amadou, Diagne Moussa Moise, Dia Ndongo, Sankhe Safietou, Ndiaye Ndack, Loucoubar Cheikh, Faye Ousmane, Sall Amadou Alpha
hCoV-19/Senegal/165443/2021	EPI_ISL_14598568	2021-02-04	Africa	Senegal	Saint-Louis	Institut Pasteur de Dakar	Institut Pasteur de Dakar	Diallo Amadou, Diagne Moussa Moise, Sankhe Safietou, Marieme Top, Mouhamed Kane, Maimouna Mbanne, Sall Amadou Alpha, Dia Ndongo, Loucoubar Cheikh, Faye Ousmane
hCoV-19/Senegal/165477/2021	EPI_ISL_14598569	2021-02-04	Africa	Senegal	Saint-Louis	Institut Pasteur de Dakar	Institut Pasteur de Dakar	Diallo Amadou, Diagne Moussa Moise, Sankhe Safietou, Marieme Top, Mouhamed Kane, Maimouna Mbanne, Sall Amadou Alpha, Dia Ndongo, Loucoubar Cheikh, Faye Ousmane
hCoV-19/Senegal/165501/2021	EPI_ISL_14598570	2021-02-04	Africa	Senegal	Diourbel	Institut Pasteur de Dakar	Institut Pasteur de Dakar	Diallo Amadou, Diagne Moussa Moise, Sankhe Safietou, Marieme Top, Mouhamed Kane, Maimouna Mbanne, Sall Amadou Alpha, Dia Ndongo, Loucoubar Cheikh, Faye Ousmane
hCoV-19/Senegal/165541/2021	EPI_ISL_14598571	2021-02-04	Africa	Senegal	Louga	Institut Pasteur de Dakar	Institut Pasteur de Dakar	Diallo Amadou, Diagne Moussa Moise, Sankhe Safietou, Marieme Top, Mouhamed Kane, Maimouna Mbanne, Sall Amadou Alpha, Dia Ndongo, Loucoubar Cheikh, Faye Ousmane
hCoV-19/Senegal/3971608/2021	EPI_ISL_8527732	2021-02-05	Africa	Senegal	Dakar	Institut Pasteur de Dakar	Institut Pasteur de Dakar	Diallo Amadou, Diagne Moussa Moise, Dia Ndongo, Sankhe Safietou, Ndiaye Ndack, Loucoubar Cheikh, Faye Ousmane, Sall Amadou Alpha
hCoV-19/Senegal/173078/2021	EPI_ISL_8527735	2021-02-05	Africa	Senegal	Dakar	Institut Pasteur de Dakar	Institut Pasteur de Dakar	Diallo Amadou, Diagne Moussa Moise, Dia Ndongo, Sankhe Safietou, Ndiaye Ndack, Loucoubar Cheikh, Faye Ousmane, Sall Amadou Alpha
hCoV-19/Senegal/3972297/2021	EPI_ISL_8527733	2021-02-05	Africa	Senegal	Dakar	Institut Pasteur de Dakar	Institut Pasteur de Dakar	Diallo Amadou, Diagne Moussa Moise, Dia Ndongo, Sankhe Safietou, Ndiaye Ndack, Loucoubar Cheikh, Faye Ousmane, Sall Amadou Alpha
hCoV-19/Senegal/170598/2021	EPI_ISL_14598572	2021-02-05	Africa	Senegal	Dakar	Institut Pasteur de Dakar	Institut Pasteur de Dakar	Diallo Amadou, Diagne Moussa Moise, Sankhe Safietou, Marieme Top, Mouhamed Kane, Maimouna Mbanne, Sall Amadou Alpha, Dia Ndongo, Loucoubar Cheikh, Faye Ousmane
hCoV-19/Senegal/165731/2021	EPI_ISL_14598573	2021-02-05	Africa	Senegal	Louga	Institut Pasteur de Dakar	Institut Pasteur de Dakar	Diallo Amadou, Diagne Moussa Moise, Sankhe Safietou, Marieme Top, Mouhamed Kane, Maimouna Mbanne, Sall Amadou Alpha, Dia Ndongo, Loucoubar Cheikh, Faye Ousmane
hCoV-19/Senegal/165738/2021	EPI_ISL_14598574	2021-02-05	Africa	Senegal	Louga	Institut Pasteur de Dakar	Institut Pasteur de Dakar	Diallo Amadou, Diagne Moussa Moise, Sankhe Safietou, Marieme Top, Mouhamed Kane, Maimouna Mbanne, Sall Amadou Alpha, Dia Ndongo, Loucoubar Cheikh, Faye Ousmane
hCoV-19/Senegal/3972485/2021	EPI_ISL_8527734	2021-02-06	Africa	Senegal	Dakar	Institut Pasteur de Dakar	Institut Pasteur de Dakar	Diallo Amadou, Diagne Moussa Moise, Dia Ndongo, Sankhe Safietou, Ndiaye Ndack, Loucoubar Cheikh, Faye Ousmane, Sall Amadou Alpha
hCoV-19/Senegal/3973073/2021	EPI_ISL_8527736	2021-02-06	Africa	Senegal	Dakar	Institut Pasteur de Dakar	Institut Pasteur de Dakar	Diallo Amadou, Diagne Moussa Moise, Dia Ndongo, Sankhe Safietou, Ndiaye Ndack, Loucoubar Cheikh, Faye Ousmane, Sall Amadou Alpha
hCoV-19/Senegal/135956/2021	EPI_ISL_8528185	2021-02-06	Africa	Senegal	Louga	Institut Pasteur de Dakar	Institut Pasteur de Dakar	Diallo Amadou, Diagne Moussa Moise, Dia Ndongo, Sankhe Safietou, Ndiaye Ndack, Loucoubar Cheikh, Faye Ousmane, Sall Amadou Alpha
hCoV-19/Senegal/165844/2021	EPI_ISL_14598575	2021-02-06	Africa	Senegal	Louga	Institut Pasteur de Dakar	Institut Pasteur de Dakar	Diallo Amadou, Diagne Moussa Moise, Sankhe Safietou, Marieme Top, Mouhamed Kane, Maimouna Mbanne, Sall Amadou Alpha, Dia Ndongo, Loucoubar Cheikh, Faye Ousmane
hCoV-19/Senegal/3980433/2021	EPI_ISL_8527737	2021-02-07	Africa	Senegal	Dakar	Institut Pasteur de Dakar	Institut Pasteur de Dakar	Diallo Amadou, Diagne Moussa Moise, Dia Ndongo, Sankhe Safietou, Ndiaye Ndack, Loucoubar Cheikh, Faye Ousmane, Sall Amadou Alpha
hCoV-19/Senegal/165860/2021	EPI_ISL_14598576	2021-02-07	Africa	Senegal	Diourbel	Institut Pasteur de Dakar	Institut Pasteur de Dakar	Diallo Amadou, Diagne Moussa Moise, Sankhe Safietou, Marieme Top, Mouhamed Kane, Maimouna Mbanne, Sall Amadou Alpha, Dia Ndongo, Loucoubar Cheikh, Faye Ousmane
hCoV-19/Senegal/3998156/2021	EPI_ISL_8527739	2021-02-08	Africa	Senegal	Dakar	Institut Pasteur de Dakar	Institut Pasteur de Dakar	Diallo Amadou, Diagne Moussa Moise, Dia Ndongo, Sankhe Safietou, Ndiaye Ndack, Loucoubar Cheikh, Faye Ousmane, Sall Amadou Alpha
hCoV-19/Senegal/3998645/2021	EPI_ISL_8527741	2021-02-08	Africa	Senegal	Dakar	Institut Pasteur de Dakar	Institut Pasteur de Dakar	Diallo Amadou, Diagne Moussa Moise, Dia Ndongo, Sankhe Safietou, Ndiaye Ndack, Loucoubar Cheikh, Faye Ousmane, Sall Amadou Alpha
hCoV-19/Senegal/3998155/2021	EPI_ISL_8527738	2021-02-08	Africa	Senegal	Dakar	Institut Pasteur de Dakar	Institut Pasteur de Dakar	Diallo Amadou, Diagne Moussa Moise, Dia Ndongo, Sankhe Safietou, Ndiaye Ndack, Loucoubar Cheikh, Faye Ousmane, Sall Amadou Alpha
hCoV-19/Senegal/3998409/2021	EPI_ISL_8527740	2021-02-08	Africa	Senegal	Dakar	Institut Pasteur de Dakar	Institut Pasteur de Dakar	Diallo Amadou, Diagne Moussa Moise, Dia Ndongo, Sankhe Safietou, Ndiaye Ndack, Loucoubar Cheikh, Faye Ousmane, Sall Amadou Alpha
hCoV-19/Senegal/3999694/2021	EPI_ISL_8527744	2021-02-09	Africa	Senegal	Dakar	Institut Pasteur de Dakar	Institut Pasteur de Dakar	Diallo Amadou, Diagne Moussa Moise, Dia Ndongo, Sankhe Safietou, Ndiaye Ndack, Loucoubar Cheikh, Faye Ousmane, Sall Amadou Alpha
hCoV-19/Senegal/3999397/2021	EPI_ISL_8527743	2021-02-09	Africa	Senegal	Dakar	Institut Pasteur de Dakar	Institut Pasteur de Dakar	Diallo Amadou, Diagne Moussa Moise, Dia Ndongo, Sankhe Safietou, Ndiaye Ndack, Loucoubar Cheikh, Faye Ousmane, Sall Amadou Alpha
hCoV-19/Senegal/3998997/2021	EPI_ISL_8527742	2021-02-09	Africa	Senegal	Dakar	Institut Pasteur de Dakar	Institut Pasteur de Dakar	Diallo Amadou, Diagne Moussa Moise, Dia Ndongo, Sankhe Safietou, Ndiaye Ndack, Loucoubar Cheikh, Faye Ousmane, Sall Amadou Alpha
hCoV-19/Senegal/173083/2021	EPI_ISL_8527920	2021-02-09	Africa	Senegal	Saint-Louis	Institut Pasteur de Dakar	Institut Pasteur de Dakar	Diallo Amadou, Diagne Moussa Moise, Dia Ndongo, Sankhe Safietou, Ndiaye Ndack, Loucoubar Cheikh, Faye Ousmane, Sall Amadou Alpha
hCoV-19/Senegal/173070/2021	EPI_ISL_8527852	2021-02-09	Africa	Senegal	Saint-Louis	Institut Pasteur de Dakar	Institut Pasteur de Dakar	Diallo Amadou, Diagne Moussa Moise, Dia Ndongo, Sankhe Safietou, Ndiaye Ndack, Loucoubar Cheikh, Faye Ousmane, Sall Amadou Alpha
hCoV-19/Senegal/173084/2021	EPI_ISL_8527856	2021-02-09	Africa	Senegal	Saint-Louis	Institut Pasteur de Dakar	Institut Pasteur de Dakar	Diallo Amadou, Diagne Moussa Moise, Dia Ndongo, Sankhe Safietou, Ndiaye Ndack, Loucoubar Cheikh, Faye Ousmane, Sall Amadou Alpha
hCoV-19/Senegal/4000265/2021	EPI_ISL_8527745	2021-02-10	Africa	Senegal	Dakar	Institut Pasteur de Dakar	Institut Pasteur de Dakar	Diallo Amadou, Diagne Moussa Moise, Dia Ndongo, Sankhe Safietou, Ndiaye Ndack, Loucoubar Cheikh, Faye Ousmane, Sall Amadou Alpha
hCoV-19/Senegal/4000742/2021	EPI_ISL_8527746	2021-02-10	Africa	Senegal	Dakar	Institut Pasteur de Dakar	Institut Pasteur de Dakar	Diallo Amadou, Diagne Moussa Moise, Dia Ndongo, Sankhe Safietou, Ndiaye Ndack, Loucoubar Cheikh, Faye Ousmane, Sall Amadou Alpha
hCoV-19/Senegal/173014/2021	EPI_ISL_8527908	2021-02-10	Africa	Senegal	Saint-Louis	Institut Pasteur de Dakar	Institut Pasteur de Dakar	Diallo Amadou, Diagne Moussa Moise, Dia Ndongo, Sankhe Safietou, Ndiaye Ndack, Loucoubar Cheikh, Faye Ousmane, Sall Amadou Alpha
hCoV-19/Senegal/173091/2021	EPI_ISL_8527858	2021-02-10	Africa	Senegal	Saint-Louis	Institut Pasteur de Dakar	Institut Pasteur de Dakar	Diallo Amadou, Diagne Moussa Moise, Dia Ndongo, Sankhe Safietou, Ndiaye Ndack, Loucoubar Cheikh, Faye Ousmane, Sall Amadou Alpha
hCoV-19/Senegal/173076/2021	EPI_ISL_8527854	2021-02-10	Africa	Senegal	Saint-Louis	Institut Pasteur de Dakar	Institut Pasteur de Dakar	Diallo Amadou, Diagne Moussa Moise, Dia Ndongo, Sankhe Safietou, Ndiaye Ndack, Loucoubar Cheikh, Faye Ousmane, Sall Amadou Alpha
hCoV-19/Senegal/173023/2021	EPI_ISL_8527904	2021-02-10	Africa	Senegal	Saint-Louis	Institut Pasteur de Dakar	Institut Pasteur de Dakar	Diallo Amadou, Diagne Moussa Moise, Dia Ndongo, Sankhe Safietou, Ndiaye Ndack, Loucoubar Cheikh, Faye Ousmane, Sall Amadou Alpha
hCoV-19/Senegal/173072/2021	EPI_ISL_8527853	2021-02-10	Africa	Senegal	Saint-Louis	Institut Pasteur de Dakar	Institut Pasteur de Dakar	Diallo Amadou, Diagne Moussa Moise, Dia Ndongo, Sankhe Safietou, Ndiaye Ndack, Loucoubar Cheikh, Faye Ousmane, Sall Amadou Alpha
hCoV-19/Senegal/173090/2021	EPI_ISL_8527857	2021-02-10	Africa	Senegal	Saint-Louis	Institut Pasteur de Dakar	Institut Pasteur de Dakar	Diallo Amadou, Diagne Moussa Moise, Dia Ndongo, Sankhe Safietou, Ndiaye Ndack, Loucoubar Cheikh, Faye Ousmane, Sall Amadou Alpha
hCoV-19/Senegal/173079/2021	EPI_ISL_8527855	2021-02-10	Africa	Senegal	Saint-Louis	Institut Pasteur de Dakar	Institut Pasteur de Dakar	Diallo Amadou, Diagne Moussa Moise, Dia Ndongo, Sankhe Safietou, Ndiaye Ndack, Loucoubar Cheikh, Faye Ousmane, Sall Amadou Alpha
hCoV-19/Senegal/166228/2021	EPI_ISL_14598577	2021-02-10	Africa	Senegal	Diourbel	Institut Pasteur de Dakar	Institut Pasteur de Dakar	Diallo Amadou, Diagne Moussa Moise, Sankhe Safietou, Marieme Top, Mouhamed Kane, Maimouna Mbanne, Sall Amadou Alpha, Dia Ndongo, Loucoubar Cheikh, Faye Ousmane
hCoV-19/Senegal/174614/2021	EPI_ISL_14598578	2021-02-10	Africa	Senegal	Dakar	Institut Pasteur de Dakar	Institut Pasteur de Dakar	Diallo Amadou, Diagne Moussa Moise, Sankhe Safietou, Marieme Top, Mouhamed Kane, Maimouna Mbanne, Sall Amadou Alpha, Dia Ndongo, Loucoubar Cheikh, Faye Ousmane
hCoV-19/Senegal/4001462/2021	EPI_ISL_8527749	2021-02-11	Africa	Senegal	Dakar	Institut Pasteur de Dakar	Institut Pasteur de Dakar	Diallo Amadou, Diagne Moussa Moise, Dia Ndongo, Sankhe Safietou, Ndiaye Ndack, Loucoubar Cheikh, Faye Ousmane, Sall Amadou Alpha
hCoV-19/Senegal/4001987/2021	EPI_ISL_8527751	2021-02-11	Africa	Senegal	Dakar	Institut Pasteur de Dakar	Institut Pasteur de Dakar	Diallo Amadou, Diagne Moussa Moise, Dia Ndongo, Sankhe Safietou, Ndiaye Ndack, Loucoubar Cheikh, Faye Ousmane, Sall Amadou Alpha
hCoV-19/Senegal/4001147/2021	EPI_ISL_8527748	2021-02-11	Africa	Senegal	Dakar	Institut Pasteur de Dakar	Institut Pasteur de Dakar	Diallo Amadou, Diagne Moussa Moise, Dia Ndongo, Sankhe Safietou, Ndiaye Ndack, Loucoubar Cheikh, Faye Ousmane, Sall Amadou Alpha
hCoV-19/Senegal/4001723/2021	EPI_ISL_8527750	2021-02-11	Africa	Senegal	Dakar	Institut Pasteur de Dakar	Institut Pasteur de Dakar	Diallo Amadou, Diagne Moussa Moise, Dia Ndongo, Sankhe Safietou, Ndiaye Ndack, Loucoubar Cheikh, Faye Ousmane, Sall Amadou Alpha
hCoV-19/Senegal/177167/2021	EPI_ISL_14598579	2021-02-11	Africa	Senegal	Dakar	Institut Pasteur de Dakar	Institut Pasteur de Dakar	Diallo Amadou, Diagne Moussa Moise, Sankhe Safietou, Marieme Top, Mouhamed Kane, Maimouna Mbanne, Sall Amadou Alpha, Dia Ndongo, Loucoubar Cheikh, Faye Ousmane
hCoV-19/Senegal/4002456/2021	EPI_ISL_8527752	2021-02-12	Africa	Senegal	Dakar	Institut Pasteur de Dakar	Institut Pasteur de Dakar	Diallo Amadou, Diagne Moussa Moise, Dia Ndongo, Sankhe Safietou, Ndiaye Ndack, Loucoubar Cheikh, Faye Ousmane, Sall Amadou Alpha
hCoV-19/Senegal/173060/2021	EPI_ISL_8527877	2021-02-12	Africa	Senegal	Saint-Louis	Institut Pasteur de Dakar	Institut Pasteur de Dakar	Diallo Amadou, Diagne Moussa Moise, Dia Ndongo, Sankhe Safietou, Ndiaye Ndack, Loucoubar Cheikh, Faye Ousmane, Sall Amadou Alpha
hCoV-19/Senegal/166353/2021	EPI_ISL_14598580	2021-02-12	Africa	Senegal	Louga	Institut Pasteur de Dakar	Institut Pasteur de Dakar	Diallo Amadou, Diagne Moussa Moise, Sankhe Safietou, Marieme Top, Mouhamed Kane, Maimouna Mbanne, Sall Amadou Alpha, Dia Ndongo, Loucoubar Cheikh, Faye Ousmane
hCoV-19/Senegal/166359/2021	EPI_ISL_14598581	2021-02-12	Africa	Senegal	Louga	Institut Pasteur de Dakar	Institut Pasteur de Dakar	Diallo Amadou, Diagne Moussa Moise, Sankhe Safietou, Marieme Top, Mouhamed Kane, Maimouna Mbanne, Sall Amadou Alpha, Dia Ndongo, Loucoubar Cheikh, Faye Ousmane
hCoV-19/Senegal/177549/2021	EPI_ISL_14598582	2021-02-12	Africa	Senegal	Dakar	Institut Pasteur de Dakar	Institut Pasteur de Dakar	Diallo Amadou, Diagne Moussa Moise, Sankhe Safietou, Marieme Top, Mouhamed Kane, Maimouna Mbanne, Sall Amadou Alpha, Dia Ndongo, Loucoubar Cheikh, Faye Ousmane
hCoV-19/Senegal/4010773/2021	EPI_ISL_8527754	2021-02-13	Africa	Senegal	Dakar	Institut Pasteur de Dakar	Institut Pasteur de Dakar	Diallo Amadou, Diagne Moussa Moise, Dia Ndongo, Sankhe Safietou, Ndiaye Ndack, Loucoubar Cheikh, Faye Ousmane, Sall Amadou Alpha
hCoV-19/Senegal/166508/2021	EPI_ISL_8527756	2021-02-13	Africa	Senegal	Louga	Institut Pasteur de Dakar	Institut Pasteur de Dakar	Diallo Amadou, Diagne Moussa Moise, Dia Ndongo, Sankhe Safietou, Ndiaye Ndack, Loucoubar Cheikh, Faye Ousmane, Sall Amadou Alpha
hCoV-19/Senegal/4010087/2021	EPI_ISL_8527753	2021-02-13	Africa	Senegal	Dakar	Institut Pasteur de Dakar	Institut Pasteur de Dakar	Diallo Amadou, Diagne Moussa Moise, Dia Ndongo, Sankhe Safietou, Ndiaye Ndack, Loucoubar Cheikh, Faye Ousmane, Sall Amadou Alpha
hCoV-19/Senegal/4010986/2021	EPI_ISL_8527755	2021-02-14	Africa	Senegal	Dakar	Institut Pasteur de Dakar	Institut Pasteur de Dakar	Diallo Amadou, Diagne Moussa Moise, Dia Ndongo, Sankhe Safietou, Ndiaye Ndack, Loucoubar Cheikh, Faye Ousmane, Sall Amadou Alpha
hCoV-19/Senegal/4011498/2021	EPI_ISL_8527757	2021-02-14	Africa	Senegal	Dakar	Institut Pasteur de Dakar	Institut Pasteur de Dakar	Diallo Amadou, Diagne Moussa Moise, Dia Ndongo, Sankhe Safietou, Ndiaye Ndack, Loucoubar Cheikh, Faye Ousmane, Sall Amadou Alpha
hCoV-19/Senegal/166516/2021	EPI_ISL_14598583	2021-02-14	Africa	Senegal	Louga	Institut Pasteur de Dakar	Institut Pasteur de Dakar	Diallo Amadou, Diagne Moussa Moise, Sankhe Safietou, Marieme Top, Mouhamed Kane, Maimouna Mbanne, Sall Amadou Alpha, Dia Ndongo, Loucoubar Cheikh, Faye Ousmane
hCoV-19/Senegal/166517/2021	EPI_ISL_14598584	2021-02-14	Africa	Senegal	Louga	Institut Pasteur de Dakar	Institut Pasteur de Dakar	Diallo Amadou, Diagne Moussa Moise, Sankhe Safietou, Marieme Top, Mouhamed Kane, Maimouna Mbanne, Sall Amadou Alpha, Dia Ndongo, Loucoubar Cheikh, Faye Ousmane
hCoV-19/Senegal/178570/2021	EPI_ISL_14598585	2021-02-14	Africa	Senegal	Dakar	Institut Pasteur de Dakar	Institut Pasteur de Dakar	Diallo Amadou, Diagne Moussa Moise, Sankhe Safietou, Marieme Top, Mouhamed Kane, Maimouna Mbanne, Sall Amadou Alpha, Dia Ndongo, Loucoubar Cheikh, Faye Ousmane
hCoV-19/Senegal/178571/2021	EPI_ISL_14598586	2021-02-14	Africa	Senegal	Dakar	Institut Pasteur de Dakar	Institut Pasteur de Dakar	Diallo Amadou, Diagne Moussa Moise, Sankhe Safietou, Marieme Top, Mouhamed Kane, Maimouna Mbanne, Sall Amadou Alpha, Dia Ndongo, Loucoubar Cheikh, Faye Ousmane
hCoV-19/Senegal/4022891/2021	EPI_ISL_8527758	2021-02-15	Africa	Senegal	Dakar	Institut Pasteur de Dakar	Institut Pasteur de Dakar	Diallo Amadou, Diagne Moussa Moise, Dia Ndongo, Sankhe Safietou, Ndiaye Ndack, Loucoubar Cheikh, Faye Ousmane, Sall Amadou Alpha
hCoV-19/Senegal/4023133/2021	EPI_ISL_8527759	2021-02-15	Africa	Senegal	Dakar	Institut Pasteur de Dakar	Institut Pasteur de Dakar	Diallo Amadou, Diagne Moussa Moise, Dia Ndongo, Sankhe Safietou, Ndiaye Ndack, Loucoubar Cheikh, Faye Ousmane, Sall Amadou Alpha
hCoV-19/Senegal/166623/2021	EPI_ISL_8527761	2021-02-15	Africa	Senegal	Louga	Institut Pasteur de Dakar	Institut Pasteur de Dakar	Diallo Amadou, Diagne Moussa Moise, Dia Ndongo, Sankhe Safietou, Ndiaye Ndack, Loucoubar Cheikh, Faye Ousmane, Sall Amadou Alpha
hCoV-19/Senegal/178986/2021	EPI_ISL_14598587	2021-02-15	Africa	Senegal	Dakar	Institut Pasteur de Dakar	Institut Pasteur de Dakar	Diallo Amadou, Diagne Moussa Moise, Sankhe Safietou, Marieme Top, Mouhamed Kane, Maimouna Mbanne, Sall Amadou Alpha, Dia Ndongo, Loucoubar Cheikh, Faye Ousmane
hCoV-19/Senegal/4023686/2021	EPI_ISL_8527760	2021-02-16	Africa	Senegal	Dakar	Institut Pasteur de Dakar	Institut Pasteur de Dakar	Diallo Amadou, Diagne Moussa Moise, Dia Ndongo, Sankhe Safietou, Ndiaye Ndack, Loucoubar Cheikh, Faye Ousmane, Sall Amadou Alpha
hCoV-19/Senegal/166599/2021	EPI_ISL_14598588	2021-02-16	Africa	Senegal	Diourbel	Institut Pasteur de Dakar	Institut Pasteur de Dakar	Diallo Amadou, Diagne Moussa Moise, Sankhe Safietou, Marieme Top, Mouhamed Kane, Maimouna Mbanne, Sall Amadou Alpha, Dia Ndongo, Loucoubar Cheikh, Faye Ousmane
hCoV-19/Senegal/166601/2021	EPI_ISL_14598589	2021-02-16	Africa	Senegal	Diourbel	Institut Pasteur de Dakar	Institut Pasteur de Dakar	Diallo Amadou, Diagne Moussa Moise, Sankhe Safietou, Marieme Top, Mouhamed Kane, Maimouna Mbanne, Sall Amadou Alpha, Dia Ndongo, Loucoubar Cheikh, Faye Ousmane
hCoV-19/Senegal/179190/2021	EPI_ISL_14598590	2021-02-16	Africa	Senegal	Dakar	Institut Pasteur de Dakar	Institut Pasteur de Dakar	Diallo Amadou, Diagne Moussa Moise, Sankhe Safietou, Marieme Top, Mouhamed Kane, Maimouna Mbanne, Sall Amadou Alpha, Dia Ndongo, Loucoubar Cheikh, Faye Ousmane
hCoV-19/Senegal/4024691/2021	EPI_ISL_8527762	2021-02-17	Africa	Senegal	Dakar	Institut Pasteur de Dakar	Institut Pasteur de Dakar	Diallo Amadou, Diagne Moussa Moise, Dia Ndongo, Sankhe Safietou, Ndiaye Ndack, Loucoubar Cheikh, Faye Ousmane, Sall Amadou Alpha
hCoV-19/Senegal/4025284/2021	EPI_ISL_8527763	2021-02-17	Africa	Senegal	Dakar	Institut Pasteur de Dakar	Institut Pasteur de Dakar	Diallo Amadou, Diagne Moussa Moise, Dia Ndongo, Sankhe Safietou, Ndiaye Ndack, Loucoubar Cheikh, Faye Ousmane, Sall Amadou Alpha
hCoV-19/Senegal/180227/2021	EPI_ISL_12240055	2021-02-17	Africa	Senegal	Dakar	Institut Pasteur de Dakar	Institut Pasteur de Dakar	Diallo Amadou, Diagne Moussa Moise, Sankhe Safietou, Dia Ndongo, Loucoubar Cheikh, Faye Ousmane, Sall Amadou Alpha
hCoV-19/Senegal/166677/2021	EPI_ISL_14598591	2021-02-17	Africa	Senegal	Diourbel	Institut Pasteur de Dakar	Institut Pasteur de Dakar	Diallo Amadou, Diagne Moussa Moise, Sankhe Safietou, Marieme Top, Mouhamed Kane, Maimouna Mbanne, Sall Amadou Alpha, Dia Ndongo, Loucoubar Cheikh, Faye Ousmane
hCoV-19/Senegal/166715/2021	EPI_ISL_14598592	2021-02-17	Africa	Senegal	Diourbel	Institut Pasteur de Dakar	Institut Pasteur de Dakar	Diallo Amadou, Diagne Moussa Moise, Sankhe Safietou, Marieme Top, Mouhamed Kane, Maimouna Mbanne, Sall Amadou Alpha, Dia Ndongo, Loucoubar Cheikh, Faye Ousmane
hCoV-19/Senegal/4029308/2021	EPI_ISL_8527764	2021-02-18	Africa	Senegal	Dakar	Institut Pasteur de Dakar	Institut Pasteur de Dakar	Diallo Amadou, Diagne Moussa Moise, Dia Ndongo, Sankhe Safietou, Ndiaye Ndack, Loucoubar Cheikh, Faye Ousmane, Sall Amadou Alpha
hCoV-19/Senegal/166886/2021	EPI_ISL_8527766	2021-02-18	Africa	Senegal	Diourbel	Institut Pasteur de Dakar	Institut Pasteur de Dakar	Diallo Amadou, Diagne Moussa Moise, Dia Ndongo, Sankhe Safietou, Ndiaye Ndack, Loucoubar Cheikh, Faye Ousmane, Sall Amadou Alpha
hCoV-19/Senegal/4029949/2021	EPI_ISL_8527765	2021-02-18	Africa	Senegal	Dakar	Institut Pasteur de Dakar	Institut Pasteur de Dakar	Diallo Amadou, Diagne Moussa Moise, Dia Ndongo, Sankhe Safietou, Ndiaye Ndack, Loucoubar Cheikh, Faye Ousmane, Sall Amadou Alpha
hCoV-19/Senegal/185519/2021	EPI_ISL_14598595	2021-02-18	Africa	Senegal	Dakar	Institut Pasteur de Dakar	Institut Pasteur de Dakar	Diallo Amadou, Diagne Moussa Moise, Sankhe Safietou, Marieme Top, Mouhamed Kane, Maimouna Mbanne, Sall Amadou Alpha, Dia Ndongo, Loucoubar Cheikh, Faye Ousmane
hCoV-19/Senegal/4031130/2021	EPI_ISL_8527769	2021-02-19	Africa	Senegal	Dakar	Institut Pasteur de Dakar	Institut Pasteur de Dakar	Diallo Amadou, Diagne Moussa Moise, Dia Ndongo, Sankhe Safietou, Ndiaye Ndack, Loucoubar Cheikh, Faye Ousmane, Sall Amadou Alpha
hCoV-19/Senegal/4030773/2021	EPI_ISL_8527768	2021-02-19	Africa	Senegal	Dakar	Institut Pasteur de Dakar	Institut Pasteur de Dakar	Diallo Amadou, Diagne Moussa Moise, Dia Ndongo, Sankhe Safietou, Ndiaye Ndack, Loucoubar Cheikh, Faye Ousmane, Sall Amadou Alpha
hCoV-19/Senegal/166966/2021	EPI_ISL_8527771	2021-02-19	Africa	Senegal	Diourbel	Institut Pasteur de Dakar	Institut Pasteur de Dakar	Diallo Amadou, Diagne Moussa Moise, Dia Ndongo, Sankhe Safietou, Ndiaye Ndack, Loucoubar Cheikh, Faye Ousmane, Sall Amadou Alpha
hCoV-19/Senegal/4030104/2021	EPI_ISL_8527767	2021-02-19	Africa	Senegal	Dakar	Institut Pasteur de Dakar	Institut Pasteur de Dakar	Diallo Amadou, Diagne Moussa Moise, Dia Ndongo, Sankhe Safietou, Ndiaye Ndack, Loucoubar Cheikh, Faye Ousmane, Sall Amadou Alpha
hCoV-19/Senegal/166898/2021	EPI_ISL_14598593	2021-02-19	Africa	Senegal	Diourbel	Institut Pasteur de Dakar	Institut Pasteur de Dakar	Diallo Amadou, Diagne Moussa Moise, Sankhe Safietou, Marieme Top, Mouhamed Kane, Maimouna Mbanne, Sall Amadou Alpha, Dia Ndongo, Loucoubar Cheikh, Faye Ousmane
hCoV-19/Senegal/166931/2021	EPI_ISL_14598594	2021-02-19	Africa	Senegal	Louga	Institut Pasteur de Dakar	Institut Pasteur de Dakar	Diallo Amadou, Diagne Moussa Moise, Sankhe Safietou, Marieme Top, Mouhamed Kane, Maimouna Mbanne, Sall Amadou Alpha, Dia Ndongo, Loucoubar Cheikh, Faye Ousmane
hCoV-19/Senegal/166944/2021	EPI_ISL_14598596	2021-02-19	Africa	Senegal	Louga	Institut Pasteur de Dakar	Institut Pasteur de Dakar	Diallo Amadou, Diagne Moussa Moise, Sankhe Safietou, Marieme Top, Mouhamed Kane, Maimouna Mbanne, Sall Amadou Alpha, Dia Ndongo, Loucoubar Cheikh, Faye Ousmane
hCoV-19/Senegal/4031852/2021	EPI_ISL_8527770	2021-02-20	Africa	Senegal	Dakar	Institut Pasteur de Dakar	Institut Pasteur de Dakar	Diallo Amadou, Diagne Moussa Moise, Dia Ndongo, Sankhe Safietou, Ndiaye Ndack, Loucoubar Cheikh, Faye Ousmane, Sall Amadou Alpha
hCoV-19/Senegal/167121/2021	EPI_ISL_8527774	2021-02-20	Africa	Senegal	Diourbel	Institut Pasteur de Dakar	Institut Pasteur de Dakar	Diallo Amadou, Diagne Moussa Moise, Dia Ndongo, Sankhe Safietou, Ndiaye Ndack, Loucoubar Cheikh, Faye Ousmane, Sall Amadou Alpha
hCoV-19/Senegal/166995/2021	EPI_ISL_14598597	2021-02-20	Africa	Senegal	Louga	Institut Pasteur de Dakar	Institut Pasteur de Dakar	Diallo Amadou, Diagne Moussa Moise, Sankhe Safietou, Marieme Top, Mouhamed Kane, Maimouna Mbanne, Sall Amadou Alpha, Dia Ndongo, Loucoubar Cheikh, Faye Ousmane
hCoV-19/Senegal/4033282/2021	EPI_ISL_8527772	2021-02-21	Africa	Senegal	Dakar	Institut Pasteur de Dakar	Institut Pasteur de Dakar	Diallo Amadou, Diagne Moussa Moise, Dia Ndongo, Sankhe Safietou, Ndiaye Ndack, Loucoubar Cheikh, Faye Ousmane, Sall Amadou Alpha
hCoV-19/Senegal/4033984/2021	EPI_ISL_8527775	2021-02-22	Africa	Senegal	Dakar	Institut Pasteur de Dakar	Institut Pasteur de Dakar	Diallo Amadou, Diagne Moussa Moise, Dia Ndongo, Sankhe Safietou, Ndiaye Ndack, Loucoubar Cheikh, Faye Ousmane, Sall Amadou Alpha
hCoV-19/Senegal/4033508/2021	EPI_ISL_8527773	2021-02-22	Africa	Senegal	Dakar	Institut Pasteur de Dakar	Institut Pasteur de Dakar	Diallo Amadou, Diagne Moussa Moise, Dia Ndongo, Sankhe Safietou, Ndiaye Ndack, Loucoubar Cheikh, Faye Ousmane, Sall Amadou Alpha
hCoV-19/Senegal/173191/2021	EPI_ISL_8527863	2021-02-22	Africa	Senegal	Saint-Louis	Institut Pasteur de Dakar	Institut Pasteur de Dakar	Diallo Amadou, Diagne Moussa Moise, Dia Ndongo, Sankhe Safietou, Ndiaye Ndack, Loucoubar Cheikh, Faye Ousmane, Sall Amadou Alpha
hCoV-19/Senegal/187074/2021	EPI_ISL_14598598	2021-02-22	Africa	Senegal	Dakar	Institut Pasteur de Dakar	Institut Pasteur de Dakar	Diallo Amadou, Diagne Moussa Moise, Sankhe Safietou, Marieme Top, Mouhamed Kane, Maimouna Mbanne, Sall Amadou Alpha, Dia Ndongo, Loucoubar Cheikh, Faye Ousmane
hCoV-19/Senegal/4035163/2021	EPI_ISL_8527777	2021-02-23	Africa	Senegal	Dakar	Institut Pasteur de Dakar	Institut Pasteur de Dakar	Diallo Amadou, Diagne Moussa Moise, Dia Ndongo, Sankhe Safietou, Ndiaye Ndack, Loucoubar Cheikh, Faye Ousmane, Sall Amadou Alpha
hCoV-19/Senegal/4035395/2021	EPI_ISL_8527779	2021-02-23	Africa	Senegal	Dakar	Institut Pasteur de Dakar	Institut Pasteur de Dakar	Diallo Amadou, Diagne Moussa Moise, Dia Ndongo, Sankhe Safietou, Ndiaye Ndack, Loucoubar Cheikh, Faye Ousmane, Sall Amadou Alpha
hCoV-19/Senegal/4034509/2021	EPI_ISL_8527776	2021-02-23	Africa	Senegal	Dakar	Institut Pasteur de Dakar	Institut Pasteur de Dakar	Diallo Amadou, Diagne Moussa Moise, Dia Ndongo, Sankhe Safietou, Ndiaye Ndack, Loucoubar Cheikh, Faye Ousmane, Sall Amadou Alpha
hCoV-19/Senegal/173213/2021	EPI_ISL_8527865	2021-02-23	Africa	Senegal	Saint-Louis	Institut Pasteur de Dakar	Institut Pasteur de Dakar	Diallo Amadou, Diagne Moussa Moise, Dia Ndongo, Sankhe Safietou, Ndiaye Ndack, Loucoubar Cheikh, Faye Ousmane, Sall Amadou Alpha
hCoV-19/Senegal/167206/2021	EPI_ISL_14598599	2021-02-23	Africa	Senegal	Louga	Institut Pasteur de Dakar	Institut Pasteur de Dakar	Diallo Amadou, Diagne Moussa Moise, Sankhe Safietou, Marieme Top, Mouhamed Kane, Maimouna Mbanne, Sall Amadou Alpha, Dia Ndongo, Loucoubar Cheikh, Faye Ousmane
hCoV-19/Senegal/167302/2021	EPI_ISL_14598600	2021-02-23	Africa	Senegal	Louga	Institut Pasteur de Dakar	Institut Pasteur de Dakar	Diallo Amadou, Diagne Moussa Moise, Sankhe Safietou, Marieme Top, Mouhamed Kane, Maimouna Mbanne, Sall Amadou Alpha, Dia Ndongo, Loucoubar Cheikh, Faye Ousmane
hCoV-19/Senegal/187734/2021	EPI_ISL_14598601	2021-02-23	Africa	Senegal	Dakar	Institut Pasteur de Dakar	Institut Pasteur de Dakar	Diallo Amadou, Diagne Moussa Moise, Sankhe Safietou, Marieme Top, Mouhamed Kane, Maimouna Mbanne, Sall Amadou Alpha, Dia Ndongo, Loucoubar Cheikh, Faye Ousmane
hCoV-19/Senegal/4039928/2021	EPI_ISL_8527789	2021-02-24	Africa	Senegal	Dakar	Institut Pasteur de Dakar	Institut Pasteur de Dakar	Diallo Amadou, Diagne Moussa Moise, Dia Ndongo, Sankhe Safietou, Ndiaye Ndack, Loucoubar Cheikh, Faye Ousmane, Sall Amadou Alpha
hCoV-19/Senegal/4040046/2021	EPI_ISL_8527799	2021-02-24	Africa	Senegal	Dakar	Institut Pasteur de Dakar	Institut Pasteur de Dakar	Diallo Amadou, Diagne Moussa Moise, Dia Ndongo, Sankhe Safietou, Ndiaye Ndack, Loucoubar Cheikh, Faye Ousmane, Sall Amadou Alpha
hCoV-19/Senegal/167373/2021	EPI_ISL_14598602	2021-02-24	Africa	Senegal	Diourbel	Institut Pasteur de Dakar	Institut Pasteur de Dakar	Diallo Amadou, Diagne Moussa Moise, Sankhe Safietou, Marieme Top, Mouhamed Kane, Maimouna Mbanne, Sall Amadou Alpha, Dia Ndongo, Loucoubar Cheikh, Faye Ousmane
hCoV-19/Senegal/4040832/2021	EPI_ISL_8527805	2021-02-25	Africa	Senegal	Dakar	Institut Pasteur de Dakar	Institut Pasteur de Dakar	Diallo Amadou, Diagne Moussa Moise, Dia Ndongo, Sankhe Safietou, Ndiaye Ndack, Loucoubar Cheikh, Faye Ousmane, Sall Amadou Alpha
hCoV-19/Senegal/4041238/2021	EPI_ISL_8527806	2021-02-25	Africa	Senegal	Dakar	Institut Pasteur de Dakar	Institut Pasteur de Dakar	Diallo Amadou, Diagne Moussa Moise, Dia Ndongo, Sankhe Safietou, Ndiaye Ndack, Loucoubar Cheikh, Faye Ousmane, Sall Amadou Alpha
hCoV-19/Senegal/167449/2021	EPI_ISL_15321765	2021-02-25	Africa	Senegal	Louga	Institut Pasteur de Dakar	Institut Pasteur de Dakar	Diallo Amadou, Diagne Moussa Moise, Sankhe Safietou, Marieme Top, Mouhamed Kane, Maimouna Mbanne, Sall Amadou Alpha, Dia Ndongo, Loucoubar Cheikh, Faye Ousmane
hCoV-19/Senegal/4042305/2021	EPI_ISL_8527807	2021-02-26	Africa	Senegal	Dakar	Institut Pasteur de Dakar	Institut Pasteur de Dakar	Diallo Amadou, Diagne Moussa Moise, Dia Ndongo, Sankhe Safietou, Ndiaye Ndack, Loucoubar Cheikh, Faye Ousmane, Sall Amadou Alpha
hCoV-19/Senegal/173245/2021	EPI_ISL_8527867	2021-02-26	Africa	Senegal	Saint-Louis	Institut Pasteur de Dakar	Institut Pasteur de Dakar	Diallo Amadou, Diagne Moussa Moise, Dia Ndongo, Sankhe Safietou, Ndiaye Ndack, Loucoubar Cheikh, Faye Ousmane, Sall Amadou Alpha
hCoV-19/Senegal/173240/2021	EPI_ISL_8527866	2021-02-26	Africa	Senegal	Saint-Louis	Institut Pasteur de Dakar	Institut Pasteur de Dakar	Diallo Amadou, Diagne Moussa Moise, Dia Ndongo, Sankhe Safietou, Ndiaye Ndack, Loucoubar Cheikh, Faye Ousmane, Sall Amadou Alpha
hCoV-19/Senegal/4042883/2021	EPI_ISL_8527809	2021-02-26	Africa	Senegal	Dakar	Institut Pasteur de Dakar	Institut Pasteur de Dakar	Diallo Amadou, Diagne Moussa Moise, Dia Ndongo, Sankhe Safietou, Ndiaye Ndack, Loucoubar Cheikh, Faye Ousmane, Sall Amadou Alpha
hCoV-19/Senegal/4042712/2021	EPI_ISL_8527808	2021-02-26	Africa	Senegal	Dakar	Institut Pasteur de Dakar	Institut Pasteur de Dakar	Diallo Amadou, Diagne Moussa Moise, Dia Ndongo, Sankhe Safietou, Ndiaye Ndack, Loucoubar Cheikh, Faye Ousmane, Sall Amadou Alpha
hCoV-19/Senegal/167531/2021	EPI_ISL_14598603	2021-02-26	Africa	Senegal	Diourbel	Institut Pasteur de Dakar	Institut Pasteur de Dakar	Diallo Amadou, Diagne Moussa Moise, Sankhe Safietou, Marieme Top, Mouhamed Kane, Maimouna Mbanne, Sall Amadou Alpha, Dia Ndongo, Loucoubar Cheikh, Faye Ousmane
hCoV-19/Senegal/167571/2021	EPI_ISL_14598604	2021-02-26	Africa	Senegal	Diourbel	Institut Pasteur de Dakar	Institut Pasteur de Dakar	Diallo Amadou, Diagne Moussa Moise, Sankhe Safietou, Marieme Top, Mouhamed Kane, Maimouna Mbanne, Sall Amadou Alpha, Dia Ndongo, Loucoubar Cheikh, Faye Ousmane
hCoV-19/Senegal/189530/2021	EPI_ISL_14598605	2021-02-26	Africa	Senegal	Dakar	Institut Pasteur de Dakar	Institut Pasteur de Dakar	Diallo Amadou, Diagne Moussa Moise, Sankhe Safietou, Marieme Top, Mouhamed Kane, Maimouna Mbanne, Sall Amadou Alpha, Dia Ndongo, Loucoubar Cheikh, Faye Ousmane
hCoV-19/Senegal/4044881/2021	EPI_ISL_8527811	2021-02-27	Africa	Senegal	Dakar	Institut Pasteur de Dakar	Institut Pasteur de Dakar	Diallo Amadou, Diagne Moussa Moise, Dia Ndongo, Sankhe Safietou, Ndiaye Ndack, Loucoubar Cheikh, Faye Ousmane, Sall Amadou Alpha
hCoV-19/Senegal/4044482/2021	EPI_ISL_8527810	2021-02-27	Africa	Senegal	Dakar	Institut Pasteur de Dakar	Institut Pasteur de Dakar	Diallo Amadou, Diagne Moussa Moise, Dia Ndongo, Sankhe Safietou, Ndiaye Ndack, Loucoubar Cheikh, Faye Ousmane, Sall Amadou Alpha
hCoV-19/Senegal/189700/2021	EPI_ISL_14598606	2021-02-27	Africa	Senegal	Dakar	Institut Pasteur de Dakar	Institut Pasteur de Dakar	Diallo Amadou, Diagne Moussa Moise, Sankhe Safietou, Marieme Top, Mouhamed Kane, Maimouna Mbanne, Sall Amadou Alpha, Dia Ndongo, Loucoubar Cheikh, Faye Ousmane
hCoV-19/Senegal/4045269/2021	EPI_ISL_8527812	2021-02-28	Africa	Senegal	Dakar	Institut Pasteur de Dakar	Institut Pasteur de Dakar	Diallo Amadou, Diagne Moussa Moise, Dia Ndongo, Sankhe Safietou, Ndiaye Ndack, Loucoubar Cheikh, Faye Ousmane, Sall Amadou Alpha
hCoV-19/Senegal/4145757/2021	EPI_ISL_8527813	2021-03-01	Africa	Senegal	Dakar	Institut Pasteur de Dakar	Institut Pasteur de Dakar	Diallo Amadou, Diagne Moussa Moise, Dia Ndongo, Sankhe Safietou, Ndiaye Ndack, Loucoubar Cheikh, Faye Ousmane, Sall Amadou Alpha
hCoV-19/Senegal/173252/2021	EPI_ISL_8527868	2021-03-01	Africa	Senegal	Saint-Louis	Institut Pasteur de Dakar	Institut Pasteur de Dakar	Diallo Amadou, Diagne Moussa Moise, Dia Ndongo, Sankhe Safietou, Ndiaye Ndack, Loucoubar Cheikh, Faye Ousmane, Sall Amadou Alpha
hCoV-19/Senegal/4146059/2021	EPI_ISL_8527814	2021-03-01	Africa	Senegal	Dakar	Institut Pasteur de Dakar	Institut Pasteur de Dakar	Diallo Amadou, Diagne Moussa Moise, Dia Ndongo, Sankhe Safietou, Ndiaye Ndack, Loucoubar Cheikh, Faye Ousmane, Sall Amadou Alpha
hCoV-19/Senegal/173253/2021	EPI_ISL_8527869	2021-03-01	Africa	Senegal	Saint-Louis	Institut Pasteur de Dakar	Institut Pasteur de Dakar	Diallo Amadou, Diagne Moussa Moise, Dia Ndongo, Sankhe Safietou, Ndiaye Ndack, Loucoubar Cheikh, Faye Ousmane, Sall Amadou Alpha
hCoV-19/Senegal/173257/2021	EPI_ISL_8527870	2021-03-01	Africa	Senegal	Saint-Louis	Institut Pasteur de Dakar	Institut Pasteur de Dakar	Diallo Amadou, Diagne Moussa Moise, Dia Ndongo, Sankhe Safietou, Ndiaye Ndack, Loucoubar Cheikh, Faye Ousmane, Sall Amadou Alpha
hCoV-19/Senegal/190078/2021	EPI_ISL_14598607	2021-03-01	Africa	Senegal	Dakar	Institut Pasteur de Dakar	Institut Pasteur de Dakar	Diallo Amadou, Diagne Moussa Moise, Sankhe Safietou, Marieme Top, Mouhamed Kane, Maimouna Mbanne, Sall Amadou Alpha, Dia Ndongo, Loucoubar Cheikh, Faye Ousmane
hCoV-19/Senegal/190081/2021	EPI_ISL_14598608	2021-03-01	Africa	Senegal	Dakar	Institut Pasteur de Dakar	Institut Pasteur de Dakar	Diallo Amadou, Diagne Moussa Moise, Sankhe Safietou, Marieme Top, Mouhamed Kane, Maimouna Mbanne, Sall Amadou Alpha, Dia Ndongo, Loucoubar Cheikh, Faye Ousmane
hCoV-19/Senegal/190157/2021	EPI_ISL_14598609	2021-03-01	Africa	Senegal	Dakar	Institut Pasteur de Dakar	Institut Pasteur de Dakar	Diallo Amadou, Diagne Moussa Moise, Sankhe Safietou, Marieme Top, Mouhamed Kane, Maimouna Mbanne, Sall Amadou Alpha, Dia Ndongo, Loucoubar Cheikh, Faye Ousmane
hCoV-19/Senegal/190155/2021	EPI_ISL_14598610	2021-03-01	Africa	Senegal	Dakar	Institut Pasteur de Dakar	Institut Pasteur de Dakar	Diallo Amadou, Diagne Moussa Moise, Sankhe Safietou, Marieme Top, Mouhamed Kane, Maimouna Mbanne, Sall Amadou Alpha, Dia Ndongo, Loucoubar Cheikh, Faye Ousmane
hCoV-19/Senegal/190264/2021	EPI_ISL_14598611	2021-03-01	Africa	Senegal	Dakar	Institut Pasteur de Dakar	Institut Pasteur de Dakar	Diallo Amadou, Diagne Moussa Moise, Sankhe Safietou, Marieme Top, Mouhamed Kane, Maimouna Mbanne, Sall Amadou Alpha, Dia Ndongo, Loucoubar Cheikh, Faye Ousmane
hCoV-19/Senegal/190258/2021	EPI_ISL_14598612	2021-03-01	Africa	Senegal	Dakar	Institut Pasteur de Dakar	Institut Pasteur de Dakar	Diallo Amadou, Diagne Moussa Moise, Sankhe Safietou, Marieme Top, Mouhamed Kane, Maimouna Mbanne, Sall Amadou Alpha, Dia Ndongo, Loucoubar Cheikh, Faye Ousmane
hCoV-19/Senegal/190472/2021	EPI_ISL_14598613	2021-03-01	Africa	Senegal	Dakar	Institut Pasteur de Dakar	Institut Pasteur de Dakar	Diallo Amadou, Diagne Moussa Moise, Sankhe Safietou, Marieme Top, Mouhamed Kane, Maimouna Mbanne, Sall Amadou Alpha, Dia Ndongo, Loucoubar Cheikh, Faye Ousmane
hCoV-19/Senegal/190210/2021	EPI_ISL_15321766	2021-03-01	Africa	Senegal	Dakar	Institut Pasteur de Dakar	Institut Pasteur de Dakar	Diallo Amadou, Diagne Moussa Moise, Sankhe Safietou, Marieme Top, Mouhamed Kane, Maimouna Mbanne, Sall Amadou Alpha, Dia Ndongo, Loucoubar Cheikh, Faye Ousmane
hCoV-19/Senegal/4147610/2021	EPI_ISL_8527818	2021-03-02	Africa	Senegal	Dakar	Institut Pasteur de Dakar	Institut Pasteur de Dakar	Diallo Amadou, Diagne Moussa Moise, Dia Ndongo, Sankhe Safietou, Ndiaye Ndack, Loucoubar Cheikh, Faye Ousmane, Sall Amadou Alpha
hCoV-19/Senegal/4147430/2021	EPI_ISL_8527816	2021-03-02	Africa	Senegal	Dakar	Institut Pasteur de Dakar	Institut Pasteur de Dakar	Diallo Amadou, Diagne Moussa Moise, Dia Ndongo, Sankhe Safietou, Ndiaye Ndack, Loucoubar Cheikh, Faye Ousmane, Sall Amadou Alpha
hCoV-19/Senegal/190734/2021	EPI_ISL_14598614	2021-03-02	Africa	Senegal	Dakar	Institut Pasteur de Dakar	Institut Pasteur de Dakar	Diallo Amadou, Diagne Moussa Moise, Sankhe Safietou, Marieme Top, Mouhamed Kane, Maimouna Mbanne, Sall Amadou Alpha, Dia Ndongo, Loucoubar Cheikh, Faye Ousmane
hCoV-19/Senegal/190792/2021	EPI_ISL_14598615	2021-03-02	Africa	Senegal	Dakar	Institut Pasteur de Dakar	Institut Pasteur de Dakar	Diallo Amadou, Diagne Moussa Moise, Sankhe Safietou, Marieme Top, Mouhamed Kane, Maimouna Mbanne, Sall Amadou Alpha, Dia Ndongo, Loucoubar Cheikh, Faye Ousmane
hCoV-19/Senegal/4147595/2021	EPI_ISL_8527817	2021-03-03	Africa	Senegal	Dakar	Institut Pasteur de Dakar	Institut Pasteur de Dakar	Diallo Amadou, Diagne Moussa Moise, Dia Ndongo, Sankhe Safietou, Ndiaye Ndack, Loucoubar Cheikh, Faye Ousmane, Sall Amadou Alpha
hCoV-19/Senegal/173269/2021	EPI_ISL_8527985	2021-03-03	Africa	Senegal	Saint-Louis	Institut Pasteur de Dakar	Institut Pasteur de Dakar	Diallo Amadou, Diagne Moussa Moise, Dia Ndongo, Sankhe Safietou, Ndiaye Ndack, Loucoubar Cheikh, Faye Ousmane, Sall Amadou Alpha
hCoV-19/Senegal/173268/2021	EPI_ISL_8527984	2021-03-03	Africa	Senegal	Saint-Louis	Institut Pasteur de Dakar	Institut Pasteur de Dakar	Diallo Amadou, Diagne Moussa Moise, Dia Ndongo, Sankhe Safietou, Ndiaye Ndack, Loucoubar Cheikh, Faye Ousmane, Sall Amadou Alpha
hCoV-19/Senegal/4148678/2021	EPI_ISL_8527820	2021-03-03	Africa	Senegal	Dakar	Institut Pasteur de Dakar	Institut Pasteur de Dakar	Diallo Amadou, Diagne Moussa Moise, Dia Ndongo, Sankhe Safietou, Ndiaye Ndack, Loucoubar Cheikh, Faye Ousmane, Sall Amadou Alpha
hCoV-19/Senegal/191138/2021	EPI_ISL_14598616	2021-03-03	Africa	Senegal	Dakar	Institut Pasteur de Dakar	Institut Pasteur de Dakar	Diallo Amadou, Diagne Moussa Moise, Sankhe Safietou, Marieme Top, Mouhamed Kane, Maimouna Mbanne, Sall Amadou Alpha, Dia Ndongo, Loucoubar Cheikh, Faye Ousmane
hCoV-19/Senegal/191224/2021	EPI_ISL_14598617	2021-03-03	Africa	Senegal	Dakar	Institut Pasteur de Dakar	Institut Pasteur de Dakar	Diallo Amadou, Diagne Moussa Moise, Sankhe Safietou, Marieme Top, Mouhamed Kane, Maimouna Mbanne, Sall Amadou Alpha, Dia Ndongo, Loucoubar Cheikh, Faye Ousmane
hCoV-19/Senegal/191499/2021	EPI_ISL_14598619	2021-03-03	Africa	Senegal	Dakar	Institut Pasteur de Dakar	Institut Pasteur de Dakar	Diallo Amadou, Diagne Moussa Moise, Sankhe Safietou, Marieme Top, Mouhamed Kane, Maimouna Mbanne, Sall Amadou Alpha, Dia Ndongo, Loucoubar Cheikh, Faye Ousmane
hCoV-19/Senegal/173274/2021	EPI_ISL_8527986	2021-03-04	Africa	Senegal	Saint-Louis	Institut Pasteur de Dakar	Institut Pasteur de Dakar	Diallo Amadou, Diagne Moussa Moise, Dia Ndongo, Sankhe Safietou, Ndiaye Ndack, Loucoubar Cheikh, Faye Ousmane, Sall Amadou Alpha
hCoV-19/Senegal/4149666/2021	EPI_ISL_8527821	2021-03-04	Africa	Senegal	Dakar	Institut Pasteur de Dakar	Institut Pasteur de Dakar	Diallo Amadou, Diagne Moussa Moise, Dia Ndongo, Sankhe Safietou, Ndiaye Ndack, Loucoubar Cheikh, Faye Ousmane, Sall Amadou Alpha
hCoV-19/Senegal/191502/2021	EPI_ISL_14598618	2021-03-04	Africa	Senegal	Dakar	Institut Pasteur de Dakar	Institut Pasteur de Dakar	Diallo Amadou, Diagne Moussa Moise, Sankhe Safietou, Marieme Top, Mouhamed Kane, Maimouna Mbanne, Sall Amadou Alpha, Dia Ndongo, Loucoubar Cheikh, Faye Ousmane
hCoV-19/Senegal/191809/2021	EPI_ISL_14598620	2021-03-04	Africa	Senegal	Dakar	Institut Pasteur de Dakar	Institut Pasteur de Dakar	Diallo Amadou, Diagne Moussa Moise, Sankhe Safietou, Marieme Top, Mouhamed Kane, Maimouna Mbanne, Sall Amadou Alpha, Dia Ndongo, Loucoubar Cheikh, Faye Ousmane
hCoV-19/Senegal/191823/2021	EPI_ISL_14598621	2021-03-04	Africa	Senegal	Dakar	Institut Pasteur de Dakar	Institut Pasteur de Dakar	Diallo Amadou, Diagne Moussa Moise, Sankhe Safietou, Marieme Top, Mouhamed Kane, Maimouna Mbanne, Sall Amadou Alpha, Dia Ndongo, Loucoubar Cheikh, Faye Ousmane
hCoV-19/Senegal/4150333/2021	EPI_ISL_8527822	2021-03-05	Africa	Senegal	Dakar	Institut Pasteur de Dakar	Institut Pasteur de Dakar	Diallo Amadou, Diagne Moussa Moise, Dia Ndongo, Sankhe Safietou, Ndiaye Ndack, Loucoubar Cheikh, Faye Ousmane, Sall Amadou Alpha
hCoV-19/Senegal/191943/2021	EPI_ISL_14598622	2021-03-05	Africa	Senegal	Dakar	Institut Pasteur de Dakar	Institut Pasteur de Dakar	Diallo Amadou, Diagne Moussa Moise, Sankhe Safietou, Marieme Top, Mouhamed Kane, Maimouna Mbanne, Sall Amadou Alpha, Dia Ndongo, Loucoubar Cheikh, Faye Ousmane
hCoV-19/Senegal/4185549/2021	EPI_ISL_8527823	2021-03-06	Africa	Senegal	Dakar	Institut Pasteur de Dakar	Institut Pasteur de Dakar	Diallo Amadou, Diagne Moussa Moise, Dia Ndongo, Sankhe Safietou, Ndiaye Ndack, Loucoubar Cheikh, Faye Ousmane, Sall Amadou Alpha
hCoV-19/Senegal/192218/2021	EPI_ISL_14598623	2021-03-06	Africa	Senegal	Dakar	Institut Pasteur de Dakar	Institut Pasteur de Dakar	Diallo Amadou, Diagne Moussa Moise, Sankhe Safietou, Marieme Top, Mouhamed Kane, Maimouna Mbanne, Sall Amadou Alpha, Dia Ndongo, Loucoubar Cheikh, Faye Ousmane
hCoV-19/Senegal/192256/2021	EPI_ISL_14598624	2021-03-06	Africa	Senegal	Dakar	Institut Pasteur de Dakar	Institut Pasteur de Dakar	Diallo Amadou, Diagne Moussa Moise, Sankhe Safietou, Marieme Top, Mouhamed Kane, Maimouna Mbanne, Sall Amadou Alpha, Dia Ndongo, Loucoubar Cheikh, Faye Ousmane
hCoV-19/Senegal/192303/2021	EPI_ISL_14598625	2021-03-07	Africa	Senegal	Dakar	Institut Pasteur de Dakar	Institut Pasteur de Dakar	Diallo Amadou, Diagne Moussa Moise, Sankhe Safietou, Marieme Top, Mouhamed Kane, Maimouna Mbanne, Sall Amadou Alpha, Dia Ndongo, Loucoubar Cheikh, Faye Ousmane
hCoV-19/Senegal/192305/2021	EPI_ISL_14598626	2021-03-07	Africa	Senegal	Dakar	Institut Pasteur de Dakar	Institut Pasteur de Dakar	Diallo Amadou, Diagne Moussa Moise, Sankhe Safietou, Marieme Top, Mouhamed Kane, Maimouna Mbanne, Sall Amadou Alpha, Dia Ndongo, Loucoubar Cheikh, Faye Ousmane
hCoV-19/Senegal/173284/2021	EPI_ISL_8527989	2021-03-08	Africa	Senegal	Saint-Louis	Institut Pasteur de Dakar	Institut Pasteur de Dakar	Diallo Amadou, Diagne Moussa Moise, Dia Ndongo, Sankhe Safietou, Ndiaye Ndack, Loucoubar Cheikh, Faye Ousmane, Sall Amadou Alpha
hCoV-19/Senegal/173283/2021	EPI_ISL_8527988	2021-03-08	Africa	Senegal	Saint-Louis	Institut Pasteur de Dakar	Institut Pasteur de Dakar	Diallo Amadou, Diagne Moussa Moise, Dia Ndongo, Sankhe Safietou, Ndiaye Ndack, Loucoubar Cheikh, Faye Ousmane, Sall Amadou Alpha
hCoV-19/Senegal/192431/2021	EPI_ISL_14598627	2021-03-08	Africa	Senegal	Dakar	Institut Pasteur de Dakar	Institut Pasteur de Dakar	Diallo Amadou, Diagne Moussa Moise, Sankhe Safietou, Marieme Top, Mouhamed Kane, Maimouna Mbanne, Sall Amadou Alpha, Dia Ndongo, Loucoubar Cheikh, Faye Ousmane
hCoV-19/Senegal/192460/2021	EPI_ISL_14598628	2021-03-08	Africa	Senegal	Dakar	Institut Pasteur de Dakar	Institut Pasteur de Dakar	Diallo Amadou, Diagne Moussa Moise, Sankhe Safietou, Marieme Top, Mouhamed Kane, Maimouna Mbanne, Sall Amadou Alpha, Dia Ndongo, Loucoubar Cheikh, Faye Ousmane
hCoV-19/Senegal/192507/2021	EPI_ISL_14598629	2021-03-08	Africa	Senegal	Dakar	Institut Pasteur de Dakar	Institut Pasteur de Dakar	Diallo Amadou, Diagne Moussa Moise, Sankhe Safietou, Marieme Top, Mouhamed Kane, Maimouna Mbanne, Sall Amadou Alpha, Dia Ndongo, Loucoubar Cheikh, Faye Ousmane
hCoV-19/Senegal/192720/2021	EPI_ISL_14598630	2021-03-08	Africa	Senegal	Dakar	Institut Pasteur de Dakar	Institut Pasteur de Dakar	Diallo Amadou, Diagne Moussa Moise, Sankhe Safietou, Marieme Top, Mouhamed Kane, Maimouna Mbanne, Sall Amadou Alpha, Dia Ndongo, Loucoubar Cheikh, Faye Ousmane
hCoV-19/Senegal/192729/2021	EPI_ISL_14598631	2021-03-08	Africa	Senegal	Dakar	Institut Pasteur de Dakar	Institut Pasteur de Dakar	Diallo Amadou, Diagne Moussa Moise, Sankhe Safietou, Marieme Top, Mouhamed Kane, Maimouna Mbanne, Sall Amadou Alpha, Dia Ndongo, Loucoubar Cheikh, Faye Ousmane
hCoV-19/Senegal/192651/2021	EPI_ISL_15321767	2021-03-08	Africa	Senegal	Dakar	Institut Pasteur de Dakar	Institut Pasteur de Dakar	Diallo Amadou, Diagne Moussa Moise, Sankhe Safietou, Marieme Top, Mouhamed Kane, Maimouna Mbanne, Sall Amadou Alpha, Dia Ndongo, Loucoubar Cheikh, Faye Ousmane
hCoV-19/Senegal/4188083/2021	EPI_ISL_8527825	2021-03-09	Africa	Senegal	Dakar	Institut Pasteur de Dakar	Institut Pasteur de Dakar	Diallo Amadou, Diagne Moussa Moise, Dia Ndongo, Sankhe Safietou, Ndiaye Ndack, Loucoubar Cheikh, Faye Ousmane, Sall Amadou Alpha
hCoV-19/Senegal/4187708/2021	EPI_ISL_8527824	2021-03-09	Africa	Senegal	Dakar	Institut Pasteur de Dakar	Institut Pasteur de Dakar	Diallo Amadou, Diagne Moussa Moise, Dia Ndongo, Sankhe Safietou, Ndiaye Ndack, Loucoubar Cheikh, Faye Ousmane, Sall Amadou Alpha
hCoV-19/Senegal/4188397/2021	EPI_ISL_8527826	2021-03-09	Africa	Senegal	Dakar	Institut Pasteur de Dakar	Institut Pasteur de Dakar	Diallo Amadou, Diagne Moussa Moise, Dia Ndongo, Sankhe Safietou, Ndiaye Ndack, Loucoubar Cheikh, Faye Ousmane, Sall Amadou Alpha
hCoV-19/Senegal/193110/2021	EPI_ISL_8527827	2021-03-09	Africa	Senegal	Dakar	Institut Pasteur de Dakar	Institut Pasteur de Dakar	Diallo Amadou, Diagne Moussa Moise, Dia Ndongo, Sankhe Safietou, Ndiaye Ndack, Loucoubar Cheikh, Faye Ousmane, Sall Amadou Alpha
hCoV-19/Senegal/192869/2021	EPI_ISL_14598632	2021-03-09	Africa	Senegal	Dakar	Institut Pasteur de Dakar	Institut Pasteur de Dakar	Diallo Amadou, Diagne Moussa Moise, Sankhe Safietou, Marieme Top, Mouhamed Kane, Maimouna Mbanne, Sall Amadou Alpha, Dia Ndongo, Loucoubar Cheikh, Faye Ousmane
hCoV-19/Senegal/192901/2021	EPI_ISL_14598633	2021-03-09	Africa	Senegal	Dakar	Institut Pasteur de Dakar	Institut Pasteur de Dakar	Diallo Amadou, Diagne Moussa Moise, Sankhe Safietou, Marieme Top, Mouhamed Kane, Maimouna Mbanne, Sall Amadou Alpha, Dia Ndongo, Loucoubar Cheikh, Faye Ousmane
hCoV-19/Senegal/193396/2021	EPI_ISL_8527830	2021-03-10	Africa	Senegal	Dakar	Institut Pasteur de Dakar	Institut Pasteur de Dakar	Diallo Amadou, Diagne Moussa Moise, Dia Ndongo, Sankhe Safietou, Ndiaye Ndack, Loucoubar Cheikh, Faye Ousmane, Sall Amadou Alpha
hCoV-19/Senegal/193577/2021	EPI_ISL_8527831	2021-03-10	Africa	Senegal	Dakar	Institut Pasteur de Dakar	Institut Pasteur de Dakar	Diallo Amadou, Diagne Moussa Moise, Dia Ndongo, Sankhe Safietou, Ndiaye Ndack, Loucoubar Cheikh, Faye Ousmane, Sall Amadou Alpha
hCoV-19/Senegal/193400/2021	EPI_ISL_8527832	2021-03-10	Africa	Senegal	Dakar	Institut Pasteur de Dakar	Institut Pasteur de Dakar	Diallo Amadou, Diagne Moussa Moise, Dia Ndongo, Sankhe Safietou, Ndiaye Ndack, Loucoubar Cheikh, Faye Ousmane, Sall Amadou Alpha
hCoV-19/Senegal/193454/2021	EPI_ISL_8527835	2021-03-10	Africa	Senegal	Dakar	Institut Pasteur de Dakar	Institut Pasteur de Dakar	Diallo Amadou, Diagne Moussa Moise, Dia Ndongo, Sankhe Safietou, Ndiaye Ndack, Loucoubar Cheikh, Faye Ousmane, Sall Amadou Alpha
hCoV-19/Senegal/193522/2021	EPI_ISL_8527833	2021-03-10	Africa	Senegal	Dakar	Institut Pasteur de Dakar	Institut Pasteur de Dakar	Diallo Amadou, Diagne Moussa Moise, Dia Ndongo, Sankhe Safietou, Ndiaye Ndack, Loucoubar Cheikh, Faye Ousmane, Sall Amadou Alpha
hCoV-19/Senegal/193403/2021	EPI_ISL_8527834	2021-03-10	Africa	Senegal	Dakar	Institut Pasteur de Dakar	Institut Pasteur de Dakar	Diallo Amadou, Diagne Moussa Moise, Dia Ndongo, Sankhe Safietou, Ndiaye Ndack, Loucoubar Cheikh, Faye Ousmane, Sall Amadou Alpha
hCoV-19/Senegal/173305/2021	EPI_ISL_8527995	2021-03-10	Africa	Senegal	Saint-Louis	Institut Pasteur de Dakar	Institut Pasteur de Dakar	Diallo Amadou, Diagne Moussa Moise, Dia Ndongo, Sankhe Safietou, Ndiaye Ndack, Loucoubar Cheikh, Faye Ousmane, Sall Amadou Alpha
hCoV-19/Senegal/6168375/2021	EPI_ISL_8527828	2021-03-10	Africa	Senegal	Dakar	Institut Pasteur de Dakar	Institut Pasteur de Dakar	Diallo Amadou, Diagne Moussa Moise, Dia Ndongo, Sankhe Safietou, Ndiaye Ndack, Loucoubar Cheikh, Faye Ousmane, Sall Amadou Alpha
hCoV-19/Senegal/181762/2021	EPI_ISL_14598634	2021-03-10	Africa	Senegal	Dakar	Institut Pasteur de Dakar	Institut Pasteur de Dakar	Diallo Amadou, Diagne Moussa Moise, Sankhe Safietou, Marieme Top, Mouhamed Kane, Maimouna Mbanne, Sall Amadou Alpha, Dia Ndongo, Loucoubar Cheikh, Faye Ousmane
hCoV-19/Senegal/193178/2021	EPI_ISL_14598635	2021-03-10	Africa	Senegal	Dakar	Institut Pasteur de Dakar	Institut Pasteur de Dakar	Diallo Amadou, Diagne Moussa Moise, Sankhe Safietou, Marieme Top, Mouhamed Kane, Maimouna Mbanne, Sall Amadou Alpha, Dia Ndongo, Loucoubar Cheikh, Faye Ousmane
hCoV-19/Senegal/193182/2021	EPI_ISL_14598636	2021-03-10	Africa	Senegal	Dakar	Institut Pasteur de Dakar	Institut Pasteur de Dakar	Diallo Amadou, Diagne Moussa Moise, Sankhe Safietou, Marieme Top, Mouhamed Kane, Maimouna Mbanne, Sall Amadou Alpha, Dia Ndongo, Loucoubar Cheikh, Faye Ousmane
hCoV-19/Senegal/193272/2021	EPI_ISL_14598637	2021-03-10	Africa	Senegal	Dakar	Institut Pasteur de Dakar	Institut Pasteur de Dakar	Diallo Amadou, Diagne Moussa Moise, Sankhe Safietou, Marieme Top, Mouhamed Kane, Maimouna Mbanne, Sall Amadou Alpha, Dia Ndongo, Loucoubar Cheikh, Faye Ousmane
hCoV-19/Senegal/193369/2021	EPI_ISL_14598638	2021-03-10	Africa	Senegal	Dakar	Institut Pasteur de Dakar	Institut Pasteur de Dakar	Diallo Amadou, Diagne Moussa Moise, Sankhe Safietou, Marieme Top, Mouhamed Kane, Maimouna Mbanne, Sall Amadou Alpha, Dia Ndongo, Loucoubar Cheikh, Faye Ousmane
hCoV-19/Senegal/173302/2021	EPI_ISL_8527994	2021-03-11	Africa	Senegal	Saint-Louis	Institut Pasteur de Dakar	Institut Pasteur de Dakar	Diallo Amadou, Diagne Moussa Moise, Dia Ndongo, Sankhe Safietou, Ndiaye Ndack, Loucoubar Cheikh, Faye Ousmane, Sall Amadou Alpha
hCoV-19/Senegal/193963/2021	EPI_ISL_8527838	2021-03-11	Africa	Senegal	Dakar	Institut Pasteur de Dakar	Institut Pasteur de Dakar	Diallo Amadou, Diagne Moussa Moise, Dia Ndongo, Sankhe Safietou, Ndiaye Ndack, Loucoubar Cheikh, Faye Ousmane, Sall Amadou Alpha
hCoV-19/Senegal/6468796/2021	EPI_ISL_8527829	2021-03-11	Africa	Senegal	Dakar	Institut Pasteur de Dakar	Institut Pasteur de Dakar	Diallo Amadou, Diagne Moussa Moise, Dia Ndongo, Sankhe Safietou, Ndiaye Ndack, Loucoubar Cheikh, Faye Ousmane, Sall Amadou Alpha
hCoV-19/Senegal/193567/2021	EPI_ISL_14598639	2021-03-11	Africa	Senegal	Dakar	Institut Pasteur de Dakar	Institut Pasteur de Dakar	Diallo Amadou, Diagne Moussa Moise, Sankhe Safietou, Marieme Top, Mouhamed Kane, Maimouna Mbanne, Sall Amadou Alpha, Dia Ndongo, Loucoubar Cheikh, Faye Ousmane
hCoV-19/Senegal/193600/2021	EPI_ISL_14598640	2021-03-11	Africa	Senegal	Dakar	Institut Pasteur de Dakar	Institut Pasteur de Dakar	Diallo Amadou, Diagne Moussa Moise, Sankhe Safietou, Marieme Top, Mouhamed Kane, Maimouna Mbanne, Sall Amadou Alpha, Dia Ndongo, Loucoubar Cheikh, Faye Ousmane
hCoV-19/Senegal/193614/2021	EPI_ISL_14598641	2021-03-11	Africa	Senegal	Dakar	Institut Pasteur de Dakar	Institut Pasteur de Dakar	Diallo Amadou, Diagne Moussa Moise, Sankhe Safietou, Marieme Top, Mouhamed Kane, Maimouna Mbanne, Sall Amadou Alpha, Dia Ndongo, Loucoubar Cheikh, Faye Ousmane
hCoV-19/Senegal/193644/2021	EPI_ISL_14598642	2021-03-11	Africa	Senegal	Dakar	Institut Pasteur de Dakar	Institut Pasteur de Dakar	Diallo Amadou, Diagne Moussa Moise, Sankhe Safietou, Marieme Top, Mouhamed Kane, Maimouna Mbanne, Sall Amadou Alpha, Dia Ndongo, Loucoubar Cheikh, Faye Ousmane
hCoV-19/Senegal/193840/2021	EPI_ISL_14598643	2021-03-11	Africa	Senegal	Dakar	Institut Pasteur de Dakar	Institut Pasteur de Dakar	Diallo Amadou, Diagne Moussa Moise, Sankhe Safietou, Marieme Top, Mouhamed Kane, Maimouna Mbanne, Sall Amadou Alpha, Dia Ndongo, Loucoubar Cheikh, Faye Ousmane
hCoV-19/Senegal/193954/2021	EPI_ISL_14598644	2021-03-11	Africa	Senegal	Dakar	Institut Pasteur de Dakar	Institut Pasteur de Dakar	Diallo Amadou, Diagne Moussa Moise, Sankhe Safietou, Marieme Top, Mouhamed Kane, Maimouna Mbanne, Sall Amadou Alpha, Dia Ndongo, Loucoubar Cheikh, Faye Ousmane
hCoV-19/Senegal/193988/2021	EPI_ISL_14598645	2021-03-11	Africa	Senegal	Dakar	Institut Pasteur de Dakar	Institut Pasteur de Dakar	Diallo Amadou, Diagne Moussa Moise, Sankhe Safietou, Marieme Top, Mouhamed Kane, Maimouna Mbanne, Sall Amadou Alpha, Dia Ndongo, Loucoubar Cheikh, Faye Ousmane
hCoV-19/Senegal/193926/2021	EPI_ISL_14598646	2021-03-11	Africa	Senegal	Dakar	Institut Pasteur de Dakar	Institut Pasteur de Dakar	Diallo Amadou, Diagne Moussa Moise, Sankhe Safietou, Marieme Top, Mouhamed Kane, Maimouna Mbanne, Sall Amadou Alpha, Dia Ndongo, Loucoubar Cheikh, Faye Ousmane
hCoV-19/Senegal/6489482/2021	EPI_ISL_8527837	2021-03-12	Africa	Senegal	Dakar	Institut Pasteur de Dakar	Institut Pasteur de Dakar	Diallo Amadou, Diagne Moussa Moise, Dia Ndongo, Sankhe Safietou, Ndiaye Ndack, Loucoubar Cheikh, Faye Ousmane, Sall Amadou Alpha
hCoV-19/Senegal/194229/2021	EPI_ISL_8527840	2021-03-12	Africa	Senegal	Dakar	Institut Pasteur de Dakar	Institut Pasteur de Dakar	Diallo Amadou, Diagne Moussa Moise, Dia Ndongo, Sankhe Safietou, Ndiaye Ndack, Loucoubar Cheikh, Faye Ousmane, Sall Amadou Alpha
hCoV-19/Senegal/194040/2021	EPI_ISL_8527839	2021-03-12	Africa	Senegal	Dakar	Institut Pasteur de Dakar	Institut Pasteur de Dakar	Diallo Amadou, Diagne Moussa Moise, Dia Ndongo, Sankhe Safietou, Ndiaye Ndack, Loucoubar Cheikh, Faye Ousmane, Sall Amadou Alpha
hCoV-19/Senegal/6488885/2021	EPI_ISL_8527836	2021-03-12	Africa	Senegal	Dakar	Institut Pasteur de Dakar	Institut Pasteur de Dakar	Diallo Amadou, Diagne Moussa Moise, Dia Ndongo, Sankhe Safietou, Ndiaye Ndack, Loucoubar Cheikh, Faye Ousmane, Sall Amadou Alpha
hCoV-19/Senegal/194446/2021	EPI_ISL_8527842	2021-03-13	Africa	Senegal	Dakar	Institut Pasteur de Dakar	Institut Pasteur de Dakar	Diallo Amadou, Diagne Moussa Moise, Dia Ndongo, Sankhe Safietou, Ndiaye Ndack, Loucoubar Cheikh, Faye Ousmane, Sall Amadou Alpha
hCoV-19/Senegal/173315/2021	EPI_ISL_8528004	2021-03-13	Africa	Senegal	Saint-Louis	Institut Pasteur de Dakar	Institut Pasteur de Dakar	Diallo Amadou, Diagne Moussa Moise, Dia Ndongo, Sankhe Safietou, Ndiaye Ndack, Loucoubar Cheikh, Faye Ousmane, Sall Amadou Alpha
hCoV-19/Senegal/194503/2021	EPI_ISL_8527843	2021-03-14	Africa	Senegal	Dakar	Institut Pasteur de Dakar	Institut Pasteur de Dakar	Diallo Amadou, Diagne Moussa Moise, Dia Ndongo, Sankhe Safietou, Ndiaye Ndack, Loucoubar Cheikh, Faye Ousmane, Sall Amadou Alpha
hCoV-19/Senegal/6491269/2021	EPI_ISL_8527841	2021-03-14	Africa	Senegal	Dakar	Institut Pasteur de Dakar	Institut Pasteur de Dakar	Diallo Amadou, Diagne Moussa Moise, Dia Ndongo, Sankhe Safietou, Ndiaye Ndack, Loucoubar Cheikh, Faye Ousmane, Sall Amadou Alpha
hCoV-19/Senegal/6491893/2021	EPI_ISL_8527844	2021-03-15	Africa	Senegal	Dakar	Institut Pasteur de Dakar	Institut Pasteur de Dakar	Diallo Amadou, Diagne Moussa Moise, Dia Ndongo, Sankhe Safietou, Ndiaye Ndack, Loucoubar Cheikh, Faye Ousmane, Sall Amadou Alpha
hCoV-19/Senegal/194923/2021	EPI_ISL_8527850	2021-03-15	Africa	Senegal	Dakar	Institut Pasteur de Dakar	Institut Pasteur de Dakar	Diallo Amadou, Diagne Moussa Moise, Dia Ndongo, Sankhe Safietou, Ndiaye Ndack, Loucoubar Cheikh, Faye Ousmane, Sall Amadou Alpha
hCoV-19/Senegal/195019/2021	EPI_ISL_8527851	2021-03-15	Africa	Senegal	Dakar	Institut Pasteur de Dakar	Institut Pasteur de Dakar	Diallo Amadou, Diagne Moussa Moise, Dia Ndongo, Sankhe Safietou, Ndiaye Ndack, Loucoubar Cheikh, Faye Ousmane, Sall Amadou Alpha
hCoV-19/Senegal/194686/2021	EPI_ISL_8527845	2021-03-15	Africa	Senegal	Dakar	Institut Pasteur de Dakar	Institut Pasteur de Dakar	Diallo Amadou, Diagne Moussa Moise, Dia Ndongo, Sankhe Safietou, Ndiaye Ndack, Loucoubar Cheikh, Faye Ousmane, Sall Amadou Alpha
hCoV-19/Senegal/194704/2021	EPI_ISL_8527846	2021-03-15	Africa	Senegal	Dakar	Institut Pasteur de Dakar	Institut Pasteur de Dakar	Diallo Amadou, Diagne Moussa Moise, Dia Ndongo, Sankhe Safietou, Ndiaye Ndack, Loucoubar Cheikh, Faye Ousmane, Sall Amadou Alpha
hCoV-19/Senegal/194776/2021	EPI_ISL_8527849	2021-03-15	Africa	Senegal	Dakar	Institut Pasteur de Dakar	Institut Pasteur de Dakar	Diallo Amadou, Diagne Moussa Moise, Dia Ndongo, Sankhe Safietou, Ndiaye Ndack, Loucoubar Cheikh, Faye Ousmane, Sall Amadou Alpha
hCoV-19/Senegal/195361/2021	EPI_ISL_8527862	2021-03-16	Africa	Senegal	Dakar	Institut Pasteur de Dakar	Institut Pasteur de Dakar	Diallo Amadou, Diagne Moussa Moise, Dia Ndongo, Sankhe Safietou, Ndiaye Ndack, Loucoubar Cheikh, Faye Ousmane, Sall Amadou Alpha
hCoV-19/Senegal/195181/2021	EPI_ISL_8527859	2021-03-16	Africa	Senegal	Dakar	Institut Pasteur de Dakar	Institut Pasteur de Dakar	Diallo Amadou, Diagne Moussa Moise, Dia Ndongo, Sankhe Safietou, Ndiaye Ndack, Loucoubar Cheikh, Faye Ousmane, Sall Amadou Alpha
hCoV-19/Senegal/195271/2021	EPI_ISL_8527860	2021-03-16	Africa	Senegal	Dakar	Institut Pasteur de Dakar	Institut Pasteur de Dakar	Diallo Amadou, Diagne Moussa Moise, Dia Ndongo, Sankhe Safietou, Ndiaye Ndack, Loucoubar Cheikh, Faye Ousmane, Sall Amadou Alpha
hCoV-19/Senegal/6500019/2021	EPI_ISL_8527848	2021-03-16	Africa	Senegal		Institut Pasteur de Dakar	Institut Pasteur de Dakar	Diallo Amadou, Diagne Moussa Moise, Dia Ndongo, Sankhe Safietou, Ndiaye Ndack, Loucoubar Cheikh, Faye Ousmane, Sall Amadou Alpha
hCoV-19/Senegal/195576/2021	EPI_ISL_8527871	2021-03-17	Africa	Senegal	Dakar	Institut Pasteur de Dakar	Institut Pasteur de Dakar	Diallo Amadou, Diagne Moussa Moise, Dia Ndongo, Sankhe Safietou, Ndiaye Ndack, Loucoubar Cheikh, Faye Ousmane, Sall Amadou Alpha
hCoV-19/Senegal/195716/2021	EPI_ISL_8527874	2021-03-17	Africa	Senegal	Dakar	Institut Pasteur de Dakar	Institut Pasteur de Dakar	Diallo Amadou, Diagne Moussa Moise, Dia Ndongo, Sankhe Safietou, Ndiaye Ndack, Loucoubar Cheikh, Faye Ousmane, Sall Amadou Alpha
hCoV-19/Senegal/195810/2021	EPI_ISL_8527878	2021-03-17	Africa	Senegal	Dakar	Institut Pasteur de Dakar	Institut Pasteur de Dakar	Diallo Amadou, Diagne Moussa Moise, Dia Ndongo, Sankhe Safietou, Ndiaye Ndack, Loucoubar Cheikh, Faye Ousmane, Sall Amadou Alpha
hCoV-19/Senegal/195814/2021	EPI_ISL_8527879	2021-03-17	Africa	Senegal	Dakar	Institut Pasteur de Dakar	Institut Pasteur de Dakar	Diallo Amadou, Diagne Moussa Moise, Dia Ndongo, Sankhe Safietou, Ndiaye Ndack, Loucoubar Cheikh, Faye Ousmane, Sall Amadou Alpha
hCoV-19/Senegal/195667/2021	EPI_ISL_8527872	2021-03-17	Africa	Senegal	Dakar	Institut Pasteur de Dakar	Institut Pasteur de Dakar	Diallo Amadou, Diagne Moussa Moise, Dia Ndongo, Sankhe Safietou, Ndiaye Ndack, Loucoubar Cheikh, Faye Ousmane, Sall Amadou Alpha
hCoV-19/Senegal/6500789/2021	EPI_ISL_8527861	2021-03-17	Africa	Senegal	Dakar	Institut Pasteur de Dakar	Institut Pasteur de Dakar	Diallo Amadou, Diagne Moussa Moise, Dia Ndongo, Sankhe Safietou, Ndiaye Ndack, Loucoubar Cheikh, Faye Ousmane, Sall Amadou Alpha
hCoV-19/Senegal/6600410/2021	EPI_ISL_8527873	2021-03-18	Africa	Senegal		Institut Pasteur de Dakar	Institut Pasteur de Dakar	Diallo Amadou, Diagne Moussa Moise, Dia Ndongo, Sankhe Safietou, Ndiaye Ndack, Loucoubar Cheikh, Faye Ousmane, Sall Amadou Alpha
hCoV-19/Senegal/195951/2021	EPI_ISL_8527893	2021-03-18	Africa	Senegal	Dakar	Institut Pasteur de Dakar	Institut Pasteur de Dakar	Diallo Amadou, Diagne Moussa Moise, Dia Ndongo, Sankhe Safietou, Ndiaye Ndack, Loucoubar Cheikh, Faye Ousmane, Sall Amadou Alpha
hCoV-19/Senegal/198072/2021	EPI_ISL_8527900	2021-03-18	Africa	Senegal	Dakar	Institut Pasteur de Dakar	Institut Pasteur de Dakar	Diallo Amadou, Diagne Moussa Moise, Dia Ndongo, Sankhe Safietou, Ndiaye Ndack, Loucoubar Cheikh, Faye Ousmane, Sall Amadou Alpha
hCoV-19/Senegal/198091/2021	EPI_ISL_8527901	2021-03-18	Africa	Senegal	Dakar	Institut Pasteur de Dakar	Institut Pasteur de Dakar	Diallo Amadou, Diagne Moussa Moise, Dia Ndongo, Sankhe Safietou, Ndiaye Ndack, Loucoubar Cheikh, Faye Ousmane, Sall Amadou Alpha
hCoV-19/Senegal/198137/2021	EPI_ISL_8527903	2021-03-18	Africa	Senegal	Dakar	Institut Pasteur de Dakar	Institut Pasteur de Dakar	Diallo Amadou, Diagne Moussa Moise, Dia Ndongo, Sankhe Safietou, Ndiaye Ndack, Loucoubar Cheikh, Faye Ousmane, Sall Amadou Alpha
hCoV-19/Senegal/198256/2021	EPI_ISL_8527909	2021-03-19	Africa	Senegal	Dakar	Institut Pasteur de Dakar	Institut Pasteur de Dakar	Diallo Amadou, Diagne Moussa Moise, Dia Ndongo, Sankhe Safietou, Ndiaye Ndack, Loucoubar Cheikh, Faye Ousmane, Sall Amadou Alpha
hCoV-19/Senegal/198327/2021	EPI_ISL_8527917	2021-03-19	Africa	Senegal	Dakar	Institut Pasteur de Dakar	Institut Pasteur de Dakar	Diallo Amadou, Diagne Moussa Moise, Dia Ndongo, Sankhe Safietou, Ndiaye Ndack, Loucoubar Cheikh, Faye Ousmane, Sall Amadou Alpha
hCoV-19/Senegal/198312/2021	EPI_ISL_8527916	2021-03-19	Africa	Senegal	Dakar	Institut Pasteur de Dakar	Institut Pasteur de Dakar	Diallo Amadou, Diagne Moussa Moise, Dia Ndongo, Sankhe Safietou, Ndiaye Ndack, Loucoubar Cheikh, Faye Ousmane, Sall Amadou Alpha
hCoV-19/Senegal/173375/2021	EPI_ISL_8528010	2021-03-19	Africa	Senegal	Saint-Louis	Institut Pasteur de Dakar	Institut Pasteur de Dakar	Diallo Amadou, Diagne Moussa Moise, Dia Ndongo, Sankhe Safietou, Ndiaye Ndack, Loucoubar Cheikh, Faye Ousmane, Sall Amadou Alpha
hCoV-19/Senegal/198309/2021	EPI_ISL_8527914	2021-03-19	Africa	Senegal	Dakar	Institut Pasteur de Dakar	Institut Pasteur de Dakar	Diallo Amadou, Diagne Moussa Moise, Dia Ndongo, Sankhe Safietou, Ndiaye Ndack, Loucoubar Cheikh, Faye Ousmane, Sall Amadou Alpha
hCoV-19/Senegal/6601042/2021	EPI_ISL_8527892	2021-03-19	Africa	Senegal	Dakar	Institut Pasteur de Dakar	Institut Pasteur de Dakar	Diallo Amadou, Diagne Moussa Moise, Dia Ndongo, Sankhe Safietou, Ndiaye Ndack, Loucoubar Cheikh, Faye Ousmane, Sall Amadou Alpha
hCoV-19/Senegal/198290/2021	EPI_ISL_14598647	2021-03-19	Africa	Senegal	Dakar	Institut Pasteur de Dakar	Institut Pasteur de Dakar	Diallo Amadou, Diagne Moussa Moise, Sankhe Safietou, Marieme Top, Mouhamed Kane, Maimouna Mbanne, Sall Amadou Alpha, Dia Ndongo, Loucoubar Cheikh, Faye Ousmane
hCoV-19/Senegal/6605215/2021	EPI_ISL_8527918	2021-03-20	Africa	Senegal		Institut Pasteur de Dakar	Institut Pasteur de Dakar	Diallo Amadou, Diagne Moussa Moise, Dia Ndongo, Sankhe Safietou, Ndiaye Ndack, Loucoubar Cheikh, Faye Ousmane, Sall Amadou Alpha
hCoV-19/Senegal/6606194/2021	EPI_ISL_8527919	2021-03-21	Africa	Senegal		Institut Pasteur de Dakar	Institut Pasteur de Dakar	Diallo Amadou, Diagne Moussa Moise, Dia Ndongo, Sankhe Safietou, Ndiaye Ndack, Loucoubar Cheikh, Faye Ousmane, Sall Amadou Alpha
hCoV-19/Senegal/6607430/2021	EPI_ISL_8527921	2021-03-22	Africa	Senegal		Institut Pasteur de Dakar	Institut Pasteur de Dakar	Diallo Amadou, Diagne Moussa Moise, Dia Ndongo, Sankhe Safietou, Ndiaye Ndack, Loucoubar Cheikh, Faye Ousmane, Sall Amadou Alpha
hCoV-19/Senegal/198802/2021	EPI_ISL_8527925	2021-03-22	Africa	Senegal	Dakar	Institut Pasteur de Dakar	Institut Pasteur de Dakar	Diallo Amadou, Diagne Moussa Moise, Dia Ndongo, Sankhe Safietou, Ndiaye Ndack, Loucoubar Cheikh, Faye Ousmane, Sall Amadou Alpha
hCoV-19/Senegal/173377/2021	EPI_ISL_8528009	2021-03-22	Africa	Senegal	Saint-Louis	Institut Pasteur de Dakar	Institut Pasteur de Dakar	Diallo Amadou, Diagne Moussa Moise, Dia Ndongo, Sankhe Safietou, Ndiaye Ndack, Loucoubar Cheikh, Faye Ousmane, Sall Amadou Alpha
hCoV-19/Senegal/198870/2021	EPI_ISL_8527926	2021-03-22	Africa	Senegal	Dakar	Institut Pasteur de Dakar	Institut Pasteur de Dakar	Diallo Amadou, Diagne Moussa Moise, Dia Ndongo, Sankhe Safietou, Ndiaye Ndack, Loucoubar Cheikh, Faye Ousmane, Sall Amadou Alpha
hCoV-19/Senegal/198750/2021	EPI_ISL_8527922	2021-03-22	Africa	Senegal	Dakar	Institut Pasteur de Dakar	Institut Pasteur de Dakar	Diallo Amadou, Diagne Moussa Moise, Dia Ndongo, Sankhe Safietou, Ndiaye Ndack, Loucoubar Cheikh, Faye Ousmane, Sall Amadou Alpha
hCoV-19/Senegal/6608567/2021	EPI_ISL_8527927	2021-03-23	Africa	Senegal	Dakar	Institut Pasteur de Dakar	Institut Pasteur de Dakar	Diallo Amadou, Diagne Moussa Moise, Dia Ndongo, Sankhe Safietou, Ndiaye Ndack, Loucoubar Cheikh, Faye Ousmane, Sall Amadou Alpha
hCoV-19/Senegal/199344/2021	EPI_ISL_8527929	2021-03-23	Africa	Senegal	Dakar	Institut Pasteur de Dakar	Institut Pasteur de Dakar	Diallo Amadou, Diagne Moussa Moise, Dia Ndongo, Sankhe Safietou, Ndiaye Ndack, Loucoubar Cheikh, Faye Ousmane, Sall Amadou Alpha
hCoV-19/Senegal/199157/2021	EPI_ISL_8527928	2021-03-23	Africa	Senegal	Dakar	Institut Pasteur de Dakar	Institut Pasteur de Dakar	Diallo Amadou, Diagne Moussa Moise, Dia Ndongo, Sankhe Safietou, Ndiaye Ndack, Loucoubar Cheikh, Faye Ousmane, Sall Amadou Alpha
hCoV-19/Senegal/6608011/2021	EPI_ISL_8527924	2021-03-23	Africa	Senegal	Dakar	Institut Pasteur de Dakar	Institut Pasteur de Dakar	Diallo Amadou, Diagne Moussa Moise, Dia Ndongo, Sankhe Safietou, Ndiaye Ndack, Loucoubar Cheikh, Faye Ousmane, Sall Amadou Alpha
hCoV-19/Senegal/199494/2021	EPI_ISL_8527931	2021-03-24	Africa	Senegal	Dakar	Institut Pasteur de Dakar	Institut Pasteur de Dakar	Diallo Amadou, Diagne Moussa Moise, Dia Ndongo, Sankhe Safietou, Ndiaye Ndack, Loucoubar Cheikh, Faye Ousmane, Sall Amadou Alpha
hCoV-19/Senegal/199520/2021	EPI_ISL_8527932	2021-03-24	Africa	Senegal	Dakar	Institut Pasteur de Dakar	Institut Pasteur de Dakar	Diallo Amadou, Diagne Moussa Moise, Dia Ndongo, Sankhe Safietou, Ndiaye Ndack, Loucoubar Cheikh, Faye Ousmane, Sall Amadou Alpha
hCoV-19/Senegal/199603/2021	EPI_ISL_8527934	2021-03-24	Africa	Senegal	Dakar	Institut Pasteur de Dakar	Institut Pasteur de Dakar	Diallo Amadou, Diagne Moussa Moise, Dia Ndongo, Sankhe Safietou, Ndiaye Ndack, Loucoubar Cheikh, Faye Ousmane, Sall Amadou Alpha
hCoV-19/Senegal/199532/2021	EPI_ISL_8527933	2021-03-24	Africa	Senegal	Dakar	Institut Pasteur de Dakar	Institut Pasteur de Dakar	Diallo Amadou, Diagne Moussa Moise, Dia Ndongo, Sankhe Safietou, Ndiaye Ndack, Loucoubar Cheikh, Faye Ousmane, Sall Amadou Alpha
hCoV-19/Senegal/6651878/2021	EPI_ISL_8527930	2021-03-24	Africa	Senegal		Institut Pasteur de Dakar	Institut Pasteur de Dakar	Diallo Amadou, Diagne Moussa Moise, Dia Ndongo, Sankhe Safietou, Ndiaye Ndack, Loucoubar Cheikh, Faye Ousmane, Sall Amadou Alpha
hCoV-19/Senegal/199685/2021	EPI_ISL_8527936	2021-03-25	Africa	Senegal	Dakar	Institut Pasteur de Dakar	Institut Pasteur de Dakar	Diallo Amadou, Diagne Moussa Moise, Dia Ndongo, Sankhe Safietou, Ndiaye Ndack, Loucoubar Cheikh, Faye Ousmane, Sall Amadou Alpha
hCoV-19/Senegal/199814/2021	EPI_ISL_8527940	2021-03-25	Africa	Senegal	Dakar	Institut Pasteur de Dakar	Institut Pasteur de Dakar	Diallo Amadou, Diagne Moussa Moise, Dia Ndongo, Sankhe Safietou, Ndiaye Ndack, Loucoubar Cheikh, Faye Ousmane, Sall Amadou Alpha
hCoV-19/Senegal/199809/2021	EPI_ISL_8527939	2021-03-25	Africa	Senegal	Dakar	Institut Pasteur de Dakar	Institut Pasteur de Dakar	Diallo Amadou, Diagne Moussa Moise, Dia Ndongo, Sankhe Safietou, Ndiaye Ndack, Loucoubar Cheikh, Faye Ousmane, Sall Amadou Alpha
hCoV-19/Senegal/199741/2021	EPI_ISL_8527938	2021-03-25	Africa	Senegal	Dakar	Institut Pasteur de Dakar	Institut Pasteur de Dakar	Diallo Amadou, Diagne Moussa Moise, Dia Ndongo, Sankhe Safietou, Ndiaye Ndack, Loucoubar Cheikh, Faye Ousmane, Sall Amadou Alpha
hCoV-19/Senegal/199732/2021	EPI_ISL_8527937	2021-03-25	Africa	Senegal	Dakar	Institut Pasteur de Dakar	Institut Pasteur de Dakar	Diallo Amadou, Diagne Moussa Moise, Dia Ndongo, Sankhe Safietou, Ndiaye Ndack, Loucoubar Cheikh, Faye Ousmane, Sall Amadou Alpha
hCoV-19/Senegal/6654046/2021	EPI_ISL_8527935	2021-03-25	Africa	Senegal		Institut Pasteur de Dakar	Institut Pasteur de Dakar	Diallo Amadou, Diagne Moussa Moise, Dia Ndongo, Sankhe Safietou, Ndiaye Ndack, Loucoubar Cheikh, Faye Ousmane, Sall Amadou Alpha
hCoV-19/Senegal/6655673/2021	EPI_ISL_8527941	2021-03-26	Africa	Senegal	Dakar	Institut Pasteur de Dakar	Institut Pasteur de Dakar	Diallo Amadou, Diagne Moussa Moise, Dia Ndongo, Sankhe Safietou, Ndiaye Ndack, Loucoubar Cheikh, Faye Ousmane, Sall Amadou Alpha
hCoV-19/Senegal/199866/2021	EPI_ISL_8527942	2021-03-26	Africa	Senegal	Dakar	Institut Pasteur de Dakar	Institut Pasteur de Dakar	Diallo Amadou, Diagne Moussa Moise, Dia Ndongo, Sankhe Safietou, Ndiaye Ndack, Loucoubar Cheikh, Faye Ousmane, Sall Amadou Alpha
hCoV-19/Senegal/199992/2021	EPI_ISL_8527944	2021-03-26	Africa	Senegal	Dakar	Institut Pasteur de Dakar	Institut Pasteur de Dakar	Diallo Amadou, Diagne Moussa Moise, Dia Ndongo, Sankhe Safietou, Ndiaye Ndack, Loucoubar Cheikh, Faye Ousmane, Sall Amadou Alpha
hCoV-19/Senegal/202094/2021	EPI_ISL_8527947	2021-03-26	Africa	Senegal	Dakar	Institut Pasteur de Dakar	Institut Pasteur de Dakar	Diallo Amadou, Diagne Moussa Moise, Dia Ndongo, Sankhe Safietou, Ndiaye Ndack, Loucoubar Cheikh, Faye Ousmane, Sall Amadou Alpha
hCoV-19/Senegal/199991/2021	EPI_ISL_8527943	2021-03-26	Africa	Senegal	Dakar	Institut Pasteur de Dakar	Institut Pasteur de Dakar	Diallo Amadou, Diagne Moussa Moise, Dia Ndongo, Sankhe Safietou, Ndiaye Ndack, Loucoubar Cheikh, Faye Ousmane, Sall Amadou Alpha
hCoV-19/Senegal/202083/2021	EPI_ISL_8527946	2021-03-26	Africa	Senegal	Dakar	Institut Pasteur de Dakar	Institut Pasteur de Dakar	Diallo Amadou, Diagne Moussa Moise, Dia Ndongo, Sankhe Safietou, Ndiaye Ndack, Loucoubar Cheikh, Faye Ousmane, Sall Amadou Alpha
hCoV-19/Senegal/202196/2021	EPI_ISL_8527949	2021-03-27	Africa	Senegal	Dakar	Institut Pasteur de Dakar	Institut Pasteur de Dakar	Diallo Amadou, Diagne Moussa Moise, Dia Ndongo, Sankhe Safietou, Ndiaye Ndack, Loucoubar Cheikh, Faye Ousmane, Sall Amadou Alpha
hCoV-19/Senegal/202220/2021	EPI_ISL_8527951	2021-03-27	Africa	Senegal	Dakar	Institut Pasteur de Dakar	Institut Pasteur de Dakar	Diallo Amadou, Diagne Moussa Moise, Dia Ndongo, Sankhe Safietou, Ndiaye Ndack, Loucoubar Cheikh, Faye Ousmane, Sall Amadou Alpha
[truncated: 3,325 more rows]
