# Supplementary material for: Genomic Surveillance of SARS‐CoV‐2 in Senegal (2020–2024): Variant Turnover, Omicron Introductions, and Interregional Spread
Source: Influenza Other Respir Viruses. 2026 Jun 12;20(6):e70273. doi: 10.1111/irv.70273 (PMC13261306; doi:10.1111/irv.70273)
Supplement: Supplementary file 2 — Data S2: Metadata table for BA.1 genomes included in the lineage‐specific phylogenetic analysis. [file IRV-20-e70273-s001.xlsx]

## Sheet: Sheet1
strain	gisaid_epi_isl	date	region	country	division	originating_lab	submitting_lab	authors
hCoV-19/Albania/IPH-262883_2/2022	EPI_ISL_16859994	2022-01-22	Europe	Albania		Institute of Public Health	Institute of Public Health	Iris Hasibra, Silva Bino et al
hCoV-19/Albania/IPH-262889_2/2022	EPI_ISL_16860268	2022-01-22	Europe	Albania		Institute of Public Health	Institute of Public Health	Iris Hasibra, Silva Bino et al
hCoV-19/Albania/IPH-263012_2/2022	EPI_ISL_16859981	2022-01-20	Europe	Albania		Institute of Public Health	Institute of Public Health	Iris Hasibra, Silva Bino et al
hCoV-19/Albania/IPH-263044_2/2022	EPI_ISL_16860244	2022-01-23	Europe	Albania		Institute of Public Health	Institute of Public Health	Iris Hasibra, Silva Bino et al
hCoV-19/Albania/IPH-263176_2/2022	EPI_ISL_16860237	2022-01-23	Europe	Albania		Institute of Public Health	Institute of Public Health	Iris Hasibra, Silva Bino et al
hCoV-19/Albania/IPH-263380_2/2022	EPI_ISL_16860223	2022-01-24	Europe	Albania		Institute of Public Health	Institute of Public Health	Iris Hasibra, Silva Bino et al
hCoV-19/Albania/IPH-263996_2/2022	EPI_ISL_16860208	2022-01-26	Europe	Albania		Institute of Public Health	Institute of Public Health	Iris Hasibra, Silva Bino et al
hCoV-19/Albania/IPH-265516_2/2022	EPI_ISL_16859918	2022-01-29	Europe	Albania		Institute of Public Health	Institute of Public Health	Iris Hasibra, Silva Bino et al
hCoV-19/Albania/IPH-267832_2/2022	EPI_ISL_16859853	2022-02-07	Europe	Albania		Institute of Public Health	Institute of Public Health	Iris Hasibra, Silva Bino et al
hCoV-19/Albania/IPH-268631_2/2022	EPI_ISL_16860087	2022-02-09	Europe	Albania		Institute of Public Health	Institute of Public Health	Iris Hasibra, Silva Bino et al
hCoV-19/Albania/IPH-268859_2/2022	EPI_ISL_16860077	2022-02-09	Europe	Albania		Institute of Public Health	Institute of Public Health	Iris Hasibra, Silva Bino et al
hCoV-19/Algeria/0173/2022	EPI_ISL_13956174	2022-01-23	Africa	Algeria	Annaba	Laboratoire de microbiologie - CHU ANNABA	NIC, Viral Respiratory Unit	Baya Hedjal, Sarah Belkalem, Mohamed Amine Beloufa, Nedjai Sabrina, Aissam Hachid, Aicha Bensalem, Fawzi Derrar
hCoV-19/Algeria/25443/2022	EPI_ISL_13282958	2022-01-11	Africa	Algeria	Oran	Service microbiologie - EHU Oran	Virology Departement	Zahida Mehdi, Sarah Belkalem, Mohamed Amine Beloufa, Dali Yahia Radia, Aissam Hachid, Aicha Bensalem, Fawzi Derrar
hCoV-19/Algeria/266/2022	EPI_ISL_19290892	2022-02-02	Africa	Algeria	Annaba	Laboratoire de microbiologie - CHU ANNABA	NIC, Viral Respiratory Unit	Aimen Bentorki, Zahida Mehdi, Baya Hedjal, Sarah Belkalem, Mohamed Amine Beloufa, Nedjai Sabrina, Fawzi Derrar
hCoV-19/Algeria/357/2022	EPI_ISL_19290903	2022-02-23	Africa	Algeria	Annaba	Laboratoire de microbiologie - CHU ANNABA	NIC, Viral Respiratory Unit	Aimen Bentorki, Zahida Mehdi, Baya Hedjal, Sarah Belkalem, Mohamed Amine Beloufa, Nedjai Sabrina, Fawzi Derrar
hCoV-19/Algeria/36/2022	EPI_ISL_17222018	2022-01-21	Africa	Algeria	Bejaia	Laboratoire central - CHU Béjaia	NIC, Viral Respiratory Unit	Baya Hedjal, Sarah Belkalem, Mohamed Amine Beloufa, Mounia AZOUAOU, Aissam Hachid, Aicha Bensalem, Fawzi Derrar
hCoV-19/Algeria/99824/2021	EPI_ISL_10969624	2021-12-28	Africa	Algeria	Algiers	NIC, Viral Respiratory Unit	Virology Departement	Baya Hedjal, Mohamed Amine Beloufa, Aissam Hachid, Aicha Bensalem, Fawzi Derrar
hCoV-19/AmericanSamoa/AS-H227812/2022	EPI_ISL_9437659	2022-01-10	Oceania	American Samoa		American Samoa DOH Clinical Laboratory Tafuna Family Health Center	State Laboratories Division, Hawaii State Department of Health	Pamela O'Brien, Drew Kuwazaki, Ayana Garnet, Samantha Cotter, Cheyenne Barela, Cheryl-lynn Daquip, Mark Nagata, Samantha Sruba, Jeffrey Au, Briana Ofilas, Remedios Gose, Daniel Strange, Edward Desmond
hCoV-19/Andorra/AND-241_220261276901_COV-GC/2022	EPI_ISL_10122619	2022-01-19	Europe	Andorra	Andorra	Laboratori d'anàlisis clíniques, Hospital Nostra Senyora de Meritxell	LBM de CHU de Toulouse, Hôpitaux de Toulouse	Rendon M, Lobaco C, Garcia M et al.
hCoV-19/Andorra/AND-244_213641396801_COV-GC/2021	EPI_ISL_9246199	2021-12-26	Europe	Andorra	Andorra	Laboratori d'anàlisis clíniques, Hospital Nostra Senyora de Meritxell	LBM de CHU de Toulouse, Hôpitaux de Toulouse	Rendon M, Lobaco C, Garcia M et al.
hCoV-19/Andorra/AND-247_220121364701_COV-GC/2022	EPI_ISL_9458606	2022-01-10	Europe	Andorra	Andorra	Laboratori d'anàlisis clíniques, Hospital Nostra Senyora de Meritxell	LBM de CHU de Toulouse, Hôpitaux de Toulouse	Rendon M, Lobaco C, Garcia M et al.
hCoV-19/Andorra/AND-251_213641393401_COV-GC/2021	EPI_ISL_9246198	2021-12-28	Europe	Andorra	Andorra	Laboratori d'anàlisis clíniques, Hospital Nostra Senyora de Meritxell	LBM de CHU de Toulouse, Hôpitaux de Toulouse	Rendon M, Lobaco C, Garcia M et al.
hCoV-19/Andorra/AND-251_220121383801_COV-GC/2022	EPI_ISL_9458610	2022-01-08	Europe	Andorra	Andorra	Laboratori d'anàlisis clíniques, Hospital Nostra Senyora de Meritxell	LBM de CHU de Toulouse, Hôpitaux de Toulouse	Rendon M, Lobaco C, Garcia M et al.
hCoV-19/Andorra/AND-251_220401276701_COV-GC/2022	EPI_ISL_11450478	2022-02-07	Europe	Andorra	Andorra	Laboratori d'anàlisis clíniques, Hospital Nostra Senyora de Meritxell	LBM de CHU de Toulouse, Hôpitaux de Toulouse	Rendon M, Lobaco C, Garcia M et al.
hCoV-19/Andorra/AND-252_213641396501_COV-GC/2021	EPI_ISL_9246207	2021-12-22	Europe	Andorra	Andorra	Laboratori d'anàlisis clíniques, Hospital Nostra Senyora de Meritxell	LBM de CHU de Toulouse, Hôpitaux de Toulouse	Rendon M, Lobaco C, Garcia M et al.
hCoV-19/Andorra/AND-252_220121423801_COV-GC/2021	EPI_ISL_10122642	2021-12-31	Europe	Andorra	Andorra	Laboratori d'anàlisis clíniques, Hospital Nostra Senyora de Meritxell	LBM de CHU de Toulouse, Hôpitaux de Toulouse	Rendon M, Lobaco C, Garcia M et al.
hCoV-19/Andorra/AND-252_220331372101_COV-GC/2022	EPI_ISL_10122631	2022-01-28	Europe	Andorra	Andorra	Laboratori d'anàlisis clíniques, Hospital Nostra Senyora de Meritxell	LBM de CHU de Toulouse, Hôpitaux de Toulouse	Rendon M, Lobaco C, Garcia M et al.
hCoV-19/Andorra/AND-254_220331370901_COV-GC/2022	EPI_ISL_10122637	2022-02-01	Europe	Andorra	Andorra	Laboratori d'anàlisis clíniques, Hospital Nostra Senyora de Meritxell	LBM de CHU de Toulouse, Hôpitaux de Toulouse	Rendon M, Lobaco C, Garcia M et al.
hCoV-19/Angola/CERI-KRISP-K037008/2022	EPI_ISL_11017540	2022-01-06	Africa	Angola	Luanda	Instituto Nacional de Investigação em Saúde	CERI, Centre for Epidemic Response and Innovation, Stellenbosch University and KRISP, KZN Research Innovation and Sequencing Platform, UKZN.	Morais J, Neto Z, Afonso P, Miranda J, David K, Inglês L, Pereira A, Paulo A Carralero RR Paixão JP, Freitas RH, Mufinda M, Lutucuta S, Giandhari J, Pillay S, Naidoo Y, Naicker D, Maharaj A, Anyaneji UJ, Moir M, Van Wyk S, San JE, Tshiabuila D, Tegally H, Wilkinson E, de Oliveira T
hCoV-19/Angola/CERI-KRISP-K037053/2022	EPI_ISL_11017554	2022-01-10	Africa	Angola	Luanda	Instituto Nacional de Investigação em Saúde	CERI, Centre for Epidemic Response and Innovation, Stellenbosch University and KRISP, KZN Research Innovation and Sequencing Platform, UKZN.	Morais J, Neto Z, Afonso P, Miranda J, David K, Inglês L, Pereira A, Paulo A Carralero RR Paixão JP, Freitas RH, Mufinda M, Lutucuta S, Giandhari J, Pillay S, Naidoo Y, Naicker D, Maharaj A, Anyaneji UJ, Moir M, Van Wyk S, San JE, Tshiabuila D, Tegally H, Wilkinson E, de Oliveira T
hCoV-19/Angola/CERI-KRISP-K037068/2022	EPI_ISL_11017561	2022-01-04	Africa	Angola	Luanda	Instituto Nacional de Investigação em Saúde	CERI, Centre for Epidemic Response and Innovation, Stellenbosch University and KRISP, KZN Research Innovation and Sequencing Platform, UKZN.	Morais J, Neto Z, Afonso P, Miranda J, David K, Inglês L, Pereira A, Paulo A Carralero RR Paixão JP, Freitas RH, Mufinda M, Lutucuta S, Giandhari J, Pillay S, Naidoo Y, Naicker D, Maharaj A, Anyaneji UJ, Moir M, Van Wyk S, San JE, Tshiabuila D, Tegally H, Wilkinson E, de Oliveira T
hCoV-19/Angola/CERI-KRISP-K037072/2022	EPI_ISL_11017564	2022-01-04	Africa	Angola	Luanda	Instituto Nacional de Investigação em Saúde	CERI, Centre for Epidemic Response and Innovation, Stellenbosch University and KRISP, KZN Research Innovation and Sequencing Platform, UKZN.	Morais J, Neto Z, Afonso P, Miranda J, David K, Inglês L, Pereira A, Paulo A Carralero RR Paixão JP, Freitas RH, Mufinda M, Lutucuta S, Giandhari J, Pillay S, Naidoo Y, Naicker D, Maharaj A, Anyaneji UJ, Moir M, Van Wyk S, San JE, Tshiabuila D, Tegally H, Wilkinson E, de Oliveira T
hCoV-19/Angola/ILRI_COVM03540/2021	EPI_ISL_13101850	2021-12-21	Africa	Angola	Luanda	National Institute of Public Health	International Livestock Research Institute	Samuel O. Oyola, Daniel Ouso, Gilbert Kibet, Shebbar Osiany, Edward Kiritu, Paul Dobi, Collins Muli, Ngiambudulu M. Francisco, Joana Morais, Domingos Jandondo, Joana Paixão, Pedro A. Martinez, Patrick Amoth, Vishvanath Nene, Sonal P. Henson, Edward O. Abworo
hCoV-19/Angola/ILRI_COVM03565/2021	EPI_ISL_13101864	2021-12-22	Africa	Angola	Luanda	National Institute of Public Health	International Livestock Research Institute	Samuel O. Oyola, Daniel Ouso, Gilbert Kibet, Shebbar Osiany, Edward Kiritu, Paul Dobi, Collins Muli, Ngiambudulu M. Francisco, Joana Morais, Domingos Jandondo, Joana Paixão, Pedro A. Martinez, Patrick Amoth, Vishvanath Nene, Sonal P. Henson, Edward O. Abworo
hCoV-19/Angola/ILRI_COVM03583/2021	EPI_ISL_13101878	2021-12-24	Africa	Angola	Luanda	National Institute of Public Health	International Livestock Research Institute	Samuel O. Oyola, Daniel Ouso, Gilbert Kibet, Shebbar Osiany, Edward Kiritu, Paul Dobi, Collins Muli, Ngiambudulu M. Francisco, Joana Morais, Domingos Jandondo, Joana Paixão, Pedro A. Martinez, Patrick Amoth, Vishvanath Nene, Sonal P. Henson, Edward O. Abworo
hCoV-19/Angola/ILRI_COVM03614/2021	EPI_ISL_13101904	2021-12-21	Africa	Angola	Luanda	National Institute of Public Health	International Livestock Research Institute	Samuel O. Oyola, Daniel Ouso, Gilbert Kibet, Shebbar Osiany, Edward Kiritu, Paul Dobi, Collins Muli, Ngiambudulu M. Francisco, Joana Morais, Domingos Jandondo, Joana Paixão, Pedro A. Martinez, Patrick Amoth, Vishvanath Nene, Sonal P. Henson, Edward O. Abworo
hCoV-19/Angola/ILRI_COVM03615/2021	EPI_ISL_13101905	2021-12-21	Africa	Angola	Luanda	National Institute of Public Health	International Livestock Research Institute	Samuel O. Oyola, Daniel Ouso, Gilbert Kibet, Shebbar Osiany, Edward Kiritu, Paul Dobi, Collins Muli, Ngiambudulu M. Francisco, Joana Morais, Domingos Jandondo, Joana Paixão, Pedro A. Martinez, Patrick Amoth, Vishvanath Nene, Sonal P. Henson, Edward O. Abworo
hCoV-19/Angola/ILRI_COVM03627/2021	EPI_ISL_13101916	2021-12-22	Africa	Angola	Luanda	National Institute of Public Health	International Livestock Research Institute	Samuel O. Oyola, Daniel Ouso, Gilbert Kibet, Shebbar Osiany, Edward Kiritu, Paul Dobi, Collins Muli, Ngiambudulu M. Francisco, Joana Morais, Domingos Jandondo, Joana Paixão, Pedro A. Martinez, Patrick Amoth, Vishvanath Nene, Sonal P. Henson, Edward O. Abworo
hCoV-19/AntiguaandBarbuda/114018/2021	EPI_ISL_8936920	2021-12-26	North America	Antigua and Barbuda		The Caribbean Public Health Agency	Carrington Lab, Department of Preclinical Sciences, Faculty of Medical Sciences, The University of the West Indies, St Augustine Campus	Nikita S. D. Sahadeo, Anushka Ramjag, Arianne Brown-Jordan, Vernie Ramkissoon, Soren Nicholls, Nicholas Mohammed, Sarah Hill, Rhonda Sealey-Thomas, Avery Hinds, Risha Singh, SueMin Nathaniel, Nuno Faria, Oliver Pybus, Christopher Oura, Gabriel Escobar, Christine V. F. Carrington
hCoV-19/AntiguaandBarbuda/129042/2022	EPI_ISL_11961600	2022-02-28	North America	Antigua and Barbuda		Mount St. John’s Medical Centre	CARPHA	Risha Singh on behalf of CARPHA
hCoV-19/Argentina/INEI116275/2021	EPI_ISL_9192096	2021-12-27	South America	Argentina	Buenos Aires	Servicio Virosis Respiratorias-Departamento Virología-INEI	Instituto Nacional Enfermedades Infecciosas C.G.Malbran	Baumeister E., Avaro M., Benedetti E., Russo M., Dattero ME, Pontoriero A., Cisterna D., Molina V., Perandones C., Tuduri E., De Belder D., Sanchez Loria J., Haim MS., Lorenzo F., Poklepovich T., Campos J.
hCoV-19/Argentina/INEI117419/2021	EPI_ISL_9191879	2021-12-27	South America	Argentina	Tucuman	Servicio Virosis Respiratorias-Departamento Virología-INEI	Instituto Nacional Enfermedades Infecciosas C.G.Malbran	Baumeister E., Avaro M., Benedetti E., Russo M., Dattero ME, Pontoriero A., Cisterna D., Molina V., Perandones C., Tuduri E., De Belder D., Sanchez Loria J., Haim MS., Lorenzo F., Poklepovich T., Campos J.
hCoV-19/Argentina/INEI118037/2022	EPI_ISL_13223689	2022-01-13	South America	Argentina	Buenos Aires	Servicio Virosis Respiratorias-Departamento Virología-INEI	Instituto Nacional Enfermedades Infecciosas C.G.Malbran	Baumeister E., Avaro M., Benedetti E., Russo M., Dattero ME, Pontoriero A., Cisterna D., Molina V., Perandones C., Tuduri E., De Belder D., Sanchez Loria J., Haim MS., Mallou F., Poklepovich T., Campos J.
hCoV-19/Argentina/INEI119071/2022	EPI_ISL_10080862	2022-01-24	South America	Argentina	Santa Fe	Servicio Virosis Respiratorias-Departamento Virología-INEI	Instituto Nacional Enfermedades Infecciosas C.G.Malbran	Baumeister E., Avaro M., Benedetti E., Russo M., Dattero ME, Pontoriero A., Cisterna D., Molina V., Perandones C., Tuduri E., De Belder D., Sanchez Loria J., Haim MS., Lorenzo F., Poklepovich T., Campos J.
hCoV-19/Argentina/INEI119250/2022	EPI_ISL_13726398	2022-01-27	South America	Argentina	Rio Negro	Servicio Virosis Respiratorias-Departamento Virología-INEI	Instituto Nacional Enfermedades Infecciosas C.G.Malbran	Baumeister E., Avaro M., Benedetti E., Russo M., Dattero ME, Pontoriero A., Cisterna D., Molina V., Perandones C., Tuduri E., De Belder D., Sanchez Loria J., Haim MS., Mallou F., Poklepovich T., Campos J.
hCoV-19/Argentina/PAIS-A1270/2021	EPI_ISL_12422389	2021-12-23	South America	Argentina	Berazategui	Plataforma de Servicios Biotecnólogicos: UTTIPP/PSB , Universidad Nacional de Quilmes.	Área de Secuenciación del Laboratorio de Virología del Hospital de Niños Dr. Ricardo Gutierrez on behalf of 'Proyecto Argentino Interinstitucional de genomica de SARS-CoV-2' (PAIS Consortium)	Hernán Farina; Sandra Goñi; Georgina Cardama; Norailys Lorenzo; Humberto Lamdan; Marcelo Mandile; Alejandra Zinni; Carla Capobianco; Gustavo Bada; Acuña, D, Nabaes Jodar, MS, Goya, S, Natale, MI, Lusso, S, Valinotto, LE, Viegas, M.
hCoV-19/Argentina/PAIS-A1341/2022	EPI_ISL_12420902	2022-02-15	South America	Argentina	Lanus	Laboratorio de Virologia del Hospital de Niños Dr Ricardo Gutierrez	Área de Secuenciación del Laboratorio de Virología del Hospital de Niños Dr. Ricardo Gutierrez on behalf of 'Proyecto Argentino Interinstitucional de genomica de SARS-CoV-2' (PAIS Consortium)	Alicia Mistchenko; Erica Grandis; María Cristina Alvarez López; María Elina Acevedo; Oscar Jacquez; Sofía Alexay; Mariángeles Barreda Fink; María Emilia Villegas; Raquel Barquez; Estela Chascón; Jorgelina Caruso; Mariana Campal; Karina Zacarías; Cristian Díaz; Oscar Luna; Cristian Turchiaro; Julián Cipelli; Guillermo Thomas; Carla Medina; Natalia Labarta; Streitenberger Cintia, Acuña, D; Nabaes J…
hCoV-19/Argentina/PAIS-E0965/2022	EPI_ISL_11386792	2022-02-07	South America	Argentina	Santa Fe	Hospital Jaime Ferre - SAMCO Rafaela	Grupo de Genómica y Bioinformática del Instituto de Investigación de la Cadena Láctea CONICET-INTA on behalf of 'Proyecto Argentino Interinstitucional de genomica de SARS-CoV-2' (PAIS Consortium)	Eberhardt, MF; Irazoqui, JM; Aliprandi, D; Isaia C; Pandolfi V; Quaranta, JF; Soratti R; Amadio, AF
hCoV-19/Argentina/PAIS-G0831/2022	EPI_ISL_10252655	2022-01-25	South America	Argentina	Cordoba	Laboratorio Central, Ministerio de Salud Córdoba	Fundacion para el Progreso de la Medicina and Instituto de Patologia Vegetal (IPAVE-CIAP-INTA) on behalf of 'Proyecto Argentino Interinstitucional de genomica de SARS-CoV-2' (PAIS Consortium)	Zeballos, M.; Lucca, A.; Fernández, F.D.; Marquez, N.; Debat, H., Goya, S.; Re, V.; Pisano, M.B.; Castro, G.; Sicilia, P.; Barbas, G.
hCoV-19/Argentina/PAIS-G0874/2022	EPI_ISL_10252697	2022-02-01	South America	Argentina	Cordoba	Laboratorio Central, Ministerio de Salud Córdoba	Fundacion para el Progreso de la Medicina and Instituto de Patologia Vegetal (IPAVE-CIAP-INTA) on behalf of 'Proyecto Argentino Interinstitucional de genomica de SARS-CoV-2' (PAIS Consortium)	Zeballos, M.; Lucca, A.; Fernández, F.D.; Marquez, N.; Debat, H., Goya, S.; Re, V.; Pisano, M.B.; Castro, G.; Sicilia, P.; Barbas, G.
hCoV-19/Argentina/PAIS-G0893/2022	EPI_ISL_10252716	2022-02-04	South America	Argentina	Cordoba	Laboratorio Central, Ministerio de Salud Córdoba	Fundacion para el Progreso de la Medicina and Instituto de Patologia Vegetal (IPAVE-CIAP-INTA) on behalf of 'Proyecto Argentino Interinstitucional de genomica de SARS-CoV-2' (PAIS Consortium)	Zeballos, M.; Lucca, A.; Fernández, F.D.; Marquez, N.; Debat, H., Goya, S.; Re, V.; Pisano, M.B.; Castro, G.; Sicilia, P.; Barbas, G.
hCoV-19/Argentina/PAIS-G1146/2022	EPI_ISL_13466757	2022-01-13	South America	Argentina	Salta	Hospital Señor del Milagro	Instituto de Patologia Vegetal (CIAP-INTA) on behalf of 'Proyecto Argentino Interinstitucional de genomica de SARS-CoV-2' (PAIS Consortium)	Fernández, FD; Marquez, N.; Debat, HJ, Raskovsky Viviana, Lavaque Esteban, Veronica Lesser, Pamela Cajal, Fernanda Agüero
hCoV-19/Argentina/UW22011313306/2022	EPI_ISL_13907693	2022-01-13	South America	Argentina	Buenos Aires	UW Virology Lab	UW Virology Lab	Pavitra Roychoudhury, Shah Mohamed Bakhash, Seffir T. Wendm, Pooneh Hajian, Keith R Jerome, Alexander Greninger
hCoV-19/Aruba/AW-RIVM-82591/2022	EPI_ISL_9184716	2022-01-08	South America	Aruba	Aruba	National Institute for Public Health and the Environment (RIVM)	National Institute for Public Health and the Environment (RIVM)	Adam Meijer, Harry Vennema, Dirk Eggink, Jeroen Cremer, Sharon van den Brink, Bas van der Veer, AnneMarie van den Brandt, Lisa Wijsman, Kim Freriks, Ryanne Jaarsma, Lynn Aarts, Sanne Bos, Jil Kocken, Jordy de Bakker, Afke Vogelzang, Linda van Someren, Florian Zwagemaker, Dennis Schmitz, Annelies Kroneman, Karim Hajji, Ivo van Walle, Chantal Reusken
hCoV-19/Aruba/AW-RIVM-82594/2022	EPI_ISL_9184719	2022-01-08	South America	Aruba	Aruba	National Institute for Public Health and the Environment (RIVM)	National Institute for Public Health and the Environment (RIVM)	Adam Meijer, Harry Vennema, Dirk Eggink, Jeroen Cremer, Sharon van den Brink, Bas van der Veer, AnneMarie van den Brandt, Lisa Wijsman, Kim Freriks, Ryanne Jaarsma, Lynn Aarts, Sanne Bos, Jil Kocken, Jordy de Bakker, Afke Vogelzang, Linda van Someren, Florian Zwagemaker, Dennis Schmitz, Annelies Kroneman, Karim Hajji, Ivo van Walle, Chantal Reusken
hCoV-19/Aruba/AW-RIVM-82597/2022	EPI_ISL_9184722	2022-01-08	South America	Aruba	Aruba	National Institute for Public Health and the Environment (RIVM)	National Institute for Public Health and the Environment (RIVM)	Adam Meijer, Harry Vennema, Dirk Eggink, Jeroen Cremer, Sharon van den Brink, Bas van der Veer, AnneMarie van den Brandt, Lisa Wijsman, Kim Freriks, Ryanne Jaarsma, Lynn Aarts, Sanne Bos, Jil Kocken, Jordy de Bakker, Afke Vogelzang, Linda van Someren, Florian Zwagemaker, Dennis Schmitz, Annelies Kroneman, Karim Hajji, Ivo van Walle, Chantal Reusken
hCoV-19/Aruba/AW-RIVM-82599/2022	EPI_ISL_9184724	2022-01-08	South America	Aruba	Aruba	National Institute for Public Health and the Environment (RIVM)	National Institute for Public Health and the Environment (RIVM)	Adam Meijer, Harry Vennema, Dirk Eggink, Jeroen Cremer, Sharon van den Brink, Bas van der Veer, AnneMarie van den Brandt, Lisa Wijsman, Kim Freriks, Ryanne Jaarsma, Lynn Aarts, Sanne Bos, Jil Kocken, Jordy de Bakker, Afke Vogelzang, Linda van Someren, Florian Zwagemaker, Dennis Schmitz, Annelies Kroneman, Karim Hajji, Ivo van Walle, Chantal Reusken
hCoV-19/Aruba/AW-RIVM-82603/2022	EPI_ISL_9184728	2022-01-08	South America	Aruba	Aruba	National Institute for Public Health and the Environment (RIVM)	National Institute for Public Health and the Environment (RIVM)	Adam Meijer, Harry Vennema, Dirk Eggink, Jeroen Cremer, Sharon van den Brink, Bas van der Veer, AnneMarie van den Brandt, Lisa Wijsman, Kim Freriks, Ryanne Jaarsma, Lynn Aarts, Sanne Bos, Jil Kocken, Jordy de Bakker, Afke Vogelzang, Linda van Someren, Florian Zwagemaker, Dennis Schmitz, Annelies Kroneman, Karim Hajji, Ivo van Walle, Chantal Reusken
hCoV-19/Aruba/AW-RIVM-82609/2022	EPI_ISL_9184734	2022-01-08	South America	Aruba	Aruba	National Institute for Public Health and the Environment (RIVM)	National Institute for Public Health and the Environment (RIVM)	Adam Meijer, Harry Vennema, Dirk Eggink, Jeroen Cremer, Sharon van den Brink, Bas van der Veer, AnneMarie van den Brandt, Lisa Wijsman, Kim Freriks, Ryanne Jaarsma, Lynn Aarts, Sanne Bos, Jil Kocken, Jordy de Bakker, Afke Vogelzang, Linda van Someren, Florian Zwagemaker, Dennis Schmitz, Annelies Kroneman, Karim Hajji, Ivo van Walle, Chantal Reusken
hCoV-19/Aruba/AW-RIVM-82613/2022	EPI_ISL_9184738	2022-01-08	South America	Aruba	Aruba	National Institute for Public Health and the Environment (RIVM)	National Institute for Public Health and the Environment (RIVM)	Adam Meijer, Harry Vennema, Dirk Eggink, Jeroen Cremer, Sharon van den Brink, Bas van der Veer, AnneMarie van den Brandt, Lisa Wijsman, Kim Freriks, Ryanne Jaarsma, Lynn Aarts, Sanne Bos, Jil Kocken, Jordy de Bakker, Afke Vogelzang, Linda van Someren, Florian Zwagemaker, Dennis Schmitz, Annelies Kroneman, Karim Hajji, Ivo van Walle, Chantal Reusken
hCoV-19/Aruba/AW-RIVM-82614/2022	EPI_ISL_9184739	2022-01-08	South America	Aruba	Aruba	National Institute for Public Health and the Environment (RIVM)	National Institute for Public Health and the Environment (RIVM)	Adam Meijer, Harry Vennema, Dirk Eggink, Jeroen Cremer, Sharon van den Brink, Bas van der Veer, AnneMarie van den Brandt, Lisa Wijsman, Kim Freriks, Ryanne Jaarsma, Lynn Aarts, Sanne Bos, Jil Kocken, Jordy de Bakker, Afke Vogelzang, Linda van Someren, Florian Zwagemaker, Dennis Schmitz, Annelies Kroneman, Karim Hajji, Ivo van Walle, Chantal Reusken
hCoV-19/Aruba/AW-RIVM-88570/2022	EPI_ISL_10696282	2022-02-13	South America	Aruba	Aruba	National Institute for Public Health and the Environment (RIVM)	National Institute for Public Health and the Environment (RIVM)	Adam Meijer, Harry Vennema, Dirk Eggink, Jeroen Cremer, Sharon van den Brink, Bas van der Veer, AnneMarie van den Brandt, Lisa Wijsman, Kim Freriks, Ryanne Jaarsma, Lynn Aarts, Sanne Bos, Jil Kocken, Jordy de Bakker, Afke Vogelzang, Linda van Someren, Tram Le, Florian Zwagemaker, Dennis Schmitz, Annelies Kroneman, Karim Hajji, Ivo van Walle, Chantal Reusken
hCoV-19/Aruba/AW-RIVM-88571/2022	EPI_ISL_10696283	2022-02-13	South America	Aruba	Aruba	National Institute for Public Health and the Environment (RIVM)	National Institute for Public Health and the Environment (RIVM)	Adam Meijer, Harry Vennema, Dirk Eggink, Jeroen Cremer, Sharon van den Brink, Bas van der Veer, AnneMarie van den Brandt, Lisa Wijsman, Kim Freriks, Ryanne Jaarsma, Lynn Aarts, Sanne Bos, Jil Kocken, Jordy de Bakker, Afke Vogelzang, Linda van Someren, Tram Le, Florian Zwagemaker, Dennis Schmitz, Annelies Kroneman, Karim Hajji, Ivo van Walle, Chantal Reusken
hCoV-19/Aruba/AW-RIVM-88572/2022	EPI_ISL_10696284	2022-02-18	South America	Aruba	Aruba	National Institute for Public Health and the Environment (RIVM)	National Institute for Public Health and the Environment (RIVM)	Adam Meijer, Harry Vennema, Dirk Eggink, Jeroen Cremer, Sharon van den Brink, Bas van der Veer, AnneMarie van den Brandt, Lisa Wijsman, Kim Freriks, Ryanne Jaarsma, Lynn Aarts, Sanne Bos, Jil Kocken, Jordy de Bakker, Afke Vogelzang, Linda van Someren, Tram Le, Florian Zwagemaker, Dennis Schmitz, Annelies Kroneman, Karim Hajji, Ivo van Walle, Chantal Reusken
hCoV-19/Australia/ACT2808/2022	EPI_ISL_10009957	2022-01-15	Oceania	Australia	Australian Capital Territory	ACT Pathology	Schwessinger Lab	Austin Bird, Bayantes Dagvadorj, Scott Ferguson, Abigail Graetz, Robyn Hall, Evie Hodgson, Ashley Jones, Craig Kennedy, Karina Kennedy, Rachel Leonard, Carl McCombe, Catalina Barragán Quintero, Rene Riedelbauch, Benjamin Schwessinger, Makenna Short, Gabrielle Smith, Rita Tam
hCoV-19/Australia/ACT3484/2022	EPI_ISL_10010531	2022-02-10	Oceania	Australia	Australian Capital Territory	ACT Pathology	Schwessinger Lab	Austin Bird, Bayantes Dagvadorj, Scott Ferguson, Abigail Graetz, Robyn Hall, Evie Hodgson, Ashley Jones, Craig Kennedy, Karina Kennedy, Rachel Leonard, Carl McCombe, Catalina Barragán Quintero, Rene Riedelbauch, Benjamin Schwessinger, Makenna Short, Gabrielle Smith, Rita Tam
hCoV-19/Australia/NSW-ICPMR-20961/2022	EPI_ISL_10433072	2022-02-14	Oceania	Australia	New South Wales	Pathology West - NSW Health Pathology	NSW Health Pathology - Institute of Clinical Pathology and Medical Research; Westmead Hospital; University of Sydney	Arnott A., Draper J., Gall M., Martinez E., Rockett R., Sintchenko V., on behalf of ICPMR
hCoV-19/Australia/NSW-RPAH-2446/2022	EPI_ISL_9672707	2022-01-23	Oceania	Australia	New South Wales	New South Wales Health Pathology, Royal Prince Alfred Hospital Laboratory	Microbiology, Royal Prince Alfred Hospital	Foster, C.; Au, J.; Ruiz Silva, M.; Deveson, I.; Bull, R.; Van Hal, S.; Rawlinson, W.
hCoV-19/Australia/NSW-RPAH-2550/2022	EPI_ISL_10044927	2022-02-14	Oceania	Australia	New South Wales	New South Wales Health Pathology Royal Prince Alfred Hospital	Microbiology RPAH	Foster, C.; Au, J.; Ruiz Silva, M.; Deveson, I.; Bull, R.; Van Hal, S.; Rawlinson, W.
hCoV-19/Australia/NSW-SAVID-10402/2022	EPI_ISL_10981543	2022-01-04	Oceania	Australia	New South Wales	Area of Virology, Serology and Virology Division (SAViD), New South Wales Health Pathology Randwick, Prince of Wales Hospital,	Virology Research Laboratory; Area of Virology, Serology and Virology Division (SAViD), New South Wales Health Pathology Randwick	Foster, C.; Morales Suarez, A.; Jean, T.; Wong, M.; Yeang, M.; Van Hal, S.; Rawlinson, W.
hCoV-19/Australia/QLD0x00C4B4/2022	EPI_ISL_10262264	2022-01-23	Oceania	Australia	Queensland	Sullivan Nicolaides Pathology	PHV-FSS	Chenwei Wang on behalf of Q-PHIRE Genomics
hCoV-19/Australia/QLD0x00C599/2022	EPI_ISL_10305489	2022-02-07	Oceania	Australia	Queensland	Pathology Queensland and Forensic Scientific Services	PHV-FSS	Chenwei Wang on behalf of Q-PHIRE Genomics
hCoV-19/Australia/QLD0x00C5AE/2022	EPI_ISL_10305601	2022-01-04	Oceania	Australia	Queensland	PHV-FSS	PHV-FSS	Chenwei Wang on behalf of Q-PHIRE Genomics
hCoV-19/Australia/QLD0x00C757/2022	EPI_ISL_10974646	2022-01-30	Oceania	Australia	Queensland	Pathology Queensland and Forensic Scientific Services	PHV-FSS	Chenwei Wang on behalf of Q-PHIRE Genomics
hCoV-19/Australia/QLD0x00C80D/2022	EPI_ISL_10975337	2022-02-01	Oceania	Australia	Queensland	Pathology Queensland and Forensic Scientific Services	PHV-FSS	Chenwei Wang on behalf of Q-PHIRE Genomics
hCoV-19/Australia/QLD0x00C930/2022	EPI_ISL_10973606	2022-01-31	Oceania	Australia	Queensland	Pathology Queensland and Forensic Scientific Services	PHV-FSS	Chenwei Wang on behalf of Q-PHIRE Genomics
hCoV-19/Australia/QLD0x00CAE6/2022	EPI_ISL_10974563	2022-02-07	Oceania	Australia	Queensland	Pathology Queensland and Forensic Scientific Services	PHV-FSS	Chenwei Wang on behalf of Q-PHIRE Genomics
hCoV-19/Australia/QLD0x00CD16/2022	EPI_ISL_10975665	2022-02-04	Oceania	Australia	Queensland	Pathology Queensland and Forensic Scientific Services	PHV-FSS	Chenwei Wang on behalf of Q-PHIRE Genomics
hCoV-19/Australia/QLD0x00CD33/2022	EPI_ISL_10973672	2022-02-10	Oceania	Australia	Queensland	Pathology Queensland and Forensic Scientific Services	PHV-FSS	Chenwei Wang on behalf of Q-PHIRE Genomics
hCoV-19/Australia/QLD0x00CEDE/2022	EPI_ISL_10974377	2022-02-14	Oceania	Australia	Queensland	Pathology Queensland and Forensic Scientific Services	PHV-FSS	Chenwei Wang on behalf of Q-PHIRE Genomics
hCoV-19/Australia/QLD2861/2021	EPI_ISL_8132575	2021-12-19	Oceania	Australia	Queensland	PHV-FSS	PHV-FSS	Chenwei Wang on behalf of Q-PHIRE Genomics
hCoV-19/Australia/QLD3061/2021	EPI_ISL_8132663	2021-12-21	Oceania	Australia	Queensland	PHV-FSS	PHV-FSS	Chenwei Wang on behalf of Q-PHIRE Genomics
hCoV-19/Australia/QLD3200/2021	EPI_ISL_8215911	2021-12-21	Oceania	Australia	Queensland	unknown	PHV-FSS	Son Nguyen on behalf of Q-PHIRE Genomics
hCoV-19/Australia/QLD50007/2022	EPI_ISL_10263035	2022-02-01	Oceania	Australia	Queensland	Pathology Queensland and Forensic Scientific Services	PHV-FSS	Chenwei Wang on behalf of Q-PHIRE Genomics
hCoV-19/Australia/QLD6135/2021	EPI_ISL_8438281	2021-12-28	Oceania	Australia	Queensland	PHV-FSS	PHV-FSS	Chenwei Wang on behalf of Q-PHIRE Genomics
hCoV-19/Australia/QLD7302/2021	EPI_ISL_8438261	2021-12-28	Oceania	Australia	Queensland	PHV-FSS	PHV-FSS	Chenwei Wang on behalf of Q-PHIRE Genomics
hCoV-19/Australia/SA6453/2021	EPI_ISL_8563261	2021-12-27	Oceania	Australia	South Australia	SA Pathology	SA Pathology	Caitlin Selway, Lex Leong, Chuan Kok Lim, Mark Turra, Ivan Bastian
hCoV-19/Australia/SA73080/2022	EPI_ISL_9222889	2022-01-17	Oceania	Australia	South Australia	SA Pathology	SA Pathology	Caitlin Selway, Lex Leong, Chuan Kok Lim, Mark Turra, Ivan Bastian
hCoV-19/Australia/WA1429/2022	EPI_ISL_10115959	2022-02-15	Oceania	Australia	Western Australia	PathWest Nedlands	PathWest Nedlands, Microbial Surveillance Unit	PathWest Laboratory Medicine WA Microbial Surveillance Unit
hCoV-19/Austria/AGES-126611/2022	EPI_ISL_12317296	2022-02-20	Europe	Austria	Vienna	Institut f. med. Mikrobiologie & Hygiene - Österr. AGES GmbH	Institut f. med. Mikrobiologie & Hygiene - Österr. AGES GmbH	Marion Blaschitz, Sabrina Posselt, Kathrin Lippert, Magdalena Purker, Florian Heger, Julia Klikovits, Julia Reichl, Michael Haslacher, Lukas Gamp, Patrick Hyden, Alexander Indra, Peter Hufnagl
hCoV-19/Austria/AGES-610535/2022	EPI_ISL_10258648	2022-01-01	Europe	Austria	Vienna	AGES-Institute for medical Microbiology and Hygiene Vienna	AGES-Institute for medical Microbiology and Hygiene Vienna	Magdalena Purker, Kathrin Lippert, Marion Blaschitz, Florian Heger, Julia Klikovits, Julia Reichl, Michael Haslacher, Patrick Hyden, Alexander Indra, Peter Hufnagl
hCoV-19/Austria/AGES-635321/2022	EPI_ISL_12317169	2022-02-02	Europe	Austria	Vienna	Institut f. med. Mikrobiologie & Hygiene - Österr. AGES GmbH	Institut f. med. Mikrobiologie & Hygiene - Österr. AGES GmbH	Kathrin Lippert, Marion Blaschitz, Sabrina Posselt, Magdalena Purker, Florian Heger, Julia Klikovits, Julia Reichl, Michael Haslacher, Lukas Gamp, Patrick Hyden, Alexander Indra, Peter Hufnagl
hCoV-19/Austria/AGES-635451/2022	EPI_ISL_12317179	2022-02-02	Europe	Austria	Vienna	Institut f. med. Mikrobiologie & Hygiene - Österr. AGES GmbH	Institut f. med. Mikrobiologie & Hygiene - Österr. AGES GmbH	Marion Blaschitz, Sabrina Posselt, Kathrin Lippert, Magdalena Purker, Florian Heger, Julia Klikovits, Julia Reichl, Michael Haslacher, Lukas Gamp, Patrick Hyden, Alexander Indra, Peter Hufnagl
hCoV-19/Austria/CeMM21618/2021	EPI_ISL_9011163	2021-12-21	Europe	Austria	Upper Austria	Klinikum Wels-Grieskirchen	Bergthaler laboratory, CeMM Research Center for Molecular Medicine of the Austrian Academy of Sciences	Lukas Endler, Anna Schedl, Fabian Amman, Petr Triska, Matthew Thornton, Thomas Penz, Benedikt Agerer, Michelle Chan, Michael Schuster, Bekir Erguner, Jan Laine, Martin Senekowitsch, Christoph Bock, Andreas Bergthaler
hCoV-19/Austria/CeMM22965/2022	EPI_ISL_9626913	2022-01-03	Europe	Austria	Tyrol	Austrian Agency for Health and Food Safety (AGES)	Bergthaler laboratory, CeMM Research Center for Molecular Medicine of the Austrian Academy of Sciences	Lukas Endler, Anna Schedl, Fabian Amman, Petr Triska, Matthew Thornton, Thomas Penz, Benedikt Agerer, Michelle Chan, Michael Schuster, Bekir Erguner, Jan Laine, Martin Senekowitsch, Christoph Bock, Andreas Bergthaler
hCoV-19/Austria/CeMM23418/2022	EPI_ISL_9880825	2022-01-23	Europe	Austria	Vienna	Austrian Agency for Health and Food Safety (AGES)	Bergthaler laboratory, CeMM Research Center for Molecular Medicine of the Austrian Academy of Sciences	Lukas Endler, Anna Schedl, Fabian Amman, Petr Triska, Matthew Thornton, Thomas Penz, Benedikt Agerer, Michelle Chan, Michael Schuster, Bekir Erguner, Jan Laine, Martin Senekowitsch, Christoph Bock, Andreas Bergthaler
hCoV-19/Austria/CeMM24090/2022	EPI_ISL_10204626	2022-01-31	Europe	Austria	Carinthia	Austrian Agency for Health and Food Safety (AGES)	Bergthaler laboratory, CeMM Research Center for Molecular Medicine of the Austrian Academy of Sciences	Lukas Endler, Anna Schedl, Fabian Amman, Petr Triska, Matthew Thornton, Thomas Penz, Benedikt Agerer, Michelle Chan, Michael Schuster, Bekir Erguner, Jan Laine, Martin Senekowitsch, Christoph Bock, Andreas Bergthaler
hCoV-19/Austria/LB-R00057-S356/2022	EPI_ISL_9528637	2022-01-21	Europe	Austria	Vienna	Lifebrain Covid Labor GmbH	Lifebrain Covid Labor GmbH	Filip Sima, Alexandra Wagner, Anna Edermayr
hCoV-19/Austria/LB-R00062-S282/2022	EPI_ISL_10581190	2022-02-15	Europe	Austria	Vienna	Lifebrain Covid Labor GmbH	Lifebrain Covid Labor GmbH	Filip Sima, Alexandra Wagner, Anna Edermayr
hCoV-19/Azerbaijan/Aghayev_AR/2022	EPI_ISL_8540326	2022-01-10	Europe	Azerbaijan		National Hematology and Transfusiology Center, Department of Medical Genetics	National Hematology and Transfusiology Center, Department of Medical Genetics	Agha Rza Aghayev
hCoV-19/Azerbaijan/MHTM4/2022	EPI_ISL_8540885	2022-01-10	Europe	Azerbaijan		National Hematology and Transfusiology Center, Department of Medical Genetics	National Hematology and Transfusiology Center, Department of Medical Genetics	Agha Rza Aghayev
hCoV-19/Azerbaijan/MHTM9/2022	EPI_ISL_8540879	2022-01-10	Europe	Azerbaijan		National Hematology and Transfusiology Center, Department of Medical Genetics	National Hematology and Transfusiology Center, Department of Medical Genetics	Agha Rza Aghayev
hCoV-19/Azerbaijan/un-ChVir28812/2022	EPI_ISL_15714249	2022-02-07	Europe	Azerbaijan		Xususi Tehlukeli Infeksiyalara Nezaret Merkezi	Charité Universitätsmedizin Berlin, Institut für Virologie	Victor M Corman, Barbara Mühlemann, Jörn Beheim-Schwarzbach, Dr Firuza Aliyeva, Inara Makayeva, Talitha Veith, Julia Schneider, Tobias Bleicker, Julia Tesch, Terry Jones, Christian Drosten
hCoV-19/Azerbaijan/un-ChVir28819/2022	EPI_ISL_15714253	2022-02-03	Europe	Azerbaijan		Xususi Tehlukeli Infeksiyalara Nezaret Merkezi	Charité Universitätsmedizin Berlin, Institut für Virologie	Victor M Corman, Barbara Mühlemann, Jörn Beheim-Schwarzbach, Dr Firuza Aliyeva, Inara Makayeva, Talitha Veith, Julia Schneider, Tobias Bleicker, Julia Tesch, Terry Jones, Christian Drosten
hCoV-19/Azerbaijan/un-ChVir28840/2022	EPI_ISL_15714265	2022-01-31	Europe	Azerbaijan		Xususi Tehlukeli Infeksiyalara Nezaret Merkezi	Charité Universitätsmedizin Berlin, Institut für Virologie	Victor M Corman, Barbara Mühlemann, Jörn Beheim-Schwarzbach, Dr Firuza Aliyeva, Inara Makayeva, Talitha Veith, Julia Schneider, Tobias Bleicker, Julia Tesch, Terry Jones, Christian Drosten
hCoV-19/Azerbaijan/un-ChVir28865/2022	EPI_ISL_15714284	2022-01-11	Europe	Azerbaijan		Xususi Tehlukeli Infeksiyalara Nezaret Merkezi	Charité Universitätsmedizin Berlin, Institut für Virologie	Victor M Corman, Barbara Mühlemann, Jörn Beheim-Schwarzbach, Dr Firuza Aliyeva, Inara Makayeva, Talitha Veith, Julia Schneider, Tobias Bleicker, Julia Tesch, Terry Jones, Christian Drosten
hCoV-19/Bahamas/20440-GMI/2022	EPI_ISL_19633703	2022-01-18	North America	The Bahamas		Reference Laboratory of the Ministry of Health Royal Victoria Gardens	Genomics and Proteomics Departament, Gorgas Memorial Institute For Health Studies	Indira Martins, Jessica Edwards, Marilda Siqueira, Abdiel Menacho, Oris Chavarria, Jessica Gondola, Ambar Moreno, Claudia Gonzalez V, Alexander A Martinez
hCoV-19/Bahamas/21461-GMI/2022	EPI_ISL_19633716	2022-05-16	North America	The Bahamas		Reference Laboratory of the Ministry of Health Royal Victoria Gardens	Genomics and Proteomics Departament, Gorgas Memorial Institute For Health Studies	Indira Martins, Jessica Edwards, Marilda Siqueira, Abdiel Menacho, Oris Chavarria, Jessica Gondola, Ambar Moreno, Claudia Gonzalez V, Alexander A Martinez
hCoV-19/Bahrain/21280347670_S31_L001/2021	EPI_ISL_14122723	2021-12-27	Asia	Bahrain		Communicable Disease Laboratory, Public Health Directorate	Communicable Disease Laboratory, Public Health Directorate	Alwasti, H., Altaif, Z., Marhoon, A., AlHujairi, Z., AlTooq, M., Khamees, F., AlAnsari, W., AlAbbas, Z., Almoamen, G.
hCoV-19/Bahrain/21342875587_S16_L001/2021	EPI_ISL_14122627	2021-12-28	Asia	Bahrain		Communicable Disease Laboratory, Public Health Directorate	Communicable Disease Laboratory, Public Health Directorate	Alwasti, H., Altaif, Z., Marhoon, A., AlHujairi, Z., AlTooq, M., Khamees, F., AlAnsari, W., AlAbbas, Z., Almoamen, G.
hCoV-19/Bahrain/21342908385_S70_L001/2021	EPI_ISL_14122529	2021-12-31	Asia	Bahrain		Communicable Disease Laboratory, Public Health Directorate	Communicable Disease Laboratory, Public Health Directorate	Alwasti, H., Altaif, Z., Marhoon, A., AlHujairi, Z., AlTooq, M., Khamees, F., AlAnsari, W., AlAbbas, Z., Almoamen, G.
hCoV-19/Bahrain/22020049065/2022	EPI_ISL_15254603	2022-01-24	Asia	Bahrain		Communicable Disease Laboratory, Public Health Directorate	Communicable Disease Laboratory, Public Health Directorate	Marhoon, A., AlHujairi, Z., AlTooq, M., Khamees, F., AlAnsari, W., AlAbbas, Z., Almoamen, G.
hCoV-19/Bahrain/22020050156/2022	EPI_ISL_14063940	2022-01-24	Asia	Bahrain		Communicable Disease Laboratory, Public Health Directorate	Communicable Disease Laboratory, Public Health Directorate	Marhoon, A., AlHujairi, Z., AlTooq, M., Khamees, F., AlAnsari, W., AlAbbas, Z., Almoamen, G.
hCoV-19/Bahrain/22020079285/2022	EPI_ISL_14063785	2022-02-06	Asia	Bahrain		Communicable Disease Laboratory, Public Health Directorate	Communicable Disease Laboratory, Public Health Directorate	Marhoon, A., AlHujairi, Z., AlTooq, M., Khamees, F., AlAnsari, W., AlAbbas, Z., Almoamen, G.
hCoV-19/Bahrain/22020093264_S11_L001/2022	EPI_ISL_14086593	2022-02-16	Asia	Bahrain		Communicable Disease Laboratory, Public Health Directorate	Communicable Disease Laboratory, Public Health Directorate	Alwasti, H., Altaif, Z., Marhoon, A., AlHujairi, Z., AlTooq, M., Khamees, F., AlAnsari, W., AlAbbas, Z., Almoamen, G.
hCoV-19/Bahrain/22020101332_S67_L001/2022	EPI_ISL_14086010	2022-02-17	Asia	Bahrain		Communicable Disease Laboratory, Public Health Directorate	Communicable Disease Laboratory, Public Health Directorate	Alwasti, H., Altaif, Z., Marhoon, A., AlHujairi, Z., AlTooq, M., Khamees, F., AlAnsari, W., AlAbbas, Z., Almoamen, G.
hCoV-19/Bahrain/22430002374_S29_L001/2022	EPI_ISL_14122412	2022-01-03	Asia	Bahrain		Communicable Disease Laboratory, Public Health Directorate	Communicable Disease Laboratory, Public Health Directorate	Alwasti, H., Altaif, Z., Marhoon, A., AlHujairi, Z., AlTooq, M., Khamees, F., AlAnsari, W., AlAbbas, Z., Almoamen, G.
hCoV-19/Bahrain/22970041026/2022	EPI_ISL_15254590	2022-01-25	Asia	Bahrain		Communicable Disease Laboratory, Public Health Directorate	Communicable Disease Laboratory, Public Health Directorate	Marhoon, A., AlHujairi, Z., AlTooq, M., Khamees, F., AlAnsari, W., AlAbbas, Z., Almoamen, G.
hCoV-19/Bahrain/22970064629/2022	EPI_ISL_14086217	2022-02-13	Asia	Bahrain		Communicable Disease Laboratory, Public Health Directorate	Communicable Disease Laboratory, Public Health Directorate	Alwasti, H., Altaif, Z., Marhoon, A., AlHujairi, Z., AlTooq, M., Khamees, F., AlAnsari, W., AlAbbas, Z., Almoamen, G.
hCoV-19/Bahrain/R65902257184/2022	EPI_ISL_14084581	2022-02-26	Asia	Bahrain		Communicable Disease Laboratory, Public Health Directorate	Communicable Disease Laboratory, Public Health Directorate	Marhoon, A., AlHujairi, Z., AlTooq, M., Khamees, F., AlAnsari, W., AlAbbas, Z., Almoamen, G.
hCoV-19/Bangladesh/BCSIR-41/2022	EPI_ISL_11902992	2022-02-04	Asia	Bangladesh	Chittagong	Genomic Research Lab, BCSIR	Genomic Research Lab, BCSIR	Md. Murshed Hasan Sarkar, Md. Ahasan Habib, Shahina Akter, Tanjina Akhter Banu, Barna Goswami, Iffat Jahan, Sanjana Fatema Chowdhury, Showti Raheel Naser, Mohammad Mohi Uddin, Md. Kamrul Islam, Mohammad Samir Uzzaman, Eshrar Osman, Md. Aftab Ali Shaikh, Md. Salim Khan
hCoV-19/Bangladesh/BCSIR-PRAVA-01/2022	EPI_ISL_9576744	2022-01-22	Asia	Bangladesh	Dhaka	PRAVA Health	Genomic Research Lab, BCSIR	Zaheed Husain, Md. Murshed Hasan Sarkar, Md. Ahasan Habib, Shahina Akter, Tanjina Akhter Banu, Barna Goswami, Iffat Jahan, Sanjana Fatema Chowdhury, Showti Raheel Naser, Mohammad Mohi Uddin, Md. Kamrul Islam, Mohammad Samir Uzzaman, Eshrar Osman, Md. Salim Khan
hCoV-19/Bangladesh/BSMMU_Laila_1051/2022	EPI_ISL_12511654	2022-02-01	Asia	Bangladesh	Dhaka	COVID-19 Diagnostic Lab, BADAS	Genomic Research Laboratory, BSMMU	Laila Anjuman Banu, Mahmud Hossain, Zahid Hassan, Md.Sharfuddin Ahmed
hCoV-19/Bangladesh/BSMMU_Laila_826/2022	EPI_ISL_12645962	2022-01-13	Asia	Bangladesh	Rajshahi	Department of Virology, DMC	Genomic Research Laboratory, BSMMU	Laila Anjuman Banu, Dr. Sultana Shahana Banu, Dr. Nusrat Sultana, Md. Sharfuddin Ahmed
hCoV-19/Bangladesh/BSMMU_Laila_988/2022	EPI_ISL_12335870	2022-02-03	Asia	Bangladesh	Mymensingh	Genomic Research Laboratory, Bangabandhu Sheikh Mujib Medical University (BSMMU)	Genomic Research Laboratory, Bangabandhu Sheikh Mujib Medical University (BSMMU)	Laila Anjuman Banu, Md. Sharfuddin Ahmed
hCoV-19/Bangladesh/CHRF-1210/2022	EPI_ISL_12588325	2022-01-17	Asia	Bangladesh	Dhaka	Child Health Research Foundation	Child Health Research Foundation	CHRF Bangladesh Genomics Team
hCoV-19/Bangladesh/CHRF-1212/2022	EPI_ISL_12588327	2022-01-19	Asia	Bangladesh	Dhaka	Child Health Research Foundation	Child Health Research Foundation	CHRF Bangladesh Genomics Team
hCoV-19/Bangladesh/icddrb-GSB-03-210/2022	EPI_ISL_10407017	2022-02-03	Asia	Bangladesh	Dhaka	Virology Laboratory, International Centre for Diarrhoeal Disease Research, Bangladesh (ICDDR,B)	Virology Laboratory, International Centre for Diarrhoeal Disease Research, Bangladesh (ICDDR,B)	Mohammad Jubair, Md. Shaheen Alam, Md. Yeasir Karim, Manjur Hossain Khan, Senjuti Saha, Hassan Afrad, Mohammed Ziaur Rahman, Mohammad Enayet Hossain, Razib Mazumder, Mohammad Shahidul Islam, Ahmed Nawsher Alam, ASM Alamgir, Mahbubur Rahman, Mustafizur Rahman, Dinesh Mondal, Samir Kumar Saha, Tahmina Shirin, Firdausi Qadri
hCoV-19/Bangladesh/icddrb-GSB06-129/2022	EPI_ISL_10315941	2022-01-23	Asia	Bangladesh	Cox's Bazar	Cox's Bazar Medical College, Cox's bazar	Virology Laboratory, International Centre for Diarrhoeal Disease Research, Bangladesh (ICDDR,B)	Md. Shaheen Alam, Md. Yeasir Karim, Shovan Basak Moon, Araf Mahmud, Anupam Barua, Manjur Hossain Khan, Senjuti Saha, Hassan Afrad, Mohammed Ziaur Rahman, Mohammad Jubair, Mohammad Enayet Hossain, Razib Mazumder, Mohammad Shahidul Islam, Ahmed Nawsher Alam, ASM Alamgir, Mahbubur Rahman, Mustafizur Rahman, Dinesh Mondal, Samir Kumar Saha, Tahmina Shirin, Firdausi Qadri
hCoV-19/Bangladesh/IEDCR-icddrb-GSB02-075/2022	EPI_ISL_10093689	2022-01-17	Asia	Bangladesh	Dhaka	Institute for Developing Science and Health Initiatives (ideSHi)	IEDCR-icddr,b	Syed Muktadir Al Sium, Saiful Alam Shanto, Awlad Hossain, Mojnu Miah, Md. Mahfuzur Rahman, Shovan Basak Moon, Araf Mahmud, Manjur Hossain Khan, Senjuti Saha, Hassan Afrad, Mohammed Ziaur Rahman, Mohammad Jubair, Mohammad Enayet Hossain, Razib Mazumder, Mohammad Shahidul Islam, Ahmed Nawsher Alam, ASM Alamgir, Mahbubur Rahman, Mustafizur Rahman, Dinesh Mondal, Samir Kumar Saha, Tahmina Shirin, Fir…
hCoV-19/Bangladesh/IEDCR-ideSHi-OIS-0666/2021	EPI_ISL_8414990	2021-12-26	Asia	Bangladesh	Dhaka	Institute of Epidemiology, Disease Control and Research (IEDCR)	IEDCR-ideSHi Genomics Lab	Hassan Afrad, Omar Hamza, Mohabbat Hossian, Manjur Hossain Khan, Tahmina Shirin, Firdausi Qadri
hCoV-19/Beijing/BJCDC-260/2022	EPI_ISL_16610203	2022-02-11	Asia	China	Beijing	Beijing Center for Disease Control and Prevention	Beijing Center for Disease Control and Prevention	Zhaomin Feng, Hui Xu, Bing Lyu, Fu Li, Shuo Ren, Daitao Zhang, Quanyi Wang
hCoV-19/Beijing/BJCDC-282/2022	EPI_ISL_16610169	2022-02-07	Asia	China	Beijing	Beijing Center for Disease Control and Prevention	Beijing Center for Disease Control and Prevention	Fu Li, Bing Lyu, Jiachen Zhao, Yimeng Liu, Ying Huang, Hanqiu Yan, Daitao Zhang, Qaunyi Wang
hCoV-19/Belarus/BR-CRIE-7740894612/2022	EPI_ISL_12413392	2022-01-26	Europe	Belarus	Brest	The Republican Research and Practical Center for Epidemiology and Microbiology (RRPCEM)	Group of Genomics and Postgenomic Technologies of Central Research Institute of Epidemiology	Gasich Elena, Bulda Kirill, Drozd Alina, Vladimir Gorbunov, Smirnova Y.S., Saenko V.V., Nadtoka M.I., Borisova N.I., Budkina A.Y., Kotov I.A., Kolesnikov A.A., Selezov S.Y., Roev G.V., Svetlichnyj D.V., Vyhodceva A.V., Marakulina D.A., Khafizov K.F., Kondrasheva L.Y., Akimkin V.G.
hCoV-19/Belarus/BR-CRIE-7740895511/2022	EPI_ISL_12413423	2022-02-03	Europe	Belarus	Brest	The Republican Research and Practical Center for Epidemiology and Microbiology (RRPCEM)	Group of Genomics and Postgenomic Technologies of Central Research Institute of Epidemiology	Gasich Elena, Bulda Kirill, Drozd Alina, Vladimir Gorbunov, Smirnova Y.S., Saenko V.V., Nadtoka M.I., Borisova N.I., Budkina A.Y., Kotov I.A., Kolesnikov A.A., Selezov S.Y., Roev G.V., Svetlichnyj D.V., Vyhodceva A.V., Marakulina D.A., Khafizov K.F., Kondrasheva L.Y., Akimkin V.G.
hCoV-19/Belarus/HM-CRIE-7740894957/2022	EPI_ISL_12413402	2022-02-01	Europe	Belarus	Minsk	The Republican Research and Practical Center for Epidemiology and Microbiology (RRPCEM)	Group of Genomics and Postgenomic Technologies of Central Research Institute of Epidemiology	Gasich Elena, Bulda Kirill, Drozd Alina, Vladimir Gorbunov, Smirnova Y.S., Saenko V.V., Nadtoka M.I., Borisova N.I., Budkina A.Y., Kotov I.A., Kolesnikov A.A., Selezov S.Y., Roev G.V., Svetlichnyj D.V., Vyhodceva A.V., Marakulina D.A., Khafizov K.F., Kondrasheva L.Y., Akimkin V.G.
hCoV-19/Belgium/AZDelta-2203-08830/2022	EPI_ISL_9149101	2022-01-18	Europe	Belgium	Houthulst	AZDelta	AZ Delta Medical Laboratories in Roeselare, Belgium	Geert Martens, Dieter De Smet, Frederik Van Hoecke, on behalf of AZ Delta COVID-19 Genomics core (member of Genomic surveillance of SARS-CoV-2 in Belgium network)
hCoV-19/Belgium/CHUNamur11644789/2022	EPI_ISL_10942733	2022-01-03	Europe	Belgium	Hainaut	Clinique Saint-Pierre asbl	Plateforme de testing Namuroise	Maschietto Céline; Renguet Edith; Otto Gaetan; Denis Olivier; Degosserie Jonathan; Mullier François
hCoV-19/Belgium/LHUB-ULB_25189983/2021	EPI_ISL_8799405	2021-12-29	Europe	Belgium	Laken	Department of Microbiology, Laboratoire Hospitalier Universitaire de Bruxelles, Université Libre de Bruxelles	Department of Microbiology, Laboratoire Hospitalier Universitaire de Bruxelles, Université Libre de Bruxelles	Charlotte Michel, Sigi Van Den Wijngaert, Olivier Vandenberg
hCoV-19/Belgium/rega-24057/2021	EPI_ISL_13340789	2021-12-31	Europe	Belgium	Overijse	KU Leuven, Rega Institute, Clinical and Epidemiological Virology	KU Leuven, Rega Institute, Clinical and Epidemiological Virology	Tony Wawina-Bokalanga, Anne-Sophie Logist, Robbe Sinnesael, Jens Verlinden, Levi Ysebaert, Bert Vanmechelen, Piet Maes
hCoV-19/Belgium/rega-30241/2022	EPI_ISL_13502786	2022-01-27	Europe	Belgium	Sint-Genesius-Rode	KU Leuven, Rega Institute, Clinical and Epidemiological Virology	KU Leuven, Rega Institute, Clinical and Epidemiological Virology	Tony Wawina-Bokalanga, Anne-Sophie Logist, Bram Van Holm, Robbe Sinnesael, Jens Verlinden, Levi Ysebaert, Bert Vanmechelen, Piet Maes
hCoV-19/Belgium/rega-30751/2022	EPI_ISL_13802220	2022-02-10	Europe	Belgium	Gembloux	KU Leuven, Rega Institute, Clinical and Epidemiological Virology	KU Leuven, Rega Institute, Clinical and Epidemiological Virology	Tony Wawina-Bokalanga, Anne-Sophie Logist, Bram Van Holm, Robbe Sinnesael, Jens Verlinden, Levi Ysebaert, Bert Vanmechelen, Piet Maes
hCoV-19/Belgium/rega-31529/2022	EPI_ISL_13878348	2022-01-23	Europe	Belgium	Scherpenheuvel-Zichem	KU Leuven, Rega Institute, Clinical and Epidemiological Virology	KU Leuven, Rega Institute, Clinical and Epidemiological Virology	Tony Wawina-Bokalanga, Anne-Sophie Logist, Bram Van Holm, Robbe Sinnesael, Jens Verlinden, Levi Ysebaert, Bert Vanmechelen, Piet Maes
hCoV-19/Belgium/rega-32161/2022	EPI_ISL_14621087	2022-02-10	Europe	Belgium	Leuven	KU Leuven, Rega Institute, Clinical and Epidemiological Virology	KU Leuven, Rega Institute, Clinical and Epidemiological Virology	Tony Wawina-Bokalanga, Anne-Sophie Logist, Bram Van Holm, Robbe Sinnesael, Jens Verlinden, Levi Ysebaert, Bert Vanmechelen, Piet Maes
hCoV-19/Belgium/Sciensano-LS-S1362/2022	EPI_ISL_15038193	2022-01-23	Europe	Belgium	Flanders	AZ Sint-Jan Brugge-Oostende AV	Sciensano, Viral Diseases Laboratory	François Dufrasne, Reinout Van Eycken, Bert Monsieurs, Michael Peeters, Marijke Renders, Steven Van Gucht, Cyril Barbezange, Sarah Denayer
hCoV-19/Belgium/UGent-14433/2021	EPI_ISL_11374991	2021-12-23	Europe	Belgium	Ghent	Lab voor klinische biologie	Lab voor klinische biologie	May-Linh Truong, Hannelore Hamerlinck, Bruno Verhasselt
hCoV-19/Belize/8733237-GMI/2021	EPI_ISL_11679426	2021-12-21	North America	Belize		CML/Belize	Genomics and Proteomics Departament, Gorgas Memorial Institute For Health Studies	Aldo Sosa, Juvencio Chan, Leyda Abrego, Marlene Castillo, Melissa Gaitan, Oris Chavarria, Jessica Gondola, Ambar Moreno, Claudia Gonzalez V, Alexander A Martinez
hCoV-19/Belize/8734325-GMI/2021	EPI_ISL_11679457	2021-12-29	North America	Belize		CML/Belize	Genomics and Proteomics Departament, Gorgas Memorial Institute For Health Studies	Aldo Sosa, Juvencio Chan, Leyda Abrego, Marlene Castillo, Melissa Gaitan, Oris Chavarria, Jessica Gondola, Ambar Moreno, Claudia Gonzalez V, Alexander A Martinez
hCoV-19/Belize/8734643-ICGES/2021	EPI_ISL_10302053	2021-12-28	North America	Belize		CML/Belize	Genomics and Proteomics Departament, Gorgas Memorial Institute For Health Studies	Juvencio Chan, Aldo Sosa, Leyda Abrego, Marlene Castillo, Melissa Gaitan, Oris Chavarria, Jessica Gondola, Ambar Moreno, Claudia Gonzalez V, Alexander A Martinez
hCoV-19/Belize/8735296-GMI/2022	EPI_ISL_11679453	2022-01-01	North America	Belize		CML/Belize	Genomics and Proteomics Departament, Gorgas Memorial Institute For Health Studies	Aldo Sosa, Juvencio Chan, Leyda Abrego, Marlene Castillo, Melissa Gaitan, Oris Chavarria, Jessica Gondola, Ambar Moreno, Claudia Gonzalez V, Alexander A Martinez
hCoV-19/Belize/8735546-GMI/2021	EPI_ISL_11679432	2021-12-31	North America	Belize		CML/Belize	Genomics and Proteomics Departament, Gorgas Memorial Institute For Health Studies	Aldo Sosa, Juvencio Chan, Leyda Abrego, Marlene Castillo, Melissa Gaitan, Oris Chavarria, Jessica Gondola, Ambar Moreno, Claudia Gonzalez V, Alexander A Martinez
hCoV-19/Belize/CML-322/2021	EPI_ISL_9711924	2021-12-29	North America	Belize	Belize	Central Medical Laboratory	Central Medical Laboratory	Roberto Melendez, Kaylyn Habet, Alexander Kneubehl, Sarah Gunter, Shannon Ronca, Allison Lino, Adrianna Maliga, Russell Manzanero, Gerhaldine Morazan, Kristy Murray, Aldo Sosa
hCoV-19/Belize/CML-359/2022	EPI_ISL_9711875	2022-01-03	North America	Belize	Cayo	Central Medical Laboratory	Central Medical Laboratory	Roberto Melendez, Kaylyn Habet, Alexander Kneubehl, Sarah Gunter, Shannon Ronca, Allison Lino, Adrianna Maliga, Russell Manzanero, Gerhaldine Morazan, Kristy Murray, Aldo Sosa
hCoV-19/Belize/CML-361/2022	EPI_ISL_9711877	2022-01-03	North America	Belize	Corozal	Central Medical Laboratory	Central Medical Laboratory	Roberto Melendez, Kaylyn Habet, Alexander Kneubehl, Sarah Gunter, Shannon Ronca, Allison Lino, Adrianna Maliga, Russell Manzanero, Gerhaldine Morazan, Kristy Murray, Aldo Sosa
hCoV-19/Belize/CML-383/2022	EPI_ISL_9711898	2022-01-09	North America	Belize	Cayo	Central Medical Laboratory	Central Medical Laboratory	Roberto Melendez, Kaylyn Habet, Alexander Kneubehl, Sarah Gunter, Shannon Ronca, Allison Lino, Adrianna Maliga, Russell Manzanero, Gerhaldine Morazan, Kristy Murray, Aldo Sosa
hCoV-19/Belize/CML-384/2022	EPI_ISL_9711899	2022-01-10	North America	Belize	Belize	Central Medical Laboratory	Central Medical Laboratory	Roberto Melendez, Kaylyn Habet, Alexander Kneubehl, Sarah Gunter, Shannon Ronca, Allison Lino, Adrianna Maliga, Russell Manzanero, Gerhaldine Morazan, Kristy Murray, Aldo Sosa
hCoV-19/Belize/CML-457/2022	EPI_ISL_13766382	2022-02-14	North America	Belize	Corozal	Central Medical Laboratory	Central Medical Laboratory	Roberto Melendez, Kaylyn Habet, Alexander Kneubehl, Sarah Gunter, Shannon Ronca, Allison Lino, Adrianna Maliga, Russell Manzanero, Gerhaldine Morazan, Kristy Murray, Aldo Sosa
hCoV-19/Belize/CML-460/2022	EPI_ISL_13766385	2022-02-16	North America	Belize	Orange Walk	Central Medical Laboratory	Central Medical Laboratory	Roberto Melendez, Kaylyn Habet, Alexander Kneubehl, Sarah Gunter, Shannon Ronca, Allison Lino, Adrianna Maliga, Russell Manzanero, Gerhaldine Morazan, Kristy Murray, Aldo Sosa
hCoV-19/Benin/BJ-00141/2021	EPI_ISL_14485445	2021-12-20	Africa	Benin	Littoral	Laboratoire des Fièvres Hémorragiques et Virales	Unité Mixte Internationale TransVIHMI (UMI 233 IRD - U1175 INSERM - Université de Montpellier) IRD (Institut de Recherche pour le Développement)	Yadouleton Anges, Keke René, Dossou Ange, Kissira Islamiath, Adewumi Praise, Nouatin Odilon, Fievet Nadine, Cottrell Gilles, Butel Christelle, Serrano Laetitia, Fernandez Nuñez Nicolas, Guichet Émilande, Coulon Caroline, Ayouba Ahidjo, Peeters Martine, Delpaporte Éric, Massougbodji Achille, Hounkpatin Benjamin
hCoV-19/Benin/BJ-00146/2021	EPI_ISL_14485687	2021-12-20	Africa	Benin	Littoral	Laboratoire des Fièvres Hémorragiques et Virales	Unité Mixte Internationale TransVIHMI (UMI 233 IRD - U1175 INSERM - Université de Montpellier) IRD (Institut de Recherche pour le Développement)	Yadouleton Anges, Keke René, Dossou Ange, Kissira Islamiath, Adewumi Praise, Nouatin Odilon, Fievet Nadine, Cottrell Gilles, Butel Christelle, Serrano Laetitia, Fernandez Nuñez Nicolas, Guichet Émilande, Coulon Caroline, Ayouba Ahidjo, Peeters Martine, Delpaporte Éric, Massougbodji Achille, Hounkpatin Benjamin
hCoV-19/Benin/BJ-00155/2021	EPI_ISL_14485698	2021-12-20	Africa	Benin	Littoral	Laboratoire des Fièvres Hémorragiques et Virales	Unité Mixte Internationale TransVIHMI (UMI 233 IRD - U1175 INSERM - Université de Montpellier) IRD (Institut de Recherche pour le Développement)	Yadouleton Anges, Keke René, Dossou Ange, Kissira Islamiath, Adewumi Praise, Nouatin Odilon, Fievet Nadine, Cottrell Gilles, Butel Christelle, Serrano Laetitia, Fernandez Nuñez Nicolas, Guichet Émilande, Coulon Caroline, Ayouba Ahidjo, Peeters Martine, Delpaporte Éric, Massougbodji Achille, Hounkpatin Benjamin
hCoV-19/Benin/BJ-00247/2021	EPI_ISL_14485601	2021-12-29	Africa	Benin	Littoral	Laboratoire des Fièvres Hémorragiques et Virales	Unité Mixte Internationale TransVIHMI (UMI 233 IRD - U1175 INSERM - Université de Montpellier) IRD (Institut de Recherche pour le Développement)	Yadouleton Anges, Keke René, Dossou Ange, Kissira Islamiath, Adewumi Praise, Nouatin Odilon, Fievet Nadine, Cottrell Gilles, Butel Christelle, Serrano Laetitia, Fernandez Nuñez Nicolas, Guichet Émilande, Coulon Caroline, Ayouba Ahidjo, Peeters Martine, Delpaporte Éric, Massougbodji Achille, Hounkpatin Benjamin
hCoV-19/Benin/BJ-00259/2021	EPI_ISL_14485582	2021-12-28	Africa	Benin	Littoral	Laboratoire des Fièvres Hémorragiques et Virales	Unité Mixte Internationale TransVIHMI (UMI 233 IRD - U1175 INSERM - Université de Montpellier) IRD (Institut de Recherche pour le Développement)	Yadouleton Anges, Keke René, Dossou Ange, Kissira Islamiath, Adewumi Praise, Nouatin Odilon, Fievet Nadine, Cottrell Gilles, Butel Christelle, Serrano Laetitia, Fernandez Nuñez Nicolas, Guichet Émilande, Coulon Caroline, Ayouba Ahidjo, Peeters Martine, Delpaporte Éric, Massougbodji Achille, Hounkpatin Benjamin
hCoV-19/Benin/BJ-00268/2021	EPI_ISL_14485804	2021-12-29	Africa	Benin	Littoral	Laboratoire des Fièvres Hémorragiques et Virales	Unité Mixte Internationale TransVIHMI (UMI 233 IRD - U1175 INSERM - Université de Montpellier) IRD (Institut de Recherche pour le Développement)	Yadouleton Anges, Keke René, Dossou Ange, Kissira Islamiath, Adewumi Praise, Nouatin Odilon, Fievet Nadine, Cottrell Gilles, Butel Christelle, Serrano Laetitia, Fernandez Nuñez Nicolas, Guichet Émilande, Coulon Caroline, Ayouba Ahidjo, Peeters Martine, Delpaporte Éric, Massougbodji Achille, Hounkpatin Benjamin
hCoV-19/Benin/BJ-00270/2021	EPI_ISL_14485611	2021-12-30	Africa	Benin	Littoral	Laboratoire des Fièvres Hémorragiques et Virales	Unité Mixte Internationale TransVIHMI (UMI 233 IRD - U1175 INSERM - Université de Montpellier) IRD (Institut de Recherche pour le Développement)	Yadouleton Anges, Keke René, Dossou Ange, Kissira Islamiath, Adewumi Praise, Nouatin Odilon, Fievet Nadine, Cottrell Gilles, Butel Christelle, Serrano Laetitia, Fernandez Nuñez Nicolas, Guichet Émilande, Coulon Caroline, Ayouba Ahidjo, Peeters Martine, Delpaporte Éric, Massougbodji Achille, Hounkpatin Benjamin
hCoV-19/Benin/BJ-00308/2021	EPI_ISL_14485676	2021-12-27	Africa	Benin	Atlantique	Laboratoire des Fièvres Hémorragiques et Virales	Unité Mixte Internationale TransVIHMI (UMI 233 IRD - U1175 INSERM - Université de Montpellier) IRD (Institut de Recherche pour le Développement)	Yadouleton Anges, Keke René, Dossou Ange, Kissira Islamiath, Adewumi Praise, Nouatin Odilon, Fievet Nadine, Cottrell Gilles, Butel Christelle, Serrano Laetitia, Fernandez Nuñez Nicolas, Guichet Émilande, Coulon Caroline, Ayouba Ahidjo, Peeters Martine, Delpaporte Éric, Massougbodji Achille, Hounkpatin Benjamin
hCoV-19/Benin/BJ-00310/2021	EPI_ISL_14485806	2021-12-27	Africa	Benin	Atlantique	Laboratoire des Fièvres Hémorragiques et Virales	Unité Mixte Internationale TransVIHMI (UMI 233 IRD - U1175 INSERM - Université de Montpellier) IRD (Institut de Recherche pour le Développement)	Yadouleton Anges, Keke René, Dossou Ange, Kissira Islamiath, Adewumi Praise, Nouatin Odilon, Fievet Nadine, Cottrell Gilles, Butel Christelle, Serrano Laetitia, Fernandez Nuñez Nicolas, Guichet Émilande, Coulon Caroline, Ayouba Ahidjo, Peeters Martine, Delpaporte Éric, Massougbodji Achille, Hounkpatin Benjamin
hCoV-19/Benin/BJ-00318/2022	EPI_ISL_14485726	2022-01-05	Africa	Benin	Atacora	Laboratoire des Fièvres Hémorragiques et Virales	Unité Mixte Internationale TransVIHMI (UMI 233 IRD - U1175 INSERM - Université de Montpellier) IRD (Institut de Recherche pour le Développement)	Yadouleton Anges, Keke René, Dossou Ange, Kissira Islamiath, Adewumi Praise, Nouatin Odilon, Fievet Nadine, Cottrell Gilles, Butel Christelle, Serrano Laetitia, Fernandez Nuñez Nicolas, Guichet Émilande, Coulon Caroline, Ayouba Ahidjo, Peeters Martine, Delpaporte Éric, Massougbodji Achille, Hounkpatin Benjamin
hCoV-19/Benin/BJ-00320/2022	EPI_ISL_14485741	2022-01-05	Africa	Benin	Atacora	Laboratoire des Fièvres Hémorragiques et Virales	Unité Mixte Internationale TransVIHMI (UMI 233 IRD - U1175 INSERM - Université de Montpellier) IRD (Institut de Recherche pour le Développement)	Yadouleton Anges, Keke René, Dossou Ange, Kissira Islamiath, Adewumi Praise, Nouatin Odilon, Fievet Nadine, Cottrell Gilles, Butel Christelle, Serrano Laetitia, Fernandez Nuñez Nicolas, Guichet Émilande, Coulon Caroline, Ayouba Ahidjo, Peeters Martine, Delpaporte Éric, Massougbodji Achille, Hounkpatin Benjamin
hCoV-19/Benin/BJ-00323/2022	EPI_ISL_14485461	2022-01-05	Africa	Benin	Atacora	Laboratoire des Fièvres Hémorragiques et Virales	Unité Mixte Internationale TransVIHMI (UMI 233 IRD - U1175 INSERM - Université de Montpellier) IRD (Institut de Recherche pour le Développement)	Yadouleton Anges, Keke René, Dossou Ange, Kissira Islamiath, Adewumi Praise, Nouatin Odilon, Fievet Nadine, Cottrell Gilles, Butel Christelle, Serrano Laetitia, Fernandez Nuñez Nicolas, Guichet Émilande, Coulon Caroline, Ayouba Ahidjo, Peeters Martine, Delpaporte Éric, Massougbodji Achille, Hounkpatin Benjamin
hCoV-19/Benin/BJ-00329/2022	EPI_ISL_14485736	2022-01-05	Africa	Benin	Atlantique	Laboratoire des Fièvres Hémorragiques et Virales	Unité Mixte Internationale TransVIHMI (UMI 233 IRD - U1175 INSERM - Université de Montpellier) IRD (Institut de Recherche pour le Développement)	Yadouleton Anges, Keke René, Dossou Ange, Kissira Islamiath, Adewumi Praise, Nouatin Odilon, Fievet Nadine, Cottrell Gilles, Butel Christelle, Serrano Laetitia, Fernandez Nuñez Nicolas, Guichet Émilande, Coulon Caroline, Ayouba Ahidjo, Peeters Martine, Delpaporte Éric, Massougbodji Achille, Hounkpatin Benjamin
hCoV-19/Benin/BJ-00376/2022	EPI_ISL_14485679	2022-01-01	Africa	Benin	Atlantique	Laboratoire des Fièvres Hémorragiques et Virales	Unité Mixte Internationale TransVIHMI (UMI 233 IRD - U1175 INSERM - Université de Montpellier) IRD (Institut de Recherche pour le Développement)	Yadouleton Anges, Keke René, Dossou Ange, Kissira Islamiath, Adewumi Praise, Nouatin Odilon, Fievet Nadine, Cottrell Gilles, Butel Christelle, Serrano Laetitia, Fernandez Nuñez Nicolas, Guichet Émilande, Coulon Caroline, Ayouba Ahidjo, Peeters Martine, Delpaporte Éric, Massougbodji Achille, Hounkpatin Benjamin
hCoV-19/Benin/MTMC_05_101/2022	EPI_ISL_17425647	2022-02-07	Africa	Benin		Centre Hospitalier et Universitaire de Zone Abomey-Calavi	Molecular Malaria Laboratory, Mahidol Oxford Tropical Medicine Research Unit	Aurel Allabi
hCoV-19/Benin/MTMC_05_102/2022	EPI_ISL_17425648	2022-02-07	Africa	Benin		Centre Hospitalier et Universitaire de Zone Abomey-Calavi	Molecular Malaria Laboratory, Mahidol Oxford Tropical Medicine Research Unit	Aurel Allabi
hCoV-19/Benin/MTMC_05_109/2022	EPI_ISL_17425649	2022-02-10	Africa	Benin		Centre Hospitalier et Universitaire de Zone Abomey-Calavi	Molecular Malaria Laboratory, Mahidol Oxford Tropical Medicine Research Unit	Aurel Allabi
hCoV-19/Benin/MTMC_05_120/2022	EPI_ISL_17425650	2022-02-09	Africa	Benin		Centre Hospitalier et Universitaire de Zone Abomey-Calavi	Molecular Malaria Laboratory, Mahidol Oxford Tropical Medicine Research Unit	Aurel Allabi
hCoV-19/Benin/NMIMR-722451/2022	EPI_ISL_11751140	2022-01-18	Africa	Benin	Littoral	National Reference Laboratory, Laboratories Department, Cotonou, Benin	Noguchi Memorial Institute for Medical Research, University of Ghana, Legon, Ghana	Rene K. Keke, Anges W. Yadouleton, Quaneeta Mohktar, Hilda Opoku Frempong, Peace O. Uche, Seyram B. Agbenyo, Kwame Boamah Buabeng, Bernice Twenewaa Sekyere, Ange D. Dossou, Keren O. Attiku, Joyce Appiah-Kubi, Benjamin I.B. Hounkpatin, Bright Adu
hCoV-19/Bhutan/RCDC0154/2022	EPI_ISL_17967075	2022-01-12	Asia	Bhutan	Paro	Royal Centre for Disease Control	Royal Centre for Disease Control	Sonam Gyeltshen, Tshering Dorji, Tshering Pelki, Kunzang Dorji & Sonam Wangchuk
hCoV-19/Bhutan/RCDC0157/2022	EPI_ISL_17967078	2022-01-06	Asia	Bhutan	Phuntsholing	Royal Centre for Disease Control	Royal Centre for Disease Control	Sonam Gyeltshen, Tshering Dorji, Tshering Pelki, Kunzang Dorji & Sonam Wangchuk
hCoV-19/Bhutan/RCDC0159/2022	EPI_ISL_17967080	2022-01-06	Asia	Bhutan	Phuntsholing	Royal Centre for Disease Control	Royal Centre for Disease Control	Sonam Gyeltshen, Tshering Dorji, Tshering Pelki, Kunzang Dorji & Sonam Wangchuk
hCoV-19/Bolivia/SAN-UPCH-3314/2021	EPI_ISL_13845404	2021-12-23	South America	Bolivia	Santa Cruz	Laboratorio de Diagnóstico e Investigación BIOSCIENCE SRL	Laboratorio de Genómica Microbiana, Universidad Peruana Cayetano Heredia	Esdenka Pérez, Mauricio Prado, Freddy Tinajeros, Paula Carballo, Alejandra Dávila-Barclay, Guillermo Salvatierra, Diego Cuicapuza, Janet Huancachoque, Pablo Tsukayama
hCoV-19/Bolivia/SAN-UPCH-3326/2021	EPI_ISL_13845413	2021-12-28	South America	Bolivia	Santa Cruz	Laboratorio de Diagnóstico e Investigación BIOSCIENCE SRL	Laboratorio de Genómica Microbiana, Universidad Peruana Cayetano Heredia	Esdenka Pérez, Mauricio Prado, Freddy Tinajeros, Paula Carballo, Alejandra Dávila-Barclay, Guillermo Salvatierra, Diego Cuicapuza, Janet Huancachoque, Pablo Tsukayama
hCoV-19/Bolivia/SAN-UPCH-3337/2021	EPI_ISL_13845422	2021-12-29	South America	Bolivia	Santa Cruz	Laboratorio de Diagnóstico e Investigación BIOSCIENCE SRL	Laboratorio de Genómica Microbiana, Universidad Peruana Cayetano Heredia	Esdenka Pérez, Mauricio Prado, Freddy Tinajeros, Paula Carballo, Alejandra Dávila-Barclay, Guillermo Salvatierra, Diego Cuicapuza, Janet Huancachoque, Pablo Tsukayama
hCoV-19/Bolivia/SAN-UPCH-3338/2021	EPI_ISL_13845423	2021-12-29	South America	Bolivia	Santa Cruz	Laboratorio de Diagnóstico e Investigación BIOSCIENCE SRL	Laboratorio de Genómica Microbiana, Universidad Peruana Cayetano Heredia	Esdenka Pérez, Mauricio Prado, Freddy Tinajeros, Paula Carballo, Alejandra Dávila-Barclay, Guillermo Salvatierra, Diego Cuicapuza, Janet Huancachoque, Pablo Tsukayama
hCoV-19/Bolivia/SAN-UPCH-3340/2021	EPI_ISL_13845424	2021-12-29	South America	Bolivia	Santa Cruz	Laboratorio de Diagnóstico e Investigación BIOSCIENCE SRL	Laboratorio de Genómica Microbiana, Universidad Peruana Cayetano Heredia	Esdenka Pérez, Mauricio Prado, Freddy Tinajeros, Paula Carballo, Alejandra Dávila-Barclay, Guillermo Salvatierra, Diego Cuicapuza, Janet Huancachoque, Pablo Tsukayama
hCoV-19/Bolivia/SAN-UPCH-3343/2021	EPI_ISL_13845425	2021-12-30	South America	Bolivia	Santa Cruz	Laboratorio de Diagnóstico e Investigación BIOSCIENCE SRL	Laboratorio de Genómica Microbiana, Universidad Peruana Cayetano Heredia	Esdenka Pérez, Mauricio Prado, Freddy Tinajeros, Paula Carballo, Alejandra Dávila-Barclay, Guillermo Salvatierra, Diego Cuicapuza, Janet Huancachoque, Pablo Tsukayama
hCoV-19/Bolivia/SAN-UPCH-3347/2021	EPI_ISL_13845428	2021-12-29	South America	Bolivia	Santa Cruz	Laboratorio de Diagnóstico e Investigación BIOSCIENCE SRL	Laboratorio de Genómica Microbiana, Universidad Peruana Cayetano Heredia	Esdenka Pérez, Mauricio Prado, Freddy Tinajeros, Paula Carballo, Alejandra Dávila-Barclay, Guillermo Salvatierra, Diego Cuicapuza, Janet Huancachoque, Pablo Tsukayama
hCoV-19/Bolivia/SAN-UPCH-3374/2022	EPI_ISL_13845444	2022-01-02	South America	Bolivia	Santa Cruz	Laboratorio de Diagnóstico e Investigación BIOSCIENCE SRL	Laboratorio de Genómica Microbiana, Universidad Peruana Cayetano Heredia	Esdenka Pérez, Mauricio Prado, Freddy Tinajeros, Paula Carballo, Alejandra Dávila-Barclay, Guillermo Salvatierra, Diego Cuicapuza, Janet Huancachoque, Pablo Tsukayama
hCoV-19/Bolivia/SAN-UPCH-3376/2022	EPI_ISL_13845446	2022-01-03	South America	Bolivia	Santa Cruz	Laboratorio de Diagnóstico e Investigación BIOSCIENCE SRL	Laboratorio de Genómica Microbiana, Universidad Peruana Cayetano Heredia	Esdenka Pérez, Mauricio Prado, Freddy Tinajeros, Paula Carballo, Alejandra Dávila-Barclay, Guillermo Salvatierra, Diego Cuicapuza, Janet Huancachoque, Pablo Tsukayama
hCoV-19/Bonaire/BQ-RIVM-77957/2021	EPI_ISL_8586777	2021-12-20	South America	Bonaire	Bonaire	National Institute for Public Health and the Environment (RIVM)	National Institute for Public Health and the Environment (RIVM)	Adam Meijer, Harry Vennema, Dirk Eggink, Jeroen Cremer, Sharon van den Brink, Bas van der Veer, AnneMarie van den Brandt, Lisa Wijsman, Kim Freriks, Ryanne Jaarsma, Lynn Aarts, Sanne Bos, Jil Kocken, Jordy de Bakker, Stijn van Rossum, Linda van Someren, Florian Zwagemaker, Dennis Schmitz, Annelies Kroneman, Karim Hajji, Ivo van Walle, Chantal Reusken
hCoV-19/Bonaire/BQ-RIVM-79960/2021	EPI_ISL_8723989	2021-12-24	South America	Bonaire	Bonaire	National Institute for Public Health and the Environment (RIVM)	National Institute for Public Health and the Environment (RIVM)	Adam Meijer, Harry Vennema, Dirk Eggink, Jeroen Cremer, Sharon van den Brink, Bas van der Veer, AnneMarie van den Brandt, Lisa Wijsman, Kim Freriks, Ryanne Jaarsma, Lynn Aarts, Sanne Bos, Jil Kocken, Jordy de Bakker, Afke Vogelzang, Linda van Someren, Florian Zwagemaker, Dennis Schmitz, Annelies Kroneman, Karim Hajji, Ivo van Walle, Chantal Reusken
hCoV-19/Bonaire/BQ-RIVM-79964/2021	EPI_ISL_8723993	2021-12-24	South America	Bonaire	Bonaire	National Institute for Public Health and the Environment (RIVM)	National Institute for Public Health and the Environment (RIVM)	Adam Meijer, Harry Vennema, Dirk Eggink, Jeroen Cremer, Sharon van den Brink, Bas van der Veer, AnneMarie van den Brandt, Lisa Wijsman, Kim Freriks, Ryanne Jaarsma, Lynn Aarts, Sanne Bos, Jil Kocken, Jordy de Bakker, Afke Vogelzang, Linda van Someren, Florian Zwagemaker, Dennis Schmitz, Annelies Kroneman, Karim Hajji, Ivo van Walle, Chantal Reusken
hCoV-19/Bonaire/BQ-RIVM-79996/2021	EPI_ISL_8724025	2021-12-28	South America	Bonaire	Bonaire	National Institute for Public Health and the Environment (RIVM)	National Institute for Public Health and the Environment (RIVM)	Adam Meijer, Harry Vennema, Dirk Eggink, Jeroen Cremer, Sharon van den Brink, Bas van der Veer, AnneMarie van den Brandt, Lisa Wijsman, Kim Freriks, Ryanne Jaarsma, Lynn Aarts, Sanne Bos, Jil Kocken, Jordy de Bakker, Afke Vogelzang, Linda van Someren, Florian Zwagemaker, Dennis Schmitz, Annelies Kroneman, Karim Hajji, Ivo van Walle, Chantal Reusken
hCoV-19/Bonaire/BQ-RIVM-79999/2021	EPI_ISL_8724028	2021-12-28	South America	Bonaire	Bonaire	National Institute for Public Health and the Environment (RIVM)	National Institute for Public Health and the Environment (RIVM)	Adam Meijer, Harry Vennema, Dirk Eggink, Jeroen Cremer, Sharon van den Brink, Bas van der Veer, AnneMarie van den Brandt, Lisa Wijsman, Kim Freriks, Ryanne Jaarsma, Lynn Aarts, Sanne Bos, Jil Kocken, Jordy de Bakker, Afke Vogelzang, Linda van Someren, Florian Zwagemaker, Dennis Schmitz, Annelies Kroneman, Karim Hajji, Ivo van Walle, Chantal Reusken
hCoV-19/Bonaire/BQ-RIVM-82771/2022	EPI_ISL_9184780	2022-01-07	South America	Bonaire	Bonaire	National Institute for Public Health and the Environment (RIVM)	National Institute for Public Health and the Environment (RIVM)	Adam Meijer, Harry Vennema, Dirk Eggink, Jeroen Cremer, Sharon van den Brink, Bas van der Veer, AnneMarie van den Brandt, Lisa Wijsman, Kim Freriks, Ryanne Jaarsma, Lynn Aarts, Sanne Bos, Jil Kocken, Jordy de Bakker, Afke Vogelzang, Linda van Someren, Florian Zwagemaker, Dennis Schmitz, Annelies Kroneman, Karim Hajji, Ivo van Walle, Chantal Reusken
hCoV-19/Bonaire/BQ-RIVM-86108/2022	EPI_ISL_9776689	2022-01-24	South America	Bonaire	Bonaire	National Institute for Public Health and the Environment (RIVM)	National Institute for Public Health and the Environment (RIVM)	Adam Meijer, Harry Vennema, Dirk Eggink, Jeroen Cremer, Sharon van den Brink, Bas van der Veer, AnneMarie van den Brandt, Lisa Wijsman, Kim Freriks, Ryanne Jaarsma, Lynn Aarts, Sanne Bos, Jil Kocken, Jordy de Bakker, Afke Vogelzang, Linda van Someren, Florian Zwagemaker, Dennis Schmitz, Annelies Kroneman, Karim Hajji, Ivo van Walle, Chantal Reusken
hCoV-19/Bonaire/BQ-RIVM-87369/2022	EPI_ISL_10345970	2022-01-29	South America	Bonaire	Bonaire	National Institute for Public Health and the Environment (RIVM)	National Institute for Public Health and the Environment (RIVM)	Adam Meijer, Harry Vennema, Dirk Eggink, Jeroen Cremer, Sharon van den Brink, Bas van der Veer, AnneMarie van den Brandt, Lisa Wijsman, Kim Freriks, Ryanne Jaarsma, Lynn Aarts, Sanne Bos, Jil Kocken, Jordy de Bakker, Afke Vogelzang, Linda van Someren, Tram Le, Florian Zwagemaker, Dennis Schmitz, Annelies Kroneman, Karim Hajji, Ivo van Walle, Chantal Reusken
hCoV-19/Bonaire/BQ-RIVM-87370/2022	EPI_ISL_10345971	2022-01-29	South America	Bonaire	Bonaire	National Institute for Public Health and the Environment (RIVM)	National Institute for Public Health and the Environment (RIVM)	Adam Meijer, Harry Vennema, Dirk Eggink, Jeroen Cremer, Sharon van den Brink, Bas van der Veer, AnneMarie van den Brandt, Lisa Wijsman, Kim Freriks, Ryanne Jaarsma, Lynn Aarts, Sanne Bos, Jil Kocken, Jordy de Bakker, Afke Vogelzang, Linda van Someren, Tram Le, Florian Zwagemaker, Dennis Schmitz, Annelies Kroneman, Karim Hajji, Ivo van Walle, Chantal Reusken
hCoV-19/Bonaire/BQ-RIVM-88594/2022	EPI_ISL_10696294	2022-02-04	South America	Bonaire	Bonaire	National Institute for Public Health and the Environment (RIVM)	National Institute for Public Health and the Environment (RIVM)	Adam Meijer, Harry Vennema, Dirk Eggink, Jeroen Cremer, Sharon van den Brink, Bas van der Veer, AnneMarie van den Brandt, Lisa Wijsman, Kim Freriks, Ryanne Jaarsma, Lynn Aarts, Sanne Bos, Jil Kocken, Jordy de Bakker, Afke Vogelzang, Linda van Someren, Tram Le, Florian Zwagemaker, Dennis Schmitz, Annelies Kroneman, Karim Hajji, Ivo van Walle, Chantal Reusken
hCoV-19/Bonaire/BQ-RIVM-88608/2022	EPI_ISL_10696308	2022-02-07	South America	Bonaire	Bonaire	National Institute for Public Health and the Environment (RIVM)	National Institute for Public Health and the Environment (RIVM)	Adam Meijer, Harry Vennema, Dirk Eggink, Jeroen Cremer, Sharon van den Brink, Bas van der Veer, AnneMarie van den Brandt, Lisa Wijsman, Kim Freriks, Ryanne Jaarsma, Lynn Aarts, Sanne Bos, Jil Kocken, Jordy de Bakker, Afke Vogelzang, Linda van Someren, Tram Le, Florian Zwagemaker, Dennis Schmitz, Annelies Kroneman, Karim Hajji, Ivo van Walle, Chantal Reusken
hCoV-19/Bonaire/BQ-RIVM-88611/2022	EPI_ISL_10696311	2022-02-07	South America	Bonaire	Bonaire	National Institute for Public Health and the Environment (RIVM)	National Institute for Public Health and the Environment (RIVM)	Adam Meijer, Harry Vennema, Dirk Eggink, Jeroen Cremer, Sharon van den Brink, Bas van der Veer, AnneMarie van den Brandt, Lisa Wijsman, Kim Freriks, Ryanne Jaarsma, Lynn Aarts, Sanne Bos, Jil Kocken, Jordy de Bakker, Afke Vogelzang, Linda van Someren, Tram Le, Florian Zwagemaker, Dennis Schmitz, Annelies Kroneman, Karim Hajji, Ivo van Walle, Chantal Reusken
hCoV-19/Bonaire/BQ-RIVM-88615/2022	EPI_ISL_10696315	2022-02-08	South America	Bonaire	Bonaire	National Institute for Public Health and the Environment (RIVM)	National Institute for Public Health and the Environment (RIVM)	Adam Meijer, Harry Vennema, Dirk Eggink, Jeroen Cremer, Sharon van den Brink, Bas van der Veer, AnneMarie van den Brandt, Lisa Wijsman, Kim Freriks, Ryanne Jaarsma, Lynn Aarts, Sanne Bos, Jil Kocken, Jordy de Bakker, Afke Vogelzang, Linda van Someren, Tram Le, Florian Zwagemaker, Dennis Schmitz, Annelies Kroneman, Karim Hajji, Ivo van Walle, Chantal Reusken
hCoV-19/Bonaire/BQ-RIVM-89920/2022	EPI_ISL_10899228	2022-02-11	South America	Bonaire	Bonaire	National Institute for Public Health and the Environment (RIVM)	National Institute for Public Health and the Environment (RIVM)	Adam Meijer, Harry Vennema, Dirk Eggink, Jeroen Cremer, Sharon van den Brink, Bas van der Veer, AnneMarie van den Brandt, Lisa Wijsman, Kim Freriks, Ryanne Jaarsma, Lynn Aarts, Sanne Bos, Jil Kocken, Jordy de Bakker, Afke Vogelzang, Linda van Someren, Tram Le, Florian Zwagemaker, Dennis Schmitz, Annelies Kroneman, Karim Hajji, Ivo van Walle, Chantal Reusken
hCoV-19/Bonaire/BQ-RIVM-89958/2022	EPI_ISL_10899233	2022-02-12	South America	Bonaire	Bonaire	National Institute for Public Health and the Environment (RIVM)	National Institute for Public Health and the Environment (RIVM)	Adam Meijer, Harry Vennema, Dirk Eggink, Jeroen Cremer, Sharon van den Brink, Bas van der Veer, AnneMarie van den Brandt, Lisa Wijsman, Kim Freriks, Ryanne Jaarsma, Lynn Aarts, Sanne Bos, Jil Kocken, Jordy de Bakker, Afke Vogelzang, Linda van Someren, Tram Le, Florian Zwagemaker, Dennis Schmitz, Annelies Kroneman, Karim Hajji, Ivo van Walle, Chantal Reusken
hCoV-19/BosniaandHerzegovina/KCUS170135/2021	EPI_ISL_8479659	2021-12-27	Europe	Bosnia and Herzegovina	Sarajevo	Clinical Center, University of Sarajevo; Unit for Clinical Microbiology	Clinical Center, University of Sarajevo; Unit for Clinical Microbiology	Irma Salimović-Bešić, Amela Dedeić-Ljubović, Edina Zahirović, Sandra Vegar-Zubović, Sebija Izetbegović
hCoV-19/BosniaandHerzegovina/VFS-UNSA-LMGFI1123/2021	EPI_ISL_9015723	2021-12-29	Europe	Bosnia and Herzegovina	Ljubuski	University Clinical Hospital of Mostar, Department of Microbiology and Molecular Diagnostics	University of Sarajevo, Veterinary Faculty, Laboratory for Molecular Diagnostic and Research	Goletic S, Goletic T, Ostojic M, Softic A, Sabic E, Jazic A, Nicevic M, Terzic I, Hodzic A, Herceg I, Skocibusic S
hCoV-19/BosniaandHerzegovina/VFS-UNSA-LMGFI1154/2021	EPI_ISL_9075042	2021-12-31	Europe	Bosnia and Herzegovina	Siroki Brijeg	University Clinical Hospital of Mostar, Department of Microbiology and Molecular Diagnostics	University of Sarajevo, Veterinary Faculty, Laboratory for Molecular Diagnostic and Research	Goletic S, Goletic T, Ostojic M, Softic A, Sabic E, Jazic A, Nicevic M, Terzic I, Hodzic A, Herceg I, Skocibusic S
hCoV-19/BosniaandHerzegovina/VFS-UNSA-LMGFI1162/2021	EPI_ISL_9075030	2021-12-31	Europe	Bosnia and Herzegovina	Livno	University Clinical Hospital of Mostar, Department of Microbiology and Molecular Diagnostics	University of Sarajevo, Veterinary Faculty, Laboratory for Molecular Diagnostic and Research	Goletic S, Goletic T, Ostojic M, Softic A, Sabic E, Jazic A, Nicevic M, Terzic I, Hodzic A, Herceg I, Skocibusic S
hCoV-19/BosniaandHerzegovina/VFS-UNSA-LMGFI1163/2021	EPI_ISL_9075031	2021-12-31	Europe	Bosnia and Herzegovina	Livno	University Clinical Hospital of Mostar, Department of Microbiology and Molecular Diagnostics	University of Sarajevo, Veterinary Faculty, Laboratory for Molecular Diagnostic and Research	Goletic S, Goletic T, Ostojic M, Softic A, Sabic E, Jazic A, Nicevic M, Terzic I, Hodzic A, Herceg I, Skocibusic S
hCoV-19/BosniaandHerzegovina/VFS-UNSA-LMGFI1172/2022	EPI_ISL_9075048	2022-01-05	Europe	Bosnia and Herzegovina	Mostar	University Clinical Hospital of Mostar, Department of Microbiology and Molecular Diagnostics	University of Sarajevo, Veterinary Faculty, Laboratory for Molecular Diagnostic and Research	Goletic S, Goletic T, Ostojic M, Softic A, Sabic E, Jazic A, Nicevic M, Terzic I, Hodzic A, Herceg I, Skocibusic S
hCoV-19/BosniaandHerzegovina/VFS-UNSA-LMGFI1192/2022	EPI_ISL_9075040	2022-01-04	Europe	Bosnia and Herzegovina	Stolac	University Clinical Hospital of Mostar, Department of Microbiology and Molecular Diagnostics	University of Sarajevo, Veterinary Faculty, Laboratory for Molecular Diagnostic and Research	Goletic S, Goletic T, Ostojic M, Softic A, Sabic E, Jazic A, Nicevic M, Terzic I, Hodzic A, Herceg I, Skocibusic S
hCoV-19/BosniaandHerzegovina/VFS-UNSA-LMGFI1196/2022	EPI_ISL_9075015	2022-01-06	Europe	Bosnia and Herzegovina	Mostar	University Clinical Hospital of Mostar, Department of Microbiology and Molecular Diagnostics	University of Sarajevo, Veterinary Faculty, Laboratory for Molecular Diagnostic and Research	Goletic S, Goletic T, Ostojic M, Softic A, Sabic E, Jazic A, Nicevic M, Terzic I, Hodzic A, Herceg I, Skocibusic S
hCoV-19/BosniaandHerzegovina/VFS-UNSA-LMGFI1203/2022	EPI_ISL_9075057	2022-01-04	Europe	Bosnia and Herzegovina	Mostar	University Clinical Hospital of Mostar, Department of Microbiology and Molecular Diagnostics	University of Sarajevo, Veterinary Faculty, Laboratory for Molecular Diagnostic and Research	Goletic S, Goletic T, Ostojic M, Softic A, Sabic E, Jazic A, Nicevic M, Terzic I, Hodzic A, Herceg I, Skocibusic S
hCoV-19/BosniaandHerzegovina/VFS-UNSA-LMGFI1211/2022	EPI_ISL_9075052	2022-01-05	Europe	Bosnia and Herzegovina	Mostar	University Clinical Hospital of Mostar, Department of Microbiology and Molecular Diagnostics	University of Sarajevo, Veterinary Faculty, Laboratory for Molecular Diagnostic and Research	Goletic S, Goletic T, Ostojic M, Softic A, Sabic E, Jazic A, Nicevic M, Terzic I, Hodzic A, Herceg I, Skocibusic S
hCoV-19/BosniaandHerzegovina/VFS-UNSA-LMGFI1213/2022	EPI_ISL_9075022	2022-01-05	Europe	Bosnia and Herzegovina	Mostar	University Clinical Hospital of Mostar, Department of Microbiology and Molecular Diagnostics	University of Sarajevo, Veterinary Faculty, Laboratory for Molecular Diagnostic and Research	Goletic S, Goletic T, Ostojic M, Softic A, Sabic E, Jazic A, Nicevic M, Terzic I, Hodzic A, Herceg I, Skocibusic S
hCoV-19/Botswana/R104B35_BHP_985909/2022	EPI_ISL_11526220	2022-02-03	Africa	Botswana	Greater Gaborone	National Health Laboratory	Botswana Harvard HIV Reference Laboratory	Sikhulile Moyo, Wonderful T. Choga, Dorcas Maruapula, Sefetogi Ramaologa, Thongbotho Mphoyakgosi, Boitumelo Zuze, Legodile Kooepile, Ontlametse T. Bareng, Pamela Smith-Lawrence, Kgomotso Moruisi, Shirley Johane, Roger Shapiro, Shahin Lockman, Joseph Makhema, Mphaphi B. Mbulawa, Mosepele Mosepele, Simani Gaseitsiwe
hCoV-19/Botswana/R225B36_BHP_0041NOS/2022	EPI_ISL_17960376	2022-01-03	Africa	Botswana	Greater Gaborone	Botswana Harvard HIV Reference Laboratory	Botswana Harvard HIV Reference Laboratory	Kwana Lechiile, Wonderful T. Choga, Margaret Mokomane, Simani Gaseitsiwe, Gofaone Bagatiseng, Maggie Woo-Kinshella, Iryan Kadya, Jonathan Strysko, Dorcas Maruapula, Boitumelo Zuze, Legodile Kooepile, Nokuthula Ndlovu, Patience Motshosi, Kedumetse Seru, M Mosepele Mosepele, David Godfarb, Sikhulile Moyo
hCoV-19/Botswana/R63B60_BHP_932968/2021	EPI_ISL_8608090	2021-12-28	Africa	Botswana	Southern East	Botswana Harvard HIV Reference Laboratory	Botswana Harvard HIV Reference Laboratory	Sikhulile Moyo, Wonderful T. Choga, Dorcas Maruapula, Keoratile Ntshambiwa, Sefetogi Ramaologa, Thongbotho Mphoyakgosi, Boitumelo Zuze, Botshelo Radibe, Legodile Kooepile, Ontlametse T. Bareng, Pamela Smith-Lawrence, Kgomotso Moruisi, Roger Shapiro, Shahin Lockman, Joseph Makhema, Mphaphi B. Mbulawa, Mosepele Mosepele, Simani Gaseitsiwe
hCoV-19/Botswana/R63B88_BHP_AAC51557/2022	EPI_ISL_8608115	2022-01-04	Africa	Botswana	Ghanzi	Botswana Harvard HIV Reference Laboratory	Botswana Harvard HIV Reference Laboratory	Sikhulile Moyo, Wonderful T. Choga, Dorcas Maruapula, Keoratile Ntshambiwa, Sefetogi Ramaologa, Thongbotho Mphoyakgosi, Boitumelo Zuze, Botshelo Radibe, Legodile Kooepile, Ontlametse T. Bareng, Pamela Smith-Lawrence, Kgomotso Moruisi, Roger Shapiro, Shahin Lockman, Joseph Makhema, Mphaphi B. Mbulawa, Mosepele Mosepele, Simani Gaseitsiwe
hCoV-19/Botswana/R64B45_BHP_931897/2022	EPI_ISL_8637955	2022-01-01	Africa	Botswana	Southern East	Botswana Harvard HIV Reference Laboratory	Botswana Harvard HIV Reference Laboratory	Sikhulile Moyo, Wonderful T. Choga, Dorcas Maruapula, Keoratile Ntshambiwa, Sefetogi Ramaologa, Thongbotho Mphoyakgosi, Boitumelo Zuze, Botshelo Radibe, Legodile Kooepile, Ontlametse T. Bareng, Pamela Smith-Lawrence, Kgomotso Moruisi, Roger Shapiro, Shahin Lockman, Joseph Makhema, Mphaphi B. Mbulawa, Mosepele Mosepele, Simani Gaseitsiwe
hCoV-19/Botswana/R64B64_BHP_931877/2022	EPI_ISL_8637972	2022-01-01	Africa	Botswana	Southern East	Botswana Harvard HIV Reference Laboratory	Botswana Harvard HIV Reference Laboratory	Sikhulile Moyo, Wonderful T. Choga, Dorcas Maruapula, Keoratile Ntshambiwa, Sefetogi Ramaologa, Thongbotho Mphoyakgosi, Boitumelo Zuze, Botshelo Radibe, Legodile Kooepile, Ontlametse T. Bareng, Pamela Smith-Lawrence, Kgomotso Moruisi, Roger Shapiro, Shahin Lockman, Joseph Makhema, Mphaphi B. Mbulawa, Mosepele Mosepele, Simani Gaseitsiwe
hCoV-19/Botswana/R67B68_BHP_937816/2022	EPI_ISL_8826509	2022-01-05	Africa	Botswana	Central	Palapye Primary Hospital Laboratory	Botswana Harvard HIV Reference Laboratory	Sikhulile Moyo, Wonderful T. Choga, Dorcas Maruapula, Keoratile Ntshambiwa, Sefetogi Ramaologa, Thongbotho Mphoyakgosi, Boitumelo J. L Zuze, Botshelo Radibe, Legodile Kooepile, Ontlametse T. Bareng, Letsibogo Gaoraelwe, Thela Tefelo, Pamela Smith-Lawrence, Kgomotso Moruisi, Roger Shapiro, Shahin Lockman, Joseph Makhema, Mphaphi B. Mbulawa, Mosepele Mosepele, Simani Gaseitsiwe
hCoV-19/Botswana/R68B45_BHP_945197/2022	EPI_ISL_8826554	2022-01-09	Africa	Botswana	Southern East	Botswana Harvard HIV Reference Laboratory	Botswana Harvard HIV Reference Laboratory	Sikhulile Moyo, Wonderful T. Choga, Dorcas Maruapula, Keoratile Ntshambiwa, Sefetogi Ramaologa, Thongbotho Mphoyakgosi, Boitumelo J. L Zuze, Botshelo Radibe, Legodile Kooepile, Ontlametse T. Bareng, Letsibogo Gaoraelwe, Thela Tefelo, Pamela Smith-Lawrence, Kgomotso Moruisi, Roger Shapiro, Shahin Lockman, Joseph Makhema, Mphaphi B. Mbulawa, Mosepele Mosepele, Simani Gaseitsiwe
hCoV-19/Botswana/R69B79_BHP_916378/2021	EPI_ISL_9002845	2021-12-23	Africa	Botswana	Chobe	National Health Laboratory	Botswana Harvard HIV Reference Laboratory	Sikhulile Moyo, Wonderful T. Choga, Dorcas Maruapula, Keoratile Ntshambiwa, Sefetogi Ramaologa, Thongbotho Mphoyakgosi, Boitumelo Zuze, Botshelo Radibe, Legodile Kooepile, Ontlametse T. Bareng, Pamela Smith-Lawrence, Kgomotso Moruisi, Roger Shapiro, Shahin Lockman, Joseph Makhema, Mphaphi B. Mbulawa, Mosepele Mosepele, Simani Gaseitsiwe
hCoV-19/Botswana/R69B82_BHP_916198/2021	EPI_ISL_9002848	2021-12-23	Africa	Botswana	Chobe	National Health Laboratory	Botswana Harvard HIV Reference Laboratory	Sikhulile Moyo, Wonderful T. Choga, Dorcas Maruapula, Keoratile Ntshambiwa, Sefetogi Ramaologa, Thongbotho Mphoyakgosi, Boitumelo Zuze, Botshelo Radibe, Legodile Kooepile, Ontlametse T. Bareng, Pamela Smith-Lawrence, Kgomotso Moruisi, Roger Shapiro, Shahin Lockman, Joseph Makhema, Mphaphi B. Mbulawa, Mosepele Mosepele, Simani Gaseitsiwe
hCoV-19/Brazil/AM-FIOCRUZ-ILMD2200542/2022	EPI_ISL_9194790	2022-01-04	South America	Brazil	Amazonas	Laboratório Central de Saúde Pública do Amazonas - LACEN-AM	Laboratório de Ecologia de Doenças Transmissíveis na Amazônia, Instituto Leônidas e Maria Deane - Fiocruz Amazônia	Arlesson Viana Da Silva, Dejanane Silva, Valdinete Nascimento, Victor Souza, André Corado, Fernanda Nascimento, George Silva, Matilde Mejía, Luciana Gonçalves, Maria Júlia Brandão, Felipe Naveca on behalf of the Fiocruz COVID-19 Genomic Surveillance Network
hCoV-19/Brazil/BA-LACENBA-292437013/2022	EPI_ISL_13140948	2022-02-09	South America	Brazil	Bahia	Central Public Health Laboratory - LACEN -Bahia, Salvador, Brazil	Central Public Health Laboratory - LACEN -Bahia, Salvador, Brazil	Luciana Oliveira, Vanessa Nardy, Gabriela Menezes, Marcela Gómez, Aline Salomão, Jaqueline Gomes, Vagner Fonseca, Marta Giovanetti, Luiz Alcantara, Felicidade Pereira, Arabela Leal
hCoV-19/Brazil/MG-FIOCRUZ-171107CE/2022	EPI_ISL_19730894	2022-01-24	South America	Brazil	Minas Gerais	ESF SAGRADA FAMILIA	Analytical Competence Molecular Epidemiology Lab/ACME, Oswaldo Cruz Foundation, Ceara (FIOCRUZ CE)	Marina Paula da Cunha Oliveira, Cleber Furtado Aksenen, Luzia Gabrielle Zeferino de Castro, Antonia Mayra de Morais França, Rafael Gonçalves Teixeira-Neto, Fabio Miyajima & Fernando Braga Stehling Dias
hCoV-19/Brazil/MT-NVBS14175GENOV045618046613/2022	EPI_ISL_12302827	2022-02-07	South America	Brazil	Mato Grosso	DASA	DASA	Rodrigo Guarischi, Paulo Pierry, Adriano Bonaldi, Cristina Oliveira, Bianca Cota, Luciane Sussuchi, Laryssa Sassi, Keila Orneles, Rodrigo Salazar, Annelise Lopes, Camila Romano, Jose Levi
hCoV-19/Brazil/SC-FIOCRUZ-28472-R1/2022	EPI_ISL_17039514	2022-01-18	South America	Brazil	Santa Catarina	Laboratorio Central de Saude Publica do Estado de Santa Catarina (LACEN/SC)	Laboratory of Respiratory Viruses and Measles, Oswaldo Cruz Institute, FIOCRUZ	Paola Resende, Fernando Motta, Elisa Cavalcante Pereira, Bruna Mendonça da Silva, Jéssica Graça Macedo de Carvalho, Larissa Macedo Pinto, Victor Guimaraes, Darcita Buerger Rovaris, Sandra Bianchini Fernandes, Marilda Siqueira on behalf of the Fiocruz COVID-19 Genomic Surveillance Network
hCoV-19/Brazil/SP-IB_147789/2022	EPI_ISL_9305879	2022-01-02	South America	Brazil	Sao Paulo	HOSPITAL MUNICIPAL DR MARIO GATTI CAMPINAS	Instituto Butantan	Dimas Tadeu Covas, Antonio Jorge Martins, Claudia Renata dos Santos Barros, David Schlesinger, Debora Botequio Moretti, Elaine Cristina Marqueze, Elaine Vieira Santos, Evandra Strazza Rodrigues, Heidge Fukumasu, Jayme Augusto de Souza-Neto, José Salvatore Leister Patané, Luiz Alcantara, Luiz Lehmann Coutinho, Maria Carolina Elias, Maurício Lacerda Nogueira, Rafael dos Santos Bezerra, Raul Machado…
hCoV-19/Brazil/SP-LDMAD-CAMPI1026/2022	EPI_ISL_18985604	2022-01-13	South America	Brazil	Sao Paulo	Laboratorio de Patologia Clinica - UNICAMP	Laboratorio de Estudos de Virus Emergentes	Mariene R. Amorim, Gustavo N. Guimarães, André S. Vieira, Maicon Ricardo Z. Passini, Daniel A. Toledo-Teixeira, Julia Forato, Priscilla P. Barbosa, Emerson S.S. França, Gisele A. Pedroso, Barbara F. N. Carvalho, Tania R. Zaccariotto, Kamila C. S. Krywacz, Ester C. Sabino, Nuno R. Faria, Magnun N. N. Santos, Rodrigo Angerami, Patricia A. F. Leme, Angelica Schreiber, Maria L. Moretti, William M. de…
hCoV-19/Brazil/SP-LDMAD-CAMPI1064/2022	EPI_ISL_18985639	2022-01-17	South America	Brazil	Sao Paulo	Laboratorio de Patologia Clinica - UNICAMP	Laboratorio de Estudos de Virus Emergentes	Mariene R. Amorim, Gustavo N. Guimarães, André S. Vieira, Maicon Ricardo Z. Passini, Daniel A. Toledo-Teixeira, Julia Forato, Priscilla P. Barbosa, Emerson S.S. França, Gisele A. Pedroso, Barbara F. N. Carvalho, Tania R. Zaccariotto, Kamila C. S. Krywacz, Ester C. Sabino, Nuno R. Faria, Magnun N. N. Santos, Rodrigo Angerami, Patricia A. F. Leme, Angelica Schreiber, Maria L. Moretti, William M. de…
hCoV-19/Brazil/SP-LDMAD-CAMPI1070/2022	EPI_ISL_18985645	2022-01-17	South America	Brazil	Sao Paulo	Laboratorio de Patologia Clinica - UNICAMP	Laboratorio de Estudos de Virus Emergentes	Mariene R. Amorim, Gustavo N. Guimarães, André S. Vieira, Maicon Ricardo Z. Passini, Daniel A. Toledo-Teixeira, Julia Forato, Priscilla P. Barbosa, Emerson S.S. França, Gisele A. Pedroso, Barbara F. N. Carvalho, Tania R. Zaccariotto, Kamila C. S. Krywacz, Ester C. Sabino, Nuno R. Faria, Magnun N. N. Santos, Rodrigo Angerami, Patricia A. F. Leme, Angelica Schreiber, Maria L. Moretti, William M. de…
hCoV-19/Brazil/SP-LDMAD-CAMPI1071/2022	EPI_ISL_18985646	2022-01-17	South America	Brazil	Sao Paulo	Laboratorio de Patologia Clinica - UNICAMP	Laboratorio de Estudos de Virus Emergentes	Mariene R. Amorim, Gustavo N. Guimarães, André S. Vieira, Maicon Ricardo Z. Passini, Daniel A. Toledo-Teixeira, Julia Forato, Priscilla P. Barbosa, Emerson S.S. França, Gisele A. Pedroso, Barbara F. N. Carvalho, Tania R. Zaccariotto, Kamila C. S. Krywacz, Ester C. Sabino, Nuno R. Faria, Magnun N. N. Santos, Rodrigo Angerami, Patricia A. F. Leme, Angelica Schreiber, Maria L. Moretti, William M. de…
hCoV-19/BritishVirginIslands/113530/2021	EPI_ISL_8936921	2021-12-21	North America	British Virgin Islands		The Caribbean Public Health Agency	Carrington Lab, Department of Preclinical Sciences, Faculty of Medical Sciences, The University of the West Indies, St Augustine Campus	Nikita S. D. Sahadeo, Anushka Ramjag, Arianne Brown-Jordan, Vernie Ramkissoon, Soren Nicholls, Nicholas Mohammed, Sarah Hill, Irad Potter, Avery Hinds, Risha Singh, SueMin Nathaniel, Nuno Faria, Oliver Pybus, Christopher Oura, Gabriel Escobar, Christine V. F. Carrington
hCoV-19/BritishVirginIslands/113545/2021	EPI_ISL_8936923	2021-12-20	North America	British Virgin Islands		The Caribbean Public Health Agency	Carrington Lab, Department of Preclinical Sciences, Faculty of Medical Sciences, The University of the West Indies, St Augustine Campus	Nikita S. D. Sahadeo, Anushka Ramjag, Arianne Brown-Jordan, Vernie Ramkissoon, Soren Nicholls, Nicholas Mohammed, Sarah Hill, Irad Potter, Avery Hinds, Risha Singh, SueMin Nathaniel, Nuno Faria, Oliver Pybus, Christopher Oura, Gabriel Escobar, Christine V. F. Carrington
hCoV-19/Brunei/7121301063/2021	EPI_ISL_9412956	2021-12-29	Asia	Brunei		National Virology Reference Laboratory	Microbial Genomic Services	Zainun Zaini, Nor Azian Hafneh, Haziq Momin
hCoV-19/Brunei/7122004100/2022	EPI_ISL_9413001	2022-01-05	Asia	Brunei		National Virology Reference Laboratory	Microbial Genomic Services	Zainun Zaini, Nor Azian Hafneh, Haziq Momin
hCoV-19/Brunei/7122007237/2022	EPI_ISL_9731969	2022-01-08	Asia	Brunei		National Virology Reference Laboratory	Microbial Genomic Services	Zainun Zaini, Nor Azian Hafneh, Haziq Momin
hCoV-19/Brunei/7122007443/2022	EPI_ISL_9731964	2022-01-08	Asia	Brunei		National Virology Reference Laboratory	Microbial Genomic Services	Zainun Zaini, Nor Azian Hafneh, Haziq Momin
hCoV-19/Brunei/7122008937/2022	EPI_ISL_9731927	2022-01-08	Asia	Brunei		National Virology Reference Laboratory	Microbial Genomic Services	Zainun Zaini, Nor Azian Hafneh, Haziq Momin
hCoV-19/Brunei/7122013033/2022	EPI_ISL_10798404	2022-01-12	Asia	Brunei		National Virology Reference Laboratory	Microbial Genomic Services	Zainun Zaini, Nor Azian Hafneh, Haziq Momin
hCoV-19/Brunei/7122022558/2022	EPI_ISL_12004483	2022-01-22	Asia	Brunei		National Virology Reference Laboratory, Department of Laboratory Services	Microbial Genomic Services, Clinical Molecular Diagnostic Laboratory For Infectious Disease	Zainun Zaini, Nor Azian Hafneh, Haziq Momin
hCoV-19/Brunei/7122031548/2022	EPI_ISL_10804941	2022-02-02	Asia	Brunei		National Virology Reference Laboratory	Microbial Genomic Services	Zainun Zaini, Nor Azian Hafneh, Haziq Momin
hCoV-19/Brunei/7122031656/2022	EPI_ISL_10804942	2022-02-02	Asia	Brunei		National Virology Reference Laboratory	Microbial Genomic Services	Zainun Zaini, Nor Azian Hafneh, Haziq Momin
hCoV-19/Brunei/7122036418/2022	EPI_ISL_10805956	2022-02-06	Asia	Brunei		National Virology Reference Laboratory	Microbial Genomic Services	Zainun Zaini, Nor Azian Hafneh, Haziq Momin
hCoV-19/Brunei/7122037648/2022	EPI_ISL_10805981	2022-02-07	Asia	Brunei		National Virology Reference Laboratory	Microbial Genomic Services	Zainun Zaini, Nor Azian Hafneh, Haziq Momin
hCoV-19/Brunei/7921022979/2021	EPI_ISL_9412957	2021-12-29	Asia	Brunei		National Virology Reference Laboratory	Microbial Genomic Services	Zainun Zaini, Nor Azian Hafneh, Haziq Momin
hCoV-19/Brunei/9221178080/2021	EPI_ISL_9412955	2021-12-27	Asia	Brunei		National Virology Reference Laboratory	Microbial Genomic Services	Zainun Zaini, Nor Azian Hafneh, Haziq Momin
hCoV-19/Brunei/9222019569/2022	EPI_ISL_10804829	2022-01-19	Asia	Brunei		National Virology Reference Laboratory	Microbial Genomic Services	Zainun Zaini, Nor Azian Hafneh, Haziq Momin
hCoV-19/Brunei/9822003714/2022	EPI_ISL_10798384	2022-01-10	Asia	Brunei		National Virology Reference Laboratory	Microbial Genomic Services	Zainun Zaini, Nor Azian Hafneh, Haziq Momin
hCoV-19/Bulgaria/22BG-EU_013672_Pl130/2021	EPI_ISL_10510276	2021-12-20	Europe	Bulgaria	Sofia	National Center of Infectious and Parasitic Diseases	National Center of Infectious and Parasitic Diseases	Alexiev et al
hCoV-19/Bulgaria/22BG-EU_015593_Pl147/2022	EPI_ISL_10444682	2022-01-12	Europe	Bulgaria	Pleven	National Center of Infectious and Parasitic Diseases	National Center of Infectious and Parasitic Diseases	Alexiev et al
hCoV-19/Bulgaria/22BG-EU_016588_Pl155/2022	EPI_ISL_11734015	2022-01-26	Europe	Bulgaria	Pazardzhik	National Center of Infectious and Parasitic Diseases	National Center of Infectious and Parasitic Diseases	Alexiev et al
hCoV-19/Bulgaria/22BG-EU_016710_Pl157/2022	EPI_ISL_11734131	2022-01-18	Europe	Bulgaria	Kyustendil	National Center of Infectious and Parasitic Diseases	National Center of Infectious and Parasitic Diseases	Alexiev et al
hCoV-19/Bulgaria/22BG-EU_018385_Pl172/2022	EPI_ISL_13179844	2022-02-10	Europe	Bulgaria	Plovdiv	National Center of Infectious and Parasitic Diseases	National Center of Infectious and Parasitic Diseases	Alexiev et al
hCoV-19/Bulgaria/22BG-EU_018804_Pl177/2022	EPI_ISL_13180233	2022-02-17	Europe	Bulgaria	Ruse	National Center of Infectious and Parasitic Diseases	National Center of Infectious and Parasitic Diseases	Alexiev et al
hCoV-19/Bulgaria/22BG-EU_019328_Pl182/2022	EPI_ISL_13180728	2022-02-14	Europe	Bulgaria	Sofia	National Center of Infectious and Parasitic Diseases	National Center of Infectious and Parasitic Diseases	Alexiev et al
hCoV-19/Bulgaria/22BG-EU_020708_Pl195/2022	EPI_ISL_14889370	2022-03-31	Europe	Bulgaria	Stara Zagora	National Center of Infectious and Parasitic Diseases	National Center of Infectious and Parasitic Diseases	Alexiev et al
hCoV-19/Bulgaria/22BG-NC_014052_R23/2021	EPI_ISL_9168819	2021-12-28	Europe	Bulgaria	Sofia	National Center of Infectious and Parasitic Diseases	National Center of Infectious and Parasitic Diseases	Alexiev et al
hCoV-19/Bulgaria/22BG-NC_014075_R23/2021	EPI_ISL_9168840	2021-12-30	Europe	Bulgaria	Plovdiv	National Center of Infectious and Parasitic Diseases	National Center of Infectious and Parasitic Diseases	Alexiev et al
hCoV-19/Bulgaria/22BG-NC_018251_R29/2022	EPI_ISL_15037256	2022-02-08	Europe	Bulgaria	Pazardzhik	National Center of Infectious and Parasitic Diseases	National Center of Infectious and Parasitic Diseases	Alexiev et al
hCoV-19/Bulgaria/22BG-NC_018261_R29/2022	EPI_ISL_15037247	2022-02-01	Europe	Bulgaria	Ruse	National Center of Infectious and Parasitic Diseases	National Center of Infectious and Parasitic Diseases	Alexiev et al
hCoV-19/Burundi/424-23-12-021-BI/2021	EPI_ISL_13298629	2021-12-25	Africa	Burundi		Institut National de Santé Publique, Laboratoire National de Référence, Bujumbura, Burundi	Institut Pasteur de Dakar	Nduwimana Cassien, Diallo Amadou, Diagne Moussa Moise, Dia Ndongo, Loucoubar Cheikh, Faye Ousmane
hCoV-19/Burundi/464-23-12-021-BI/2021	EPI_ISL_13298662	2021-12-27	Africa	Burundi		Institut National de Santé Publique, Laboratoire National de Référence, Bujumbura, Burundi	Institut Pasteur de Dakar	Nduwimana Cassien, Diallo Amadou, Diagne Moussa Moise, Dia Ndongo, Loucoubar Cheikh, Faye Ousmane
hCoV-19/Burundi/472-23-12-021-BI/2021	EPI_ISL_13298670	2021-12-27	Africa	Burundi		Institut National de Santé Publique, Laboratoire National de Référence, Bujumbura, Burundi	Institut Pasteur de Dakar	Nduwimana Cassien, Diallo Amadou, Diagne Moussa Moise, Dia Ndongo, Loucoubar Cheikh, Faye Ousmane
hCoV-19/CaboVerde/1496/2022	EPI_ISL_11270562	2022-01-03	Africa	Cabo Verde	Santiago	Virology Laboratory of Praia	Institut Pasteur de Dakar	Sanders Kevin, Diallo Amadou, Diagne Moussa Moïse, Isaias Varela, Dia Ndongo, Sankhe Safietou, Marieme Top, Ndiaye Ndack, Loucoubar Cheikh, Faye Ousmane, da Luz Lima Mendonça Maria, Sall Amadou Alpha
hCoV-19/CaboVerde/1582/2022	EPI_ISL_11270641	2022-01-05	Africa	Cabo Verde	Santiago	Virology Laboratory of Praia	Institut Pasteur de Dakar	Sanders Kevin, Diallo Amadou, Diagne Moussa Moïse, Isaias Varela, Dia Ndongo, Sankhe Safietou, Marieme Top, Ndiaye Ndack, Loucoubar Cheikh, Faye Ousmane, da Luz Lima Mendonça Maria, Sall Amadou Alpha
hCoV-19/Caboverde/219/2021	EPI_ISL_11270647	2021-12-31	Africa	Cabo Verde	Santiago	Virology Laboratory of Praia	Institut Pasteur de Dakar	Sanders Kevin, Diallo Amadou, Diagne Moussa Moïse, Isaias Varela, Dia Ndongo, Sankhe Safietou, Marieme Top, Ndiaye Ndack, Loucoubar Cheikh, Faye Ousmane, da Luz Lima Mendonça Maria, Sall Amadou Alpha
hCoV-19/CaboVerde/2648/2022	EPI_ISL_11270570	2022-01-07	Africa	Cabo Verde	Santiago	Virology Laboratory of Praia	Institut Pasteur de Dakar	Sanders Kevin, Diallo Amadou, Diagne Moussa Moïse, Isaias Varela, Dia Ndongo, Sankhe Safietou, Marieme Top, Ndiaye Ndack, Loucoubar Cheikh, Faye Ousmane, da Luz Lima Mendonça Maria, Sall Amadou Alpha
hCoV-19/CaboVerde/43500/2021	EPI_ISL_11270579	2021-12-28	Africa	Cabo Verde	Santiago	Virology Laboratory of Praia	Institut Pasteur de Dakar	Sanders Kevin, Diallo Amadou, Diagne Moussa Moïse, Isaias Varela, Dia Ndongo, Sankhe Safietou, Marieme Top, Ndiaye Ndack, Loucoubar Cheikh, Faye Ousmane, da Luz Lima Mendonça Maria, Sall Amadou Alpha
hCoV-19/CaboVerde/44029/2021	EPI_ISL_11270589	2021-12-29	Africa	Cabo Verde	Santiago	Virology Laboratory of Praia	Institut Pasteur de Dakar	Sanders Kevin, Diallo Amadou, Diagne Moussa Moïse, Isaias Varela, Dia Ndongo, Sankhe Safietou, Marieme Top, Ndiaye Ndack, Loucoubar Cheikh, Faye Ousmane, da Luz Lima Mendonça Maria, Sall Amadou Alpha
hCoV-19/CaboVerde/SL0013/2022	EPI_ISL_11270668	2022-01-03	Africa	Cabo Verde	Sal	Virology Laboratory of Sal	Institut Pasteur de Dakar	Sanders Kevin, Diallo Amadou, Diagne Moussa Moïse, Isaias Varela, Dia Ndongo, Sankhe Safietou, Marieme Top, Ndiaye Ndack, Loucoubar Cheikh, Faye Ousmane, da Luz Lima Mendonça Maria, Sall Amadou Alpha
hCoV-19/CaboVerde/SL0119/2022	EPI_ISL_11270686	2022-01-04	Africa	Cabo Verde	Sal	Virology Laboratory of Sal	Institut Pasteur de Dakar	Sanders Kevin, Diallo Amadou, Diagne Moussa Moïse, Isaias Varela, Dia Ndongo, Sankhe Safietou, Marieme Top, Ndiaye Ndack, Loucoubar Cheikh, Faye Ousmane, da Luz Lima Mendonça Maria, Sall Amadou Alpha
hCoV-19/CaboVerde/SL0265/2022	EPI_ISL_11270691	2022-01-07	Africa	Cabo Verde	Sal	Virology Laboratory of Sal	Institut Pasteur de Dakar	Sanders Kevin, Diallo Amadou, Diagne Moussa Moïse, Isaias Varela, Dia Ndongo, Sankhe Safietou, Marieme Top, Ndiaye Ndack, Loucoubar Cheikh, Faye Ousmane, da Luz Lima Mendonça Maria, Sall Amadou Alpha
hCoV-19/CaboVerde/SL0456/2022	EPI_ISL_11270669	2022-01-17	Africa	Cabo Verde	Sal	Virology Laboratory of Sal	Institut Pasteur de Dakar	Sanders Kevin, Diallo Amadou, Diagne Moussa Moïse, Isaias Varela, Dia Ndongo, Sankhe Safietou, Marieme Top, Ndiaye Ndack, Loucoubar Cheikh, Faye Ousmane, da Luz Lima Mendonça Maria, Sall Amadou Alpha
hCoV-19/CaboVerde/SL7710/2021	EPI_ISL_11270675	2021-12-31	Africa	Cabo Verde	Sal	Virology Laboratory of Sal	Institut Pasteur de Dakar	Sanders Kevin, Diallo Amadou, Diagne Moussa Moïse, Isaias Varela, Dia Ndongo, Sankhe Safietou, Marieme Top, Ndiaye Ndack, Loucoubar Cheikh, Faye Ousmane, da Luz Lima Mendonça Maria, Sall Amadou Alpha
hCoV-19/CaboVerde/ST4906/2022	EPI_ISL_14076720	2022-02-06	Africa	Cabo Verde	Santiago	Virology Laboratory of Praia	Instituto Nacional de Saúde Pública (INSP)	Kevin Sanders, Maria da Luz Lima
hCoV-19/CaboVerde/ST4907/2022	EPI_ISL_14076721	2022-02-06	Africa	Cabo Verde	Santiago	Virology Laboratory of Praia	Instituto Nacional de Saúde Pública (INSP)	Kevin Sanders, Maria da Luz Lima
hCoV-19/CaboVerde/ST4923/2022	EPI_ISL_14076722	2022-02-07	Africa	Cabo Verde	Santiago	Virology Laboratory of Praia	Instituto Nacional de Saúde Pública (INSP)	Kevin Sanders, Maria da Luz Lima
hCoV-19/CaboVerde/ST4946/2022	EPI_ISL_14076723	2022-02-08	Africa	Cabo Verde	Santiago	Virology Laboratory of Praia	Instituto Nacional de Saúde Pública (INSP)	Kevin Sanders, Maria da Luz Lima
hCoV-19/CaboVerde/SV29723/2021	EPI_ISL_11270707	2021-12-21	Africa	Cabo Verde	Sao Vicente	Virology Laboratory of São Vicente	Institut Pasteur de Dakar	Sanders Kevin, Diallo Amadou, Diagne Moussa Moïse, Isaias Varela, Dia Ndongo, Sankhe Safietou, Marieme Top, Ndiaye Ndack, Loucoubar Cheikh, Faye Ousmane, da Luz Lima Mendonça Maria, Sall Amadou Alpha
hCoV-19/CaboVerde/SV30131/2021	EPI_ISL_11270717	2021-12-28	Africa	Cabo Verde	Santo Antao	Virology Laboratory of São Vicente	Institut Pasteur de Dakar	Sanders Kevin, Diallo Amadou, Diagne Moussa Moïse, Isaias Varela, Dia Ndongo, Sankhe Safietou, Marieme Top, Ndiaye Ndack, Loucoubar Cheikh, Faye Ousmane, da Luz Lima Mendonça Maria, Sall Amadou Alpha
hCoV-19/Cambodia/894684/2021	EPI_ISL_7866754	2021-12-19	Asia	Cambodia		Institut Pasteur du Cambodge, Virology Unit	Institut Pasteur du Cambodge, Virology Unit	Leakhena Pum, Sophoannadedh Rath, Cecile Troupin, Jurre Y Siegers, Ly Sovann, Kraing Sidonn, Yi Sengdoeurn, Chin Savuth, Chau Darapheak, Veasna Duong, Erik A Karlsson
hCoV-19/Cambodia/899730/2021	EPI_ISL_8519869	2021-12-30	Asia	Cambodia		Virology Unit, Institut Pasteur du Cambodge	Virology Unit, Institut Pasteur du Cambodge	Leakhena Pum, Sophoannadedh Rath, Cecile Troupin, Jurre Y Siegers, Ly Sovann, Kraing Sidonn, Yi Sengdoeurn, Chin Savuth, Chau Darapheak, Veasna Duong, Erik A Karlsson
hCoV-19/Cambodia/899731/2021	EPI_ISL_8519870	2021-12-30	Asia	Cambodia		Virology Unit, Institut Pasteur du Cambodge	Virology Unit, Institut Pasteur du Cambodge	Leakhena Pum, Sophoannadedh Rath, Cecile Troupin, Jurre Y Siegers, Ly Sovann, Kraing Sidonn, Yi Sengdoeurn, Chin Savuth, Chau Darapheak, Veasna Duong, Erik A Karlsson
hCoV-19/Cambodia/899916/2021	EPI_ISL_8519878	2021-12-31	Asia	Cambodia		Virology Unit, Institut Pasteur du Cambodge	Virology Unit, Institut Pasteur du Cambodge	Leakhena Pum, Sophoannadedh Rath, Cecile Troupin, Jurre Y Siegers, Ly Sovann, Kraing Sidonn, Yi Sengdoeurn, Chin Savuth, Chau Darapheak, Veasna Duong, Erik A Karlsson
hCoV-19/Cambodia/899917/2021	EPI_ISL_8519879	2021-12-31	Asia	Cambodia		Virology Unit, Institut Pasteur du Cambodge	Virology Unit, Institut Pasteur du Cambodge	Leakhena Pum, Sophoannadedh Rath, Cecile Troupin, Jurre Y Siegers, Ly Sovann, Kraing Sidonn, Yi Sengdoeurn, Chin Savuth, Chau Darapheak, Veasna Duong, Erik A Karlsson
hCoV-19/Cambodia/902778/2022	EPI_ISL_8841174	2022-01-10	Asia	Cambodia		Virology Unit, Institut Pasteur du Cambodge	Virology Unit, Institut Pasteur du Cambodge	Leakhena Pum, Sophoannadedh Rath, Cecile Troupin, Jurre Y Siegers, Ly Sovann, Kraing Sidonn, Yi Sengdoeurn, Chin Savuth, Chau Darapheak, Veasna Duong, Erik A Karlsson
hCoV-19/Cambodia/903697/2022	EPI_ISL_8841201	2022-01-13	Asia	Cambodia		Virology Unit, Institut Pasteur du Cambodge	Virology Unit, Institut Pasteur du Cambodge	Leakhena Pum, Sophoannadedh Rath, Cecile Troupin, Jurre Y Siegers, Ly Sovann, Kraing Sidonn, Yi Sengdoeurn, Chin Savuth, Chau Darapheak, Veasna Duong, Erik A Karlsson
hCoV-19/Cambodia/907324/2022	EPI_ISL_9463538	2022-01-21	Asia	Cambodia		Virology Unit, Institut Pasteur du Cambodge	Virology Unit, Institut Pasteur du Cambodge	Leakhena Pum, Sophoannadedh Rath, Cecile Troupin, Jurre Y Siegers, Ly Sovann, Kraing Sidonn, Yi Sengdoeurn, Chin Savuth, Chau Darapheak, Veasna Duong, Erik A Karlsson
hCoV-19/Cambodia/908085/2022	EPI_ISL_9463571	2022-01-25	Asia	Cambodia		Virology Unit, Institut Pasteur du Cambodge	Virology Unit, Institut Pasteur du Cambodge	Leakhena Pum, Sophoannadedh Rath, Cecile Troupin, Jurre Y Siegers, Ly Sovann, Kraing Sidonn, Yi Sengdoeurn, Chin Savuth, Chau Darapheak, Veasna Duong, Erik A Karlsson
hCoV-19/Cambodia/909269/2022	EPI_ISL_9463604	2022-01-27	Asia	Cambodia		Virology Unit, Institut Pasteur du Cambodge	Virology Unit, Institut Pasteur du Cambodge	Leakhena Pum, Sophoannadedh Rath, Cecile Troupin, Jurre Y Siegers, Ly Sovann, Kraing Sidonn, Yi Sengdoeurn, Chin Savuth, Chau Darapheak, Veasna Duong, Erik A Karlsson
hCoV-19/Cambodia/912454/2022	EPI_ISL_10067921	2022-02-08	Asia	Cambodia		Virology Unit, Institut Pasteur du Cambodge	Virology Unit, Institut Pasteur du Cambodge	Leakhena Pum, Sophoannadedh Rath, Cecile Troupin, Jurre Y Siegers, Ly Sovann, Kraing Sidonn, Yi Sengdoeurn, Chin Savuth, Chau Darapheak, Veasna Duong, Erik A Karlsson
hCoV-19/Cambodia/914803/2022	EPI_ISL_10067942	2022-02-11	Asia	Cambodia		Virology Unit, Institut Pasteur du Cambodge	Virology Unit, Institut Pasteur du Cambodge	Leakhena Pum, Sophoannadedh Rath, Cecile Troupin, Jurre Y Siegers, Ly Sovann, Kraing Sidonn, Yi Sengdoeurn, Chin Savuth, Chau Darapheak, Veasna Duong, Erik A Karlsson
hCoV-19/Cambodia/922759/2022	EPI_ISL_11023828	2022-02-27	Asia	Cambodia		Virology Unit, Institut Pasteur du Cambodge	Virology Unit, Institut Pasteur du Cambodge	Leakhena Pum, Sophoannadedh Rath, Cecile Troupin, Jurre Y Siegers, Ly Sovann, Kraing Sidonn, Yi Sengdoeurn, Chin Savuth, Chau Darapheak, Veasna Duong, Erik A Karlsson
hCoV-19/Cambodia/g0211158/2022	EPI_ISL_10067970	2022-02-11	Asia	Cambodia		Virology Unit, Institut Pasteur du Cambodge	Virology Unit, Institut Pasteur du Cambodge	Leakhena Pum, Sophoannadedh Rath, Cecile Troupin, Jurre Y Siegers, Ly Sovann, Kraing Sidonn, Yi Sengdoeurn, Chin Savuth, Chau Darapheak, Veasna Duong, Erik A Karlsson
hCoV-19/Cambodia/g0215172/2022	EPI_ISL_10314820	2022-02-15	Asia	Cambodia		Virology Unit, Institut Pasteur du Cambodge	Virology Unit, Institut Pasteur du Cambodge	Leakhena Pum, Sophoannadedh Rath, Cecile Troupin, Jurre Y Siegers, Ly Sovann, Kraing Sidonn, Yi Sengdoeurn, Chin Savuth, Chau Darapheak, Veasna Duong, Erik A Karlsson
hCoV-19/Cambodia/VIR22-003503/2022	EPI_ISL_9696504	2022-02-03	Asia	Cambodia		National Institute of Public Health	Virology Unit, Institut Pasteur du Cambodge	Leakhena Pum, Sophoannadedh Rath, Cecile Troupin, Jurre Y Siegers, Ly Sovann, Kraing Sidonn, Yi Sengdoeurn, Chin Savuth, Chau Darapheak, Veasna Duong, Erik A Karlsson
hCoV-19/Cameroon/C042/2021	EPI_ISL_13296317	2021-12-20	Africa	Cameroon		Laboratoire Nationale de Santé Publique	Institut Pasteur de Dakar	Essomba René Ghislain, Diallo Amadou, Diagne Moussa Moïse, Okomo Assoumou Marie Claire, Sankhe Safietou, Marieme Top, Ngo Bitoungui Valentina Josiane, Dia Ndongo, Loucoubar Cheikh, Akenji Blaise, Ibrahima Halilou, Etoundi Mballa George Alain, Faye Ousmane, Sall Amadou Alpha
hCoV-19/Cameroon/C052/2021	EPI_ISL_13296324	2021-12-20	Africa	Cameroon		Laboratoire Nationale de Santé Publique	Institut Pasteur de Dakar	Essomba René Ghislain, Diallo Amadou, Diagne Moussa Moïse, Okomo Assoumou Marie Claire, Sankhe Safietou, Marieme Top, Ngo Bitoungui Valentina Josiane, Dia Ndongo, Loucoubar Cheikh, Akenji Blaise, Ibrahima Halilou, Etoundi Mballa George Alain, Faye Ousmane, Sall Amadou Alpha
hCoV-19/Cameroon/CERI-KRISP-K040789/2022	EPI_ISL_12749927	2022-02-02	Africa	Cameroon	Centre	National Public Health Laboratory, Ministry of Public Health, Yaounde	CERI, Centre for Epidemic Response and Innvoation, Stellenbosch University and KRISP, KZN Research Innovation and Sequencing Platform, UKZN.	Ghislain ER, Marie Claire OA, Dieng AB, Halilou I, Alain EM, Giandhari J, Pillay S, Naidoo Y, Sanko TJ, Maharaj A, Anyaneji UJ, Moir M, Van Wyk S, San JE, Tshiabuila D, Tegally H, Wilkinson E, de Oliveira T
hCoV-19/Cameroon/CERI-KRISP-K040803/2022	EPI_ISL_12749932	2022-02-03	Africa	Cameroon	Centre	National Public Health Laboratory, Ministry of Public Health, Yaounde	CERI, Centre for Epidemic Response and Innvoation, Stellenbosch University and KRISP, KZN Research Innovation and Sequencing Platform, UKZN.	Ghislain ER, Marie Claire OA, Dieng AB, Halilou I, Alain EM, Giandhari J, Pillay S, Naidoo Y, Sanko TJ, Maharaj A, Anyaneji UJ, Moir M, Van Wyk S, San JE, Tshiabuila D, Tegally H, Wilkinson E, de Oliveira T
hCoV-19/Cameroon/CERI-KRISP-K040827/2022	EPI_ISL_12749945	2022-01-10	Africa	Cameroon	East	National Public Health Laboratory, Ministry of Public Health, Yaounde	CERI, Centre for Epidemic Response and Innvoation, Stellenbosch University and KRISP, KZN Research Innovation and Sequencing Platform, UKZN.	Ghislain ER, Marie Claire OA, Dieng AB, Halilou I, Alain EM, Giandhari J, Pillay S, Naidoo Y, Sanko TJ, Maharaj A, Anyaneji UJ, Moir M, Van Wyk S, San JE, Tshiabuila D, Tegally H, Wilkinson E, de Oliveira T
hCoV-19/Cameroon/CERI-KRISP-K040903/2022	EPI_ISL_12650889	2022-01-18	Africa	Cameroon	Centre	National Public Health Laboratory, Ministry of Public Health, Yaounde, Messa, Cameroon	CERI, Centre for Epidemic Response and Innovation, Stellenbosch University and KRISP, KZN Research Innovation and Sequencing Platform, UKZN.	Dr Essomba Rene Ghislain, Pr Okomo Assoumou Marie Claire, Dr Alle Baba Dieng, Ibrahima Halilou and Dr Etoundi Mballa Alain, Giandhari J, Pillay S, Naidoo Y, Naicker D, Maharaj A, Anyaneji UJ, Sanko TJ, Moir M, Van Wyk S, San JE, Tshiabuila D, Tegally H, Wilkinson E, de Oliveira T
hCoV-19/Cameroon/CERI-KRISP-K040909/2021	EPI_ISL_12650894	2021-12-29	Africa	Cameroon	West	National Public Health Laboratory, Ministry of Public Health, Yaounde, Messa, Cameroon	CERI, Centre for Epidemic Response and Innovation, Stellenbosch University and KRISP, KZN Research Innovation and Sequencing Platform, UKZN.	Dr Essomba Rene Ghislain, Pr Okomo Assoumou Marie Claire, Dr Alle Baba Dieng, Ibrahima Halilou and Dr Etoundi Mballa Alain, Giandhari J, Pillay S, Naidoo Y, Naicker D, Maharaj A, Anyaneji UJ, Sanko TJ, Moir M, Van Wyk S, San JE, Tshiabuila D, Tegally H, Wilkinson E, de Oliveira T
hCoV-19/Cameroon/CERI-KRISP-K040963/2022	EPI_ISL_12650917	2022-02-01	Africa	Cameroon	Adamaoua	National Public Health Laboratory, Ministry of Public Health, Yaounde, Messa, Cameroon	CERI, Centre for Epidemic Response and Innovation, Stellenbosch University and KRISP, KZN Research Innovation and Sequencing Platform, UKZN.	Dr Essomba Rene Ghislain, Pr Okomo Assoumou Marie Claire, Dr Alle Baba Dieng, Ibrahima Halilou and Dr Etoundi Mballa Alain, Giandhari J, Pillay S, Naidoo Y, Naicker D, Maharaj A, Anyaneji UJ, Sanko TJ, Moir M, Van Wyk S, San JE, Tshiabuila D, Tegally H, Wilkinson E, de Oliveira T
hCoV-19/Cameroon/DRS344/2022	EPI_ISL_14196348	2022-01-10	Africa	Cameroon	NORD	CENTRE PASTEUR DU CAMEROUN	CENTRE PASTEUR DU CAMEROUN	Njouom Richard, Moumbeket Yifomnjou Henri, Ilouga Pauline Vanessa, Madaha Estelle, Messanga Landry, Monamele Chavely Gwladys, Tagnouokam Ngoupo Paul Alain, Tchatchueng Jules, Tejiokem Mathurin Cyrille, Perraut Ronald, Eyangoh Sara
hCoV-19/Cameroon/GBI017/2022	EPI_ISL_14196356	2022-01-07	Africa	Cameroon	NORD	CENTRE PASTEUR DU CAMEROUN	CENTRE PASTEUR DU CAMEROUN	Njouom Richard, Moumbeket Yifomnjou Henri, Ilouga Pauline Vanessa, Madaha Estelle, Messanga Landry, Monamele Chavely Gwladys, Tagnouokam Ngoupo Paul Alain, Tchatchueng Jules, Tejiokem Mathurin Cyrille, Perraut Ronald, Eyangoh Sara
hCoV-19/Cameroon/LNSP-001-303629/2022	EPI_ISL_17104879	2022-01-29	Africa	Cameroon	Center Region	NPHL-Cameroon	National Public Health Laboratory, Cameroon	Dr Essomba Rene Ghislain, Dr Ngo Bitoungui Valentina, Ebogo Yvette Solange, Minkala Eric, Meka Moise, Fouda Françoise, Pr Okomo Assoumou Marie Claire
hCoV-19/Cameroon/LNSP-002-359579/2022	EPI_ISL_17190274	2022-01-26	Africa	Cameroon	Center Region	NPHL-Cameroon	National Public Health Laboratory, Cameroon	Dr Essomba Rene Ghislain, Dr Ngo Bitoungui Valentina, Ebogo Yvette Solange, Minkala Eric, Meka Moise, Fouda Françoise, Pr Okomo Assoumou Marie Claire
hCoV-19/Cameroon/RIB0070/2022	EPI_ISL_14196283	2022-01-03	Africa	Cameroon	NORD	CENTRE PASTEUR DU CAMEROUN	CENTRE PASTEUR DU CAMEROUN	Njouom Richard, Moumbeket Yifomnjou Henri, Ilouga Pauline Vanessa, Madaha Estelle, Messanga Landry, Monamele Chavely Gwladys, Tagnouokam Ngoupo Paul Alain, Tchatchueng Jules, Tejiokem Mathurin Cyrille, Perraut Ronald, Eyangoh Sara
hCoV-19/Canada/AB-ABPHL-51029/2022	EPI_ISL_9501774	2022-01-05	North America	Canada	Alberta	Alberta Precision Labs (APL)	Alberta Precision Labs (APL)	Buss, E, Croxen M, Deo A, Dieu P, Gill K, Ferrato C, Koleva P, Li V, Lloyd C, Lynch T, Ma R, Murphy S, Pabbaraju K, Shideler S., Skitsko T, Shokoples S, Tipples G, Thayer J, Wong A, Yu C, Zelyas N
hCoV-19/Canada/BC-BCCDC-323494/2022	EPI_ISL_9762452	2022-01-07	North America	Canada	British Columbia	British Columbia Centre For Disease Control	BCCDC Public Health Laboratory	Prystajecky Natalie, Linda Hoang, Dan Fornika, John Tyson, Shannon Russell, Kim Macdonald, Kimia Kamelian, James Zlosnik, Ana Pacagnella, Corrinne Ng, Loretta Janz, Robert Azana, Mel Krajden
hCoV-19/Canada/BC-BCCDC-324966/2022	EPI_ISL_9763024	2022-01-08	North America	Canada	British Columbia	British Columbia Centre For Disease Control	BCCDC Public Health Laboratory	Prystajecky Natalie, Linda Hoang, Dan Fornika, John Tyson, Shannon Russell, Kim Macdonald, Kimia Kamelian, James Zlosnik, Ana Pacagnella, Corrinne Ng, Loretta Janz, Robert Azana, Mel Krajden
hCoV-19/Canada/BC-BCCDC-353402/2022	EPI_ISL_10783255	2022-01-28	North America	Canada	British Columbia	British Columbia Centre For Disease Control	BCCDC Public Health Laboratory	Prystajecky Natalie, Linda Hoang, Dan Fornika, John Tyson, Shannon Russell, Kim Macdonald, Kimia Kamelian, James Zlosnik, Ana Pacagnella, Corrinne Ng, Loretta Janz, Robert Azana, Mel Krajden
hCoV-19/Canada/BC-BCCDC-363779/2022	EPI_ISL_11364502	2022-02-09	North America	Canada	British Columbia	British Columbia Centre For Disease Control	BCCDC Public Health Laboratory	Prystajecky Natalie, Linda Hoang, Dan Fornika, John Tyson, Shannon Russell, Kim Macdonald, Kimia Kamelian, James Zlosnik, Ana Pacagnella, Corrinne Ng, Loretta Janz, Robert Azana, Mel Krajden
hCoV-19/Canada/ON-PHL-22-08269/2022	EPI_ISL_10208398	2022-02-08	North America	Canada	Ontario	Public Health Ontario Laboratory	Public Health Ontario Laboratory	Vanessa G Allen, Philip Banh, Yao Chen, Richard de Borja, Alireza Eshaghi, Nahuel Fittipaldi, Christine Frantz, Jonathan B Gubbay, Jennifer L Guthrie, Lawrence Heisler, Esha Joshi, Michael Laszloffy, Aimin Li, Michael CY Li, Dean Maxwell, Sandeep Nagra, Samir N Patel, Jared Simpson, Karthikeyan Sivaraman, Ashleigh Sullivan, Yogi Sundaravadanam, Sarah Teatero, Andre Villegas, Matthew Watson, Sandr…
hCoV-19/Canada/QC-1nDJXP-8147945528/2022	EPI_ISL_10341374	2022-01-18	North America	Canada	Quebec	Laboratoire de santé publique du Québec	Laboratoire de santé publique du Québec	Sandrine Moreira, Ioannis Ragoussis, Guillaume Bourque, Jesse Shapiro, Mark Lathrop and Judith Fafard on behalf of the CoVSeQ research group
hCoV-19/Canada/SK-RRPL-317809/2022	EPI_ISL_19094531	2022-01-02	North America	Canada	Saskatchewan	SK-Roy Romanow Provincial Laboratory	Saskatchewan - Roy Romanow Provincial Laboratory (RRPL)	Ryan McDonald, Keith MacKenzie, Meredith Faires, Kara Loos, Rachel DePaulo, Alanna Senecal, Amanda Lang, Jessica Minion
hCoV-19/Canada/SK-RRPL-317844/2021	EPI_ISL_19094543	2021-12-29	North America	Canada	Saskatchewan	SK-Roy Romanow Provincial Laboratory	Saskatchewan - Roy Romanow Provincial Laboratory (RRPL)	Ryan McDonald, Keith MacKenzie, Meredith Faires, Kara Loos, Rachel DePaulo, Alanna Senecal, Amanda Lang, Jessica Minion
hCoV-19/Canada/SK-RRPL-339719/2021	EPI_ISL_18984274	2021-12-27	North America	Canada	Saskatchewan	SK-Roy Romanow Provincial Laboratory	Saskatchewan - Roy Romanow Provincial Laboratory (RRPL)	Ryan McDonald, Keith MacKenzie, Meredith Faires, Kara Loos, Rachel DePaulo, Alanna Senecal, Amanda Lang, Jessica Minion, Roy Romanow Provincial Laboratory - Molecular Diagnostics
hCoV-19/Canada/SK-RRPL-339725/2021	EPI_ISL_18984280	2021-12-27	North America	Canada	Saskatchewan	SK-Roy Romanow Provincial Laboratory	Saskatchewan - Roy Romanow Provincial Laboratory (RRPL)	Ryan McDonald, Keith MacKenzie, Meredith Faires, Kara Loos, Rachel DePaulo, Alanna Senecal, Amanda Lang, Jessica Minion, Roy Romanow Provincial Laboratory - Molecular Diagnostics
hCoV-19/CanaryIslands/HUGCDN-01520517/2022	EPI_ISL_16215849	2022-02-07	Europe	Canary Islands	Gran Canaria	Servicio Microbiología H.U. Dr. Negrín	Servicio Microbiología H.U. Dr. Negrín	Francisco Javier Chamizo López Ana Bordes Benítez
hCoV-19/CanaryIslands/HUGCDN-02625236/2021	EPI_ISL_11811484	2021-12-30	Europe	Canary Islands	Gran Canaria	Servicio Microbiología H.U. Dr. Negrín	Servicio Microbiología H.U. Dr. Negrín	Francisco Javier Chamizo López Ana Bordes Benítez
hCoV-19/CanaryIslands/HUGCDN-03010213/2022	EPI_ISL_18051263	2022-02-18	Europe	Canary Islands	Gran Canaria	Servicio Microbiología H.U. Dr. Negrín	Servicio Microbiología H.U. Dr. Negrín	Eduardo Lagarejos González Laura Floren Zabala Ana Bordes Benítez
hCoV-19/CentralAfricanRepublic/IPB008/2022	EPI_ISL_19634708	2022-01-11	Africa	Central African Republic	Bangui	Institut Pasteur in Bangui	Institut Pasteur in Paris	Pulchérie PELEMBI, Aurelia KWAIBORSKI, Veronique HOURDEL, Ornella SIBIRO, Chrisrian Noël MALAKA, Valérie CARO, Alexandre MANIRAKIZA
hCoV-19/CentralAfricanRepublic/LNBCSP078/2021	EPI_ISL_17418858	2021-12-30	Africa	Central African Republic	Bangui	Laboratoire National de Biologie Clinique et de Santé Publique	Laboratoire National de Biologie Clinique et de Santé Publique	SOMBOT Simplice, BONDOM Lebon, OUOKO Maurel, POUNGINZA Simon, N'YETOBOUKO Stéphanie, DAN-HOURON Michael, BOBOSSI Christelle, AKIL Prince, PAKU Princesse, SIBIRO D. A. Ornella, GONESSA Daniel, KALEB Jephté, SENZONGO OsCentral African Republic, PAGONENDJI Sonia M., LANGO Obed, FEISSONA Rosine, MBALA Placide, RAFAÏ Clotaire, LANGO YAYA Ernest, LOKILO Emmanuel, KAKEMA Cathy
hCoV-19/CentralAfricanRepublic/LNBCSP081/2021	EPI_ISL_17418860	2021-12-30	Africa	Central African Republic	Bangui	Laboratoire National de Biologie Clinique et de Santé Publique	Laboratoire National de Biologie Clinique et de Santé Publique	SOMBOT Simplice, BONDOM Lebon, OUOKO Maurel, POUNGINZA Simon, N'YETOBOUKO Stéphanie, DAN-HOURON Michael, BOBOSSI Christelle, AKIL Prince, PAKU Princesse, SIBIRO D. A. Ornella, GONESSA Daniel, KALEB Jephté, SENZONGO OsCentral African Republic, PAGONENDJI Sonia M., LANGO Obed, FEISSONA Rosine, MBALA Placide, RAFAÏ Clotaire, LANGO YAYA Ernest, LOKILO Emmanuel, KAKEMA Cathy
hCoV-19/CentralAfricanRepublic/LNBCSP117/2021	EPI_ISL_17475274	2021-12-20	Africa	Central African Republic	Bangui	Laboratoire National de Biologie Clinique et de Santé Publique	Laboratoire National de Biologie Clinique et de Santé Publique	SOMBOT Simplice, BONDOM Lebon, OUOKO Maurel, POUNGINZA Simon, N'YETOBOUKO Stéphanie, DAN-HOURON Michael, BOBOSSI Christelle, AKIL Prince, PAKU Princesse, SIBIRO D. A. Ornella, GONESSA Daniel, KALEB Jephté, SENZONGO Oscar, PAGONENDJI Sonia M., LANGO Obed, FEISSONA Rosine, MBALA Placide, RAFAÏ Clotaire, LANGO YAYA Ernest, LOKILO Emmanuel, KAKEMA Cathy
hCoV-19/CentralAfricanRepublic/LNBCSP124/2021	EPI_ISL_17475276	2021-12-29	Africa	Central African Republic	Bangui	Laboratoire National de Biologie Clinique et de Santé Publique	Laboratoire National de Biologie Clinique et de Santé Publique	SOMBOT Simplice, BONDOM Lebon, OUOKO Maurel, POUNGINZA Simon, N'YETOBOUKO Stéphanie, DAN-HOURON Michael, BOBOSSI Christelle, AKIL Prince, PAKU Princesse, SIBIRO D. A. Ornella, GONESSA Daniel, KALEB Jephté, SENZONGO Oscar, PAGONENDJI Sonia M., LANGO Obed, FEISSONA Rosine, MBALA Placide, RAFAÏ Clotaire, LANGO YAYA Ernest, LOKILO Emmanuel, KAKEMA Cathy
hCoV-19/CentralAfricanRepublic/RCA-006/2022	EPI_ISL_10854816	2022-01-03	Africa	Central African Republic	Bangui	Laboratoire National de Biologie Clinique et de Santé Publique, Bangui, République Centrafricaine	Pathogen Genomics Lab, National Institute for Biomedical Research (INRB)	Placide Mbala-Kingebeni, Clotaire Donatien RAFAÏ , Edith Nkwembe, Eddy Kinganda-Lusamaki, Amuri Aziza, Francisca Muyembe Mawete, Emmanuel Lokilo Lofiko, Gradi Luakanda, Jean Claude Makangara, Raphael Lumembe, Gabriel Kabamba, Catherine Pratt, Matthias Pauthner, Josh Quick, Trevor Bedford, Ian Goodfellow, Andrew Rambaut, Nick Loman, Michael Wiley, Steve Ahuka-Mundeke, Jean-Jacques Muyembe Tamfum
hCoV-19/CentralAfricanRepublic/RCA-023/2022	EPI_ISL_10854831	2022-01-03	Africa	Central African Republic	Bangui	Laboratoire National de Biologie Clinique et de Santé Publique, Bangui, République Centrafricaine	Pathogen Genomics Lab, National Institute for Biomedical Research (INRB)	Placide Mbala-Kingebeni, Clotaire Donatien RAFAÏ , Edith Nkwembe, Eddy Kinganda-Lusamaki, Amuri Aziza, Francisca Muyembe Mawete, Emmanuel Lokilo Lofiko, Gradi Luakanda, Jean Claude Makangara, Raphael Lumembe, Gabriel Kabamba, Catherine Pratt, Matthias Pauthner, Josh Quick, Trevor Bedford, Ian Goodfellow, Andrew Rambaut, Nick Loman, Michael Wiley, Steve Ahuka-Mundeke, Jean-Jacques Muyembe Tamfum
hCoV-19/CentralAfricanRepublic/RCA-043/2022	EPI_ISL_10854845	2022-01-03	Africa	Central African Republic	Bangui	Laboratoire National de Biologie Clinique et de Santé Publique, Bangui, République Centrafricaine	Pathogen Genomics Lab, National Institute for Biomedical Research (INRB)	Placide Mbala-Kingebeni, Clotaire Donatien RAFAÏ , Edith Nkwembe, Eddy Kinganda-Lusamaki, Amuri Aziza, Francisca Muyembe Mawete, Emmanuel Lokilo Lofiko, Gradi Luakanda, Jean Claude Makangara, Raphael Lumembe, Gabriel Kabamba, Catherine Pratt, Matthias Pauthner, Josh Quick, Trevor Bedford, Ian Goodfellow, Andrew Rambaut, Nick Loman, Michael Wiley, Steve Ahuka-Mundeke, Jean-Jacques Muyembe Tamfum
hCoV-19/Chad/20220301_53827/2022	EPI_ISL_18731676	2022-01-11	Africa	Chad	N'Djamena	Department of Laboratories, Ministry of Public Health, Chad	Department of Laboratories, Ministry of Public Health, Chad	Mathiew Hota, Andrillene Laure Deutou Wondeu, Mahamat Fayiz Abakar, Vittorio Colizzi, Mahamat Ali Moussa, Marta Giovanetti
hCoV-19/Chad/TCH-016/2021	EPI_ISL_10729334	2021-12-30	Africa	Chad	N'Djamena	Ministère de Santé Publique et de la Solidarité Nationale	Pathogen Genomics Lab, National Institute for Biomedical Research (INRB)	Placide Mbala-Kingebeni, Frank Edgard ZONGO Ragomzingba, Edith Nkwembe, Eddy Kinganda-Lusamaki, Amuri Aziza, Francisca Muyembe Mawete, Emmanuel Lokilo Lofiko, Gradi Luakanda, Jean Claude Makangara, Raphael Lumembe, Gabriel Kabamba, Catherine Pratt, Matthias Pauthner, Josh Quick, Trevor Bedford, Ian Goodfellow, Andrew Rambaut, Nick Loman, Michael Wiley, Steve Ahuka-Mundeke, Jean-Jacques Muyembe Ta…
hCoV-19/Chad/TCH-019/2021	EPI_ISL_10729333	2021-12-30	Africa	Chad	N'Djamena	Ministère de Santé Publique et de la Solidarité Nationale	Pathogen Genomics Lab, National Institute for Biomedical Research (INRB)	Placide Mbala-Kingebeni, Frank Edgard ZONGO Ragomzingba, Edith Nkwembe, Eddy Kinganda-Lusamaki, Amuri Aziza, Francisca Muyembe Mawete, Emmanuel Lokilo Lofiko, Gradi Luakanda, Jean Claude Makangara, Raphael Lumembe, Gabriel Kabamba, Catherine Pratt, Matthias Pauthner, Josh Quick, Trevor Bedford, Ian Goodfellow, Andrew Rambaut, Nick Loman, Michael Wiley, Steve Ahuka-Mundeke, Jean-Jacques Muyembe Ta…
hCoV-19/Chad/TCH-020/2021	EPI_ISL_10729332	2021-12-30	Africa	Chad	N'Djamena	Ministère de Santé Publique et de la Solidarité Nationale	Pathogen Genomics Lab, National Institute for Biomedical Research (INRB)	Placide Mbala-Kingebeni, Frank Edgard ZONGO Ragomzingba, Edith Nkwembe, Eddy Kinganda-Lusamaki, Amuri Aziza, Francisca Muyembe Mawete, Emmanuel Lokilo Lofiko, Gradi Luakanda, Jean Claude Makangara, Raphael Lumembe, Gabriel Kabamba, Catherine Pratt, Matthias Pauthner, Josh Quick, Trevor Bedford, Ian Goodfellow, Andrew Rambaut, Nick Loman, Michael Wiley, Steve Ahuka-Mundeke, Jean-Jacques Muyembe Ta…
hCoV-19/Chile/AI-5988/2022	EPI_ISL_9196866	2022-01-07	South America	Chile	Aisen	Genetica Molecular and Subdepartamento de Virologia ISP Chile	Instituto de Salud Publica de Chile	Karen Orostica, Constanza Campano, Barbara Parra, Patricia Bustos, Rodrigo Fasce, Andres Castillo, Jorge Fernandez
hCoV-19/Chile/AN_1264640/2022	EPI_ISL_9514501	2022-01-19	South America	Chile	Antofagasta	Laboratorio Clínico Hospital Regional Antofagasta	Laboratorio de Genómica Microbiana, Unidad de Bioquímica, Departamento Biomédico, Facultad de Ciencias de la Salud, Universidad de Antofagasta, Chile.	Alexandra Galetović, Jorge Araya, Camila Salazar-Ardiles, Benito Gómez-Silva, Milton Urrutia, Gabriel Peña.
hCoV-19/Chile/AP-11599/2022	EPI_ISL_9709575	2022-01-17	South America	Chile	Arica y Parinacota Region	Genetica Molecular and Subdepartamento de Virologia ISP Chile	Instituto de Salud Publica de Chile	Karen Orostica, Constanza Campano, Barbara Parra, Patricia Bustos, Rodrigo Fasce, Andres Castillo, Jorge Fernandez
hCoV-19/Chile/AR-514/2021	EPI_ISL_17020147	2021-12-30	South America	Chile	La Araucania	Genetica Molecular and Subdepartamento de Virologia ISP Chile	Instituto de Salud Publica de Chile	Constanza Campano, Marcelo Rojas, Mariela Guajardo, Paulo Covarrubias, Barbara Parra, Patricia Bustos, Rodrigo Fasce, Andres Castillo, Matias Pezoa, Ivan Ponce, Jorge Fernandez
hCoV-19/Chile/LI-199998/2021	EPI_ISL_9180055	2021-12-28	South America	Chile	O'Higgins	Genetica Molecular and Subdepartamento de Virologia ISP Chile	Instituto de Salud Publica de Chile	Karen Orostica, Constanza Campano, Barbara Parra, Patricia Bustos, Rodrigo Fasce, Andres Castillo, Jorge Fernandez
hCoV-19/Chile/LR-10118/2022	EPI_ISL_9709783	2022-01-16	South America	Chile	Los Rios	Genetica Molecular and Subdepartamento de Virologia ISP Chile	Instituto de Salud Publica de Chile	Karen Orostica, Constanza Campano, Barbara Parra, Patricia Bustos, Rodrigo Fasce, Andres Castillo, Jorge Fernandez
hCoV-19/Chile/LR-28445/2022	EPI_ISL_10809299	2022-02-15	South America	Chile	Los Rios	Genetica Molecular and Subdepartamento de Virologia ISP Chile	Instituto de Salud Publica de Chile	Karen Orostica, Constanza Campano, Barbara Parra, Patricia Bustos, Rodrigo Fasce, Andres Castillo, Jorge Fernandez
hCoV-19/Chile/MA-21965/2022	EPI_ISL_10079295	2022-01-31	South America	Chile	Magallanes	Genetica Molecular and Subdepartamento de Virologia ISP Chile	Instituto de Salud Publica de Chile	Karen Orostica, Constanza Campano, Barbara Parra, Patricia Bustos, Rodrigo Fasce, Andres Castillo, Jorge Fernandez
hCoV-19/Chile/RM-197320/2021	EPI_ISL_9156424	2021-12-21	South America	Chile	Region Metropolitana de Santiago	Genetica Molecular and Subdepartamento de Virologia ISP Chile	Instituto de Salud Publica de Chile	Karen Orostica, Constanza Campano, Barbara Parra, Patricia Bustos, Rodrigo Fasce, Andres Castillo, Jorge Fernandez
hCoV-19/Chile/RM-24747/2022	EPI_ISL_10079563	2022-02-08	South America	Chile	Region Metropolitana de Santiago	Genetica Molecular and Subdepartamento de Virologia ISP Chile	Instituto de Salud Publica de Chile	Karen Orostica, Constanza Campano, Barbara Parra, Patricia Bustos, Rodrigo Fasce, Andres Castillo, Jorge Fernandez
hCoV-19/Chile/RM-ISPC-105/2021	EPI_ISL_17028980	2021-12-29	South America	Chile	Region Metropolitana de Santiago	Genetica Molecular and Subdepartamento de Virologia ISP Chile	Instituto de Salud Publica de Chile	Mariela Guajardo, Constanza Campano, Marcelo Rojas, Paulo Covarrubias, Barbara Parra, Patricia Bustos, Rodrigo Fasce, Andres Castillo, Matias Pezoa, Ivan Ponce, Jorge Fernandez
hCoV-19/Chile/RM-ISPC-20/2021	EPI_ISL_17028977	2021-12-29	South America	Chile	Region Metropolitana de Santiago	Genetica Molecular and Subdepartamento de Virologia ISP Chile	Instituto de Salud Publica de Chile	Mariela Guajardo, Constanza Campano, Marcelo Rojas, Paulo Covarrubias, Barbara Parra, Patricia Bustos, Rodrigo Fasce, Andres Castillo, Matias Pezoa, Ivan Ponce, Jorge Fernandez
hCoV-19/Chile/RM-PUC_MVL_3377/2022	EPI_ISL_18437770	2022-04-18	South America	Chile	Region Metropolitana de Santiago	Laboratorio de Infectologia y Virologia Molecular	Laboratory of Molecular Virology, School of Medicine, Pontificia Universidad Catolica de Chile	Catalina Pardo-Roa, Leonardo I. Almonacid, Eugenia L. Fuentes Luppichini, Jennifer Angulo, Erick Salinas, Ana Maria Contreras, Tamara Garcia-Salum, Estefany Poblete, Carlos Palma, Constanza Maldonado, M. Belen Leyton, Francisco Melo, Marcela Ferres, Rafael A. Medina.
hCoV-19/Chile/TA-199089/2021	EPI_ISL_9172229	2021-12-27	South America	Chile	Tarapaca	Genetica Molecular and Subdepartamento de Virologia ISP Chile	Instituto de Salud Publica de Chile	Karen Orostica, Constanza Campano, Barbara Parra, Patricia Bustos, Rodrigo Fasce, Andres Castillo, Jorge Fernandez
hCoV-19/Chile/VS-197471/2021	EPI_ISL_9156544	2021-12-24	South America	Chile	Valparaiso	Genetica Molecular and Subdepartamento de Virologia ISP Chile	Instituto de Salud Publica de Chile	Karen Orostica, Constanza Campano, Barbara Parra, Patricia Bustos, Rodrigo Fasce, Andres Castillo, Jorge Fernandez
hCoV-19/Chile/VS-342/2021	EPI_ISL_17020118	2021-12-30	South America	Chile	Valparaiso	Genetica Molecular and Subdepartamento de Virologia ISP Chile	Instituto de Salud Publica de Chile	Constanza Campano, Marcelo Rojas, Mariela Guajardo, Paulo Covarrubias, Barbara Parra, Patricia Bustos, Rodrigo Fasce, Andres Castillo, Matias Pezoa, Ivan Ponce, Jorge Fernandez
hCoV-19/Colombia/ANT-CWOHC-VG-SEC3060R/2022	EPI_ISL_12428468	2022-01-02	South America	Colombia	Antioquia	SURA	Universidad Nacional de Colombia - Laboratorio Genómico One Health	Andres F. Cardona-Rios, Maria Stella López, Simón Villegas Velásquez, Isabel Moreno López, Maria-Camila López, Laura Silvana Perez, Karl A Ciuoderis, Maria Angélica Maya, Carolina Muñoz-Arango, Celeny Ortiz, Carlos Franco-Muñoz, Katherine Laiton-Donato, Hector Alejandro Ruiz-Moreno, Marcela Mercado-Reyes, Jorge E. Osorio, Juan P. Hernandez-Ortiz
hCoV-19/Colombia/ANT-INS-VG-17054/2022	EPI_ISL_14148878	2022-02-01	South America	Colombia	Antioquia	Gencore - Universidad de los Andes	Gencore - Universidad de los Andes	Luisa Sacristan, David González, Paola Betancourt, Felipe Baez, Stephanie Nustez, Gabriela Ariza, Mariana Restrepo, Carolina Valencia, Marcela Guevara, Silvia Restrepo, Marcela Mercado
hCoV-19/Colombia/BOL-UNIMOL-VG-294/2021	EPI_ISL_9338471	2021-12-21	South America	Colombia	Bolivar	SOCIEDAD CLINICA IBEROAMERICA S.A.S.	UNIMOL	Steev Loyola, Mashiel Fernández-Ruiz, Jaison Torres-Pacheco, Doris Gómez-Camargo
hCoV-19/Colombia/COR-INS-VG-11395/2021	EPI_ISL_8318729	2021-12-21	South America	Colombia	Córdoba	IMAT	Instituto Nacional de Salud- Dirección de Investigación en Salud Pública	Katherine Laiton-Donato, Carlos Franco-Muñoz, Diego A. Álvarez-Díaz, Héctor Alejandro Ruiz-Moreno, Diego Andrés Prada, Jhonnatan Reales-González, Sheryll Corchuelo, María T. Herrera-Sepúlveda, Julián Naizaque, Gerardo Santamaría, Jorge Rivera, Paola Rojas-Estevez, Tatiana Cobos, Beatriz de Arco, Dioselina Peláez-Carvajal, Martha Lucia Ospina Martínez, Marcela Mercado-Reyes.
hCoV-19/Colombia/DC-INS-VG-11857/2021	EPI_ISL_8562479	2021-12-22	South America	Colombia	Bogota	Analicemos	Instituto Nacional de Salud- Dirección de Investigación en Salud Pública	Katherine Laiton-Donato, Carlos Franco-Muñoz, Diego A. Álvarez-Díaz, Héctor Alejandro Ruiz-Moreno, Diego Andrés Prada, Jhonnatan Reales-González, Sheryll Corchuelo, María T. Herrera-Sepúlveda, Julián Naizaque, Gerardo Santamaría, Jorge Rivera, Paola Rojas-Estevez, Tatiana Cobos, Beatriz de Arco, Dioselina Peláez-Carvajal, Martha Lucia Ospina Martínez, Marcela Mercado-Reyes.
hCoV-19/Colombia/DC-INS-VG-16685/2022	EPI_ISL_11297103	2022-02-10	South America	Colombia	Distrito Capital	SYNLAB	Instituto Nacional de Salud- Dirección de Investigación en Salud Pública	Katherine Laiton-Donato, Carlos Franco-Muñoz, Diego A. Álvarez-Díaz, Héctor Alejandro Ruiz-Moreno, Diego Andrés Prada, Jhonnatan Reales-González, Sheryll Corchuelo, María T. Herrera-Sepúlveda, Julián Naizaque, Gerardo Santamaría, Jorge Rivera, Paola Rojas-Estevez, Tatiana Cobos, Beatriz de Arco, Dioselina Peláez-Carvajal, Martha Lucia Ospina Martínez, Marcela Mercado-Reyes.
hCoV-19/Colombia/DC-UNIANDES-G038875/2022	EPI_ISL_13839158	2022-03-02	South America	Colombia	Bogota	Gencore - Universidad de los Andes	Gencore - Universidad de los Andes	David González, Paola Betancourt, Felipe Baez, Stephanie Nustez, Gabriela Ariza, Mariana Restrepo, Carolina Valencia, Marcela Guevara, Silvia Restrepo, Marcela Mercado
hCoV-19/Colombia/NAR-IAVH-VG-17342/2022	EPI_ISL_11564659	2022-02-02	South America	Colombia	Narino	LSP Nariño	Instituto de Investigación de Recursos Biológicos Alexander von Humboldt	Nicolás D. Franco-Sierra, Daniel Martínez Vargas, Mailyn Gonzalez on behalf of Instituto Nacional de Salud
hCoV-19/Colombia/PUT-INS-VG-16699/2022	EPI_ISL_11297107	2022-02-01	South America	Colombia	Putumayo	LDSP PUTUMAYO	Instituto Nacional de Salud- Dirección de Investigación en Salud Pública	Katherine Laiton-Donato, Carlos Franco-Muñoz, Diego A. Álvarez-Díaz, Héctor Alejandro Ruiz-Moreno, Diego Andrés Prada, Jhonnatan Reales-González, Sheryll Corchuelo, María T. Herrera-Sepúlveda, Julián Naizaque, Gerardo Santamaría, Jorge Rivera, Paola Rojas-Estevez, Tatiana Cobos, Beatriz de Arco, Dioselina Peláez-Carvajal, Martha Lucia Ospina Martínez, Marcela Mercado-Reyes.
hCoV-19/Colombia/QUI-UTP-VG-880/2022	EPI_ISL_13525828	2022-01-15	South America	Colombia	Quindio	Universidad del Quindío	Laboratorio de Biología Molecular y Biotecnología Universidad Tecnológica de Pereira	Juan D. Anacona-Montilla, Fredy A. Tabares-Villa, Marcela Orjuela-Rodriguez, Augusto Zuluaga-Velez, Juan C. Sepulveda
hCoV-19/Colombia/SAN-ST_288/2022	EPI_ISL_19093261	2022-01-19	South America	Colombia	Santander	Hospital Internacional de Colombia HIC	Universidad Industrial de Santander-Laboratorio GEMEICA	Freyle-Roman, Karina; Jones-Cifuentes, Nathalia; Rincon-Orozco, Bladimiro
hCoV-19/Colombia/TOL-I457/2021	EPI_ISL_12876787	2021-12-30	South America	Colombia	Tolima	Analicemos Laboratorio Clinico Especializado	Centro de Investigaciones en Microbiología y Biotecnología-UR (CIMBIUR), Facultad de Ciencias Naturales, Universidad del Rosario, Bogotá, Colombia	Marina Muñoz, Luz H. Patiño, Nathalia Ballesteros, Sergio Castañeda, Angie Ramírez, Nicolas Luna, Marcela Mercado-Reyes, Juan David Ramírez
hCoV-19/Colombia/VAC-ICE-SCOV-1067/2022	EPI_ISL_12786834	2022-01-11	South America	Colombia	Valle del Cauca	Laboratorio SYNLAB Colombia	Laboratorio de biotecnología, Universidad Icesi	María I. Gutiérrez López, Adrián Camilo Rodríguez Ararat, Marcela Mercado, Programa Nacional de Caracterización Genómica de SARS-CoV-2, Maria F. Villegas Torres, Paola A. Caicedo Burbano
hCoV-19/Colombia/VAC-LSB-10708706/2022	EPI_ISL_12146542	2022-01-07	South America	Colombia	Valle del Cauca	Laboratorio Clinica Sanitas - Sebastian de Belalcazar	CIAT, Laboratorio de Virologia	Ana M. Leiva, Diana Lopez-Alvarez, WilmerJ. Cuellar, Programa Nacional de Caracterizacion Genomica de SARS-CoV-2
hCoV-19/Colombia/VAC-UV-20030580/2022	EPI_ISL_9702502	2022-01-10	South America	Colombia	Valle del Cauca	Laboratorio de Diagnóstico de Agentes Biológicos- LDAB	Universidad del Valle	Diana López-Alvarez, Nelson Rivera Franco,Andres Castillo, David Valencia, Melissa Solarte, Erica M. Aristizabal, Flor Saa, Beatriz Parra & Programa Nacional de Caracterización Genómica de SARS-CoV-2
hCoV-19/Congo/FCRM-153-14533/2021	EPI_ISL_8097974	2021-12-21	Africa	Republic of the Congo	Brazzaville	Fondation Congolaise pour la recherche medicale (FCRM), Francine Ntoumi	Fondation Congolaise pour la Recherche Médicale	Mfoutou Mapanguy Claujens Chastel; Dr Batchi-Bouyou Armel Landry; Dr. Jean Claude Djontu; Dr. Abel Lissom; Prof. Dr. Thirumalaisamy P. Velavan; Prof. Francine Ntoumi
hCoV-19/Congo/FCRM-162-A16/2021	EPI_ISL_8266697	2021-12-22	Africa	Republic of the Congo	Brazzaville	Fondation Congolaise pour la recherche medicale (FCRM), Francine Ntoumi	Fondation Congolaise pour la Recherche Médicale	Mfoutou Mapanguy Claujens Chastel; Dr Batchi-Bouyou Armel Landry; Dr. Jean Claude Djontu; Dr. Abel Lissom; Prof. Dr. Thirumalaisamy P. Velavan; Prof. Francine Ntoumi
hCoV-19/Congo/FCRM-164-A20/2021	EPI_ISL_8266699	2021-12-28	Africa	Republic of the Congo	Brazzaville	Fondation Congolaise pour la recherche medicale (FCRM), Francine Ntoumi	Fondation Congolaise pour la Recherche Médicale	Mfoutou Mapanguy Claujens Chastel; Dr Batchi-Bouyou Armel Landry; Dr. Jean Claude Djontu; Dr. Abel Lissom; Prof. Dr. Thirumalaisamy P. Velavan; Prof. Francine Ntoumi
hCoV-19/Congo/FCRM-166-A27/2021	EPI_ISL_8266701	2021-12-28	Africa	Republic of the Congo	Brazzaville	Fondation Congolaise pour la recherche medicale (FCRM), Francine Ntoumi	Fondation Congolaise pour la Recherche Médicale	Mfoutou Mapanguy Claujens Chastel; Dr Batchi-Bouyou Armel Landry; Dr. Jean Claude Djontu; Dr. Abel Lissom; Prof. Dr. Thirumalaisamy P. Velavan; Prof. Francine Ntoumi
hCoV-19/Congo/FCRM-176-14828/2022	EPI_ISL_11621468	2022-01-06	Africa	Republic of the Congo	Brazzaville	Fondation Congolaise pour la recherche medicale (FCRM), Francine Ntoumi	Fondation Congolaise pour la Recherche Médicale	Mfoutou Mapanguy Claujens Chastel; Dr Batchi-Bouyou Armel Landry; Dr. Jean Claude Djontu; Prof. Francine Ntoumi
hCoV-19/CostaRica/HNN-3338-1402225261/2022	EPI_ISL_10982905	2022-02-14	North America	Costa Rica	Limon	HOSPITAL NACIONAL DE NIÑOS	Inciensa, Instituto Costarricense de Investigación y Enseñanza en Nutrición y Salud	Pérez-Corrales C.
hCoV-19/CostaRica/INC-2412-724605/2021	EPI_ISL_8345729	2021-12-21	North America	Costa Rica	Puntarenas	HOSPITAL SAN VITO DE COTO BRUS	Inciensa, Instituto Costarricense de Investigación y Enseñanza en Nutrición y Salud	Francisco Duarte, Hebleen Porras, Claudio Soto-Garita, Estela Cordero, Adriana Godínez, Melany Calderón, José Luis Vargas, Mariela Gutiérrez, Sofia Herrera, Gabriel Morales & Alejandro Bolivar
hCoV-19/CostaRica/INC-2447-724772/2021	EPI_ISL_8345760	2021-12-21	North America	Costa Rica	Alajuela	HOSPITAL SAN FRANCISCO DE ASIS	Inciensa, Instituto Costarricense de Investigación y Enseñanza en Nutrición y Salud	Francisco Duarte, Hebleen Porras, Claudio Soto-Garita, Estela Cordero, Adriana Godínez, Melany Calderón, José Luis Vargas, Mariela Gutiérrez, Sofia Herrera, Gabriel Morales & Alejandro Bolivar
hCoV-19/CostaRica/INC-2567-726602/2021	EPI_ISL_9072816	2021-12-30	North America	Costa Rica	Guanacaste	Hospital Metropolitano	Inciensa, Instituto Costarricense de Investigación y Enseñanza en Nutrición y Salud	Francisco Duarte, Hebleen Porras, Claudio Soto-Garita, Estela Cordero, Adriana Godínez, Melany Calderón, José Luis Vargas, Mariela Gutiérrez, Sofia Herrera, Gabriel Morales & Alejandro Bolivar
hCoV-19/CostaRica/INC-2580-726681/2021	EPI_ISL_9072811	2021-12-31	North America	Costa Rica	San Jose	Area De Salud Zapote-Catedral - Clinica Dr. Carlos Duran	Inciensa, Instituto Costarricense de Investigación y Enseñanza en Nutrición y Salud	Francisco Duarte, Hebleen Porras, Claudio Soto-Garita, Estela Cordero, Adriana Godínez, Melany Calderón, José Luis Vargas, Mariela Gutiérrez, Sofia Herrera, Gabriel Morales & Alejandro Bolivar
hCoV-19/CostaRica/INC-2630-727320/2021	EPI_ISL_9072754	2021-12-29	North America	Costa Rica	Guanacaste	Area De Salud Carrillo	Inciensa, Instituto Costarricense de Investigación y Enseñanza en Nutrición y Salud	Francisco Duarte, Hebleen Porras, Claudio Soto-Garita, Estela Cordero, Adriana Godínez, Melany Calderón, José Luis Vargas, Mariela Gutiérrez, Sofia Herrera, Gabriel Morales & Alejandro Bolivar
hCoV-19/CostaRica/INC-2682-728979/2022	EPI_ISL_9171498	2022-01-05	North America	Costa Rica	San Jose	AREA DE SALUD GOICOECHEA 2 - CLINICA DR. JIMENEZ NUÑEZ	Inciensa, Instituto Costarricense de Investigación y Enseñanza en Nutrición y Salud	Francisco Duarte, Hebleen Porras, Claudio Soto-Garita, Estela Cordero, Adriana Godínez, Melany Calderón, José Luis Vargas, Mariela Gutiérrez, Sofia Herrera, Gabriel Morales & Alejandro Bolivar
hCoV-19/CostaRica/INC-2708-729733/2022	EPI_ISL_9171548	2022-01-04	North America	Costa Rica	Heredia	AREA DE SALUD HEREDIA-VIRILLA	Inciensa, Instituto Costarricense de Investigación y Enseñanza en Nutrición y Salud	Francisco Duarte, Hebleen Porras, Claudio Soto-Garita, Estela Cordero, Adriana Godínez, Melany Calderón, José Luis Vargas, Mariela Gutiérrez, Sofia Herrera, Gabriel Morales & Alejandro Bolivar
hCoV-19/CostaRica/INC-2853-736283/2022	EPI_ISL_9754786	2022-01-17	North America	Costa Rica	Heredia	AREA DE SALUD HEREDIA-CUBUJUQUI - CLINICA DR. FRANCISCO BOLAÑOS	Inciensa, Instituto Costarricense de Investigación y Enseñanza en Nutrición y Salud	Francisco Duarte, Hebleen Porras, Claudio Soto-Garita, Estela Cordero, Adriana Godínez, Melany Calderón, José Luis Vargas, Mariela Gutiérrez, Sofia Herrera, Gabriel Morales, Daniela Azofeifa & Alejandro Bolivar
hCoV-19/CostaRica/INC-2871-736656/2022	EPI_ISL_9754803	2022-01-19	North America	Costa Rica	Alajuela	HOSPITAL SAN FRANCISCO DE ASIS	Inciensa, Instituto Costarricense de Investigación y Enseñanza en Nutrición y Salud	Francisco Duarte, Hebleen Porras, Claudio Soto-Garita, Estela Cordero, Adriana Godínez, Melany Calderón, José Luis Vargas, Mariela Gutiérrez, Sofia Herrera, Gabriel Morales, Daniela Azofeifa & Alejandro Bolivar
hCoV-19/CostaRica/INC-2942-739022/2022	EPI_ISL_9988633	2022-01-24	North America	Costa Rica	San Jose	HOSPITAL CIMA	Inciensa, Instituto Costarricense de Investigación y Enseñanza en Nutrición y Salud	Francisco Duarte, Hebleen Porras, Claudio Soto-Garita, Estela Cordero, Adriana Godínez, Melany Calderón, José Luis Vargas, Mariela Gutiérrez, Sofia Herrera, Gabriel Morales, Daniela Azofeifa & Alejandro Bolivar
hCoV-19/CostaRica/INC-3196-744459/2022	EPI_ISL_10645300	2022-02-15	North America	Costa Rica	Alajuela	AREA DE SALUD GUATUSO	Inciensa, Instituto Costarricense de Investigación y Enseñanza en Nutrición y Salud	Francisco Duarte, Hebleen Porras, Claudio Soto-Garita, Estela Cordero, Adriana Godínez, Melany Calderón, José Luis Vargas, Mariela Gutiérrez, Sofia Herrera, Gabriel Morales, Daniela Azofeifa, Alejandro Bolivar & Francisco Chacón Valverde
hCoV-19/CostaRica/INC-3245-744967/2022	EPI_ISL_10925759	2022-02-09	North America	Costa Rica	San Jose	HOSPITAL DR. FERNANDO ESCALANTE PRADILLA	Inciensa, Instituto Costarricense de Investigación y Enseñanza en Nutrición y Salud	Francisco Duarte, Hebleen Porras, Claudio Soto-Garita, Estela Cordero, Adriana Godínez, Melany Calderón, José Luis Vargas, Mariela Gutiérrez, Sofia Herrera, Gabriel Morales, Daniela Azofeifa, Alejandro Bolivar & Maria Jose Ramirez Vargas
hCoV-19/CostaRica/INC-3418-746894/2022	EPI_ISL_11098459	2022-02-20	North America	Costa Rica	Limon	AREA DE SALUD SIQUIRRES	Inciensa, Instituto Costarricense de Investigación y Enseñanza en Nutrición y Salud	Francisco Duarte, Hebleen Porras, Claudio Soto-Garita, Estela Cordero, Adriana Godínez, Melany Calderón, José Luis Vargas, Mariela Gutiérrez, Sofia Herrera, Gabriel Morales, Daniela Azofeifa & Alejandro Bolivar
hCoV-19/CotedIvoire/HCL022118684901/2022	EPI_ISL_16234194	2022-01-03	Africa	Cote d'Ivoire	Bouake	CHU BOUAKE	CNR Virus des Infections Respiratoires - France SUD	Antonin Bal, Bruno Simon, Theophile Boyer, Gregory Destras, Gwendolyne Burfin, Hadrien Regue, Quentin Semanas, Martine Valette, Bruno Lina, Laurence Josset
hCoV-19/CotedIvoire/HCL022118691601/2022	EPI_ISL_16234195	2022-01-17	Africa	Cote d'Ivoire	San Pedro	CHR SAN PEDRO	CNR Virus des Infections Respiratoires - France SUD	Antonin Bal, Bruno Simon, Theophile Boyer, Gregory Destras, Gwendolyne Burfin, Hadrien Regue, Quentin Semanas, Martine Valette, Bruno Lina, Laurence Josset
hCoV-19/CotedIvoire/NMIMR-560544/2021	EPI_ISL_11758605	2021-12-24	Africa	Cote d'Ivoire		Pasteur Institute of Cote d Ivoire, Department of Epidemic Viruses	Noguchi Memorial Institute for Medical Research, University of Ghana, Legon, Ghana	Ouattara Yakoura Karidja, Quaneeta Mohktar, Hilda Opoku Frempong, Peace Ori Uche, Keren O. Attiku, Seyram Bless Agbenyo, Kwame Boamah Buabeng, Bernice Twenewaa Sekyere, Joyce Appiah-Kubi, Joseph H.K. Bonney, John K. Odoom,Herve A. Kadjo. and Bright Adu
hCoV-19/CotedIvoire/NMIMR-560616/2021	EPI_ISL_11758634	2021-12-24	Africa	Cote d'Ivoire		Pasteur Institute of Cote d Ivoire, Department of Epidemic Viruses	Noguchi Memorial Institute for Medical Research, University of Ghana, Legon, Ghana	Ouattara Yakoura Karidja, Quaneeta Mohktar, Hilda Opoku Frempong, Peace Ori Uche, Keren O. Attiku, Seyram Bless Agbenyo, Kwame Boamah Buabeng, Bernice Twenewaa Sekyere, Joyce Appiah-Kubi, Joseph H.K. Bonney, John K. Odoom,Herve A. Kadjo. and Bright Adu
hCoV-19/CotedIvoire/NMIMR-629852/2021	EPI_ISL_11758617	2021-12-23	Africa	Cote d'Ivoire		Pasteur Institute of Cote d Ivoire, Department of Epidemic Viruses	Noguchi Memorial Institute for Medical Research, University of Ghana, Legon, Ghana	Ouattara Yakoura Karidja, Quaneeta Mohktar, Hilda Opoku Frempong, Peace Ori Uche, Keren O. Attiku, Seyram Bless Agbenyo, Kwame Boamah Buabeng, Bernice Twenewaa Sekyere, Joyce Appiah-Kubi, Joseph H.K. Bonney, John K. Odoom,Herve A. Kadjo. and Bright Adu
hCoV-19/CotedIvoire/NMIMR-633358/2021	EPI_ISL_11758616	2021-12-24	Africa	Cote d'Ivoire		Pasteur Institute of Cote d Ivoire, Department of Epidemic Viruses	Noguchi Memorial Institute for Medical Research, University of Ghana, Legon, Ghana	Ouattara Yakoura Karidja, Quaneeta Mohktar, Hilda Opoku Frempong, Peace Ori Uche, Keren O. Attiku, Seyram Bless Agbenyo, Kwame Boamah Buabeng, Bernice Twenewaa Sekyere, Joyce Appiah-Kubi, Joseph H.K. Bonney, John K. Odoom,Herve A. Kadjo. and Bright Adu
hCoV-19/CotedIvoire/NMIMR-648402/2021	EPI_ISL_11758637	2021-12-31	Africa	Cote d'Ivoire		Pasteur Institute of Cote d Ivoire, Department of Epidemic Viruses	Noguchi Memorial Institute for Medical Research, University of Ghana, Legon, Ghana	Ouattara Yakoura Karidja, Quaneeta Mohktar, Hilda Opoku Frempong, Peace Ori Uche, Keren O. Attiku, Seyram Bless Agbenyo, Kwame Boamah Buabeng, Bernice Twenewaa Sekyere, Joyce Appiah-Kubi, Joseph H.K. Bonney, John K. Odoom,Herve A. Kadjo. and Bright Adu
hCoV-19/CotedIvoire/NMIMR-648406/2021	EPI_ISL_11758601	2021-12-31	Africa	Cote d'Ivoire		Pasteur Institute of Cote d Ivoire, Department of Epidemic Viruses	Noguchi Memorial Institute for Medical Research, University of Ghana, Legon, Ghana	Ouattara Yakoura Karidja, Quaneeta Mohktar, Hilda Opoku Frempong, Peace Ori Uche, Keren O. Attiku, Seyram Bless Agbenyo, Kwame Boamah Buabeng, Bernice Twenewaa Sekyere, Joyce Appiah-Kubi, Joseph H.K. Bonney, John K. Odoom,Herve A. Kadjo. and Bright Adu
hCoV-19/Country/SARS-CoV-2Omicron/2021	EPI_ISL_8919636	2021-12-23	Asia	Vietnam	Central Region	Pasteur Institute in Nha Trang	Pasteur Institute in Nha Trang	Trinh Hoang Long, Nguyen Duc Duy, Nguyen Bao Trieu, Huynh Kim Mai, Hoang Tien Thanh, Nguyen Dinh Luong, Do Thai Hung
hCoV-19/Croatia/20761/2021	EPI_ISL_8845085	2021-12-30	Europe	Croatia	The City of Zagreb	Klinika za infektivne bolesti "Dr. Fran Mihaljević"	Hrvatski zavod za javno zdravstvo	Irena Tabain, Ivana Ferenčak, Josipa Kuzle, Anita Jurić, Dragan Jurić
hCoV-19/Croatia/21041/2021	EPI_ISL_9148841	2021-12-30	Europe	Croatia	The City of Zagreb	Klinički bolnički centar "Sestre milosrdnice"	Hrvatski zavod za javno zdravstvo	Irena Tabain, Ivana Ferenčak, Josipa Kuzle, Anita Jurić, Dragan Jurić
hCoV-19/Croatia/23997/2022	EPI_ISL_9385038	2022-01-07	Europe	Croatia	Zadar County	Zavod za javno zdravstvo Zadarske županije	Hrvatski zavod za javno zdravstvo	Irena Tabain, Ivana Ferenčak, Josipa Kuzle, Anita Jurić, Dragan Jurić
hCoV-19/Croatia/24232/2022	EPI_ISL_9384722	2022-01-10	Europe	Croatia	The City of Zagreb	Klinika za infektivne bolesti "Dr. Fran Mihaljević"	Hrvatski zavod za javno zdravstvo	Irena Tabain, Ivana Ferenčak, Josipa Kuzle, Anita Jurić, Dragan Jurić
hCoV-19/Croatia/26109/2022	EPI_ISL_9497495	2022-01-15	Europe	Croatia	The City of Zagreb	Klinika za infektivne bolesti "Dr. Fran Mihaljević"	Hrvatski zavod za javno zdravstvo	Irena Tabain, Ivana Ferenčak, Josipa Kuzle, Anita Jurić, Dragan Jurić
hCoV-19/Croatia/26708/2022	EPI_ISL_9742273	2022-01-24	Europe	Croatia	Varazdin County	Zavod za javno zdravstvo Varaždinske županije	Hrvatski zavod za javno zdravstvo	Irena Tabain, Ivana Ferenčak, Josipa Kuzle, Anita Jurić, Dragan Jurić
hCoV-19/Croatia/28949/2022	EPI_ISL_9978280	2022-02-03	Europe	Croatia	The City of Zagreb	Hrvatski zavod za javno zdravstvo	Hrvatski zavod za javno zdravstvo	Irena Tabain, Ivana Ferenčak, Josipa Kuzle, Anita Jurić, Dragan Jurić
hCoV-19/Croatia/29622/2022	EPI_ISL_10863572	2022-02-01	Europe	Croatia	Medimurje County	Zavod za javno zdravstvo Međimurske županije	Hrvatski zavod za javno zdravstvo	Irena Tabain, Ivana Ferenčak, Josipa Kuzle, Anita Jurić, Dragan Jurić
hCoV-19/Croatia/30265/2022	EPI_ISL_10581724	2022-02-16	Europe	Croatia	Karlovac County	Zavod za javno zdravstvo Karlovačke županije	Hrvatski zavod za javno zdravstvo	Irena Tabain, Ivana Ferenčak, Josipa Kuzle, Anita Jurić, Dragan Jurić
hCoV-19/Croatia/30486/2022	EPI_ISL_10589620	2022-02-17	Europe	Croatia	Zadar County	Zavod za javno zdravstvo Zadarske županije	Hrvatski zavod za javno zdravstvo	Irena Tabain, Ivana Ferenčak, Josipa Kuzle, Anita Jurić, Dragan Jurić
hCoV-19/Croatia/32744/2022	EPI_ISL_11342200	2022-03-03	Europe	Croatia	Dubrovnik-Neretva County	Zavod za javno zdravstvo Dubrovačko-Neretvanske županije	Hrvatski zavod za javno zdravstvo	Irena Tabain, Ivana Ferenčak, Josipa Kuzle, Anita Jurić, Dragan Jurić
hCoV-19/Croatia/32755/2022	EPI_ISL_11342211	2022-03-04	Europe	Croatia	Dubrovnik-Neretva County	Zavod za javno zdravstvo Dubrovačko-Neretvanske županije	Hrvatski zavod za javno zdravstvo	Irena Tabain, Ivana Ferenčak, Josipa Kuzle, Anita Jurić, Dragan Jurić
hCoV-19/Croatia/34787/2022	EPI_ISL_11995683	2022-03-25	Europe	Croatia	Lika-Senj County	Zavod za javno zdravstvo Ličko-senjske županije	Hrvatski zavod za javno zdravstvo	Irena Tabain, Ivana Ferenčak, Josipa Kuzle, Anita Jurić, Dragan Jurić
hCoV-19/Curacao/CW-RIVM-78547/2021	EPI_ISL_8460367	2021-12-19	South America	Curacao	Curacao	National Institute for Public Health and the Environment (RIVM)	National Institute for Public Health and the Environment (RIVM)	Adam Meijer, Harry Vennema, Dirk Eggink, Jeroen Cremer, Sharon van den Brink, Bas van der Veer, AnneMarie van den Brandt, Lisa Wijsman, Kim Freriks, Ryanne Jaarsma, Lynn Aarts, Sanne Bos, Jil Kocken, Jordy de Bakker, Stijn van Rossum, Linda van Someren, Florian Zwagemaker, Dennis Schmitz, Annelies Kroneman, Karim Hajji, Ivo van Walle, Chantal Reusken
hCoV-19/Curacao/CW-RIVM-80698/2021	EPI_ISL_8724043	2021-12-23	South America	Curacao	Curacao	National Institute for Public Health and the Environment (RIVM)	National Institute for Public Health and the Environment (RIVM)	Adam Meijer, Harry Vennema, Dirk Eggink, Jeroen Cremer, Sharon van den Brink, Bas van der Veer, AnneMarie van den Brandt, Lisa Wijsman, Kim Freriks, Ryanne Jaarsma, Lynn Aarts, Sanne Bos, Jil Kocken, Jordy de Bakker, Afke Vogelzang, Linda van Someren, Florian Zwagemaker, Dennis Schmitz, Annelies Kroneman, Karim Hajji, Ivo van Walle, Chantal Reusken
hCoV-19/Curacao/CW-RIVM-80727/2021	EPI_ISL_9086314	2021-12-25	South America	Curacao	Curacao	National Institute for Public Health and the Environment (RIVM)	National Institute for Public Health and the Environment (RIVM)	Adam Meijer, Harry Vennema, Dirk Eggink, Jeroen Cremer, Sharon van den Brink, Bas van der Veer, AnneMarie van den Brandt, Lisa Wijsman, Kim Freriks, Ryanne Jaarsma, Lynn Aarts, Sanne Bos, Jil Kocken, Jordy de Bakker, Afke Vogelzang, Linda van Someren, Florian Zwagemaker, Dennis Schmitz, Annelies Kroneman, Karim Hajji, Ivo van Walle, Chantal Reusken
hCoV-19/Curacao/CW-RIVM-83925/2022	EPI_ISL_9530117	2022-01-16	South America	Curacao	Curacao	National Institute for Public Health and the Environment (RIVM)	National Institute for Public Health and the Environment (RIVM)	Adam Meijer, Harry Vennema, Dirk Eggink, Jeroen Cremer, Sharon van den Brink, Bas van der Veer, AnneMarie van den Brandt, Lisa Wijsman, Kim Freriks, Ryanne Jaarsma, Lynn Aarts, Sanne Bos, Jil Kocken, Jordy de Bakker, Afke Vogelzang, Linda van Someren, Florian Zwagemaker, Dennis Schmitz, Annelies Kroneman, Karim Hajji, Ivo van Walle, Chantal Reusken
hCoV-19/Curacao/CW-RIVM-85356/2022	EPI_ISL_9530213	2022-01-18	South America	Curacao	Curacao	National Institute for Public Health and the Environment (RIVM)	National Institute for Public Health and the Environment (RIVM)	Adam Meijer, Harry Vennema, Dirk Eggink, Jeroen Cremer, Sharon van den Brink, Bas van der Veer, AnneMarie van den Brandt, Lisa Wijsman, Kim Freriks, Ryanne Jaarsma, Lynn Aarts, Sanne Bos, Jil Kocken, Jordy de Bakker, Afke Vogelzang, Linda van Someren, Florian Zwagemaker, Dennis Schmitz, Annelies Kroneman, Karim Hajji, Ivo van Walle, Chantal Reusken
hCoV-19/Curacao/CW-RIVM-86210/2022	EPI_ISL_9776791	2022-01-25	South America	Curacao	Curacao	National Institute for Public Health and the Environment (RIVM)	National Institute for Public Health and the Environment (RIVM)	Adam Meijer, Harry Vennema, Dirk Eggink, Jeroen Cremer, Sharon van den Brink, Bas van der Veer, AnneMarie van den Brandt, Lisa Wijsman, Kim Freriks, Ryanne Jaarsma, Lynn Aarts, Sanne Bos, Jil Kocken, Jordy de Bakker, Afke Vogelzang, Linda van Someren, Florian Zwagemaker, Dennis Schmitz, Annelies Kroneman, Karim Hajji, Ivo van Walle, Chantal Reusken
hCoV-19/Curacao/CW-RIVM-87870/2022	EPI_ISL_10345986	2022-01-31	South America	Curacao	Curacao	National Institute for Public Health and the Environment (RIVM)	National Institute for Public Health and the Environment (RIVM)	Adam Meijer, Harry Vennema, Dirk Eggink, Jeroen Cremer, Sharon van den Brink, Bas van der Veer, AnneMarie van den Brandt, Lisa Wijsman, Kim Freriks, Ryanne Jaarsma, Lynn Aarts, Sanne Bos, Jil Kocken, Jordy de Bakker, Afke Vogelzang, Linda van Someren, Tram Le, Florian Zwagemaker, Dennis Schmitz, Annelies Kroneman, Karim Hajji, Ivo van Walle, Chantal Reusken
hCoV-19/Curacao/CW-RIVM-87876/2022	EPI_ISL_10345992	2022-02-01	South America	Curacao	Curacao	National Institute for Public Health and the Environment (RIVM)	National Institute for Public Health and the Environment (RIVM)	Adam Meijer, Harry Vennema, Dirk Eggink, Jeroen Cremer, Sharon van den Brink, Bas van der Veer, AnneMarie van den Brandt, Lisa Wijsman, Kim Freriks, Ryanne Jaarsma, Lynn Aarts, Sanne Bos, Jil Kocken, Jordy de Bakker, Afke Vogelzang, Linda van Someren, Tram Le, Florian Zwagemaker, Dennis Schmitz, Annelies Kroneman, Karim Hajji, Ivo van Walle, Chantal Reusken
hCoV-19/Curacao/CW-RIVM-88430/2022	EPI_ISL_10346022	2022-02-09	South America	Curacao	Curacao	National Institute for Public Health and the Environment (RIVM)	National Institute for Public Health and the Environment (RIVM)	Adam Meijer, Harry Vennema, Dirk Eggink, Jeroen Cremer, Sharon van den Brink, Bas van der Veer, AnneMarie van den Brandt, Lisa Wijsman, Kim Freriks, Ryanne Jaarsma, Lynn Aarts, Sanne Bos, Jil Kocken, Jordy de Bakker, Afke Vogelzang, Linda van Someren, Tram Le, Florian Zwagemaker, Dennis Schmitz, Annelies Kroneman, Karim Hajji, Ivo van Walle, Chantal Reusken
hCoV-19/Curacao/CW-RIVM-88431/2022	EPI_ISL_10346023	2022-02-09	South America	Curacao	Curacao	National Institute for Public Health and the Environment (RIVM)	National Institute for Public Health and the Environment (RIVM)	Adam Meijer, Harry Vennema, Dirk Eggink, Jeroen Cremer, Sharon van den Brink, Bas van der Veer, AnneMarie van den Brandt, Lisa Wijsman, Kim Freriks, Ryanne Jaarsma, Lynn Aarts, Sanne Bos, Jil Kocken, Jordy de Bakker, Afke Vogelzang, Linda van Someren, Tram Le, Florian Zwagemaker, Dennis Schmitz, Annelies Kroneman, Karim Hajji, Ivo van Walle, Chantal Reusken
hCoV-19/Curacao/CW-RIVM-88453/2022	EPI_ISL_10696326	2022-02-12	South America	Curacao	Curacao	National Institute for Public Health and the Environment (RIVM)	National Institute for Public Health and the Environment (RIVM)	Adam Meijer, Harry Vennema, Dirk Eggink, Jeroen Cremer, Sharon van den Brink, Bas van der Veer, AnneMarie van den Brandt, Lisa Wijsman, Kim Freriks, Ryanne Jaarsma, Lynn Aarts, Sanne Bos, Jil Kocken, Jordy de Bakker, Afke Vogelzang, Linda van Someren, Tram Le, Florian Zwagemaker, Dennis Schmitz, Annelies Kroneman, Karim Hajji, Ivo van Walle, Chantal Reusken
hCoV-19/Curacao/CW-RIVM-89997/2022	EPI_ISL_10899253	2022-02-16	South America	Curacao	Curacao	National Institute for Public Health and the Environment (RIVM)	National Institute for Public Health and the Environment (RIVM)	Adam Meijer, Harry Vennema, Dirk Eggink, Jeroen Cremer, Sharon van den Brink, Bas van der Veer, AnneMarie van den Brandt, Lisa Wijsman, Kim Freriks, Ryanne Jaarsma, Lynn Aarts, Sanne Bos, Jil Kocken, Jordy de Bakker, Afke Vogelzang, Linda van Someren, Tram Le, Florian Zwagemaker, Dennis Schmitz, Annelies Kroneman, Karim Hajji, Ivo van Walle, Chantal Reusken
hCoV-19/Curacao/CW-RIVM-90005/2022	EPI_ISL_10899220	2022-02-18	South America	Curacao	Curacao	National Institute for Public Health and the Environment (RIVM)	National Institute for Public Health and the Environment (RIVM)	Adam Meijer, Harry Vennema, Dirk Eggink, Jeroen Cremer, Sharon van den Brink, Bas van der Veer, AnneMarie van den Brandt, Lisa Wijsman, Kim Freriks, Ryanne Jaarsma, Lynn Aarts, Sanne Bos, Jil Kocken, Jordy de Bakker, Afke Vogelzang, Linda van Someren, Tram Le, Florian Zwagemaker, Dennis Schmitz, Annelies Kroneman, Karim Hajji, Ivo van Walle, Chantal Reusken
hCoV-19/Curacao/CW-RIVM-95637/2022	EPI_ISL_11839888	2022-03-27	South America	Curacao	Curacao	National Institute for Public Health and the Environment (RIVM)	National Institute for Public Health and the Environment (RIVM)	Adam Meijer, Harry Vennema, Dirk Eggink, Jeroen Cremer, Sharon van den Brink, Bas van der Veer, AnneMarie van den Brandt, Lisa Wijsman, Kim Freriks, Ryanne Jaarsma, Lynn Aarts, Sanne Bos, Jil Kocken, Jordy de Bakker, Afke Vogelzang, Linda van Someren, Florian Zwagemaker, Dennis Schmitz, Annelies Kroneman, Karim Hajji, Ivo van Walle, Chantal Reusken
hCoV-19/Cyprus/371073_S15_21_12/2021	EPI_ISL_13773690	2021-12-21	Europe	Cyprus		Department of Molecular Virology, Cyprus Institute of Neurology and Genetics	Department of Molecular Virology, Cyprus Institute of Neurology and Genetics	Jan Richter, Christina Tryfonos, Dana Koptides, Christos Charalambous, Denise Alexandrou, Olga Kalakouta, Christina Christodoulou
hCoV-19/Cyprus/374491_S21_23_12/2021	EPI_ISL_13773698	2021-12-27	Europe	Cyprus		Department of Molecular Virology, Cyprus Institute of Neurology and Genetics	Department of Molecular Virology, Cyprus Institute of Neurology and Genetics	Jan Richter, Christina Tryfonos, Dana Koptides, Christos Charalambous, Denise Alexandrou, Olga Kalakouta, Christina Christodoulou
hCoV-19/Cyprus/375807_S23_28_12/2021	EPI_ISL_13773703	2021-12-28	Europe	Cyprus		Department of Molecular Virology, Cyprus Institute of Neurology and Genetics	Department of Molecular Virology, Cyprus Institute of Neurology and Genetics	Jan Richter, Christina Tryfonos, Dana Koptides, Christos Charalambous, Denise Alexandrou, Olga Kalakouta, Christina Christodoulou
hCoV-19/Cyprus/BMV4159/2022	EPI_ISL_18479353	2022-01-06	Europe	Cyprus		Nicosia General Hospital	Laboratory of Biotechnology and Molecular Virology, University of Cyprus	Leondios G. Kostrikis et al.
hCoV-19/Cyprus/BMV4603/2022	EPI_ISL_18479370	2022-01-22	Europe	Cyprus		Nicosia General Hospital	Laboratory of Biotechnology and Molecular Virology, University of Cyprus	Leondios G. Kostrikis et al.
hCoV-19/Cyprus/BMV5137/2022	EPI_ISL_18479393	2022-02-06	Europe	Cyprus		Nicosia General Hospital	Laboratory of Biotechnology and Molecular Virology, University of Cyprus	Leondios G. Kostrikis et al.
hCoV-19/Cyprus/CING_10_1502_Li/2022	EPI_ISL_13773900	2022-02-15	Europe	Cyprus		Department of Molecular Virology, Cyprus Institute of Neurology and Genetics	Department of Molecular Virology, Cyprus Institute of Neurology and Genetics	Jan Richter, Christina Tryfonos, Dana Koptides, Christos Charalambous, Denise Alexandrou, Olga Kalakouta, Christina Christodoulou
hCoV-19/Cyprus/CING_14_1602_Pa/2022	EPI_ISL_13773903	2022-02-16	Europe	Cyprus		Department of Molecular Virology, Cyprus Institute of Neurology and Genetics	Department of Molecular Virology, Cyprus Institute of Neurology and Genetics	Jan Richter, Christina Tryfonos, Dana Koptides, Christos Charalambous, Denise Alexandrou, Olga Kalakouta, Christina Christodoulou
hCoV-19/Cyprus/CING_33_0401_La/2022	EPI_ISL_13773758	2022-01-04	Europe	Cyprus		Department of Molecular Virology, Cyprus Institute of Neurology and Genetics	Department of Molecular Virology, Cyprus Institute of Neurology and Genetics	Jan Richter, Christina Tryfonos, Dana Koptides, Christos Charalambous, Denise Alexandrou, Olga Kalakouta, Christina Christodoulou
hCoV-19/Cyprus/CING_40_1002_Fa/2022	EPI_ISL_13773890	2022-02-10	Europe	Cyprus		Department of Molecular Virology, Cyprus Institute of Neurology and Genetics	Department of Molecular Virology, Cyprus Institute of Neurology and Genetics	Jan Richter, Christina Tryfonos, Dana Koptides, Christos Charalambous, Denise Alexandrou, Olga Kalakouta, Christina Christodoulou
hCoV-19/Cyprus/CING_50_0401_Ni/2022	EPI_ISL_13773791	2022-01-04	Europe	Cyprus		Department of Molecular Virology, Cyprus Institute of Neurology and Genetics	Department of Molecular Virology, Cyprus Institute of Neurology and Genetics	Jan Richter, Christina Tryfonos, Dana Koptides, Christos Charalambous, Denise Alexandrou, Olga Kalakouta, Christina Christodoulou
hCoV-19/Cyprus/CING_56_0401_Li/2022	EPI_ISL_13773800	2022-01-04	Europe	Cyprus		Department of Molecular Virology, Cyprus Institute of Neurology and Genetics	Department of Molecular Virology, Cyprus Institute of Neurology and Genetics	Jan Richter, Christina Tryfonos, Dana Koptides, Christos Charalambous, Denise Alexandrou, Olga Kalakouta, Christina Christodoulou
hCoV-19/Cyprus/CING_76_0701_Ni/2022	EPI_ISL_13773839	2022-01-07	Europe	Cyprus		Department of Molecular Virology, Cyprus Institute of Neurology and Genetics	Department of Molecular Virology, Cyprus Institute of Neurology and Genetics	Jan Richter, Christina Tryfonos, Dana Koptides, Christos Charalambous, Denise Alexandrou, Olga Kalakouta, Christina Christodoulou
hCoV-19/Cyprus/CING_93_3012_Ni/2021	EPI_ISL_13773872	2021-12-30	Europe	Cyprus		Department of Molecular Virology, Cyprus Institute of Neurology and Genetics	Department of Molecular Virology, Cyprus Institute of Neurology and Genetics	Jan Richter, Christina Tryfonos, Dana Koptides, Christos Charalambous, Denise Alexandrou, Olga Kalakouta, Christina Christodoulou
hCoV-19/CzechRepublic/17SVAN1796/2022	EPI_ISL_8766397	2022-01-04	Europe	Czech Republic	South Moravian Region	Fakultní nemocnice u sv. Anny v Brně	Fakultní nemocnice u sv. Anny v Brně	Milada Dvořáčková. Jan Vrbsky, Lenka Zamecnikova
hCoV-19/CzechRepublic/22SVAN17461/2022	EPI_ISL_10205658	2022-01-31	Europe	Czech Republic	Moravian-Silesian Region	Covid laboratory, Department of Microbiology, St. Anne's University Hospital Brno	Covid laboratory, Department of Microbiology, St. Anne's University Hospital Brno	Milada Dvořáčková. Jan Vrbsky, Lenka Zamecnikova, Kate Zettlova, Lukas Vacek
hCoV-19/CzechRepublic/BC_B17_09_03_44/2022	EPI_ISL_13251762	2022-01-12	Europe	Czech Republic	South Bohemian Region	Nemocnice Prachatice	Institute of Parasitology, Biology Centre, CAS	Martin Kolisko, Jeffrey Silberman, Monika Wisniewska
hCoV-19/CzechRepublic/CSQ4485/2021	EPI_ISL_8541435	2021-12-22	Europe	Czech Republic	South Moravian Region	ELISABETH PHARMACON	University Hospital Brno, CMBG	Bezdicek Matej, Svaton Jan, Kristyna Dufkova, Lengerova Martina, Dolejska Monika
hCoV-19/CzechRepublic/CSQ5917/2022	EPI_ISL_9878114	2022-02-03	Europe	Czech Republic	South Moravian Region	OKMI	University Hospital Brno, CMBG	Bezdicek Matej, Svaton Jan, Kristyna Dufkova, Lengerova Martina, Dolejska Monika
hCoV-19/CzechRepublic/CSQ6000/2022	EPI_ISL_9981581	2022-02-02	Europe	Czech Republic	Vysocina Region	Nemocnice Trebic	University Hospital Brno, CMBG	Bezdicek Matej, Svaton Jan, Kristyna Dufkova, Lengerova Martina, Dolejska Monika
hCoV-19/CzechRepublic/FNHK-Ps-002056/2021	EPI_ISL_8208127	2021-12-20	Europe	Czech Republic	Hradec Kralove Region	Pardubicka nemocnice	University Hospital Hradec Kralove	Marketa Gancarcikova, Helena Kovarikova, Lenka Rysava, Monika Berankova
hCoV-19/CzechRepublic/FNHK-Ps-002363/2021	EPI_ISL_8754084	2021-12-29	Europe	Czech Republic	Hradec Kralove Region	University Hospital Hradec Kralove	University Hospital Hradec Kralove	Marketa Gancarcikova, Helena Kovarikova, Lenka Rysava, Monika Berankova
hCoV-19/CzechRepublic/FNHK-Ps-003324/2022	EPI_ISL_10101992	2022-02-01	Europe	Czech Republic	Pardubice Region	Oblastni nemocnice Trutnov a.s.	University Hospital Hradec Kralove	Marketa Gancarcikova, Helena Kovarikova, Lenka Rysava, Monika Berankova
hCoV-19/CzechRepublic/NRL-19731/2021	EPI_ISL_8481320	2021-12-22	Europe	Czech Republic	Zlin Region	National Institute of Public Health	National Institute of Public Health	Helena Jirincova, Jaromira Vecerova, Timotej Suri, Jan Moskalyk, Alexander Nagy
hCoV-19/CzechRepublic/UKDD-ZUUL-D202475104/2022	EPI_ISL_10441840	2022-02-07	Europe	Czech Republic		Zdravotní ústav Ústí nad Labem	Institute of Medical Microbiology and Virology, University Hospital Carl Gustav Carus, TU Dresden	Marlena Stadtmüller, Alexa Laubner, Fabian Rost, Sylvia Klemroth, Grit Mehnert, Montserrat Palau de Miquel, Susanne Reinhardt, Anett Zabzinski, Sylke Winkler, Alexander Dalpke, Romana Mikešová, Jitka Pohořská, Ivana Stiborová, Eva Patrasová, Lenka Šimůnková
hCoV-19/CzechRepublic/UMTM417356/2022	EPI_ISL_9845227	2022-01-20	Europe	Czech Republic	Olomouc Region	Institute of Molecular and Translational Medicine / Laboratory of Experimental Medicine, Faculty of Medicine and Dentistry, Palacky University	Institute of Molecular and Translational Medicine / Laboratory of Experimental Medicine, Faculty of Medicine and Dentistry, Palacky University	Rastislav Slavkovsky, Hana Jaworek, Vladimira Koudeláková, Barbora Blumová,Kateřina Kubáňová, Marián Hajdúch
hCoV-19/CzechRepublic/UMTM417589/2022	EPI_ISL_9845111	2022-01-21	Europe	Czech Republic	Zlin Region	Krajská nemocnice T.Bati, a.s.	Institute of Molecular and Translational Medicine / Laboratory of Experimental Medicine, Faculty of Medicine and Dentistry, Palacky University	Rastislav Slavkovsky, Hana Jaworek, Vladimira Koudeláková, Barbora Blumová,Kateřina Kubáňová, Marián Hajdúch
hCoV-19/CzechRepublic/UMTM465151/2022	EPI_ISL_15023899	2022-03-11	Europe	Czech Republic	Olomouc Region	Institute of Molecular and Translational Medicine / Laboratory of Experimental Medicine, Faculty of Medicine and Dentistry, Palacky University	Institute of Molecular and Translational Medicine / Laboratory of Experimental Medicine, Faculty of Medicine and Dentistry, Palacky University	Rastislav Slavkovský, Hana Jaworek, Vladimíra Koudeláková, Barbora Blumová, Kateřina Kubáňová, Marián Hajdúch
hCoV-19/CzechRepublic/UMTM467975/2022	EPI_ISL_15023913	2022-03-14	Europe	Czech Republic	Olomouc Region	Institute of Molecular and Translational Medicine / Laboratory of Experimental Medicine, Faculty of Medicine and Dentistry, Palacky University	Institute of Molecular and Translational Medicine / Laboratory of Experimental Medicine, Faculty of Medicine and Dentistry, Palacky University	Rastislav Slavkovský, Hana Jaworek, Vladimíra Koudeláková, Barbora Blumová, Kateřina Kubáňová, Marián Hajdúch
hCoV-19/Denmark/DCGC-361214/2022	EPI_ISL_9787176	2022-02-06	Europe	Denmark	Sjaelland	Department of Bacteria, Parasites and Fungi, Statens Serum Institut, Copenhagen, Denmark	Statens Serum Institut Bioinformatics and Microbial Genomics	Povilas Matusevicius et al.
hCoV-19/Denmark/DCGC-377877/2022	EPI_ISL_10203561	2022-02-13	Europe	Denmark	Midtjylland	Department of Bacteria, Parasites and Fungi, Statens Serum Institut, Copenhagen, Denmark	Statens Serum Institut Bioinformatics and Microbial Genomics	Povilas Matusevicius et al.
hCoV-19/Denmark/DCGC-384779/2022	EPI_ISL_10259426	2022-02-17	Europe	Denmark	Nordjylland	Department of Bacteria, Parasites and Fungi, Statens Serum Institut, Copenhagen, Denmark	Statens Serum Institut Bioinformatics and Microbial Genomics	Povilas Matusevicius et al.
hCoV-19/Denmark/DCGC-675150/2021	EPI_ISL_19135765	2021-12-27	Europe	Denmark		Department of Clinical Microbiology, Hvidovre Hospital	Statens Serum Institut Bioinformatics and Microbial Genomics	Povilas Matusevicius et al.
hCoV-19/Denmark/DCGC-679680/2021	EPI_ISL_19135797	2021-12-27	Europe	Denmark		Department of Clinical Microbiology, Hvidovre Hospital	Statens Serum Institut Bioinformatics and Microbial Genomics	Povilas Matusevicius et al.
hCoV-19/Denmark/DCGC-679919/2021	EPI_ISL_19135811	2021-12-27	Europe	Denmark		Department of Clinical Microbiology, Hvidovre Hospital	Statens Serum Institut Bioinformatics and Microbial Genomics	Povilas Matusevicius et al.
hCoV-19/Djibouti/NAMRU3_A139/2022	EPI_ISL_9712186	2022-01-03	Africa	Djibouti	Djibouti	Naval Medical Research Unit No. 3	Naval Medical Research Center Biological Defense Research Directorate	Logan J. Voegtly, Catherine E.Arnold, Kyle A. Long, Robin Miller, Andrea E. Luquette, Haven L. Miner, Tara N. McGinnis, Rebecca L. Pavlicek, Emily K. Stefanov, Stephen M. Eggan, Francisco Malagon, Regina Z. Cer, and Kimberly A. Bishop-Lilly
hCoV-19/Djibouti/NAMRU3_A149/2022	EPI_ISL_9712190	2022-01-03	Africa	Djibouti	Djibouti	Naval Medical Research Unit No. 3	Naval Medical Research Center Biological Defense Research Directorate	Logan J. Voegtly, Catherine E.Arnold, Kyle A. Long, Robin Miller, Andrea E. Luquette, Haven L. Miner, Tara N. McGinnis, Rebecca L. Pavlicek, Emily K. Stefanov, Stephen M. Eggan, Francisco Malagon, Regina Z. Cer, and Kimberly A. Bishop-Lilly
hCoV-19/Djibouti/NAMRU3_A172/2022	EPI_ISL_10038192	2022-01-03	Africa	Djibouti	Djibouti	Naval Medical Research Unit No. 3	Naval Medical Research Center Biological Defense Research Directorate	Logan J. Voegtly, Catherine E.Arnold, Kyle A. Long, Robin Miller, Andrea E. Luquette, Haven L. Miner, Tara N. McGinnis, Rebecca L. Pavlicek, Emily K. Stefanov, Stephen M. Eggan, Francisco Malagon, Regina Z. Cer, and Kimberly A. Bishop-Lilly
hCoV-19/Djibouti/NAMRU3_A947/2022	EPI_ISL_10038200	2022-01-03	Africa	Djibouti	Djibouti	Naval Medical Research Unit No. 3	Naval Medical Research Center Biological Defense Research Directorate	Logan J. Voegtly, Catherine E.Arnold, Kyle A. Long, Robin Miller, Andrea E. Luquette, Haven L. Miner, Tara N. McGinnis, Rebecca L. Pavlicek, Emily K. Stefanov, Stephen M. Eggan, Francisco Malagon, Regina Z. Cer, and Kimberly A. Bishop-Lilly
hCoV-19/Djibouti/NAMRU3_B674/2022	EPI_ISL_11533176	2022-01-20	Africa	Djibouti	Djibouti	Naval Medical Research Unit No. 3	Naval Medical Research Center Biological Defense Research Directorate	Logan J. Voegtly, Catherine E.Arnold, Robin Miller, Andrea E. Luquette, Haven L. Miner, Tara N. McGinnis, Rebecca L. Pavlicek, Emily K. Stefanov, Stephen M. Eggan, Francisco Malagon, Regina Z. Cer, and Kimberly A. Bishop-Lilly
hCoV-19/Djibouti/NAMRU3_B832/2022	EPI_ISL_11533183	2022-01-24	Africa	Djibouti	Djibouti	Naval Medical Research Unit No. 3	Naval Medical Research Center Biological Defense Research Directorate	Logan J. Voegtly, Catherine E.Arnold, Robin Miller, Andrea E. Luquette, Haven L. Miner, Tara N. McGinnis, Rebecca L. Pavlicek, Emily K. Stefanov, Stephen M. Eggan, Francisco Malagon, Regina Z. Cer, and Kimberly A. Bishop-Lilly
hCoV-19/Djibouti/NAMRU3_B852/2022	EPI_ISL_11533186	2022-01-20	Africa	Djibouti	Djibouti	Naval Medical Research Unit No. 3	Naval Medical Research Center Biological Defense Research Directorate	Logan J. Voegtly, Catherine E.Arnold, Robin Miller, Andrea E. Luquette, Haven L. Miner, Tara N. McGinnis, Rebecca L. Pavlicek, Emily K. Stefanov, Stephen M. Eggan, Francisco Malagon, Regina Z. Cer, and Kimberly A. Bishop-Lilly
hCoV-19/Djibouti/NAMRU3_B863/2022	EPI_ISL_11533190	2022-02-01	Africa	Djibouti	Djibouti	Naval Medical Research Unit No. 3	Naval Medical Research Center Biological Defense Research Directorate	Logan J. Voegtly, Catherine E.Arnold, Robin Miller, Andrea E. Luquette, Haven L. Miner, Tara N. McGinnis, Rebecca L. Pavlicek, Emily K. Stefanov, Stephen M. Eggan, Francisco Malagon, Regina Z. Cer, and Kimberly A. Bishop-Lilly
hCoV-19/Djibouti/NAMRU3_B884/2022	EPI_ISL_11533200	2022-02-01	Africa	Djibouti	Djibouti	Naval Medical Research Unit No. 3	Naval Medical Research Center Biological Defense Research Directorate	Logan J. Voegtly, Catherine E.Arnold, Robin Miller, Andrea E. Luquette, Haven L. Miner, Tara N. McGinnis, Rebecca L. Pavlicek, Emily K. Stefanov, Stephen M. Eggan, Francisco Malagon, Regina Z. Cer, and Kimberly A. Bishop-Lilly
hCoV-19/Djibouti/NAMRU3_B961/2022	EPI_ISL_11533203	2022-02-01	Africa	Djibouti	Djibouti	Naval Medical Research Unit No. 3	Naval Medical Research Center Biological Defense Research Directorate	Logan J. Voegtly, Catherine E.Arnold, Robin Miller, Andrea E. Luquette, Haven L. Miner, Tara N. McGinnis, Rebecca L. Pavlicek, Emily K. Stefanov, Stephen M. Eggan, Francisco Malagon, Regina Z. Cer, and Kimberly A. Bishop-Lilly
hCoV-19/Djibouti/NAMRU3_C111/2022	EPI_ISL_11533208	2022-01-27	Africa	Djibouti	Djibouti	Naval Medical Research Unit No. 3	Naval Medical Research Center Biological Defense Research Directorate	Logan J. Voegtly, Catherine E.Arnold, Robin Miller, Andrea E. Luquette, Haven L. Miner, Tara N. McGinnis, Rebecca L. Pavlicek, Emily K. Stefanov, Stephen M. Eggan, Francisco Malagon, Regina Z. Cer, and Kimberly A. Bishop-Lilly
hCoV-19/Djibouti/NAMRU3_C162/2022	EPI_ISL_11533215	2022-02-04	Africa	Djibouti	Djibouti	Naval Medical Research Unit No. 3	Naval Medical Research Center Biological Defense Research Directorate	Logan J. Voegtly, Catherine E.Arnold, Robin Miller, Andrea E. Luquette, Haven L. Miner, Tara N. McGinnis, Rebecca L. Pavlicek, Emily K. Stefanov, Stephen M. Eggan, Francisco Malagon, Regina Z. Cer, and Kimberly A. Bishop-Lilly
hCoV-19/Djibouti/NAMRU3_C586/2022	EPI_ISL_13719640	2022-02-11	Africa	Djibouti	Djibouti	Naval Medical Research Unit No. 3	Naval Medical Research Center Biological Defense Research Directorate	Catherine E. Arnold, Logan J. Voegtly, Emily K. Stefanov, Haven L. Miner, Andrea E. Luquette, Robin H. Miller, Lindsay Glang, Francisco Malagon, Regina Z. Cer, Stephen M. Eggan, and Kimberly A. Bishop-Lilly
hCoV-19/Djibouti/NAMRU3_CI_027/2022	EPI_ISL_10038186	2022-01-02	Africa	Djibouti	Djibouti	Naval Medical Research Unit No. 3	Naval Medical Research Center Biological Defense Research Directorate	Logan J. Voegtly, Catherine E.Arnold, Kyle A. Long, Robin Miller, Andrea E. Luquette, Haven L. Miner, Tara N. McGinnis, Rebecca L. Pavlicek, Emily K. Stefanov, Stephen M. Eggan, Francisco Malagon, Regina Z. Cer, and Kimberly A. Bishop-Lilly
hCoV-19/Djibouti/NAMRU3_H671/2021	EPI_ISL_9712300	2021-12-20	Africa	Djibouti	Djibouti	Naval Medical Research Unit No. 3	Naval Medical Research Center Biological Defense Research Directorate	Logan J. Voegtly, Catherine E.Arnold, Kyle A. Long, Robin Miller, Andrea E. Luquette, Haven L. Miner, Tara N. McGinnis, Rebecca L. Pavlicek, Emily K. Stefanov, Stephen M. Eggan, Francisco Malagon, Regina Z. Cer, and Kimberly A. Bishop-Lilly
hCoV-19/Djibouti/NAMRU3_H810/2021	EPI_ISL_9712307	2021-12-27	Africa	Djibouti	Djibouti	Naval Medical Research Unit No. 3	Naval Medical Research Center Biological Defense Research Directorate	Logan J. Voegtly, Catherine E.Arnold, Kyle A. Long, Robin Miller, Andrea E. Luquette, Haven L. Miner, Tara N. McGinnis, Rebecca L. Pavlicek, Emily K. Stefanov, Stephen M. Eggan, Francisco Malagon, Regina Z. Cer, and Kimberly A. Bishop-Lilly
hCoV-19/Djibouti/NAMRU3_H813/2021	EPI_ISL_9712308	2021-12-27	Africa	Djibouti	Djibouti	Naval Medical Research Unit No. 3	Naval Medical Research Center Biological Defense Research Directorate	Logan J. Voegtly, Catherine E.Arnold, Kyle A. Long, Robin Miller, Andrea E. Luquette, Haven L. Miner, Tara N. McGinnis, Rebecca L. Pavlicek, Emily K. Stefanov, Stephen M. Eggan, Francisco Malagon, Regina Z. Cer, and Kimberly A. Bishop-Lilly
hCoV-19/Djibouti/NAMRU3_H895/2021	EPI_ISL_10038225	2021-12-24	Africa	Djibouti	Djibouti	Naval Medical Research Unit No. 3	Naval Medical Research Center Biological Defense Research Directorate	Logan J. Voegtly, Catherine E.Arnold, Kyle A. Long, Robin Miller, Andrea E. Luquette, Haven L. Miner, Tara N. McGinnis, Rebecca L. Pavlicek, Emily K. Stefanov, Stephen M. Eggan, Francisco Malagon, Regina Z. Cer, and Kimberly A. Bishop-Lilly
hCoV-19/Djibouti/NAMRU3_H946/2021	EPI_ISL_9712327	2021-12-22	Africa	Djibouti	Djibouti	Naval Medical Research Unit No. 3	Naval Medical Research Center Biological Defense Research Directorate	Logan J. Voegtly, Catherine E.Arnold, Kyle A. Long, Robin Miller, Andrea E. Luquette, Haven L. Miner, Tara N. McGinnis, Rebecca L. Pavlicek, Emily K. Stefanov, Stephen M. Eggan, Francisco Malagon, Regina Z. Cer, and Kimberly A. Bishop-Lilly
hCoV-19/Dominica/139292/2022	EPI_ISL_13091756	2022-02-10	North America	Dominica		Princess Margaret Hospital	CARPHA	Carlos Rampersad on behalf of CARPHA
hCoV-19/DominicanRepublic/1591865-ICGES/2021	EPI_ISL_9802253	2021-12-21	North America	Dominican Republic		Laboratorio Nacional de Salud Pública Dr. Defillo (LNSPDD)	Genomics and Proteomics Departament, Gorgas Memorial Institute For Health Studies	Isaac Miguel , Yvonne Imbert, Lucia de la Cruz, Ronald Skewes, Grey Benoit, Leyda Abrego, Marlene Castillo, Melissa Gaitan ,Oris Chavarria, Jessica Gondola, Ambar Moreno, Claudia Gonzalez V, Alexander A Martinez
hCoV-19/DominicanRepublic/1596927-ICGES/2021	EPI_ISL_9802261	2021-12-23	North America	Dominican Republic		Laboratorio Nacional de Salud Pública Dr. Defillo (LNSPDD)	Genomics and Proteomics Departament, Gorgas Memorial Institute For Health Studies	Isaac Miguel , Yvonne Imbert, Lucia de la Cruz, Ronald Skewes, Grey Benoit, Leyda Abrego, Marlene Castillo, Melissa Gaitan ,Oris Chavarria, Jessica Gondola, Ambar Moreno, Claudia Gonzalez V, Alexander A Martinez
hCoV-19/DominicanRepublic/1597121-ICGES/2021	EPI_ISL_9802264	2021-12-23	North America	Dominican Republic		Laboratorio Nacional de Salud Pública Dr. Defillo (LNSPDD)	Genomics and Proteomics Departament, Gorgas Memorial Institute For Health Studies	Isaac Miguel , Yvonne Imbert, Lucia de la Cruz, Ronald Skewes, Grey Benoit, Leyda Abrego, Marlene Castillo, Melissa Gaitan ,Oris Chavarria, Jessica Gondola, Ambar Moreno, Claudia Gonzalez V, Alexander A Martinez
hCoV-19/DominicanRepublic/1599850-ICGES/2021	EPI_ISL_9802274	2021-12-27	North America	Dominican Republic		Laboratorio Nacional de Salud Pública Dr. Defillo (LNSPDD)	Genomics and Proteomics Departament, Gorgas Memorial Institute For Health Studies	Isaac Miguel , Yvonne Imbert, Lucia de la Cruz, Ronald Skewes, Grey Benoit, Leyda Abrego, Marlene Castillo, Melissa Gaitan ,Oris Chavarria, Jessica Gondola, Ambar Moreno, Claudia Gonzalez V, Alexander A Martinez
hCoV-19/DominicanRepublic/1600438-ICGES/2021	EPI_ISL_9802284	2021-12-28	North America	Dominican Republic		Laboratorio Nacional de Salud Pública Dr. Defillo (LNSPDD)	Genomics and Proteomics Departament, Gorgas Memorial Institute For Health Studies	Isaac Miguel , Yvonne Imbert, Lucia de la Cruz, Ronald Skewes, Grey Benoit, Leyda Abrego, Marlene Castillo, Melissa Gaitan ,Oris Chavarria, Jessica Gondola, Ambar Moreno, Claudia Gonzalez V, Alexander A Martinez
hCoV-19/DominicanRepublic/1603939-ICGES/2021	EPI_ISL_9802293	2021-12-28	North America	Dominican Republic		Laboratorio Nacional de Salud Pública Dr. Defillo (LNSPDD)	Genomics and Proteomics Departament, Gorgas Memorial Institute For Health Studies	Isaac Miguel , Yvonne Imbert, Lucia de la Cruz, Ronald Skewes, Grey Benoit, Leyda Abrego, Marlene Castillo, Melissa Gaitan ,Oris Chavarria, Jessica Gondola, Ambar Moreno, Claudia Gonzalez V, Alexander A Martinez
hCoV-19/DominicanRepublic/1604447-ICGES/2021	EPI_ISL_9802296	2021-12-29	North America	Dominican Republic		Laboratorio Nacional de Salud Pública Dr. Defillo (LNSPDD)	Genomics and Proteomics Departament, Gorgas Memorial Institute For Health Studies	Isaac Miguel , Yvonne Imbert, Lucia de la Cruz, Ronald Skewes, Grey Benoit, Leyda Abrego, Marlene Castillo, Melissa Gaitan ,Oris Chavarria, Jessica Gondola, Ambar Moreno, Claudia Gonzalez V, Alexander A Martinez
hCoV-19/DominicanRepublic/1608507-ICGES/2021	EPI_ISL_9802310	2021-12-29	North America	Dominican Republic		Laboratorio Nacional de Salud Pública Dr. Defillo (LNSPDD)	Genomics and Proteomics Departament, Gorgas Memorial Institute For Health Studies	Isaac Miguel , Yvonne Imbert, Lucia de la Cruz, Ronald Skewes, Grey Benoit, Leyda Abrego, Marlene Castillo, Melissa Gaitan ,Oris Chavarria, Jessica Gondola, Ambar Moreno, Claudia Gonzalez V, Alexander A Martinez
hCoV-19/DominicanRepublic/1858376-LNSPDD/2022	EPI_ISL_10398030	2022-02-16	North America	Dominican Republic	Distrito Nacional	Laboratorio Nacional de Salud Pública Dr. Defilló	Laboratorio Nacional de Salud Pública Dr. Defilló	Isaac Miguel Sánchez, Carlos Vergara Castillo, Francisco Cuevas, Edwin Féliz, Anny Peña, Pedro Martinez, Yeny E. Lara Perez, Robinson Agramonte
hCoV-19/DominicanRepublic/1859082-LNSPDD/2022	EPI_ISL_10398032	2022-02-12	North America	Dominican Republic	San Pedro de Macoris	Laboratorio Nacional de Salud Pública Dr. Defilló	Laboratorio Nacional de Salud Pública Dr. Defilló	Isaac Miguel Sánchez, Carlos Vergara Castillo, Francisco Cuevas, Edwin Féliz, Anny Peña, Pedro Martinez, Yeny E. Lara Perez, Robinson Agramonte
hCoV-19/DominicanRepublic/DR-Yale-21437/2022	EPI_ISL_15096322	2022-01-11	North America	Dominican Republic	Distrito Nacional	Instituto de Medicina Tropical & Salud Global Universidad Iberoamericana	Grubaugh Lab - Yale School of Public Health	Chantal Vogels, Mallery Breban, Chaney Kalinich, Tobias Koch, Kien Pham, Nicholas Chen, Robert Paulino-Ramirez, Alejandaro Vallejo Degaudenzi, Victor Virgilio Calderon, Elisa Contreras, Esperanza Mendoza, Nathan Grubaugh
hCoV-19/DominicanRepublic/DR-Yale-21445/2022	EPI_ISL_15096326	2022-01-13	North America	Dominican Republic	Distrito Nacional	Instituto de Medicina Tropical & Salud Global Universidad Iberoamericana	Grubaugh Lab - Yale School of Public Health	Chantal Vogels, Mallery Breban, Chaney Kalinich, Tobias Koch, Kien Pham, Nicholas Chen, Robert Paulino-Ramirez, Alejandaro Vallejo Degaudenzi, Victor Virgilio Calderon, Elisa Contreras, Esperanza Mendoza, Nathan Grubaugh
hCoV-19/DominicanRepublic/DR-Yale-21456/2022	EPI_ISL_15096335	2022-01-19	North America	Dominican Republic	Distrito Nacional	Instituto de Medicina Tropical & Salud Global Universidad Iberoamericana	Grubaugh Lab - Yale School of Public Health	Chantal Vogels, Mallery Breban, Chaney Kalinich, Tobias Koch, Kien Pham, Nicholas Chen, Robert Paulino-Ramirez, Alejandaro Vallejo Degaudenzi, Victor Virgilio Calderon, Elisa Contreras, Esperanza Mendoza, Nathan Grubaugh
hCoV-19/DominicanRepublic/DR-Yale-21459/2022	EPI_ISL_15096337	2022-01-19	North America	Dominican Republic	Distrito Nacional	Instituto de Medicina Tropical & Salud Global Universidad Iberoamericana	Grubaugh Lab - Yale School of Public Health	Chantal Vogels, Mallery Breban, Chaney Kalinich, Tobias Koch, Kien Pham, Nicholas Chen, Robert Paulino-Ramirez, Alejandaro Vallejo Degaudenzi, Victor Virgilio Calderon, Elisa Contreras, Esperanza Mendoza, Nathan Grubaugh
hCoV-19/DRC/INRB-RDC-208/2022	EPI_ISL_10864112	2022	Africa	Democratic Republic of the Congo	Kinshasa	Pathogen Genomics Lab, National Institute for Biomedical Research (INRB)	Pathogen Genomics Lab, National Institute for Biomedical Research (INRB)	Placide Mbala-Kingebeni, Edith Nkwembe, Eddy Kinganda-Lusamaki, Amuri Aziza, Francisca Muyembe Mawete, Emmanuel Lokilo Lofiko, Gradi Luakanda Ndelemo, Jean Claude Makangara, Raphaël Lumembe, Gabriel Kabamba, Catherine Pratt, Matthias Pauthner, Josh Quick, Allison Black, James Hadfield, Trevor Bedford, Ian Goodfellow, Andrew Rambaut, Nick Loman, Kristian Andersen, Michael Wiley, Steve Ahuka-Mundek…
hCoV-19/DRC/INRB-RDC-517/2022	EPI_ISL_11677105	2022	Africa	Democratic Republic of the Congo	Kongo-Central	Pathogen Genomics Lab, National Institute for Biomedical Research (INRB)	Pathogen Genomics Lab, National Institute for Biomedical Research (INRB)	Placide Mbala-Kingebeni, Edith Nkwembe, Eddy Kinganda-Lusamaki, Amuri Aziza, Francisca Muyembe Mawete, Emmanuel Lokilo Lofiko, Gradi Luakanda Ndelemo, Jean Claude Makangara, Raphaël Lumembe, Gabriel Kabamba, Catherine Pratt, Matthias Pauthner, Josh Quick, Allison Black, James Hadfield, Trevor Bedford, Ian Goodfellow, Andrew Rambaut, Nick Loman, Kristian Andersen, Michael Wiley, Steve Ahuka-Mundek…
hCoV-19/DRC/INRB-RDC-GOM-17415/2022	EPI_ISL_12475100	2022	Africa	Democratic Republic of the Congo	Kinshasa	Pathogen Genomics Lab, National Institute for Biomedical Research (INRB)	Pathogen Genomics Lab, National Institute for Biomedical Research (INRB)	Placide Mbala-Kingebeni, Edith Nkwembe, Eddy Kinganda-Lusamaki, Amuri Aziza, Francisca Muyembe Mawete, Emmanuel Lokilo Lofiko, Gradi Luakanda Ndelemo, Jean Claude Makangara, Raphaël Lumembe, Gabriel Kabamba, Catherine Pratt, Matthias Pauthner, Josh Quick, Allison Black, James Hadfield, Trevor Bedford, Ian Goodfellow, Andrew Rambaut, Nick Loman, Kristian Andersen, Michael Wiley, Steve Ahuka-Mundek…
hCoV-19/DRC/INRB-RDC-GOM-SE3587/2022	EPI_ISL_12475097	2022	Africa	Democratic Republic of the Congo	Kinshasa	Pathogen Genomics Lab, National Institute for Biomedical Research (INRB)	Pathogen Genomics Lab, National Institute for Biomedical Research (INRB)	Placide Mbala-Kingebeni, Edith Nkwembe, Eddy Kinganda-Lusamaki, Amuri Aziza, Francisca Muyembe Mawete, Emmanuel Lokilo Lofiko, Gradi Luakanda Ndelemo, Jean Claude Makangara, Raphaël Lumembe, Gabriel Kabamba, Catherine Pratt, Matthias Pauthner, Josh Quick, Allison Black, James Hadfield, Trevor Bedford, Ian Goodfellow, Andrew Rambaut, Nick Loman, Kristian Andersen, Michael Wiley, Steve Ahuka-Mundek…
hCoV-19/DRC/RDC-583/2021	EPI_ISL_11677215	2021-12-23	Africa	Democratic Republic of the Congo	Equateur	Laboratoire Provincial de l'Equateur	Pathogen Sequencing Lab, National Institute for Biomedical Research (INRB)	Placide Mbala-Kingebeni, Jolie Kamala, Edith Nkwembe, Eddy Kinganda-Lusamaki, Amuri Aziza, Francisca Muyembe Mawete, Emmanuel Lokilo Lofiko, Jean Claude Makangara, Gradi Luakanda, Prince Akil, Raphaël Lumembe, Gabriel Kabamba, Catherine Pratt, Matthias Pauthner, Josh Quick, Allison Black, James Hadfield, Trevor Bedford, Ian Goodfellow, Andrew Rambaut, Nick Loman, Kristian Andersen, Michael Wiley,…
hCoV-19/Ecuador/NIC-INSPI-0814-3928/2022	EPI_ISL_8920888	2022-01-06	South America	Ecuador	Guayas	INSPI-CRN DE INFLUENZA Y OTROS VIRUS RESPIRATORIOS	INSPI-CRN DE INFLUENZA Y OTROS VIRUS RESPIRATORIOS	Alfredo Bruno, Maritza Olmedo, Michelle Páez, Jimmy Garcés, Fernando Llerena, Diego Morales, Ruben Armas
hCoV-19/Ecuador/NIC-INSPI-112503/2022	EPI_ISL_11760675	2022-03-08	South America	Ecuador	Azuay	INSPI-CRN DE INFLUENZA Y OTROS VIRUS RESPIRATORIOS	INSPI-CRN DE INFLUENZA Y OTROS VIRUS RESPIRATORIOS	Alfredo Bruno, Maritza Olmedo, Michelle Páez, Jimmy Garcés, Marcela Mejia, Diego Morales, Ruben Armas
hCoV-19/Ecuador/NIC-INSPI-1812-5681/2022	EPI_ISL_12219410	2022-01-25	South America	Ecuador	Pichincha	INSPI-CRN DE INFLUENZA Y OTROS VIRUS RESPIRATORIOS	INSPI-CRN DE INFLUENZA Y OTROS VIRUS RESPIRATORIOS	Alfredo Bruno, Maritza Olmedo, Michelle Páez, Jimmy Garcés, Marissa Flores, Diego Morales, Ruben Armas
hCoV-19/Ecuador/NIC-INSPI-20212212005/2021	EPI_ISL_8406426	2021-12-22	South America	Ecuador	Pichincha	SYNLAB	INSPI-CRN DE INFLUENZA Y OTROS VIRUS RESPIRATORIOS	Alfredo Bruno, Maritza Olmedo, Michelle Páez, Jimmy Garcés, Fernando Llerena, Lizbeth Patiño, Diego Morales, Ruben Armas,
hCoV-19/Ecuador/NIC-INSPI-211222196/2021	EPI_ISL_8406402	2021-12-22	South America	Ecuador	Guayas	INSPI-CRN DE INFLUENZA Y OTROS VIRUS RESPIRATORIOS	INSPI-CRN DE INFLUENZA Y OTROS VIRUS RESPIRATORIOS	Alfredo Bruno, Maritza Olmedo, Michelle Páez, Jimmy Garcés, Fernando Llerena, Lizbeth Patiño, Diego Morales, Ruben Armas,
hCoV-19/Ecuador/NIC-INSPI-370092/2021	EPI_ISL_8406403	2021-12-27	South America	Ecuador	Guayas	INSPI-CRN DE INFLUENZA Y OTROS VIRUS RESPIRATORIOS	INSPI-CRN DE INFLUENZA Y OTROS VIRUS RESPIRATORIOS	Alfredo Bruno, Maritza Olmedo, Michelle Páez, Jimmy Garcés, Fernando Llerena, Lizbeth Patiño, Diego Morales, Ruben Armas,
hCoV-19/Ecuador/NIC-INSPI-379389/2022	EPI_ISL_8920907	2022-01-08	South America	Ecuador	Guayas	INSPI-CRN DE INFLUENZA Y OTROS VIRUS RESPIRATORIOS	INSPI-CRN DE INFLUENZA Y OTROS VIRUS RESPIRATORIOS	Alfredo Bruno, Maritza Olmedo, Michelle Páez, Jimmy Garcés, Fernando Llerena, Diego Morales, Ruben Armas
hCoV-19/Ecuador/NIC-INSPI-397472/2022	EPI_ISL_9903561	2022-01-27	South America	Ecuador	Manabi	INSPI-CRN DE INFLUENZA Y OTROS VIRUS RESPIRATORIOS	INSPI-CRN DE INFLUENZA Y OTROS VIRUS RESPIRATORIOS	Alfredo Bruno, Maritza Olmedo, Michelle Páez, Jimmy Garcés, Diego Morales, Ruben Armas
hCoV-19/Ecuador/NIC-INSPI-404030/2022	EPI_ISL_11760585	2022-03-02	South America	Ecuador	Manabi	INSPI-CRN DE INFLUENZA Y OTROS VIRUS RESPIRATORIOS	INSPI-CRN DE INFLUENZA Y OTROS VIRUS RESPIRATORIOS	Alfredo Bruno, Maritza Olmedo, Michelle Páez, Jimmy Garcés, Diego Morales, Ruben Armas
hCoV-19/Ecuador/USFQ-2740/2022	EPI_ISL_10801165	2022-01-28	South America	Ecuador	Pichincha	Institute of Microbiology, Universidad San Francisco de Quito	Institute of Microbiology, Universidad San Francisco de Quito	Mateo Carvajal, Sully Márquez, Belén Prado-Vivar, Erika B. Muñoz, Fernanda Zurita, Bernardo Gutiérrez, Evelyn Sanchez, Verónica Barragán, Patricio Rojas-Silva, Gabriel Trueba, Michelle Grunauer, Paúl Cárdenas
hCoV-19/Ecuador/USFQ-UESS-A10/2022	EPI_ISL_12508452	2022-01-25	South America	Ecuador	Guayas	Institute of Microbiology, Universidad San Francisco de Quito	Institute of Microbiology, Universidad San Francisco de Quito	Erika B. Muñoz, Belén Prado-Vivar, Mateo Carvajal, Sully Márquez, Fernanda Zurita, Rommel Guevara, Bernardo Gutiérrez, Gabriel Morey, Derly Andrade, Verónica Barragán, Patricio Rojas-Silva, Gabriel Trueba, Michelle Grunauer, Paúl Cárdenas
hCoV-19/Ecuador/USFQ-UESS-D12/2022	EPI_ISL_12508465	2022-01-30	South America	Ecuador	Guayas	Institute of Microbiology, Universidad San Francisco de Quito	Institute of Microbiology, Universidad San Francisco de Quito	Belén Prado-Vivar, Erika B. Muñoz, Mateo Carvajal, Sully Márquez, Rommel Guevara, Fernanda Zurita, Bernardo Gutiérrez, Gabriel Morey, Derly Andrade, Verónica Barragán, Patricio Rojas-Silva, Gabriel Trueba, Michelle Grunauer, Paúl Cárdenas
hCoV-19/Egypt/ARMY-BPD0077/2022	EPI_ISL_15931199	2022-05-11	Africa	Egypt	Sharqia	Biological Prevention Department, Army	Biological Prevention Department-Egypt Army	Mohamed Seadawy, Ahmed A. Hmed, Mohamed Marie, Ahmed Gad, Abdel Rahman Zekri, Ahmed R. Sofy
hCoV-19/Egypt/ARMY-BPD0094/2022	EPI_ISL_15932114	2022-05-11	Africa	Egypt	Cairo	Biological Prevention Department, Army	Biological Prevention Department-Egypt Army	Mohamed Seadawy, Ahmed A. Hmed, Mohamed Marie, Ahmed Gad, Abdel Rahman Zekri, Ahmed R. Sofy
hCoV-19/Egypt/CPHL-21501/2022	EPI_ISL_12572235	2022-01-07	Africa	Egypt	Cairo	CPHL,MOH,EGYPT	CPHL	Wael H. Roshdy, Mohamed Kamal, Shymaa s. Ahmed, Ramy Galal, Nancy el guindy, Amel nagiub, Marwa Abd EL fatah, salma sayed, Abd Monaem Adel, Galal Mahmoud, Dalia Ramadan, Marwa Saleh, Amer Sayed, Rasha Zaater, Mohamed Hassany, Amr Kandil.
hCoV-19/Egypt/CPHL-21566/2022	EPI_ISL_12572283	2022-01-08	Africa	Egypt	Cairo	CPHL,MOH,EGYPT	CPHL	Wael H. Roshdy, Mohamed Kamal, Shymaa s. Ahmed, Ramy Galal, Nancy el guindy, Amel nagiub, Marwa Abd EL fatah, salma sayed, Abd Monaem Adel, Galal Mahmoud, Dalia Ramadan, Marwa Saleh, Amer Sayed, Rasha Zaater, Mohamed Hassany, Amr Kandil.
hCoV-19/Egypt/CPHL-21724/2022	EPI_ISL_12572410	2022-01-13	Africa	Egypt	EL-Beheria	CPHL,MOH,EGYPT	CPHL	Wael H. Roshdy, Mohamed Kamal, Shymaa s. Ahmed, Ramy Galal, Nancy el guindy, Amel nagiub, Marwa Abd EL fatah, salma sayed, Abd Monaem Adel, Galal Mahmoud, Dalia Ramadan, Marwa Saleh, Amer Sayed, Rasha Zaater, Mohamed Hassany, Amr Kandil.
hCoV-19/Egypt/CPHL-21765/2022	EPI_ISL_12572444	2022-01-12	Africa	Egypt	Red Sea	CPHL,MOH,EGYPT	CPHL	Wael H. Roshdy, Mohamed Kamal, Shymaa s. Ahmed, Ramy Galal, Nancy el guindy, Amel nagiub, Marwa Abd EL fatah, salma sayed, Abd Monaem Adel, Galal Mahmoud, Dalia Ramadan, Marwa Saleh, Amer Sayed, Rasha Zaater, Mohamed Hassany, Amr Kandil.
hCoV-19/Egypt/CPHL-21964/2022	EPI_ISL_12607798	2022-01-31	Africa	Egypt		CPHL,MOH,EGYPT	CPHL	Wael H. Roshdy, Mohamed Kamal, Shymaa s. Ahmed, Ramy Galal, Nancy el guindy, Amel nagiub, Marwa Abd EL fatah, salma sayed, Abd Monaem Adel, Galal Mahmoud, Dalia Ramadan, Marwa Saleh, Amer Sayed, Rasha Zaater, Mohamed Hassany, Amr Kandil.
hCoV-19/Egypt/CPHL-21985/2022	EPI_ISL_12607816	2022-01-31	Africa	Egypt		CPHL,MOH,EGYPT	CPHL	Wael H. Roshdy, Mohamed Kamal, Shymaa s. Ahmed, Ramy Galal, Nancy el guindy, Amel nagiub, Marwa Abd EL fatah, salma sayed, Abd Monaem Adel, Galal Mahmoud, Dalia Ramadan, Marwa Saleh, Amer Sayed, Rasha Zaater, Mohamed Hassany, Amr Kandil.
hCoV-19/Egypt/NRC-2040/2022	EPI_ISL_17989101	2022-01-16	Africa	Egypt		Center of Scientific Excellence for Influenza Viruses (CSEIV), National Research Centre	Center of Scientific Excellence for Influenza Viruses (CSEIV), National Research Centre	Yassmin Moatasim, Mina Kamel, Mokhtar Gomaa, Ahmed El Taweel, Omnia Kutkat, Mohamed El Sayes, Ahmed Kandeil, Rabeh El-Shesheny, Mohamed Ahmed Ali
hCoV-19/ElSalvador/1297-GMI/2022	EPI_ISL_11680178	2022-01-06	North America	El Salvador		Laboratorio de Vigilancia en Salud Pública el Salvador	Genomics and Proteomics Departament, Gorgas Memorial Institute For Health Studies	Ruth C Vasquez C, Denis G Jovel A, Gustavo M Ramirez, Claudia Díaz, Sandra Paola Paz, Leyda Abrego, Abdiel Menacho, Oris Chavarria, Jessica Gondola, Ambar Moreno, Claudia Gonzalez, Alexander Martinez
hCoV-19/ElSalvador/1686-GMI/2022	EPI_ISL_11680182	2022-01-06	North America	El Salvador		Laboratorio de Vigilancia en Salud Pública el Salvador	Genomics and Proteomics Departament, Gorgas Memorial Institute For Health Studies	Ruth C Vasquez C, Denis G Jovel A, Gustavo M Ramirez, Claudia Díaz, Sandra Paola Paz, Leyda Abrego, Abdiel Menacho, Oris Chavarria, Jessica Gondola, Ambar Moreno, Claudia Gonzalez, Alexander Martinez
hCoV-19/ElSalvador/1877-GMI/2022	EPI_ISL_11680190	2022-01-07	North America	El Salvador		Laboratorio de Vigilancia en Salud Pública el Salvador	Genomics and Proteomics Departament, Gorgas Memorial Institute For Health Studies	Ruth C Vasquez C, Denis G Jovel A, Gustavo M Ramirez, Claudia Díaz, Sandra Paola Paz, Leyda Abrego, Abdiel Menacho, Oris Chavarria, Jessica Gondola, Ambar Moreno, Claudia Gonzalez, Alexander Martinez
hCoV-19/ElSalvador/509-GMI/2022	EPI_ISL_11680162	2022-01-04	North America	El Salvador		Laboratorio de Vigilancia en Salud Pública el Salvador	Genomics and Proteomics Departament, Gorgas Memorial Institute For Health Studies	Ruth C Vasquez C, Denis G Jovel A, Gustavo M Ramirez, Claudia Díaz, Sandra Paola Paz, Leyda Abrego, Abdiel Menacho, Oris Chavarria, Jessica Gondola, Ambar Moreno, Claudia Gonzalez, Alexander Martinez
hCoV-19/ElSalvador/5433-22-GMI/2022	EPI_ISL_11680218	2022-01-14	North America	El Salvador		Laboratorio de Vigilancia en Salud Pública el Salvador	Genomics and Proteomics Departament, Gorgas Memorial Institute For Health Studies	Ruth C Vasquez C, Denis G Jovel A, Gustavo M Ramirez, Claudia Díaz, Sandra Paola Paz, Leyda Abrego, Abdiel Menacho, Oris Chavarria, Jessica Gondola, Ambar Moreno, Claudia Gonzalez, Alexander Martinez
hCoV-19/ElSalvador/5465-22-GMI/2022	EPI_ISL_11680227	2022-01-14	North America	El Salvador		Laboratorio de Vigilancia en Salud Pública el Salvador	Genomics and Proteomics Departament, Gorgas Memorial Institute For Health Studies	Ruth C Vasquez C, Denis G Jovel A, Gustavo M Ramirez, Claudia Díaz, Sandra Paola Paz, Leyda Abrego, Abdiel Menacho, Oris Chavarria, Jessica Gondola, Ambar Moreno, Claudia Gonzalez, Alexander Martinez
hCoV-19/ElSalvador/822-GMI/2022	EPI_ISL_11680170	2022-01-05	North America	El Salvador		Laboratorio de Vigilancia en Salud Pública el Salvador	Genomics and Proteomics Departament, Gorgas Memorial Institute For Health Studies	Ruth C Vasquez C, Denis G Jovel A, Gustavo M Ramirez, Claudia Díaz, Sandra Paola Paz, Leyda Abrego, Abdiel Menacho, Oris Chavarria, Jessica Gondola, Ambar Moreno, Claudia Gonzalez, Alexander Martinez
hCoV-19/ElSalvador/INC-LNSP-124/2022	EPI_ISL_9915340	2022-01-14	North America	El Salvador	La Libertad	Laboratorio Nacional de Salud Publica	Inciensa, Instituto Costarricense de Investigación y Enseñanza en Nutrición y Salud	Ruth Vasquez, Denis Jovel, Laboratorio de Genómica INCIENSA
hCoV-19/ElSalvador/INC-LNSP-147/2022	EPI_ISL_9915363	2022-01-18	North America	El Salvador	La Libertad	Laboratorio Nacional de Salud Publica	Inciensa, Instituto Costarricense de Investigación y Enseñanza en Nutrición y Salud	Ruth Vasquez, Denis Jovel, Laboratorio de Genómica INCIENSA
hCoV-19/ElSalvador/INC-LNSP-178/2021	EPI_ISL_9915394	2021-12-22	North America	El Salvador	Santa Ana	Laboratorio Nacional de Salud Publica	Inciensa, Instituto Costarricense de Investigación y Enseñanza en Nutrición y Salud	Ruth Vasquez, Denis Jovel, Laboratorio de Genómica INCIENSA
hCoV-19/ElSalvador/INC-LNSP-179/2021	EPI_ISL_9915395	2021-12-22	North America	El Salvador	San Salvador	Laboratorio Nacional de Salud Publica	Inciensa, Instituto Costarricense de Investigación y Enseñanza en Nutrición y Salud	Ruth Vasquez, Denis Jovel, Laboratorio de Genómica INCIENSA
hCoV-19/ElSalvador/INC-LNSP-181/2021	EPI_ISL_9915397	2021-12-25	North America	El Salvador	San Salvador	Laboratorio Nacional de Salud Publica	Inciensa, Instituto Costarricense de Investigación y Enseñanza en Nutrición y Salud	Ruth Vasquez, Denis Jovel, Laboratorio de Genómica INCIENSA
hCoV-19/ElSalvador/INC-LNSP-193/2022	EPI_ISL_13839612	2022-02-13	North America	El Salvador		Laboratorio Nacional de Salud Publica	Inciensa, Instituto de Investigación y Enseñanza en Nutrición y Salud	Ruth Vasquez, Denis Jovel, Laboratorio de genómica INCIENSA
hCoV-19/England/LSPA-2FBECEA/2021	EPI_ISL_8232625	2021-12-20	Europe	United Kingdom	England	Rosalind Franklin Laboratory	Wellcome Sanger Institute for the COVID-19 Genomics UK (COG-UK) Consortium	Donald Fraser, Suki Lee, Rob Howes, The Rosalind Franklin Laboratory and Alex Alderton, Roberto Amato, Jeffrey Barrett, Sonia Goncalves, Ewan Harrison, David K. Jackson, Ian Johnston, Dominic Kwiatkowski, Cordelia Langford, John Sillitoe on behalf of the Wellcome Sanger Institute COVID-19 Surveillance Team
hCoV-19/England/MILK-320F868/2022	EPI_ISL_8817745	2022-01-11	Europe	United Kingdom	England	Lighthouse Lab in Milton Keynes	Wellcome Sanger Institute for the COVID-19 Genomics UK (COG-UK) Consortium	The Lighthouse Lab in Milton Keynes and Alex Alderton, Roberto Amato, Jeffrey Barrett, Sonia Goncalves, Ewan Harrison, David K. Jackson, Ian Johnston, Dominic Kwiatkowski, Cordelia Langford, John Sillitoe on behalf of the Wellcome Sanger Institute COVID-19 Surveillance Team
hCoV-19/England/WSI-3314A3AA/2022	EPI_ISL_18521402	2022-04-06	Europe	United Kingdom	England	Lighthouse Lab in Glasgow	Wellcome Sanger Institute for the COVID-19 Genomics UK (COG-UK) Consortium	Harper VanSteenhouse, Yumi Kasai, David Gray, Carol Clugston, Anna Dominiczak and Alex Alderton, Roberto Amato, Jeffrey Barrett, Sonia Goncalves, Ewan Harrison, David K. Jackson, Ian Johnston, Dominic Kwiatkowski, Cordelia Langford, John Sillitoe on behalf of the Wellcome Sanger Institute COVID-19 Surveillance Team
hCoV-19/EquatorialGuinea/C27002/2022	EPI_ISL_12782617	2022-01-03	Africa	Equatorial Guinea		Laboratorio de Investigaciones de Baney	Swiss Tropical and Public Health Institute	Salome Hosch, Carlos Cortes, Claudia Daubenberger, Guillermo Garcia, Johanna Giger, Bonifacio Manguire Nlavo, Maximilian Mpina, Elizabeth Nyakarungu, Diosdado Odjama Nseng Ada, Mitoha Ondo O Ayekaba, Tobias Schindler, Philip Wonder Phiri
hCoV-19/Estonia/18682616/2022	EPI_ISL_9649725	2022-01-01	Europe	Estonia	Southern Estonia	Synlab Eesti OÜ	1. Laboratory of Communicable Diseases (Estonia); 2. Eurofins Genomics Europe Sequencing GmbH	Abroi A., Lahesaare A., Shablinskaja A., Hoidmets D., Jaaniso E., Kallas E., Sepp H., Peterson H., Niglas H., Suija H., Lutsar I., Kuzmin I., Koppel I., Epštein J., Truusalu K., Ratnik K., Kaarna K., Huik K., Dotsenko L., Milani L., Metspalu M., Härma M-A., Pauskar M., Sadikova O., Oopkaup O.E., Naaber P., Avi R., Päll T., Reisberg T., Raudvere U., Talas U.G.
hCoV-19/Estonia/18798511/2021	EPI_ISL_9462857	2021-12-23	Europe	Estonia		Synlab Eesti OÜ	1. Laboratory of Communicable Diseases (Estonia); 2. Eurofins Genomics Europe Sequencing GmbH	Abroi A., Lahesaare A., Shablinskaja A., Hoidmets D., Jaaniso E., Kallas E., Sepp H., Peterson H., Niglas H., Suija H., Lutsar I., Kuzmin I., Koppel I., Epštein J., Truusalu K., Ratnik K., Kaarna K., Huik K., Dotsenko L., Milani L., Metspalu M., Härma M-A., Pauskar M., Sadikova O., Oopkaup O.E., Naaber P., Avi R., Päll T., Reisberg T., Raudvere U., Talas U.G.
hCoV-19/Estonia/18847102/2021	EPI_ISL_9462871	2021-12-29	Europe	Estonia		Synlab Eesti OÜ	1. Laboratory of Communicable Diseases (Estonia); 2. Eurofins Genomics Europe Sequencing GmbH	Abroi A., Lahesaare A., Shablinskaja A., Hoidmets D., Jaaniso E., Kallas E., Sepp H., Peterson H., Niglas H., Suija H., Lutsar I., Kuzmin I., Koppel I., Epštein J., Truusalu K., Ratnik K., Kaarna K., Huik K., Dotsenko L., Milani L., Metspalu M., Härma M-A., Pauskar M., Sadikova O., Oopkaup O.E., Naaber P., Avi R., Päll T., Reisberg T., Raudvere U., Talas U.G.
hCoV-19/Estonia/19138772/2022	EPI_ISL_9963275	2022-01-21	Europe	Estonia	Western Estonia	Synlab Eesti OÜ	1. Laboratory of Communicable Diseases (Estonia); 2. Eurofins Genomics Europe Sequencing GmbH	Abroi A., Lahesaare A., Shablinskaja A., Hoidmets D., Jaaniso E., Kallas E., Sepp H., Peterson H., Niglas H., Suija H., Lutsar I., Kuzmin I., Koppel I., Epštein J., Truusalu K., Ratnik K., Kaarna K., Huik K., Dotsenko L., Milani L., Metspalu M., Härma M-A., Pauskar M., Sadikova O., Oopkaup O.E., Naaber P., Avi R., Päll T., Reisberg T., Raudvere U., Talas U.G.
hCoV-19/Estonia/19163678/2022	EPI_ISL_9963358	2022-01-21	Europe	Estonia	Southern Estonia	Synlab Eesti OÜ	1. Laboratory of Communicable Diseases (Estonia); 2. Eurofins Genomics Europe Sequencing GmbH	Abroi A., Lahesaare A., Shablinskaja A., Hoidmets D., Jaaniso E., Kallas E., Sepp H., Peterson H., Niglas H., Suija H., Lutsar I., Kuzmin I., Koppel I., Epštein J., Truusalu K., Ratnik K., Kaarna K., Huik K., Dotsenko L., Milani L., Metspalu M., Härma M-A., Pauskar M., Sadikova O., Oopkaup O.E., Naaber P., Avi R., Päll T., Reisberg T., Raudvere U., Talas U.G.
hCoV-19/Estonia/19268165/2022	EPI_ISL_11923275	2022-03-22	Europe	Estonia	Southern Estonia	Synlab Eesti OÜ	1. Laboratory of Communicable Diseases (Estonia); 2. Eurofins Genomics Europe Sequencing GmbH	Abroi A., Lahesaare A., Shablinskaja A., Hoidmets D., Jaaniso E., Kallas E., Sepp H., Peterson H., Niglas H., Suija H., Lutsar I., Kuzmin I., Koppel I., Epštein J., Truusalu K., Ratnik K., Kaarna K., Huik K., Dotsenko L., Milani L., Metspalu M., Härma M-A., Pauskar M., Sadikova O., Oopkaup O.E., Naaber P., Avi R., Päll T., Reisberg T., Raudvere U., Talas U.G.
hCoV-19/Estonia/RC0281668/2021	EPI_ISL_9462841	2021-12-26	Europe	Estonia	Northern Estonia	Synlab Eesti OÜ	1. Laboratory of Communicable Diseases (Estonia); 2. Eurofins Genomics Europe Sequencing GmbH	Abroi A., Lahesaare A., Shablinskaja A., Hoidmets D., Jaaniso E., Kallas E., Sepp H., Peterson H., Niglas H., Suija H., Lutsar I., Kuzmin I., Koppel I., Epštein J., Truusalu K., Ratnik K., Kaarna K., Huik K., Dotsenko L., Milani L., Metspalu M., Härma M-A., Pauskar M., Sadikova O., Oopkaup O.E., Naaber P., Avi R., Päll T., Reisberg T., Raudvere U., Talas U.G.
hCoV-19/Estonia/RC0379414/2022	EPI_ISL_9963335	2022-01-24	Europe	Estonia	Northern Estonia	Synlab Eesti OÜ	1. Laboratory of Communicable Diseases (Estonia); 2. Eurofins Genomics Europe Sequencing GmbH	Abroi A., Lahesaare A., Shablinskaja A., Hoidmets D., Jaaniso E., Kallas E., Sepp H., Peterson H., Niglas H., Suija H., Lutsar I., Kuzmin I., Koppel I., Epštein J., Truusalu K., Ratnik K., Kaarna K., Huik K., Dotsenko L., Milani L., Metspalu M., Härma M-A., Pauskar M., Sadikova O., Oopkaup O.E., Naaber P., Avi R., Päll T., Reisberg T., Raudvere U., Talas U.G.
hCoV-19/Estonia/RC0513119/2022	EPI_ISL_10799064	2022-02-11	Europe	Estonia	Northern Estonia	Synlab Eesti OÜ	1. Laboratory of Communicable Diseases (Estonia); 2. Eurofins Genomics Europe Sequencing GmbH	Abroi A., Lahesaare A., Shablinskaja A., Hoidmets D., Jaaniso E., Kallas E., Sepp H., Peterson H., Niglas H., Suija H., Lutsar I., Kuzmin I., Koppel I., Epštein J., Truusalu K., Ratnik K., Kaarna K., Huik K., Dotsenko L., Milani L., Metspalu M., Härma M-A., Pauskar M., Sadikova O., Oopkaup O.E., Naaber P., Avi R., Päll T., Reisberg T., Raudvere U., Talas U.G.
hCoV-19/Estonia/RC0515750/2022	EPI_ISL_10799074	2022-02-12	Europe	Estonia	Southern Estonia	Synlab Eesti OÜ	1. Laboratory of Communicable Diseases (Estonia); 2. Eurofins Genomics Europe Sequencing GmbH	Abroi A., Lahesaare A., Shablinskaja A., Hoidmets D., Jaaniso E., Kallas E., Sepp H., Peterson H., Niglas H., Suija H., Lutsar I., Kuzmin I., Koppel I., Epštein J., Truusalu K., Ratnik K., Kaarna K., Huik K., Dotsenko L., Milani L., Metspalu M., Härma M-A., Pauskar M., Sadikova O., Oopkaup O.E., Naaber P., Avi R., Päll T., Reisberg T., Raudvere U., Talas U.G.
hCoV-19/Estonia/RC0531331/2022	EPI_ISL_10799157	2022-02-15	Europe	Estonia	Northern Estonia	Synlab Eesti OÜ	3. Laboratory of Communicable Diseases (Estonia); 2. Eurofins Genomics Europe Sequencing GmbH	Abroi A., Lahesaare A., Shablinskaja A., Hoidmets D., Jaaniso E., Kallas E., Sepp H., Peterson H., Niglas H., Suija H., Lutsar I., Kuzmin I., Koppel I., Epštein J., Truusalu K., Ratnik K., Kaarna K., Huik K., Dotsenko L., Milani L., Metspalu M., Härma M-A., Pauskar M., Sadikova O., Oopkaup O.E., Naaber P., Avi R., Päll T., Reisberg T., Raudvere U., Talas U.G.
hCoV-19/Estonia/RC0646718/2022	EPI_ISL_11923202	2022-03-17	Europe	Estonia	Northern Estonia	Synlab Eesti OÜ	1. Laboratory of Communicable Diseases (Estonia); 2. Eurofins Genomics Europe Sequencing GmbH	Abroi A., Lahesaare A., Shablinskaja A., Hoidmets D., Jaaniso E., Kallas E., Sepp H., Peterson H., Niglas H., Suija H., Lutsar I., Kuzmin I., Koppel I., Epštein J., Truusalu K., Ratnik K., Kaarna K., Huik K., Dotsenko L., Milani L., Metspalu M., Härma M-A., Pauskar M., Sadikova O., Oopkaup O.E., Naaber P., Avi R., Päll T., Reisberg T., Raudvere U., Talas U.G.
hCoV-19/Eswatini/N28522/2021	EPI_ISL_9697182	2021-12-20	Africa	Eswatini	Hhohho	Mbabane Government Hospital	National Institute for Communicable Diseases of the National Health Laboratory Service	Maphalala G, Amoako DG, Everatt J, Kekana D, Scheepers C, Mohale T, Ntuli N, Mahlangu B, Mnguni A, Ismail A, Bhiman JN, Wolter N
hCoV-19/Eswatini/N33981/2021	EPI_ISL_12892201	2021-12-30	Africa	Eswatini	Hhohho	MBABANE GOVERNMENT HOSPITAL	National Institute for Communicable Diseases of the National Health Laboratory Service	Maphalala G, Amoako DG, Everatt J, Kekana D, Scheepers C, Mohale T, Ntuli N, Mahlangu B, Mnguni A, Ismail A, Bhiman JN, Wolter N
hCoV-19/Eswatini/N33984/2021	EPI_ISL_12954225	2021-12-30	Africa	Eswatini	Hhohho	MBABANE GOVERNMENT HOSPITAL	National Institute for Communicable Diseases of the National Health Laboratory Service	Maphalala G, Amoako DG, Everatt J, Kekana D, Scheepers C, Mohale T, Ntuli N, Mahlangu B, Mnguni A, Ismail A, Bhiman JN, Wolter N
hCoV-19/Eswatini/N33998/2021	EPI_ISL_12954146	2021-12-22	Africa	Eswatini	Lubombo	GOOD SHEPHERD HOSPITAL	National Institute for Communicable Diseases of the National Health Laboratory Service	Maphalala G, Amoako DG, Everatt J, Kekana D, Scheepers C, Mohale T, Ntuli N, Mahlangu B, Mnguni A, Ismail A, Bhiman JN, Wolter N
hCoV-19/Eswatini/N34048/2021	EPI_ISL_12954215	2021-12-26	Africa	Eswatini	Manzini	RALEIGH FITKIN MEMORIAL HOSPITAL	National Institute for Communicable Diseases of the National Health Laboratory Service	Maphalala G, Amoako DG, Everatt J, Kekana D, Scheepers C, Mohale T, Ntuli N, Mahlangu B, Mnguni A, Ismail A, Bhiman JN, Wolter N
hCoV-19/Eswatini/N38261/2022	EPI_ISL_12954226	2022-01-06	Africa	Eswatini	Lubombo	Good Shepherd Hospital	National Institute for Communicable Diseases of the National Health Laboratory Service	Maphalala G, Amoako DG, Everatt J, Kekana D, Scheepers C, Mohale T, Ntuli N, Mahlangu B, Mnguni A, Ismail A, Bhiman JN, Wolter N
hCoV-19/Eswatini/N38268/2022	EPI_ISL_12954419	2022-01-03	Africa	Eswatini	Hhohho	Mbabane Government Hospital	National Institute for Communicable Diseases of the National Health Laboratory Service	Maphalala G, Amoako DG, Everatt J, Kekana D, Scheepers C, Mohale T, Ntuli N, Mahlangu B, Mnguni A, Ismail A, Bhiman JN, Wolter N
hCoV-19/Eswatini/N40293/2022	EPI_ISL_12954382	2022-01-06	Africa	Eswatini	Hhohho	Mbabane Government Hospital	National Institute for Communicable Diseases of the National Health Laboratory Service	Maphalala G, Amoako DG, Everatt J, Kekana D, Scheepers C, Mohale T, Ntuli N, Mahlangu B, Mnguni A, Ismail A, Bhiman JN, Wolter N
hCoV-19/Eswatini/N40323/2022	EPI_ISL_12954401	2022-02-17	Africa	Eswatini	Hhohho	Msunduza Salvation Army Clinic	National Institute for Communicable Diseases of the National Health Laboratory Service	Maphalala G, Amoako DG, Everatt J, Kekana D, Scheepers C, Mohale T, Ntuli N, Mahlangu B, Mnguni A, Ismail A, Bhiman JN, Wolter N
hCoV-19/Eswatini/N40329/2021	EPI_ISL_12954429	2021-12-30	Africa	Eswatini	Manzini	Releigh Fitkin Memorial Hospital	National Institute for Communicable Diseases of the National Health Laboratory Service	Maphalala G, Amoako DG, Everatt J, Kekana D, Scheepers C, Mohale T, Ntuli N, Mahlangu B, Mnguni A, Ismail A, Bhiman JN, Wolter N
hCoV-19/Ethiopia/ILRI_COVM02804/2022	EPI_ISL_11294965	2022-01-03	Africa	Ethiopia	Addis Ababa	Addis Ababa University	International Livestock Research Institute	Abay Sisay, Abraham Tesfaye, Adey Feleke Desta, Samuel O. Oyola, Gilbert Kibet, Daniel Ouso, Shebbar Osiany, Edward Kiritu, Paul Dobi, Collins Muli, Patrick Amoth, Vishvanath Nene, Sonal P. Henson, Edward O. Abworo
hCoV-19/Ethiopia/ILRI_COVM02820/2022	EPI_ISL_11294972	2022-01-03	Africa	Ethiopia	Addis Ababa	Addis Ababa University	International Livestock Research Institute	Abay Sisay, Abraham Tesfaye, Adey Feleke Desta, Samuel O. Oyola, Gilbert Kibet, Daniel Ouso, Shebbar Osiany, Edward Kiritu, Paul Dobi, Collins Muli, Patrick Amoth, Vishvanath Nene, Sonal P. Henson, Edward O. Abworo
hCoV-19/Ethiopia/ILRI_COVM02835/2022	EPI_ISL_11294977	2022-01-13	Africa	Ethiopia	Addis Ababa	Addis Ababa University	International Livestock Research Institute	Abay Sisay, Abraham Tesfaye, Adey Feleke Desta, Samuel O. Oyola, Gilbert Kibet, Daniel Ouso, Shebbar Osiany, Edward Kiritu, Paul Dobi, Collins Muli, Patrick Amoth, Vishvanath Nene, Sonal P. Henson, Edward O. Abworo
hCoV-19/Ethiopia/ILRI_COVM02884/2021	EPI_ISL_11294995	2021-12-27	Africa	Ethiopia	Addis Ababa	Addis Ababa University	International Livestock Research Institute	Abay Sisay, Abraham Tesfaye, Adey Feleke Desta, Samuel O. Oyola, Gilbert Kibet, Daniel Ouso, Shebbar Osiany, Edward Kiritu, Paul Dobi, Collins Muli, Patrick Amoth, Vishvanath Nene, Sonal P. Henson, Edward O. Abworo
hCoV-19/Ethiopia/ILRI_COVM02889/2022	EPI_ISL_11295000	2022-01	Africa	Ethiopia	Addis Ababa	Addis Ababa University	International Livestock Research Institute	Abay Sisay, Abraham Tesfaye, Adey Feleke Desta, Samuel O. Oyola, Gilbert Kibet, Daniel Ouso, Shebbar Osiany, Edward Kiritu, Paul Dobi, Collins Muli, Patrick Amoth, Vishvanath Nene, Sonal P. Henson, Edward O. Abworo
hCoV-19/Ethiopia/ILRI_COVM02890/2021	EPI_ISL_11295001	2021-12-27	Africa	Ethiopia	Addis Ababa	Addis Ababa University	International Livestock Research Institute	Abay Sisay, Abraham Tesfaye, Adey Feleke Desta, Samuel O. Oyola, Gilbert Kibet, Daniel Ouso, Shebbar Osiany, Edward Kiritu, Paul Dobi, Collins Muli, Patrick Amoth, Vishvanath Nene, Sonal P. Henson, Edward O. Abworo
hCoV-19/Ethiopia/ILRI_COVM02902/2021	EPI_ISL_11295012	2021-12-27	Africa	Ethiopia	Addis Ababa	Addis Ababa University	International Livestock Research Institute	Abay Sisay, Abraham Tesfaye, Adey Feleke Desta, Samuel O. Oyola, Gilbert Kibet, Daniel Ouso, Shebbar Osiany, Edward Kiritu, Paul Dobi, Collins Muli, Patrick Amoth, Vishvanath Nene, Sonal P. Henson, Edward O. Abworo
hCoV-19/Ethiopia/ILRI_COVM02903/2021	EPI_ISL_11295013	2021-12-27	Africa	Ethiopia	Addis Ababa	Addis Ababa University	International Livestock Research Institute	Abay Sisay, Abraham Tesfaye, Adey Feleke Desta, Samuel O. Oyola, Gilbert Kibet, Daniel Ouso, Shebbar Osiany, Edward Kiritu, Paul Dobi, Collins Muli, Patrick Amoth, Vishvanath Nene, Sonal P. Henson, Edward O. Abworo
hCoV-19/Ethiopia/ILRI_COVM02911/2021	EPI_ISL_11295021	2021-12-27	Africa	Ethiopia	Addis Ababa	Addis Ababa University	International Livestock Research Institute	Abay Sisay, Abraham Tesfaye, Adey Feleke Desta, Samuel O. Oyola, Gilbert Kibet, Daniel Ouso, Shebbar Osiany, Edward Kiritu, Paul Dobi, Collins Muli, Patrick Amoth, Vishvanath Nene, Sonal P. Henson, Edward O. Abworo
hCoV-19/Ethiopia/ILRI_COVM02914/2021	EPI_ISL_11295024	2021-12-27	Africa	Ethiopia	Addis Ababa	Addis Ababa University	International Livestock Research Institute	Abay Sisay, Abraham Tesfaye, Adey Feleke Desta, Samuel O. Oyola, Gilbert Kibet, Daniel Ouso, Shebbar Osiany, Edward Kiritu, Paul Dobi, Collins Muli, Patrick Amoth, Vishvanath Nene, Sonal P. Henson, Edward O. Abworo
hCoV-19/Ethiopia/ILRI_COVM02928/2022	EPI_ISL_11295036	2022-02-04	Africa	Ethiopia	Addis Ababa	Addis Ababa University	International Livestock Research Institute	Abay Sisay, Abraham Tesfaye, Adey Feleke Desta, Samuel O. Oyola, Gilbert Kibet, Daniel Ouso, Shebbar Osiany, Edward Kiritu, Paul Dobi, Collins Muli, Patrick Amoth, Vishvanath Nene, Sonal P. Henson, Edward O. Abworo
hCoV-19/Ethiopia/ILRI_COVM02930/2022	EPI_ISL_11295038	2022-02-04	Africa	Ethiopia	Oromia	Addis Ababa University	International Livestock Research Institute	Abay Sisay, Abraham Tesfaye, Adey Feleke Desta, Samuel O. Oyola, Gilbert Kibet, Daniel Ouso, Shebbar Osiany, Edward Kiritu, Paul Dobi, Collins Muli, Patrick Amoth, Vishvanath Nene, Sonal P. Henson, Edward O. Abworo
hCoV-19/Ethiopia/ILRI_COVM02968/2022	EPI_ISL_11295046	2022-02-01	Africa	Ethiopia	Addis Ababa	Addis Ababa University	International Livestock Research Institute	Abay Sisay, Abraham Tesfaye, Adey Feleke Desta, Samuel O. Oyola, Gilbert Kibet, Daniel Ouso, Shebbar Osiany, Edward Kiritu, Paul Dobi, Collins Muli, Patrick Amoth, Vishvanath Nene, Sonal P. Henson, Edward O. Abworo
hCoV-19/Ethiopia/ILRI_COVM02969/2022	EPI_ISL_11295047	2022-02-01	Africa	Ethiopia	Addis Ababa	Addis Ababa University	International Livestock Research Institute	Abay Sisay, Abraham Tesfaye, Adey Feleke Desta, Samuel O. Oyola, Gilbert Kibet, Daniel Ouso, Shebbar Osiany, Edward Kiritu, Paul Dobi, Collins Muli, Patrick Amoth, Vishvanath Nene, Sonal P. Henson, Edward O. Abworo
hCoV-19/Ethiopia/ILRI_COVM02971/2022	EPI_ISL_11295049	2022-02-01	Africa	Ethiopia	Addis Ababa	Addis Ababa University	International Livestock Research Institute	Abay Sisay, Abraham Tesfaye, Adey Feleke Desta, Samuel O. Oyola, Gilbert Kibet, Daniel Ouso, Shebbar Osiany, Edward Kiritu, Paul Dobi, Collins Muli, Patrick Amoth, Vishvanath Nene, Sonal P. Henson, Edward O. Abworo
hCoV-19/Finland/R-2514/2022	EPI_ISL_15972633	2022-02-15	Europe	Finland	Uusimaa	Department of Virology and Immunology, University of Helsinki and Helsinki University Hospital, Huslab Finland	Department of Virology, Faculty of Medicine, University of Helsinki, Helsinki, Finland	Teemu Smura, Hanna Vauhkonen, Mert Erdin, Viktor Olander, Ravi Kant, Phuoc Truong, Sari Hannula, Satu Kurkela, Hanna Jarva, Maija Lappalainen, Olli Vapalahti
hCoV-19/Finland/THL-202133797/2021	EPI_ISL_10552047	2021-12-30	Europe	Finland		SYNLAB Suomi	Expert Microbiology, National Institute for Health and Welfare	Soile Blomqvist, Jani Halkilahti, Kirsi Liitsola, Haider al-Hello, Päivi Laurila, Erika Lindh, Teemu Smura, Ravi Kant, Phuoc Truong, Olli Vapalahti, Sari Hannula, Pekka Ellonen, Niina Ikonen, Carita Savolainen-Kopra
hCoV-19/Finland/THL-202202543/2022	EPI_ISL_9672836	2022-01-03	Europe	Finland		NordLab Oulu	Expert Microbiology, National Institute for Health and Welfare	Soile Blomqvist, Jani Halkilahti, Kirsi Liitsola, Haider al-Hello, Päivi Laurila, Erika Lindh, Teemu Smura, Ravi Kant, Phuoc Truong, Olli Vapalahti, Sari Hannula, Pekka Ellonen, Niina Ikonen, Carita Savolainen-Kopra
hCoV-19/Finland/THL-202202583/2021	EPI_ISL_9672870	2021-12-31	Europe	Finland		NordLab Oulu	Expert Microbiology, National Institute for Health and Welfare	Soile Blomqvist, Jani Halkilahti, Kirsi Liitsola, Haider al-Hello, Päivi Laurila, Erika Lindh, Teemu Smura, Ravi Kant, Phuoc Truong, Olli Vapalahti, Sari Hannula, Pekka Ellonen, Niina Ikonen, Carita Savolainen-Kopra
hCoV-19/Finland/THL-202204050/2022	EPI_ISL_9857034	2022-01-16	Europe	Finland		Länsi-Pohjan keskussairaala	Expert Microbiology, National Institute for Health and Welfare	Soile Blomqvist, Jani Halkilahti, Kirsi Liitsola, Haider al-Hello, Päivi Laurila, Erika Lindh, Teemu Smura, Ravi Kant, Phuoc Truong, Olli Vapalahti, Sari Hannula, Pekka Ellonen, Niina Ikonen, Carita Savolainen-Kopra
hCoV-19/Finland/THL-202205424/2022	EPI_ISL_9856585	2022-01-17	Europe	Finland		NordLab Oulu	Expert Microbiology, National Institute for Health and Welfare	Soile Blomqvist, Jani Halkilahti, Kirsi Liitsola, Haider al-Hello, Päivi Laurila, Erika Lindh, Teemu Smura, Ravi Kant, Phuoc Truong, Olli Vapalahti, Sari Hannula, Pekka Ellonen, Niina Ikonen, Carita Savolainen-Kopra
hCoV-19/Finland/THL-202206331/2022	EPI_ISL_10513534	2022-02-04	Europe	Finland		Fimlab Laboratoriot Oy Tampere	Expert Microbiology, National Institute for Health and Welfare	Soile Blomqvist, Jani Halkilahti, Kirsi Liitsola, Haider al-Hello, Päivi Laurila, Erika Lindh, Teemu Smura, Ravi Kant, Phuoc Truong, Olli Vapalahti, Sari Hannula, Pekka Ellonen, Niina Ikonen, Carita Savolainen-Kopra
hCoV-19/Finland/THL-202206477/2022	EPI_ISL_10513662	2022-02-07	Europe	Finland		Islab, Pohjois-Savon aluelaboratorio	Expert Microbiology, National Institute for Health and Welfare	Soile Blomqvist, Jani Halkilahti, Kirsi Liitsola, Haider al-Hello, Päivi Laurila, Erika Lindh, Teemu Smura, Ravi Kant, Phuoc Truong, Olli Vapalahti, Sari Hannula, Pekka Ellonen, Niina Ikonen, Carita Savolainen-Kopra
hCoV-19/Finland/THL-202206816/2022	EPI_ISL_11025325	2022-02-14	Europe	Finland		NordLab Kemi	Expert Microbiology, National Institute for Health and Welfare	Soile Blomqvist, Jani Halkilahti, Kirsi Liitsola, Haider al-Hello, Päivi Laurila, Erika Lindh, Teemu Smura, Ravi Kant, Phuoc Truong, Olli Vapalahti, Sari Hannula, Pekka Ellonen, Niina Ikonen, Carita Savolainen-Kopra
hCoV-19/Finland/VI-1504/2022	EPI_ISL_12416576	2022-01-28	Europe	Finland	Uusimaa	Department of Virology and Immunology, University of Helsinki and Helsinki University Hospital, Huslab Finland	Department of Virology, Faculty of Medicine, University of Helsinki, Helsinki, Finland	Teemu Smura, Hanna Vauhkonen, Mert Erdin, Ravi Kant, Phuoc Truong, Sari Hannula, Kati Donner, Tiina Hannunen, Aino Palva, Emma Saarinen, Hanna Liimatainen, Raisa Loginov, Satu Kurkela, Hanna Jarva, Maija Lappalainen, Olli Vapalahti
hCoV-19/Finland/VI-1965/2022	EPI_ISL_13123399	2022-02-04	Europe	Finland	Uusimaa	Department of Virology and Immunology, University of Helsinki and Helsinki University Hospital	Department of Virology, Faculty of Medicine, University of Helsinki	Teemu Smura, Hanna Vauhkonen, Mert Erdin, Ravi Kant, Phuoc Truong, Sari Hannula, Kati Donner, Tiina Hannunen, Aino Palva, Emma Saarinen, Hanna Liimatainen, Raisa Loginov, Satu Kurkela, Hanna Jarva, Maija Lappalainen, Olli Vapalahti
hCoV-19/Finland/VI-1997/2022	EPI_ISL_13123429	2022-02-04	Europe	Finland	Uusimaa	Department of Virology and Immunology, University of Helsinki and Helsinki University Hospital	Department of Virology, Faculty of Medicine, University of Helsinki	Teemu Smura, Hanna Vauhkonen, Mert Erdin, Ravi Kant, Phuoc Truong, Sari Hannula, Kati Donner, Tiina Hannunen, Aino Palva, Emma Saarinen, Hanna Liimatainen, Raisa Loginov, Satu Kurkela, Hanna Jarva, Maija Lappalainen, Olli Vapalahti
hCoV-19/Finland/VI-2030/2022	EPI_ISL_13123459	2022-02-04	Europe	Finland	Uusimaa	Department of Virology and Immunology, University of Helsinki and Helsinki University Hospital	Department of Virology, Faculty of Medicine, University of Helsinki	Teemu Smura, Hanna Vauhkonen, Mert Erdin, Ravi Kant, Phuoc Truong, Sari Hannula, Kati Donner, Tiina Hannunen, Aino Palva, Emma Saarinen, Hanna Liimatainen, Raisa Loginov, Satu Kurkela, Hanna Jarva, Maija Lappalainen, Olli Vapalahti
hCoV-19/Finland/VI-671/2022	EPI_ISL_12322899	2022-01-15	Europe	Finland	Uusimaa	Department of Virology and Immunology, University of Helsinki and Helsinki University Hospital, Huslab Finland	Department of Virology, Faculty of Medicine, University of Helsinki, Helsinki, Finland	Teemu Smura, Hanna Vauhkonen, Mert Erdin, Ravi Kant, Phuoc Truong, Sari Hannula, Kati Donner, Tiina Hannunen, Aino Palva, Emma Saarinen, Hanna Liimatainen, Raisa Loginov, Satu Kurkela, Hanna Jarva, Maija Lappalainen, Olli Vapalahti
hCoV-19/France/ARA-CHUGA-2029204929/2022	EPI_ISL_10266377	2022-02-01	Europe	France	Auvergne-Rhone-Alpes	CHUGA-IBP-laboratoire de Virologiex	IBP-laboratoire de virologie	Sylvie Larrat; Patrice Morand; Pascal Poignard; Raphaële Germi; Julien Lupo; Anne Signori -Schmuck; Anne-Karen Faure; Benjamin Nemoz; Aurélie Truffot; Léa Ponderand; Julien Andréani; Alban Caporossi; Hugo Jardin
hCoV-19/France/ARA-GENBIO-14290241868/2022	EPI_ISL_12209781	2022-01-24	Europe	France	Auvergne-Rhone-Alpes	Genbio - Pt / Clermont Gravanches	Gen-Bio Inovie Gravanches	Stephan Kemeny, Abdelali Zrhidri, Gregory Egea
hCoV-19/France/ARA-HCL1733401/2021	EPI_ISL_8811649	2021-12-27	Europe	France	Auvergne-Rhone-Alpes	MIRIALIS CLUSES BECHET	CNR Virus des Infections Respiratoires - France SUD	Antonin Bal, Bruno Simon, Théophile Boyer, Gregory Destras, Gwendolyne Burfin, Hadrien Regue, Quentin Semanas, Martine Valette, Bruno Lina, Laurence Josset
hCoV-19/France/ARA-HCL722000800901/2022	EPI_ISL_10718273	2022-02-14	Europe	France	Auvergne-Rhone-Alpes	LABORATOIRE NOVELAB	CNR Virus des Infections Respiratoires - France SUD	Antonin Bal, Bruno Simon, Theophile Boyer, Gregory Destras, Gwendolyne Burfin, Hadrien Regue, Quentin Semanas, Martine Valette, Bruno Lina, Laurence Josset
hCoV-19/France/CVL-ChuTo-9800070808/2022	EPI_ISL_11119739	2022-01-27	Europe	France	Centre-Val de Loire	Centre Hospitalier Universitaire (CHU) Tours	Centre Hospitalier Universitaire (CHU) Tours	Thibault Guinoiseau, Lynda Handala, Karl Stefic
hCoV-19/France/GES-HMN-21122290458/2021	EPI_ISL_8476385	2021-12-20	Europe	France	Grand Est	Laboratoire ATOUTBIO JDC	Department of Virology, Henri Mondor University Hospital, Assistance Publique Hôpitaux de Paris, Université Paris-Est Créteil, INSERM U955	Christophe Rodriguez, Slim Fourati, Vanessa Demontant, Guillaume Gricourt, Melissa N'Debi, Alexandre Soulier, Elisabeth Trawinski, Jean-Michel Pawlotsky
hCoV-19/France/GES-HMN-22012070574/2022	EPI_ISL_9036455	2022-01-03	Europe	France	Grand Est	ESPACEBIO	Department of Virology, Henri Mondor University Hospital, Assistance Publique Hôpitaux de Paris, Université Paris-Est Créteil, INSERM U955	Christophe Rodriguez, Slim Fourati, Vanessa Demontant, Guillaume Gricourt, Melissa N'Debi, Alexandre Soulier, Elisabeth Trawinski, Jean-Michel Pawlotsky
hCoV-19/France/HDF-IPP52847/2021	EPI_ISL_8789332	2021-12-27	Europe	France	Hauts-de-France	Labo Analyses Med	National Reference Center for Viruses of Respiratory Infections, Institut Pasteur, Paris	Marion Barbet, Sylvie Behillil, Méline Bizard, Angela Brisebarre, Camille Capel, Vincent Enouf, Louise Lefrançois, Frédéric Lemoine, Christophe Malabat, Corinne Maufrais, Slim El Khiari, Julien Fumey, Etienne Simon-Lorière, Maud Vanpeene, Sylvie Van der Werf, Domitille LEMAN (59200)
hCoV-19/France/IDF-AphpSA-DN000543/2021	EPI_ISL_12269634	2021-12-19	Europe	France	Ile-de-France	Assistance Publique - Hôpitaux de Paris (AP-HP) Saint Antoine	Assistance Publique - Hôpitaux de Paris (AP-HP) Pitié-Salpêtrière	Sidonie Lambert-Niclot, Claire Dubois, Laurence Morand-Joubert, Joel Gozlan, Aurélie Schnuriger, Marine Perrier
hCoV-19/France/IDF-IPP54634/2022	EPI_ISL_9016041	2022-01-03	Europe	France	Ile-de-France	Armees	National Reference Center for Viruses of Respiratory Infections, Institut Pasteur, Paris	Marion Barbet, Sylvie Behillil, Méline Bizard, Angela Brisebarre, Camille Capel, Vincent Enouf, Louise Lefrançois, Frédéric Lemoine, Christophe Malabat, Corinne Maufrais, Slim El Khiari, Julien Fumey, Etienne Simon-Lorière, Maud Vanpeene, Sylvie Van der Werf, Marine DESROCHES
hCoV-19/France/NAQ-HCL021233495001/2021	EPI_ISL_8786704	2021-12-27	Europe	France	Nouvelle-Aquitaine	LAM BIOPOLE ORTHEZ	CNR Virus des Infections Respiratoires - France SUD	Antonin Bal, Bruno Simon, Théophile Boyer, Gregory Destras, Gwendolyne Burfin, Hadrien Regue, Quentin Semanas, Martine Valette, Bruno Lina, Laurence Josset
hCoV-19/France/NAQ-HCL022015865301/2022	EPI_ISL_9601486	2022-01-18	Europe	France	Nouvelle-Aquitaine	BIOMNIS LYON	CNR Virus des Infections Respiratoires - France SUD	Antonin Bal, Bruno Simon, Theophile Boyer, Gregory Destras, Gwendolyne Burfin, Hadrien Regue, Quentin Semanas, Martine Valette, Bruno Lina, Laurence Josset
hCoV-19/France/OCC-IPP07404/2022	EPI_ISL_9879227	2022-01-24	Europe	France	Occitanie	Labo Analyses Med	National Reference Center for Viruses of Respiratory Infections, Institut Pasteur, Paris	Marion Barbet, Sylvie Behillil, Méline Bizard, Angela Brisebarre, Camille Capel, Vincent Enouf, Louise Lefrançois, Frédéric Lemoine, Christophe Malabat, Corinne Maufrais, Slim El Khiari, Julien Fumey, Etienne Simon-Lorière, Maud Vanpeene, Sylvie Van der Werf, Anne-Claire STRZELECKI
hCoV-19/FrenchGuiana/IPG-202200039/2022	EPI_ISL_8481644	2022-01-04	South America	French Guiana	Remire-Montjoly	CNR Institut Pasteur de la Guyane	Institut Pasteur de la Guyane	Anne Lavergne, Dominique Rousset, Antoine Enfissi
hCoV-19/FrenchGuiana/IPG202101653/2021	EPI_ISL_8401580	2021-12-29	South America	French Guiana	Kourou	Laboratoire Carage	Institut Pasteur de la Guyane	Anne Lavergne, Dominique Rousset, Antoine Enfissi
hCoV-19/FrenchGuiana/IPG202200061/2022	EPI_ISL_8793957	2022-01-10	South America	French Guiana	St Laurent du Maroni	CNR Institut Pasteur de la Guyane	Institut Pasteur de la Guyane	Anne Lavergne, Dominique Rousset, Antoine Enfissi
hCoV-19/FrenchGuiana/IPG202200190/2022	EPI_ISL_9258669	2022-01-24	South America	French Guiana	Matoury	CHC Andrée Rosemon	Institut Pasteur de la Guyane	Anne Lavergne, Dominique Rousset, Antoine Enfissi
hCoV-19/FrenchGuiana/IPG202200191/2022	EPI_ISL_9258670	2022-01-24	South America	French Guiana	Remire-Montjoly	CHC Andrée Rosemon	Institut Pasteur de la Guyane	Anne Lavergne, Dominique Rousset, Antoine Enfissi
hCoV-19/FrenchPolynesia/IPP54268/2021	EPI_ISL_10646825	2021-12-22	Oceania	French Polynesia	Tahiti	Outre mer	National Reference Center for Viruses of Respiratory Infections, Institut Pasteur, Paris	Marion Barbet, Sylvie Behillil, Méline Bizard, Angela Brisebarre, Camille Capel, Vincent Enouf, Louise Lefrançois, Frédéric Lemoine, Christophe Malabat, Corinne Maufrais, Slim El Khiari, Julien Fumey, Etienne Simon-Lorière, Maud Vanpeene, Sylvie Van der Werf, Raphaëlle BOS
hCoV-19/FrenchPolynesia/IPP54271/2021	EPI_ISL_10646828	2021-12-24	Oceania	French Polynesia	Tahiti	Outre mer	National Reference Center for Viruses of Respiratory Infections, Institut Pasteur, Paris	Marion Barbet, Sylvie Behillil, Méline Bizard, Angela Brisebarre, Camille Capel, Vincent Enouf, Louise Lefrançois, Frédéric Lemoine, Christophe Malabat, Corinne Maufrais, Slim El Khiari, Julien Fumey, Etienne Simon-Lorière, Maud Vanpeene, Sylvie Van der Werf, Raphaëlle BOS
hCoV-19/Gambia/20118/2022	EPI_ISL_9754874	2022-01-04	Africa	Gambia	Kombo	MRCG at LSHTM Genomics lab	MRCG at LSHTM Genomics lab	Abdul Karim sesay, Abdoulie Kanteh, Jarra Manneh, Mariama Kujabi, Bakary Sanyang,Dabiri Damilari, Yaya bah
hCoV-19/Gambia/20123/2022	EPI_ISL_9754876	2022-01-05	Africa	Gambia	Kombo	MRCG at LSHTM Genomics lab	MRCG at LSHTM Genomics lab	Abdul Karim sesay, Abdoulie Kanteh, Jarra Manneh, Mariama Kujabi, Bakary Sanyang,Dabiri Damilari, Yaya bah
hCoV-19/Gambia/544J/2022	EPI_ISL_11345961	2022-01-02	Africa	Gambia	Kombo	MRCG at LSHTM Genomics lab	MRCG at LSHTM Genomics lab	Abdul Karim sesay, Abdoulie Kanteh, Jarra Manneh, Mariama Kujabi, Bakary Sanyang,Dabiri Damilari, Yaya bah
hCoV-19/Georgia/Tb-s2216/2021	EPI_ISL_8134789	2021-12-21	Asia	Georgia	Tbilisi	JSC Megalab	Department for Virology, Molecular Biology and Genome Research, R. G. Lugar Center for Public Health Research, National Center for Disease Control and Public Health (NCDC) of Georgia.	Giorgi Tomashvili, Giorgi Gogoladze, Meri Pantsulaia, Gvantsa Brachveli, Salome Javashvili, Nino Berishvili, Tata Imnadze, Ana Papkiauri, Gvantsa Chanturia, Ann Machablishvili, Nato Kotaria, Marine Murtskhvaladze, Lela Sabadze, Mari Gavashelidze, Tamar Jashiashvili, Tea Tevdoradze, Ketevan Sidamonidze, Ekaterine Khmaladze, Ekaterine Zhghenti, Roena Sukhiashvili, Mariam Zakalashvili, Lela Urushadz…
hCoV-19/Georgia/Tb-s2283/2021	EPI_ISL_8267884	2021-12-23	Asia	Georgia	Tbilisi	Department for Virology, Molecular Biology and Genome Research, R. G. Lugar Center for Public Health Research, National Center for Disease Control and Public Health (NCDC) of Georgia.	Department for Virology, Molecular Biology and Genome Research, R. G. Lugar Center for Public Health Research, National Center for Disease Control and Public Health (NCDC) of Georgia.	Giorgi Tomashvili, Giorgi Gogoladze, Meri Pantsulaia, Gvantsa Brachveli, Salome Javashvili, Nino Berishvili, Tata Imnadze, Ana Papkiauri, Gvantsa Chanturia, Ann Machablishvili, Nato Kotaria, Marine Murtskhvaladze, Lela Sabadze, Mari Gavashelidze, Tamar Jashiashvili, Tea Tevdoradze, Ketevan Sidamonidze, Ekaterine Khmaladze, Ekaterine Zhghenti, Roena Sukhiashvili, Mariam Zakalashvili, Lela Urushadz…
hCoV-19/Georgia/Tb-s2466/2021	EPI_ISL_8541139	2021-12-29	Asia	Georgia	Batumi	R. G. Lugar Center for Public Health Research, National Center for Disease Control and Public Health (NCDC) of Georgia.	Department for Virology, Molecular Biology and Genome Research, R. G. Lugar Center for Public Health Research, National Center for Disease Control and Public Health (NCDC) of Georgia.	Giorgi Tomashvili, Giorgi Gogoladze, Meri Pantsulaia, Gvantsa Brachveli, Salome Javashvili, Nino Berishvili, Tata Imnadze, Ana Papkiauri, Gvantsa Chanturia, Ann Machablishvili, Nato Kotaria, Marine Murtskhvaladze, Lela Sabadze, Mari Gavashelidze, Tamar Jashiashvili, Tea Tevdoradze, Ketevan Sidamonidze, Ekaterine Khmaladze, Ekaterine Zhghenti, Roena Sukhiashvili, Mariam Zakalashvili, Lela Urushadz…
hCoV-19/Georgia/Tb-s2513/2021	EPI_ISL_8541183	2021-12-28	Asia	Georgia	Tbilisi	JSC Megalab	Department for Virology, Molecular Biology and Genome Research, R. G. Lugar Center for Public Health Research, National Center for Disease Control and Public Health (NCDC) of Georgia.	Giorgi Tomashvili, Giorgi Gogoladze, Meri Pantsulaia, Gvantsa Brachveli, Salome Javashvili, Nino Berishvili, Tata Imnadze, Ana Papkiauri, Gvantsa Chanturia, Ann Machablishvili, Nato Kotaria, Marine Murtskhvaladze, Lela Sabadze, Mari Gavashelidze, Tamar Jashiashvili, Tea Tevdoradze, Ketevan Sidamonidze, Ekaterine Khmaladze, Ekaterine Zhghenti, Roena Sukhiashvili, Mariam Zakalashvili, Lela Urushadz…
hCoV-19/Georgia/Tb-s2532/2021	EPI_ISL_8541203	2021-12-28	Asia	Georgia	Tbilisi	JSC Megalab	Department for Virology, Molecular Biology and Genome Research, R. G. Lugar Center for Public Health Research, National Center for Disease Control and Public Health (NCDC) of Georgia.	Giorgi Tomashvili, Giorgi Gogoladze, Meri Pantsulaia, Gvantsa Brachveli, Salome Javashvili, Nino Berishvili, Tata Imnadze, Ana Papkiauri, Gvantsa Chanturia, Ann Machablishvili, Nato Kotaria, Marine Murtskhvaladze, Lela Sabadze, Mari Gavashelidze, Tamar Jashiashvili, Tea Tevdoradze, Ketevan Sidamonidze, Ekaterine Khmaladze, Ekaterine Zhghenti, Roena Sukhiashvili, Mariam Zakalashvili, Lela Urushadz…
hCoV-19/Georgia/Tb-s3062/2022	EPI_ISL_8878834	2022-01-05	Asia	Georgia	Tbilisi	Department for Virology, Molecular Biology and Genome Research, R. G. Lugar Center for Public Health Research, National Center for Disease Control and Public Health (NCDC) of Georgia.	Department for Virology, Molecular Biology and Genome Research, R. G. Lugar Center for Public Health Research, National Center for Disease Control and Public Health (NCDC) of Georgia.	Giorgi Tomashvili, Giorgi Gogoladze, Meri Pantsulaia, Gvantsa Brachveli, Salome Javashvili, Nino Berishvili, Tata Imnadze, Ana Papkiauri, Gvantsa Chanturia, Ann Machablishvili, Nato Kotaria, Marine Murtskhvaladze, Lela Sabadze, Mari Gavashelidze, Tamar Jashiashvili, Tea Tevdoradze, Ketevan Sidamonidze, Ekaterine Khmaladze, Ekaterine Zhghenti, Roena Sukhiashvili, Mariam Zakalashvili, Lela Urushadz…
hCoV-19/Georgia/Tb-s3063/2022	EPI_ISL_8878835	2022-01-06	Asia	Georgia	Tbilisi	Department for Virology, Molecular Biology and Genome Research, R. G. Lugar Center for Public Health Research, National Center for Disease Control and Public Health (NCDC) of Georgia.	Department for Virology, Molecular Biology and Genome Research, R. G. Lugar Center for Public Health Research, National Center for Disease Control and Public Health (NCDC) of Georgia.	Giorgi Tomashvili, Giorgi Gogoladze, Meri Pantsulaia, Gvantsa Brachveli, Salome Javashvili, Nino Berishvili, Tata Imnadze, Ana Papkiauri, Gvantsa Chanturia, Ann Machablishvili, Nato Kotaria, Marine Murtskhvaladze, Lela Sabadze, Mari Gavashelidze, Tamar Jashiashvili, Tea Tevdoradze, Ketevan Sidamonidze, Ekaterine Khmaladze, Ekaterine Zhghenti, Roena Sukhiashvili, Mariam Zakalashvili, Lela Urushadz…
hCoV-19/Georgia/Tb-s3358/2022	EPI_ISL_9107893	2022-01-16	Asia	Georgia	Tbilisi	Department for Virology, Molecular Biology and Genome Research, R. G. Lugar Center for Public Health Research, National Center for Disease Control and Public Health (NCDC) of Georgia.	Department for Virology, Molecular Biology and Genome Research, R. G. Lugar Center for Public Health Research, National Center for Disease Control and Public Health (NCDC) of Georgia.	Giorgi Tomashvili, Giorgi Gogoladze, Meri Pantsulaia, Gvantsa Brachveli, Salome Javashvili, Nino Berishvili, Tata Imnadze, Ana Papkiauri, Gvantsa Chanturia, Ann Machablishvili, Nato Kotaria, Marine Murtskhvaladze, Lela Sabadze, Mari Gavashelidze, Tamar Jashiashvili, Tea Tevdoradze, Ketevan Sidamonidze, Ekaterine Khmaladze, Ekaterine Zhghenti, Roena Sukhiashvili, Mariam Zakalashvili, Lela Urushadz…
hCoV-19/Georgia/Tb-s3800/2022	EPI_ISL_9521377	2022-01-24	Asia	Georgia	Tbilisi	Department for Virology, Molecular Biology and Genome Research, R. G. Lugar Center for Public Health Research, National Center for Disease Control and Public Health (NCDC) of Georgia.	Department for Virology, Molecular Biology and Genome Research, R. G. Lugar Center for Public Health Research, National Center for Disease Control and Public Health (NCDC) of Georgia.	Giorgi Tomashvili, Giorgi Gogoladze, Meri Pantsulaia, Gvantsa Brachveli, Salome Javashvili, Nino Berishvili, Tata Imnadze, Ana Papkiauri, Gvantsa Chanturia, Ann Machablishvili, Nato Kotaria, Marine Murtskhvaladze, Lela Sabadze, Mari Gavashelidze, Tamar Jashiashvili, Tea Tevdoradze, Ketevan Sidamonidze, Ekaterine Khmaladze, Ekaterine Zhghenti, Roena Sukhiashvili, Mariam Zakalashvili, Lela Urushadz…
hCoV-19/Georgia/Tb-s4527/2022	EPI_ISL_10097089	2022-02-13	Asia	Georgia	Tbilisi	R. G. Lugar Center for Public Health Research, National Center for Disease Control and Public Health (NCDC) of Georgia.	Department for Virology, Molecular Biology and Genome Research, R. G. Lugar Center for Public Health Research, National Center for Disease Control and Public Health (NCDC) of Georgia.	Giorgi Tomashvili, Giorgi Gogoladze, Meri Pantsulaia, Gvantsa Brachveli, Salome Javashvili, Nino Berishvili, Tata Imnadze, Ana Papkiauri, Gvantsa Chanturia, Ann Machablishvili, Nato Kotaria, Marine Murtskhvaladze, Lela Sabadze, Mari Gavashelidze, Tamar Jashiashvili, Tea Tevdoradze, Ketevan Sidamonidze, Ekaterine Khmaladze, Ekaterine Zhghenti, Roena Sukhiashvili, Mariam Zakalashvili, Lela Urushadz…
hCoV-19/Georgia/Tb-s4537/2022	EPI_ISL_10097097	2022-02-12	Asia	Georgia	Tbilisi	R. G. Lugar Center for Public Health Research, National Center for Disease Control and Public Health (NCDC) of Georgia.	Department for Virology, Molecular Biology and Genome Research, R. G. Lugar Center for Public Health Research, National Center for Disease Control and Public Health (NCDC) of Georgia.	Giorgi Tomashvili, Giorgi Gogoladze, Meri Pantsulaia, Gvantsa Brachveli, Salome Javashvili, Nino Berishvili, Tata Imnadze, Ana Papkiauri, Gvantsa Chanturia, Ann Machablishvili, Nato Kotaria, Marine Murtskhvaladze, Lela Sabadze, Mari Gavashelidze, Tamar Jashiashvili, Tea Tevdoradze, Ketevan Sidamonidze, Ekaterine Khmaladze, Ekaterine Zhghenti, Roena Sukhiashvili, Mariam Zakalashvili, Lela Urushadz…
hCoV-19/Georgia/Tb-s4853/2022	EPI_ISL_11449940	2022-01-24	Asia	Georgia	Tbilisi	National Center for Disease Control and Public Health (NCDC)	Department for Virology, Molecular Biology and Genome Research, R. G. Lugar Center for Public Health Research, National Center for Disease Control and Public Health (NCDC)	Giorgi Tomashvili, Giorgi Gogoladze, Meri Pantsulaia, Gvantsa Brachveli, Salome Javashvili, Nino Berishvili, Tata Imnadze, Ana Papkiauri, Gvantsa Chanturia, Ann Machablishvili, Nato Kotaria, Marine Murtskhvaladze, Lela Sabadze, Mari Gavashelidze, Tamar Jashiashvili, Tea Tevdoradze, Ketevan Sidamonidze, Ekaterine Khmaladze, Ekaterine Zhghenti, Roena Sukhiashvili, Mariam Zakalashvili, Lela Urushadz…
hCoV-19/Georgia/Tb-s4892/2022	EPI_ISL_11269109	2022-02-01	Asia	Georgia	Tbilisi	Laboratory Med Diagnostics	Department for Virology, Molecular Biology and Genome Research, R. G. Lugar Center for Public Health Research, National Center for Disease Control and Public Health (NCDC) of Georgia.	Giorgi Tomashvili, Giorgi Gogoladze, Meri Pantsulaia, Gvantsa Brachveli, Salome Javashvili, Nino Berishvili, Tata Imnadze, Ana Papkiauri, Gvantsa Chanturia, Ann Machablishvili, Nato Kotaria, Marine Murtskhvaladze, Lela Sabadze, Mari Gavashelidze, Tamar Jashiashvili, Tea Tevdoradze, Ketevan Sidamonidze, Ekaterine Khmaladze, Ekaterine Zhghenti, Roena Sukhiashvili, Mariam Zakalashvili, Lela Urushadz…
hCoV-19/Germany/BB-RKI-I-418410/2021	EPI_ISL_8664865	2021-12-31	Europe	Germany	Brandenburg	Klinikum Ernst von Bergmann gemeinnützige GmbH - stationärer Bereich	Robert Koch Institute	unknown
hCoV-19/Germany/BE-RKI-I-1140085/2022	EPI_ISL_18599478	2022-01-26	Europe	Germany	Berlin	Nationale Referenzzentrum für Influenza; FG17	Robert Koch Institute	Ralf Dürrwald, Thorsten Wolff, Stefan Kröger, Somayyeh Sedaghatjoo, Aleksandar Radonic, Petra Kurzendörfer, Stephan Fuchs, Torsten Semmler, Ute Hopf-Guevara, Marianne Wedde, Heike Fischer, Julia Patricia Ramos-Calderon, Nikita Dittel, Elke Radam, Kathrin Keeren, Oliver Drechsel, Kathrin Trappe, Martin Hölzer, Matthew Huska, Kathleen Klaper, Tanja Pilz
hCoV-19/Germany/BE-RKI-I-1140334/2022	EPI_ISL_18599703	2022-01-07	Europe	Germany	Berlin	Nationale Referenzzentrum für Influenza; FG17	Robert Koch Institute	Ralf Dürrwald, Thorsten Wolff, Stefan Kröger, Somayyeh Sedaghatjoo, Aleksandar Radonic, Petra Kurzendörfer, Stephan Fuchs, Torsten Semmler, Ute Hopf-Guevara, Marianne Wedde, Heike Fischer, Julia Patricia Ramos-Calderon, Nikita Dittel, Elke Radam, Kathrin Keeren, Oliver Drechsel, Kathrin Trappe, Martin Hölzer, Matthew Huska, Kathleen Klaper, Tanja Pilz
hCoV-19/Germany/BW-RKI-I-443754/2022	EPI_ISL_9077650	2022-01-06	Europe	Germany	Baden-Wurttemberg	SYNLAB MVZ Leinfelden-Echterdingen	Robert Koch Institute	unknown
hCoV-19/Germany/BW-RKI-I-455706/2022	EPI_ISL_9110145	2022-01-06	Europe	Germany	Baden-Wurttemberg	MVZ Labor Dr. Limbach & Kollegen GbR	Robert Koch Institute	unknown
hCoV-19/Germany/BW-RKI-I-639454/2022	EPI_ISL_11482761	2022-02-14	Europe	Germany	Baden-Wurttemberg	Eurofins LifeCodexx GmbH	Robert Koch Institute	unknown
hCoV-19/Germany/BW-RKI-I-647318/2022	EPI_ISL_11596869	2022-02-11	Europe	Germany	Baden-Wurttemberg	Limbach - MVZ Labor Ravensburg Labor Dr. Gärtner	Robert Koch Institute	unknown
hCoV-19/Germany/BY-LGL-IMS-10272-CVDP-4c4bbde1-78e5-43ad-a53b-105a5e43aa6b/2022	EPI_ISL_10501338	2022-02-11	Europe	Germany	Bavaria	Bayerisches Landesamt fuer Gesundheit und Lebensmittelsicherheit (LGL)	Bayerisches Landesamt fuer Gesundheit und Lebensmittelsicherheit (LGL)	Alexandra Dangel, Carola Berger, Sabrina Hepner, Laura Weise, Annika Sprenger, Nikolaus Ackermann, Andreas Sing
hCoV-19/Germany/HB-RKI-I-437927/2021	EPI_ISL_9054793	2021-12-25	Europe	Germany	Bremen	Sonic - MVZ Medizinisches Labor Bremen GmbH	Robert Koch Institute	unknown
hCoV-19/Germany/NW-RKI-I-487464/2022	EPI_ISL_9463192	2022-01-25	Europe	Germany	North Rhine-Westphalia	SYNLAB MVZ Leverkusen	Robert Koch Institute	unknown
hCoV-19/Germany/NW-RKI-I-528646/2022	EPI_ISL_10021340	2022-02-04	Europe	Germany	North Rhine-Westphalia	Universitätsklinikum Bonn - Institut für Virologie	Robert Koch Institute	unknown
hCoV-19/Germany/RP-RKI-I-426512/2021	EPI_ISL_8674820	2021-12-30	Europe	Germany	Rhineland-Palatinate	SYNLAB MVZ Trier	Robert Koch Institute	unknown
hCoV-19/Germany/RP-RKI-I-501478/2022	EPI_ISL_9716713	2022-01-24	Europe	Germany	Rhineland-Palatinate	MVZ für Laboratoriumsmedizin und Mikrobiologie Koblenz-Mittelrhein (Labor Koblenz)	Robert Koch Institute	unknown
hCoV-19/Germany/SH-RKI-I-1052442/2021	EPI_ISL_16146451	2021-12-22	Europe	Germany	Schleswig-Holstein	LADR Zentrallabor DR. Kramer & Kollegen Geesthacht	Robert Koch Institute	unknown
hCoV-19/Germany/SH-RKI-I-1140197/2022	EPI_ISL_18599581	2022-01-16	Europe	Germany	Schleswig-Holstein	Labor Dr. Krause & Kollegen MVZ GmbH Kiel	Robert Koch Institute	Thomas Lorentz, Andi Krumbholz, Thorsten Wolff, Stefan Kröger, Somayyeh Sedaghatjoo, Aleksandar Radonic, Petra Kurzendörfer, Stephan Fuchs, Torsten Semmler, Ute Hopf-Guevara, Marianne Wedde, Heike Fischer, Julia Patricia Ramos-Calderon, Nikita Dittel, Elke Radam, Kathrin Keeren, Oliver Drechsel, Kathrin Trappe, Martin Hölzer, Matthew Huska, Kathleen Klaper, Tanja Pilz
hCoV-19/Germany/SN-RKI-I-489562/2022	EPI_ISL_17310066	2022-01-11	Europe	Germany	Saxony	Bioscientia Labor Wermsdorf	Robert Koch Institute	unknown
hCoV-19/Germany/SN-RKI-I-571237/2022	EPI_ISL_10739154	2022-02-08	Europe	Germany	Saxony	Bioscientia Labor Wermsdorf	Robert Koch Institute	unknown
hCoV-19/Ghana/NMIMR-NCOV-22-021/2022	EPI_ISL_11765368	2022-01-04	Africa	Ghana	Greater Accra	Noguchi Memorial Institute for Medical Research, University of Ghana, Legon, Ghana	Noguchi Memorial Institute for Medical Research, University of Ghana, Legon, Ghana	Quaneeta Mohktar, Hilda Opoku Frempong, Peace Ori Uche, Keren O. Attiku, Seyram Bless Agbenyo, Kwame Boamah Buabeng, Bernice Twenewaa Sekyere, Joyce Appiah-Kubi, Joseph H.K. Bonney, John K. Odoom and Bright Adu
hCoV-19/Ghana/NMIMR-PUR-22-743/2022	EPI_ISL_11765418	2022-02-03	Africa	Ghana	Greater Accra	Noguchi Memorial Institute for Medical Research, University of Ghana, Legon, Ghana	Noguchi Memorial Institute for Medical Research, University of Ghana, Legon, Ghana	Quaneeta Mohktar, Hilda Opoku Frempong, Peace Ori Uche, Keren O. Attiku, Seyram Bless Agbenyo, Kwame Boamah Buabeng, Bernice Twenewaa Sekyere, Joyce Appiah-Kubi, Joseph H.K. Bonney, John K. Odoom and Bright Adu
hCoV-19/Ghana/UHAS-AU519/2021	EPI_ISL_15887053	2021-12-27	Africa	Ghana	Volta	University of Health and Allied Sciences (UHAS) COVID-19 Testing and Research Centre	Tractilis BioLabs LBG	Kwabena O. Duedu, Jones Gyamfi, Reuben Ayivor-Djanie, Rosina Carr and John O. Gyapong
hCoV-19/Ghana/UHAS-AV504B/2022	EPI_ISL_15887108	2022-02-07	Africa	Ghana	Volta	University of Health and Allied Sciences (UHAS) COVID-19 Testing and Research Centre	Tractilis BioLabs LBG	Kwabena O. Duedu, Jones Gyamfi, Reuben Ayivor-Djanie, Rosina Carr and John O. Gyapong
hCoV-19/Ghana/UHAS-AV536/2022	EPI_ISL_15887109	2022-02-09	Africa	Ghana	Volta	University of Health and Allied Sciences (UHAS) COVID-19 Testing and Research Centre	Tractilis BioLabs LBG	Kwabena O. Duedu, Jones Gyamfi, Reuben Ayivor-Djanie, Rosina Carr and John O. Gyapong
hCoV-19/Ghana/UHAS-AV701/2022	EPI_ISL_15887111	2022-02-17	Africa	Ghana	Volta	University of Health and Allied Sciences (UHAS) COVID-19 Testing and Research Centre	Tractilis BioLabs LBG	Kwabena O. Duedu, Jones Gyamfi, Reuben Ayivor-Djanie, Rosina Carr and John O. Gyapong
hCoV-19/Ghana/WACCBIP-GS2476/2022	EPI_ISL_12691982	2022-01-10	Africa	Ghana	Greater Accra	WACCBIP, University of Ghana	WACCBIP, University of Ghana	Collins M. Morang'a, Joyce M. Ngoi, Dominic S. Y. Amuzu, Vincent Appiah, Philip M. Soglo, Violette V. M'cormack, Samirah Saiid, Bright K. Yemi, Deborah N. A. Mettle, Aaron A. Manu, Patrick T. Ababio, Nicaise T. Ndam, William K. Ampofo, Daniel Oduro-Mensah, Gloria Amegatcher, Yaw Bediako, Peter K. Quashie, Lucas N. Amenga-Etego, and Gordon A. Awandare
hCoV-19/Ghana/WACCBIP-GS2798/2021	EPI_ISL_13392318	2021-12-24	Africa	Ghana	Central	WACCBIP, University of Ghana	WACCBIP, University of Ghana	Collins M. Morang'a, Joyce M. Ngoi, Dominic S. Y. Amuzu, Vincent Appiah, Philip M. Soglo, Violette V. M'cormack, Samirah Saiid, Bright K. Yemi, Deborah N. A. Mettle, Aaron A. Manu, Emmanuella Amoako, Frederick Kumi-Ansah, Nicaise T. Ndam, William K. Ampofo, Daniel Oduro-Mensah, Gloria Amegatcher, Yaw Bediako, Peter K. Quashie, Lucas N. Amenga-Etego, and Gordon A. Awandare
hCoV-19/Ghana/WACCBIP-GS2854/2022	EPI_ISL_13392370	2022-01-05	Africa	Ghana	Ashanti	WACCBIP, University of Ghana	WACCBIP, University of Ghana	Collins M. Morang'a, Joyce M. Ngoi, Dominic S. Y. Amuzu, Vincent Appiah, Philip M. Soglo, Violette V. M'cormack, Samirah Saiid, Bright K. Yemi, Deborah N. A. Mettle, Aaron A. Manu, Richard Opoku, George Agyei, Randolf B. Adu, Nicaise T. Ndam, William K. Ampofo, Daniel Oduro-Mensah, Gloria Amegatcher, Yaw Bediako, Peter K. Quashie, Lucas N. Amenga-Etego, and Gordon A. Awandare
hCoV-19/Ghana/WACCBIP-GS2881/2022	EPI_ISL_13392285	2022-01-03	Africa	Ghana	Greater Accra	WACCBIP, University of Ghana	WACCBIP, University of Ghana	Collins M. Morang'a, Joyce M. Ngoi, Dominic S. Y. Amuzu, Vincent Appiah, Philip M. Soglo, Violette V. M'cormack, Samirah Saiid, Bright K. Yemi, Deborah N. A. Mettle, Aaron A. Manu, Michael Boamah, Nicaise T. Ndam, William K. Ampofo, Daniel Oduro-Mensah, Gloria Amegatcher, Yaw Bediako, Peter K. Quashie, Lucas N. Amenga-Etego, and Gordon A. Awandare
hCoV-19/Greece/19590_CPHL/2022	EPI_ISL_12784167	2022-03-28	Europe	Greece	Attica	National Public Health Organization	National Public Health Organization	Kyriaki Tryfinopoulou, Gregory Spanakos, Antigoni Katsoulidou, Panagiota Moulopoulou, Eleftherios Miaoulis, Polyxeni Syrianou, Maria Eleni Oikonomou, Panagiotis Mantas
hCoV-19/Greece/20210/2022	EPI_ISL_15210729	2022-03-29	Europe	Greece	Western Macedonia	National Public Health Organization	National Public Health Organization	Kyriaki Tryfinopoulou et al.
hCoV-19/Greece/319799/2021	EPI_ISL_8773699	2021-12-29	Europe	Greece	Attica	Greek Genome Center, Biomedical Research Foundation of the Academy of Athens (BRFAA)	Greek Genome Center, Biomedical Research Foundation of the Academy of Athens (BRFAA)	Emmanouil Athanasiadis, Giannis Vatsellas, Theodoros Loupis, Dimitris Vrachnos, Katerina Zoi, Dimitrios Thanos
hCoV-19/Greece/320394/2021	EPI_ISL_8773705	2021-12-27	Europe	Greece	Attica	Hellenic National Blood Transfusion Center - EKEA	Greek Genome Center, Biomedical Research Foundation of the Academy of Athens (BRFAA)	Emmanouil Athanasiadis, Giannis Vatsellas, Theodoros Loupis, Dimitris Vrachnos, Katerina Zoi, Efthimia Petinaki, Kostas Stamoulis, Dimitrios Thanos
hCoV-19/Greece/332791/2022	EPI_ISL_11070915	2022-02-12	Europe	Greece	Ionian Islands	Greek Genome Center, Biomedical Research Foundation of the Academy of Athens (BRFAA)	Greek Genome Center, Biomedical Research Foundation of the Academy of Athens (BRFAA)	Emmanouil Athanasiadis, Giannis Vatsellas, Theodoros Loupis, Dimitris Vrachnos, Katerina Zoi, Dimitrios Thanos
hCoV-19/Greece/333102/2022	EPI_ISL_11071262	2022-02-16	Europe	Greece	Central Greece	Hellenic National Blood Transfusion Center - EKEA	Greek Genome Center, Biomedical Research Foundation of the Academy of Athens (BRFAA)	Emmanouil Athanasiadis, Giannis Vatsellas, Theodoros Loupis, Dimitris Vrachnos, Katerina Zoi, Efthimia Petinaki, Kostas Stamoulis, Dimitrios Thanos
hCoV-19/Grenada/080436/2022	EPI_ISL_18081637	2022-02-03	North America	Grenada		WINDREF/SGU Laboratory	WINDREF/SGU Laboratory	Vanessa Matthew-Belmar, Nikita Cudjoe, Elsa Chitan, Nandy Noel, Trevor Noel, Calum Macpherson
hCoV-19/Grenada/100128/2022	EPI_ISL_17996766	2022-01-07	North America	Grenada		WINDREF/SGU Laboratory	WINDREF/SGU Laboratory	Vanessa Matthew-Belmar, Nikita Cudjoe, Elsa Chitan, Trevor Noel, Calum Macpherson
hCoV-19/Grenada/100131/2022	EPI_ISL_17996768	2022-01-06	North America	Grenada		WINDREF/SGU Laboratory	WINDREF/SGU Laboratory	Vanessa Matthew-Belmar, Nikita Cudjoe, Elsa Chitan, Trevor Noel, Calum Macpherson
hCoV-19/Grenada/291207/2021	EPI_ISL_18081629	2021-12-28	North America	Grenada		WINDREF/SGU Laboratory	WINDREF/SGU Laboratory	Vanessa Matthew-Belmar, Nikita Cudjoe, Elsa Chitan, Nandy Noel, Trevor Noel, Calum Macpherson
hCoV-19/Guadeloupe/CERBAHC-01903504/2022	EPI_ISL_9704038	2022-01-24	North America	Guadeloupe		LBBMS BIO POLES ANTILLES	CERBA HealthCare	Bénédicte Roquebert, Laura Verdurme, Mathilde Roussel, Sabine Trombert, Stéphanie Haim-Boukobza
hCoV-19/Guadeloupe/IPP01033/2021	EPI_ISL_9388730	2021-12-27	North America	Guadeloupe	Pointe-a-Pitre	Hopital	National Reference Center for Viruses of Respiratory Infections, Institut Pasteur, Paris	Marion Barbet, Sylvie Behillil, Méline Bizard, Angela Brisebarre, Camille Capel, Vincent Enouf, Louise Lefrançois, Frédéric Lemoine, Christophe Malabat, Corinne Maufrais, Slim El Khiari, Julien Fumey, Etienne Simon-Lorière, Maud Vanpeene, Sylvie Van der Werf, Sylvaine BASTIAN
hCoV-19/Guadeloupe/IPP01041/2021	EPI_ISL_9388736	2021-12-27	North America	Guadeloupe	Pointe-a-Pitre	Hopital	National Reference Center for Viruses of Respiratory Infections, Institut Pasteur, Paris	Marion Barbet, Sylvie Behillil, Méline Bizard, Angela Brisebarre, Camille Capel, Vincent Enouf, Louise Lefrançois, Frédéric Lemoine, Christophe Malabat, Corinne Maufrais, Slim El Khiari, Julien Fumey, Etienne Simon-Lorière, Maud Vanpeene, Sylvie Van der Werf, Sylvaine BASTIAN
hCoV-19/Guadeloupe/IPP03722/2022	EPI_ISL_9474848	2022-01-10	North America	Guadeloupe	Basse-Terre	Outre Mer	National Reference Center for Viruses of Respiratory Infections, Institut Pasteur, Paris	Marion Barbet, Sylvie Behillil, Méline Bizard, Angela Brisebarre, Camille Capel, Vincent Enouf, Louise Lefrançois, Frédéric Lemoine, Christophe Malabat, Corinne Maufrais, Slim El Khiari, Julien Fumey, Etienne Simon-Lorière, Maud Vanpeene, Sylvie Van der Werf, Didier MATTERA
hCoV-19/Guadeloupe/IPP05399/2022	EPI_ISL_10186816	2022-01-17	North America	Guadeloupe	Pointe-a-Pitre	Hospital	National Reference Center for Viruses of Respiratory Infections, Institut Pasteur, Paris	Marion Barbet, Sylvie Behillil, Méline Bizard, Angela Brisebarre, Camille Capel, Vincent Enouf, Louise Lefrançois, Frédéric Lemoine, Christophe Malabat, Corinne Maufrais, Slim El Khiari, Julien Fumey, Etienne Simon-Lorière, Maud Vanpeene, Sylvie Van der Werf, Sylvaine BASTIAN
hCoV-19/Guadeloupe/IPP05400/2022	EPI_ISL_10186817	2022-01-17	North America	Guadeloupe	Pointe-a-Pitre	Hospital	National Reference Center for Viruses of Respiratory Infections, Institut Pasteur, Paris	Marion Barbet, Sylvie Behillil, Méline Bizard, Angela Brisebarre, Camille Capel, Vincent Enouf, Louise Lefrançois, Frédéric Lemoine, Christophe Malabat, Corinne Maufrais, Slim El Khiari, Julien Fumey, Etienne Simon-Lorière, Maud Vanpeene, Sylvie Van der Werf, Sylvaine BASTIAN
hCoV-19/Guadeloupe/IPP09002/2022	EPI_ISL_10187475	2022-01-31	North America	Guadeloupe	Pointe-a-Pitre	Hospital	National Reference Center for Viruses of Respiratory Infections, Institut Pasteur, Paris	Marion Barbet, Sylvie Behillil, Méline Bizard, Angela Brisebarre, Camille Capel, Vincent Enouf, Louise Lefrançois, Frédéric Lemoine, Christophe Malabat, Corinne Maufrais, Slim El Khiari, Julien Fumey, Etienne Simon-Lorière, Maud Vanpeene, Sylvie Van der Werf, Sylvaine BASTIAN
hCoV-19/Guadeloupe/IPP10695/2022	EPI_ISL_10352606	2022-02-07	North America	Guadeloupe	Les Abymes	Outre Mer	National Reference Center for Viruses of Respiratory Infections, Institut Pasteur, Paris	Marion Barbet, Sylvie Behillil, Méline Bizard, Angela Brisebarre, Camille Capel, Vincent Enouf, Louise Lefrançois, Frédéric Lemoine, Christophe Malabat, Corinne Maufrais, Slim El Khiari, Julien Fumey, Etienne Simon-Lorière, Maud Vanpeene, Sylvie Van der Werf, Stéphanie GUYOMARD-RABENIRINA
hCoV-19/Guadeloupe/IPP10698/2022	EPI_ISL_10352520	2022-02-07	North America	Guadeloupe	Les Abymes	Outre Mer	National Reference Center for Viruses of Respiratory Infections, Institut Pasteur, Paris	Marion Barbet, Sylvie Behillil, Méline Bizard, Angela Brisebarre, Camille Capel, Vincent Enouf, Louise Lefrançois, Frédéric Lemoine, Christophe Malabat, Corinne Maufrais, Slim El Khiari, Julien Fumey, Etienne Simon-Lorière, Maud Vanpeene, Sylvie Van der Werf, Stéphanie GUYOMARD-RABENIRINA
hCoV-19/Guadeloupe/IPP12910/2022	EPI_ISL_10757380	2022-02-14	North America	Guadeloupe	Pointe-a-Pitre	Hopital	National Reference Center for Viruses of Respiratory Infections, Institut Pasteur, Paris	Marion Barbet, Sylvie Behillil, Méline Bizard, Angela Brisebarre, Camille Capel, Vincent Enouf, Louise Lefrançois, Frédéric Lemoine, Christophe Malabat, Corinne Maufrais, Slim El Khiari, Julien Fumey, Etienne Simon-Lorière, Maud Vanpeene, Sylvie Van der Werf, Sylvaine BASTIAN
hCoV-19/Guadeloupe/IPP52784/2021	EPI_ISL_8789738	2021-12-22	North America	Guadeloupe	Les Abymes	RIIP	National Reference Center for Viruses of Respiratory Infections, Institut Pasteur, Paris	Marion Barbet, Sylvie Behillil, Méline Bizard, Angela Brisebarre, Camille Capel, Vincent Enouf, Louise Lefrançois, Frédéric Lemoine, Christophe Malabat, Corinne Maufrais, Slim El Khiari, Julien Fumey, Etienne Simon-Lorière, Maud Vanpeene, Sylvie Van der Werf, Stéphanie GUYOMARD-RABENIRINA
hCoV-19/Guadeloupe/IPP52786/2021	EPI_ISL_8789739	2021-12-23	North America	Guadeloupe	Les Abymes	RIIP	National Reference Center for Viruses of Respiratory Infections, Institut Pasteur, Paris	Marion Barbet, Sylvie Behillil, Méline Bizard, Angela Brisebarre, Camille Capel, Vincent Enouf, Louise Lefrançois, Frédéric Lemoine, Christophe Malabat, Corinne Maufrais, Slim El Khiari, Julien Fumey, Etienne Simon-Lorière, Maud Vanpeene, Sylvie Van der Werf, Stéphanie GUYOMARD-RABENIRINA
hCoV-19/Guadeloupe/IPP52791/2021	EPI_ISL_8789288	2021-12-23	North America	Guadeloupe	Les Abymes	RIIP	National Reference Center for Viruses of Respiratory Infections, Institut Pasteur, Paris	Marion Barbet, Sylvie Behillil, Méline Bizard, Angela Brisebarre, Camille Capel, Vincent Enouf, Louise Lefrançois, Frédéric Lemoine, Christophe Malabat, Corinne Maufrais, Slim El Khiari, Julien Fumey, Etienne Simon-Lorière, Maud Vanpeene, Sylvie Van der Werf, Stéphanie GUYOMARD-RABENIRINA
hCoV-19/Guam/GU-CDC-2-5484920/2022	EPI_ISL_9672404	2022-01-06	Oceania	Guam		Guam Public Health Laboratory	Centers for Disease Control and Prevention Division of Viral Diseases, Pathogen Discovery	Mili Sheth,Sarah Nobles,Joseph Madden,Jasmine Padilla,Alex Burgin,Meghan Bentz,Mark Burroughs,Peter Cook,Clinton Paden,Dhwani Batra,Kristen Knipe,Dakota Howard,Yvette Unoarumhi,Matthew Schmerer,Ben Rambo-Martin,Kristine Lacek,Sam Shepard,Dave Wentworth,Vivien Dugan,Justin Lee
hCoV-19/Guam/GU-CDC-2-5485001/2022	EPI_ISL_9672334	2022-01-04	Oceania	Guam		Guam Public Health Laboratory	Centers for Disease Control and Prevention Division of Viral Diseases, Pathogen Discovery	Mili Sheth,Sarah Nobles,Joseph Madden,Jasmine Padilla,Alex Burgin,Meghan Bentz,Mark Burroughs,Peter Cook,Clinton Paden,Dhwani Batra,Kristen Knipe,Dakota Howard,Yvette Unoarumhi,Matthew Schmerer,Ben Rambo-Martin,Kristine Lacek,Sam Shepard,Dave Wentworth,Vivien Dugan,Justin Lee
hCoV-19/Guam/GU-CDC-2-5507955/2022	EPI_ISL_9920178	2022-01-07	Oceania	Guam		Guam Public Health Laboratory	Centers for Disease Control and Prevention Division of Viral Diseases, Pathogen Discovery	Mili Sheth,Sarah Nobles,Joseph Madden,Jasmine Padilla,Alex Burgin,Meghan Bentz,Mark Burroughs,Peter Cook,Clinton Paden,Dhwani Batra,Kristen Knipe,Dakota Howard,Yvette Unoarumhi,Matthew Schmerer,Ben Rambo-Martin,Kristine Lacek,Sam Shepard,Dave Wentworth,Vivien Dugan,Justin Lee
hCoV-19/Guatemala/16-GMI/2022	EPI_ISL_11629415	2022-01-03	North America	Guatemala		Laboratorio Nacional de Salud, Ministerio de Salud Publica y Asistencia Social	Genomics and Proteomics Departament, Gorgas Memorial Institute For Health Studies	César Roberto Conde Pereira, Claudia Estrada, Leyda Abrego, Marlene Castillo, Melissa Gaitan ,Oris Chavarria, Jessica Gondola, Ambar Moreno, Claudia Gonzalez V, Alexander A Martinez
hCoV-19/Guatemala/1665-LNSGua/2022	EPI_ISL_9801684	2022-01-19	North America	Guatemala	Chiquimula	Laboratorio Nacional de Salud (LNS), Guatemala	Laboratorio Nacional de Salud (LNS), Guatemala	Mendoza L, García G
hCoV-19/Guatemala/3220-LNS/2022	EPI_ISL_13080300	2022-02-14	North America	Guatemala	Huehuetenango	Laboratorio Nacional de Salud (LNS), Guatemala	Laboratorio Nacional de Salud (LNS), Guatemala	Mendoza L, García G
hCoV-19/Guatemala/3266-LNS/2022	EPI_ISL_13080290	2022-02-15	North America	Guatemala	Guatemala	Laboratorio Nacional de Salud (LNS), Guatemala	Laboratorio Nacional de Salud (LNS), Guatemala	Mendoza L, García G
hCoV-19/Guatemala/3355-LNS/2022	EPI_ISL_13080284	2022-02-16	North America	Guatemala	Alta Verapaz	Laboratorio Nacional de Salud (LNS), Guatemala	Laboratorio Nacional de Salud (LNS), Guatemala	Mendoza L, García G
hCoV-19/Guatemala/3629-LNS/2022	EPI_ISL_13080270	2022-02-20	North America	Guatemala	Santa Rosa	Laboratorio Nacional de Salud (LNS), Guatemala	Laboratorio Nacional de Salud (LNS), Guatemala	Mendoza L, García G
hCoV-19/Guatemala/38-GMI/2022	EPI_ISL_11629435	2022-01-04	North America	Guatemala		Laboratorio Nacional de Salud, Ministerio de Salud Publica y Asistencia Social	Genomics and Proteomics Departament, Gorgas Memorial Institute For Health Studies	César Roberto Conde Pereira, Claudia Estrada, Leyda Abrego, Marlene Castillo, Melissa Gaitan ,Oris Chavarria, Jessica Gondola, Ambar Moreno, Claudia Gonzalez V, Alexander A Martinez
hCoV-19/Guatemala/4333-LNS/2022	EPI_ISL_13080820	2022-03-21	North America	Guatemala	Guatemala Nor Occidente	Laboratorio Nacional de Salud (LNS), Guatemala	Laboratorio Nacional de Salud (LNS), Guatemala	Mendoza L, García G
hCoV-19/Guatemala/4603-GMI/2021	EPI_ISL_11629506	2021-12-21	North America	Guatemala		Laboratorio Nacional de Salud, Ministerio de Salud Publica y Asistencia Social	Genomics and Proteomics Departament, Gorgas Memorial Institute For Health Studies	César Roberto Conde Pereira, Claudia Estrada, Leyda Abrego, Marlene Castillo, Melissa Gaitan ,Oris Chavarria, Jessica Gondola, Ambar Moreno, Claudia Gonzalez V, Alexander A Martinez
hCoV-19/Guatemala/4607-GMI/2021	EPI_ISL_11629510	2021-12-21	North America	Guatemala		Laboratorio Nacional de Salud, Ministerio de Salud Publica y Asistencia Social	Genomics and Proteomics Departament, Gorgas Memorial Institute For Health Studies	César Roberto Conde Pereira, Claudia Estrada, Leyda Abrego, Marlene Castillo, Melissa Gaitan ,Oris Chavarria, Jessica Gondola, Ambar Moreno, Claudia Gonzalez V, Alexander A Martinez
hCoV-19/Guatemala/4615-GMI/2021	EPI_ISL_11629517	2021-12-20	North America	Guatemala		Laboratorio Nacional de Salud, Ministerio de Salud Publica y Asistencia Social	Genomics and Proteomics Departament, Gorgas Memorial Institute For Health Studies	César Roberto Conde Pereira, Claudia Estrada, Leyda Abrego, Marlene Castillo, Melissa Gaitan ,Oris Chavarria, Jessica Gondola, Ambar Moreno, Claudia Gonzalez V, Alexander A Martinez
hCoV-19/Guatemala/4658-GMI/2021	EPI_ISL_11629543	2021-12-27	North America	Guatemala		Laboratorio Nacional de Salud, Ministerio de Salud Publica y Asistencia Social	Genomics and Proteomics Departament, Gorgas Memorial Institute For Health Studies	César Roberto Conde Pereira, Claudia Estrada, Leyda Abrego, Marlene Castillo, Melissa Gaitan ,Oris Chavarria, Jessica Gondola, Ambar Moreno, Claudia Gonzalez V, Alexander A Martinez
hCoV-19/Guatemala/4774-GMI/2021	EPI_ISL_11629570	2021-12-24	North America	Guatemala		Laboratorio Nacional de Salud, Ministerio de Salud Publica y Asistencia Social	Genomics and Proteomics Departament, Gorgas Memorial Institute For Health Studies	César Roberto Conde Pereira, Claudia Estrada, Leyda Abrego, Marlene Castillo, Melissa Gaitan ,Oris Chavarria, Jessica Gondola, Ambar Moreno, Claudia Gonzalez V, Alexander A Martinez
hCoV-19/Guatemala/INC-LNS-146/2021	EPI_ISL_9070802	2021-12-31	North America	Guatemala	Guatemala	Laboratorio Nacional de Salud (LNS), Guatemala	Inciensa, Instituto Costarricense de Investigación y Enseñanza en Nutrición y Salud	César Conde, Selene González, Claudia Estrada, Laboratorio de Genómica INCIENSA
hCoV-19/Guatemala/INC-LNS-170/2022	EPI_ISL_9070827	2022-01-10	North America	Guatemala	Guatemala	Laboratorio Nacional de Salud (LNS), Guatemala	Inciensa, Instituto Costarricense de Investigación y Enseñanza en Nutrición y Salud	César Conde, Selene González, Claudia Estrada, Laboratorio de Genómica INCIENSA
hCoV-19/Guatemala/INC-LNS-214/2022	EPI_ISL_10952431	2022-01-26	North America	Guatemala	Chimaltenango	Laboratorio Nacional de Salud Publica	Inciensa, Instituto Costarricense de Investigación y Enseñanza en Nutrición y Salud	Ruth Vasquez, Denis Jovel, Laboratorio de Genómica INCIENSA
hCoV-19/Guatemala/INC-LNS-223/2022	EPI_ISL_10952440	2022-01-30	North America	Guatemala	Santa Rosa	Laboratorio Nacional de Salud Publica	Inciensa, Instituto Costarricense de Investigación y Enseñanza en Nutrición y Salud	Ruth Vasquez, Denis Jovel, Laboratorio de Genómica INCIENSA
hCoV-19/Guatemala/INC-LNS-261/2022	EPI_ISL_10952478	2022-02-08	North America	Guatemala	Huehuetenango	Laboratorio Nacional de Salud Publica	Inciensa, Instituto Costarricense de Investigación y Enseñanza en Nutrición y Salud	Ruth Vasquez, Denis Jovel, Laboratorio de Genómica INCIENSA
hCoV-19/Guatemala/INC-LNS-263/2022	EPI_ISL_10952480	2022-02-06	North America	Guatemala	Baja Verapaz	Laboratorio Nacional de Salud Publica	Inciensa, Instituto Costarricense de Investigación y Enseñanza en Nutrición y Salud	Ruth Vasquez, Denis Jovel, Laboratorio de Genómica INCIENSA
hCoV-19/Guinea-Bissau/JP142_29/2022	EPI_ISL_17072301	2022	Africa	Guinea-Bissau		Laboratorio de Hospital de Bafata	University Jean Piaget Molecular Biology Lab	Balde et al
hCoV-19/Guinea-Bissau/JP157_44/2022	EPI_ISL_17075378	2022	Africa	Guinea-Bissau		University Jean Piaget Molecular Biology Lab	University Jean Piaget Molecular Biology Lab	Balde et al
hCoV-19/Guinea/CERFIG-33380/2021	EPI_ISL_14578543	2021-12-28	Africa	Guinea	Conakry	CERFIG	CERFIG	Haby DIALLO, Thibaut Armel Cherif GNIMADI, Abdoul Karim SOUMAH, Aminata MBAYE, Abdoulaye TOURE, Ahidjo AYOUBA, Eric DELAPORTE, Martine PEETERS, Alpha Kabinet KEITA
hCoV-19/Guinea/CERFIG-33568/2021	EPI_ISL_14578551	2021-12-31	Africa	Guinea	Conakry	CERFIG	CERFIG	Haby DIALLO, Thibaut Armel Cherif GNIMADI, Abdoul Karim SOUMAH, Aminata MBAYE, Abdoulaye TOURE, Ahidjo AYOUBA, Eric DELAPORTE, Martine PEETERS, Alpha Kabinet KEITA
hCoV-19/Guinea/CERFIG-33938/2022	EPI_ISL_14578556	2022-01-05	Africa	Guinea	Conakry	CERFIG	CERFIG	Haby DIALLO, Thibaut Armel Cherif GNIMADI, Abdoul Karim SOUMAH, Aminata MBAYE, Abdoulaye TOURE, Ahidjo AYOUBA, Eric DELAPORTE, Martine PEETERS, Alpha Kabinet KEITA
hCoV-19/Guinea/CERFIG-34538/2022	EPI_ISL_14578579	2022-01-10	Africa	Guinea	Conakry	CERFIG	CERFIG	Haby DIALLO, Thibaut Armel Cherif GNIMADI, Abdoul Karim SOUMAH, Aminata MBAYE, Abdoulaye TOURE, Ahidjo AYOUBA, Eric DELAPORTE, Martine PEETERS, Alpha Kabinet KEITA
hCoV-19/Guinea/IPG-25756/2021	EPI_ISL_10312018	2021-12-21	Africa	Guinea	Conakry	Institut Pasteur de Guinée	Institut Pasteur de Guinée	Solène Grayo, Noël Tordo
hCoV-19/Guinea/LFHVG-G0508/2021	EPI_ISL_9569722	2021-12-30	Africa	Guinea	Ratoma	Laboratoire des Fievres Hemorragiques Virales en Guinee, LFHVG	Laboratoire des Fievres Hemorragiques Virales en Guinee, LFHVG, and the Bernhard Nocht Institute for Tropical Medicine, BNITM	N’Faly Magassouba, Sophie Duraffour, Stephan Guenther
hCoV-19/Guinea/LFHVG-G0510/2021	EPI_ISL_9569724	2021-12-30	Africa	Guinea	Ratoma	Laboratoire des Fievres Hemorragiques Virales en Guinee, LFHVG	Laboratoire des Fievres Hemorragiques Virales en Guinee, LFHVG, and the Bernhard Nocht Institute for Tropical Medicine, BNITM	N’Faly Magassouba, Sophie Duraffour, Stephan Guenther
hCoV-19/Guinea/LFHVG-G0598/2021	EPI_ISL_12416736	2021-12-25	Africa	Guinea	Ratoma	Laboratoire des Fievres Hemorragiques Virales en Guinee, LFHVG	Laboratoire des Fievres Hemorragiques Virales en Guinee, LFHVG, and the Bernhard Nocht Institute for Tropical Medicine, BNITM	N’Faly Magassouba, Barré Soropogui, Sophie Duraffour, Stephan Guenther
hCoV-19/Guinea/LFHVG-G0606/2022	EPI_ISL_12416743	2022-01-02	Africa	Guinea	Ratoma	Laboratoire des Fievres Hemorragiques Virales en Guinee, LFHVG	Laboratoire des Fievres Hemorragiques Virales en Guinee, LFHVG, and the Bernhard Nocht Institute for Tropical Medicine, BNITM	N’Faly Magassouba, Barré Soropogui, Sophie Duraffour, Stephan Guenther
hCoV-19/Guinea/LFHVG-G0609/2022	EPI_ISL_12416746	2022-01-05	Africa	Guinea	Ratoma	Laboratoire des Fievres Hemorragiques Virales en Guinee, LFHVG	Laboratoire des Fievres Hemorragiques Virales en Guinee, LFHVG, and the Bernhard Nocht Institute for Tropical Medicine, BNITM	N’Faly Magassouba, Barré Soropogui, Sophie Duraffour, Stephan Guenther
hCoV-19/Guinea/LFHVG-G0615/2022	EPI_ISL_12416752	2022-01-11	Africa	Guinea	Ratoma	Laboratoire des Fievres Hemorragiques Virales en Guinee, LFHVG	Laboratoire des Fievres Hemorragiques Virales en Guinee, LFHVG, and the Bernhard Nocht Institute for Tropical Medicine, BNITM	N’Faly Magassouba, Barré Soropogui, Sophie Duraffour, Stephan Guenther
hCoV-19/Guinea/LFHVG-G0622/2021	EPI_ISL_12416756	2021-12-29	Africa	Guinea	Ratoma	Laboratoire des Fievres Hemorragiques Virales en Guinee, LFHVG	Laboratoire des Fievres Hemorragiques Virales en Guinee, LFHVG, and the Bernhard Nocht Institute for Tropical Medicine, BNITM	N’Faly Magassouba, Barré Soropogui, Sophie Duraffour, Stephan Guenther
hCoV-19/Guyana/1528-GMI/2022	EPI_ISL_11764458	2022-01-27	South America	Guyana		National Public Health Reference Laboratory, Ministry of Health,	Genomics and Proteomics Departament, Gorgas Memorial Institute For Health Studies	Claudia Gonzalez, Leyda Abrego, Marlene Castillo, Oris Chavarria, Jessica Gondola, Ambar Moreno, Alexander Martinez, Shemeeza Sonaram, Cyril Giddings, Horace Cox
hCoV-19/Guyana/1539-GMI/2022	EPI_ISL_11764461	2022-01-27	South America	Guyana		National Public Health Reference Laboratory, Ministry of Health,	Genomics and Proteomics Departament, Gorgas Memorial Institute For Health Studies	Claudia Gonzalez, Leyda Abrego, Marlene Castillo, Oris Chavarria, Jessica Gondola, Ambar Moreno, Alexander Martinez, Shemeeza Sonaram, Cyril Giddings, Horace Cox
hCoV-19/Guyana/1657-GMI/2022	EPI_ISL_11764468	2022-01-27	South America	Guyana		National Public Health Reference Laboratory, Ministry of Health,	Genomics and Proteomics Departament, Gorgas Memorial Institute For Health Studies	Claudia Gonzalez, Leyda Abrego, Marlene Castillo, Oris Chavarria, Jessica Gondola, Ambar Moreno, Alexander Martinez, Shemeeza Sonaram, Cyril Giddings, Horace Cox
hCoV-19/Guyana/1667-GMI/2022	EPI_ISL_11764469	2022-01-27	South America	Guyana		National Public Health Reference Laboratory, Ministry of Health,	Genomics and Proteomics Departament, Gorgas Memorial Institute For Health Studies	Claudia Gonzalez, Leyda Abrego, Marlene Castillo, Oris Chavarria, Jessica Gondola, Ambar Moreno, Alexander Martinez, Shemeeza Sonaram, Cyril Giddings, Horace Cox
hCoV-19/Guyana/1779-GMI/2022	EPI_ISL_11764481	2022-01-28	South America	Guyana		National Public Health Reference Laboratory, Ministry of Health,	Genomics and Proteomics Departament, Gorgas Memorial Institute For Health Studies	Claudia Gonzalez, Leyda Abrego, Marlene Castillo, Oris Chavarria, Jessica Gondola, Ambar Moreno, Alexander Martinez, Shemeeza Sonaram, Cyril Giddings, Horace Cox
hCoV-19/Guyana/2409-GMI/2022	EPI_ISL_11764501	2022-02-02	South America	Guyana		National Public Health Reference Laboratory, Ministry of Health,	Genomics and Proteomics Departament, Gorgas Memorial Institute For Health Studies	Claudia Gonzalez, Leyda Abrego, Marlene Castillo, Oris Chavarria, Jessica Gondola, Ambar Moreno, Alexander Martinez, Shemeeza Sonaram, Cyril Giddings, Horace Cox
hCoV-19/Guyana/2421-GMI/2022	EPI_ISL_11764502	2022-02-02	South America	Guyana		National Public Health Reference Laboratory, Ministry of Health,	Genomics and Proteomics Departament, Gorgas Memorial Institute For Health Studies	Claudia Gonzalez, Leyda Abrego, Marlene Castillo, Oris Chavarria, Jessica Gondola, Ambar Moreno, Alexander Martinez, Shemeeza Sonaram, Cyril Giddings, Horace Cox
hCoV-19/Guyana/2865-GMI/2022	EPI_ISL_11764510	2022-02-03	South America	Guyana		National Public Health Reference Laboratory, Ministry of Health,	Genomics and Proteomics Departament, Gorgas Memorial Institute For Health Studies	Claudia Gonzalez, Leyda Abrego, Marlene Castillo, Oris Chavarria, Jessica Gondola, Ambar Moreno, Alexander Martinez, Shemeeza Sonaram, Cyril Giddings, Horace Cox
hCoV-19/Guyana/2879-GMI/2022	EPI_ISL_11764511	2022-02-03	South America	Guyana		National Public Health Reference Laboratory, Ministry of Health,	Genomics and Proteomics Departament, Gorgas Memorial Institute For Health Studies	Claudia Gonzalez, Leyda Abrego, Marlene Castillo, Oris Chavarria, Jessica Gondola, Ambar Moreno, Alexander Martinez, Shemeeza Sonaram, Cyril Giddings, Horace Cox
hCoV-19/Guyana/3053-GMI/2022	EPI_ISL_11764512	2022-02-04	South America	Guyana		National Public Health Reference Laboratory, Ministry of Health,	Genomics and Proteomics Departament, Gorgas Memorial Institute For Health Studies	Claudia Gonzalez, Leyda Abrego, Marlene Castillo, Oris Chavarria, Jessica Gondola, Ambar Moreno, Alexander Martinez, Shemeeza Sonaram, Cyril Giddings, Horace Cox
hCoV-19/Haiti/27401/2022	EPI_ISL_16585309	2022-02-03	North America	Haiti		Laboratoire National de Santé Publique	Laboratory of Respiratory Viruses and Measles, Oswaldo Cruz Institute, FIOCRUZ	Paola Resende, Luciana Appolinario, Fernando Motta, Elisa Cavalcante Pereira, Ighor Arantes, Bruna Mendonça da Silva, Jéssica Graça Macedo de Carvalho, Larissa Macedo Pinto, Victor Guimaraes, Ito Journel, Jacques Boncy, Samson Marseille, Juliana Leite, Marilda Siqueira on behalf of the Fiocruz COVID-19 Genomic Surveillance Network
hCoV-19/Haiti/27404/2022	EPI_ISL_16585311	2022-02-17	North America	Haiti		Laboratoire National de Santé Publique	Laboratory of Respiratory Viruses and Measles, Oswaldo Cruz Institute, FIOCRUZ	Paola Resende, Luciana Appolinario, Fernando Motta, Elisa Cavalcante Pereira, Ighor Arantes, Bruna Mendonça da Silva, Jéssica Graça Macedo de Carvalho, Larissa Macedo Pinto, Victor Guimaraes, Ito Journel, Jacques Boncy, Samson Marseille, Juliana Leite, Marilda Siqueira on behalf of the Fiocruz COVID-19 Genomic Surveillance Network
hCoV-19/Haiti/27409/2022	EPI_ISL_16585316	2022-02-14	North America	Haiti		Laboratoire National de Santé Publique	Laboratory of Respiratory Viruses and Measles, Oswaldo Cruz Institute, FIOCRUZ	Paola Resende, Luciana Appolinario, Fernando Motta, Elisa Cavalcante Pereira, Ighor Arantes, Bruna Mendonça da Silva, Jéssica Graça Macedo de Carvalho, Larissa Macedo Pinto, Victor Guimaraes, Ito Journel, Jacques Boncy, Samson Marseille, Juliana Leite, Marilda Siqueira on behalf of the Fiocruz COVID-19 Genomic Surveillance Network
hCoV-19/Haiti/68270111-ICGES/2021	EPI_ISL_11293041	2021-12-27	North America	Haiti		Laboratoire National de Santé Publique – LNSP	Genomics and Proteomics Departament, Gorgas Memorial Institute For Health Studies	Patrick Delly, Jaques Boncy, Ito Journel ,Oris Chavarria, Jessica Gondola, Ambar Moreno, Claudia Gonzalez V, Alexander A Martinez
hCoV-19/Haiti/68270113-ICGES/2021	EPI_ISL_11293042	2021-12-27	North America	Haiti		Laboratoire National de Santé Publique – LNSP	Genomics and Proteomics Departament, Gorgas Memorial Institute For Health Studies	Patrick Delly, Jaques Boncy, Ito Journel ,Oris Chavarria, Jessica Gondola, Ambar Moreno, Claudia Gonzalez V, Alexander A Martinez
hCoV-19/Haiti/69070056-ICGES/2022	EPI_ISL_11293068	2022-01-06	North America	Haiti		Laboratoire National de Santé Publique – LNSP	Genomics and Proteomics Departament, Gorgas Memorial Institute For Health Studies	Patrick Delly, Jaques Boncy, Ito Journel ,Oris Chavarria, Jessica Gondola, Ambar Moreno, Claudia Gonzalez V, Alexander A Martinez
hCoV-19/Haiti/69080209-ICGES/2022	EPI_ISL_11293093	2022-01-07	North America	Haiti		Laboratoire National de Santé Publique – LNSP	Genomics and Proteomics Departament, Gorgas Memorial Institute For Health Studies	Patrick Delly, Jaques Boncy, Ito Journel ,Oris Chavarria, Jessica Gondola, Ambar Moreno, Claudia Gonzalez V, Alexander A Martinez
hCoV-19/Haiti/EUSOM-10-187/2022	EPI_ISL_19518558	2022-01-12	North America	Haiti		Department of Pathology and Laboratory Medicine, Emory University School of Medicine	Department of Pathology and Laboratory Medicine, Emory University School of Medicine	Mavian, C.N., Tagliamonte, M.S., Bassett, M., Alam, M., Cash, M.N., Hitchings, M., Louis, R., Riva, A., Zainabadi, K., Deschamps, M.M., Liautaud, B., Rouzier, V., Fitzgerald, D.W., Pape, J.W., Morris, J.G. Jr. and Salemi, M.
hCoV-19/Haiti/EUSOM-10-53/2022	EPI_ISL_19518892	2022-01-07	North America	Haiti		Department of Pathology and Laboratory Medicine, Emory University School of Medicine	Department of Pathology and Laboratory Medicine, Emory University School of Medicine	Mavian, C.N., Tagliamonte, M.S., Bassett, M., Alam, M., Cash, M.N., Hitchings, M., Louis, R., Riva, A., Zainabadi, K., Deschamps, M.M., Liautaud, B., Rouzier, V., Fitzgerald, D.W., Pape, J.W., Morris, J.G. Jr. and Salemi, M.
hCoV-19/Haiti/EUSOM-10-58/2022	EPI_ISL_19518880	2022-01-07	North America	Haiti		Department of Pathology and Laboratory Medicine, Emory University School of Medicine	Department of Pathology and Laboratory Medicine, Emory University School of Medicine	Mavian, C.N., Tagliamonte, M.S., Bassett, M., Alam, M., Cash, M.N., Hitchings, M., Louis, R., Riva, A., Zainabadi, K., Deschamps, M.M., Liautaud, B., Rouzier, V., Fitzgerald, D.W., Pape, J.W., Morris, J.G. Jr. and Salemi, M.
hCoV-19/Haiti/LNSP-432/2022	EPI_ISL_17088200	2022-01-21	North America	Haiti		Hôpital Universitaire de Mirebalais	Laboratoire National de Santé Publique	Rosette Demar Calixte, Katia Michelle Docteur, Watson Renelus, Dimmy Choudelor, Ito Journel, Frandieu Dérivière JONKA, Natacha Williamceau PIERRE, Sendy Saintyl VERTUS, Gerrard Joseph, Samson Marseille, Jacques Boncy on behalf of the LNSP COVID-19 Genomic Surveillance Network
hCoV-19/Haiti/LNSP-536/2022	EPI_ISL_17088204	2022-01-27	North America	Haiti		Hôpital Universitaire de Mirebalais	Laboratoire National de Santé Publique	Rosette Demar Calixte, Katia Michelle Docteur, Watson Renelus, Dimmy Choudelor, Ito Journel, Frandieu Dérivière JONKA, Natacha Williamceau PIERRE, Sendy Saintyl VERTUS, Gerrard Joseph, Samson Marseille, Jacques Boncy on behalf of the LNSP COVID-19 Genomic Surveillance Network
hCoV-19/Haiti/LNSP-631/2022	EPI_ISL_17088208	2022-02-03	North America	Haiti		Hôpital Universitaire de Mirebalais	Laboratoire National de Santé Publique	Rosette Demar Calixte, Katia Michelle Docteur, Watson Renelus, Dimmy Choudelor, Ito Journel, Frandieu Dérivière JONKA, Natacha Williamceau PIERRE, Sendy Saintyl VERTUS, Gerrard Joseph, Samson Marseille, Jacques Boncy on behalf of the LNSP COVID-19 Genomic Surveillance Network
hCoV-19/Honduras/105243-ICGES/2021	EPI_ISL_9983152	2021-12-22	North America	Honduras		Laboratorio Nacional de Vigilancia de la Salud – Sección de Virologia	Genomics and Proteomics Departament, Gorgas Memorial Institute For Health Studies	Mitzi Castro, Sofia Carolina Alvarado, Claudia Díaz, Sandra Paola Paz, Leyda Abrego, Marlene Castillo, Oris Chavarria, Jessica Gondola, Ambar Moreno, Claudia Gonzalez, Alexander Martinez
hCoV-19/Honduras/38087-ICGES/2021	EPI_ISL_9983141	2021-12-27	North America	Honduras		Laboratorio Nacional de Vigilancia de la Salud – Sección de Virologia	Genomics and Proteomics Departament, Gorgas Memorial Institute For Health Studies	Mitzi Castro, Sofia Carolina Alvarado, Claudia Díaz, Sandra Paola Paz, Leyda Abrego, Marlene Castillo, Oris Chavarria, Jessica Gondola, Ambar Moreno, Claudia Gonzalez, Alexander Martinez
hCoV-19/Honduras/38144-ICGES/2021	EPI_ISL_9983142	2021-12-23	North America	Honduras		Laboratorio Nacional de Vigilancia de la Salud – Sección de Virologia	Genomics and Proteomics Departament, Gorgas Memorial Institute For Health Studies	Mitzi Castro, Sofia Carolina Alvarado, Claudia Díaz, Sandra Paola Paz, Leyda Abrego, Marlene Castillo, Oris Chavarria, Jessica Gondola, Ambar Moreno, Claudia Gonzalez, Alexander Martinez
hCoV-19/Honduras/38275-ICGES/2021	EPI_ISL_9983145	2021-12-23	North America	Honduras		Laboratorio Nacional de Vigilancia de la Salud – Sección de Virologia	Genomics and Proteomics Departament, Gorgas Memorial Institute For Health Studies	Mitzi Castro, Sofia Carolina Alvarado, Claudia Díaz, Sandra Paola Paz, Leyda Abrego, Marlene Castillo, Oris Chavarria, Jessica Gondola, Ambar Moreno, Claudia Gonzalez, Alexander Martinez
hCoV-19/Honduras/38837-ICGES/2021	EPI_ISL_9983148	2021-12-26	North America	Honduras		Laboratorio Nacional de Vigilancia de la Salud – Sección de Virologia	Genomics and Proteomics Departament, Gorgas Memorial Institute For Health Studies	Mitzi Castro, Sofia Carolina Alvarado, Claudia Díaz, Sandra Paola Paz, Leyda Abrego, Marlene Castillo, Oris Chavarria, Jessica Gondola, Ambar Moreno, Claudia Gonzalez, Alexander Martinez
hCoV-19/Honduras/LNV490330-ICGES/2022	EPI_ISL_9983168	2022-01-03	North America	Honduras		Laboratorio Nacional de Vigilancia de la Salud – Sección de Virologia	Genomics and Proteomics Departament, Gorgas Memorial Institute For Health Studies	Mitzi Castro, Sofia Carolina Alvarado, Claudia Díaz, Sandra Paola Paz, Leyda Abrego, Marlene Castillo, Oris Chavarria, Jessica Gondola, Ambar Moreno, Claudia Gonzalez, Alexander Martinez
hCoV-19/Honduras/LNV490488-ICGES/2022	EPI_ISL_9983173	2022-01-03	North America	Honduras		Laboratorio Nacional de Vigilancia de la Salud – Sección de Virologia	Genomics and Proteomics Departament, Gorgas Memorial Institute For Health Studies	Mitzi Castro, Sofia Carolina Alvarado, Claudia Díaz, Sandra Paola Paz, Leyda Abrego, Marlene Castillo, Oris Chavarria, Jessica Gondola, Ambar Moreno, Claudia Gonzalez, Alexander Martinez
hCoV-19/Honduras/LNV490594-ICGES/2022	EPI_ISL_9983175	2022-01-03	North America	Honduras		Laboratorio Nacional de Vigilancia de la Salud – Sección de Virologia	Genomics and Proteomics Departament, Gorgas Memorial Institute For Health Studies	Mitzi Castro, Sofia Carolina Alvarado, Claudia Díaz, Sandra Paola Paz, Leyda Abrego, Marlene Castillo, Oris Chavarria, Jessica Gondola, Ambar Moreno, Claudia Gonzalez, Alexander Martinez
hCoV-19/Honduras/LNV490753-ICGES/2022	EPI_ISL_9983179	2022-01-03	North America	Honduras		Laboratorio Nacional de Vigilancia de la Salud – Sección de Virologia	Genomics and Proteomics Departament, Gorgas Memorial Institute For Health Studies	Mitzi Castro, Sofia Carolina Alvarado, Claudia Díaz, Sandra Paola Paz, Leyda Abrego, Marlene Castillo, Oris Chavarria, Jessica Gondola, Ambar Moreno, Claudia Gonzalez, Alexander Martinez
hCoV-19/Honduras/LNV490768-ICGES/2022	EPI_ISL_9983180	2022-01-04	North America	Honduras		Laboratorio Nacional de Vigilancia de la Salud – Sección de Virologia	Genomics and Proteomics Departament, Gorgas Memorial Institute For Health Studies	Mitzi Castro, Sofia Carolina Alvarado, Claudia Díaz, Sandra Paola Paz, Leyda Abrego, Marlene Castillo, Oris Chavarria, Jessica Gondola, Ambar Moreno, Claudia Gonzalez, Alexander Martinez
hCoV-19/Honduras/LNV491006-ICGES/2022	EPI_ISL_9983184	2022-01-04	North America	Honduras		Laboratorio Nacional de Vigilancia de la Salud – Sección de Virologia	Genomics and Proteomics Departament, Gorgas Memorial Institute For Health Studies	Mitzi Castro, Sofia Carolina Alvarado, Claudia Díaz, Sandra Paola Paz, Leyda Abrego, Marlene Castillo, Oris Chavarria, Jessica Gondola, Ambar Moreno, Claudia Gonzalez, Alexander Martinez
hCoV-19/HongKong/CH22000162/2022	EPI_ISL_8712654	2022-01-02	Asia	Hong Kong		Quarantine Camp	Hong Kong Department of Health	Alan K.L. Tsang, Peter C.W. Yip, Patricia K. L. Leung, Ken H.L. Ng, Edman T.K. Lam, Rickjason C.W. Chan
hCoV-19/HongKong/HK-HKPU-12593/2021	EPI_ISL_12417317	2021-12-26	Asia	Hong Kong		Department of Health Technology and Informatics, The Hong Kong Polytechnic University	Department of Health Technology and Informatics, The Hong Kong Polytechnic University	Gilman Kit-Hang Siu, Lam-Kwong Lee, Kenneth Siu-Sing Leung, Jake Siu-Lun Leung, Wing-Hei Lo, Timothy Ting-Leung Ng, Chloe Toi-Mei Chan, Ivan Tak-Fai Wong, Kingsley King-Gee Tam, Hiu-Yin Lao, Alan Ka-Lun Wu, Miranda Chong-Yee Yau, Yvette Wai-Man Lai, Kitty Sau-Chun Fung, Sandy Ka-Yee Chau, Barry Kin-Chung Wong, Wing-Kin To, Kristine Luk, Alex Yat-Man Ho, Tak-Lun Que, Kam-Tong Yip, Wing Cheong Yam,…
hCoV-19/HongKong/HK-HKPU-12651/2021	EPI_ISL_12417359	2021-12-31	Asia	Hong Kong		Department of Health Technology and Informatics, The Hong Kong Polytechnic University	Department of Health Technology and Informatics, The Hong Kong Polytechnic University	Gilman Kit-Hang Siu, Lam-Kwong Lee, Kenneth Siu-Sing Leung, Jake Siu-Lun Leung, Wing-Hei Lo, Timothy Ting-Leung Ng, Chloe Toi-Mei Chan, Ivan Tak-Fai Wong, Kingsley King-Gee Tam, Hiu-Yin Lao, Alan Ka-Lun Wu, Miranda Chong-Yee Yau, Yvette Wai-Man Lai, Kitty Sau-Chun Fung, Sandy Ka-Yee Chau, Barry Kin-Chung Wong, Wing-Kin To, Kristine Luk, Alex Yat-Man Ho, Tak-Lun Que, Kam-Tong Yip, Wing Cheong Yam,…
hCoV-19/HongKong/HK-HKPU-12870/2022	EPI_ISL_12417499	2022-01-07	Asia	Hong Kong		Department of Health Technology and Informatics, The Hong Kong Polytechnic University	Department of Health Technology and Informatics, The Hong Kong Polytechnic University	Gilman Kit-Hang Siu, Lam-Kwong Lee, Kenneth Siu-Sing Leung, Jake Siu-Lun Leung, Wing-Hei Lo, Timothy Ting-Leung Ng, Chloe Toi-Mei Chan, Ivan Tak-Fai Wong, Kingsley King-Gee Tam, Hiu-Yin Lao, Alan Ka-Lun Wu, Miranda Chong-Yee Yau, Yvette Wai-Man Lai, Kitty Sau-Chun Fung, Sandy Ka-Yee Chau, Barry Kin-Chung Wong, Wing-Kin To, Kristine Luk, Alex Yat-Man Ho, Tak-Lun Que, Kam-Tong Yip, Wing Cheong Yam,…
hCoV-19/HongKong/HK-HKPU-13055/2022	EPI_ISL_12417636	2022-01-18	Asia	Hong Kong		Department of Health Technology and Informatics, The Hong Kong Polytechnic University	Department of Health Technology and Informatics, The Hong Kong Polytechnic University	Gilman Kit-Hang Siu, Lam-Kwong Lee, Kenneth Siu-Sing Leung, Jake Siu-Lun Leung, Wing-Hei Lo, Timothy Ting-Leung Ng, Chloe Toi-Mei Chan, Ivan Tak-Fai Wong, Kingsley King-Gee Tam, Hiu-Yin Lao, Alan Ka-Lun Wu, Miranda Chong-Yee Yau, Yvette Wai-Man Lai, Kitty Sau-Chun Fung, Sandy Ka-Yee Chau, Barry Kin-Chung Wong, Wing-Kin To, Kristine Luk, Alex Yat-Man Ho, Tak-Lun Que, Kam-Tong Yip, Wing Cheong Yam,…
hCoV-19/HongKong/HK-HKPU-PU22TM235038/2022	EPI_ISL_12418171	2022-02-04	Asia	Hong Kong		Department of Health Technology and Informatics, The Hong Kong Polytechnic University	Department of Health Technology and Informatics, The Hong Kong Polytechnic University	Gilman Kit-Hang Siu, Lam-Kwong Lee, Kenneth Siu-Sing Leung, Jake Siu-Lun Leung, Wing-Hei Lo, Timothy Ting-Leung Ng, Chloe Toi-Mei Chan, Ivan Tak-Fai Wong, Kingsley King-Gee Tam, Hiu-Yin Lao, Alan Ka-Lun Wu, Miranda Chong-Yee Yau, Yvette Wai-Man Lai, Kitty Sau-Chun Fung, Sandy Ka-Yee Chau, Barry Kin-Chung Wong, Wing-Kin To, Kristine Luk, Alex Yat-Man Ho, Tak-Lun Que, Kam-Tong Yip, Wing Cheong Yam,…
hCoV-19/HongKong/HK-HKPU-PU22TM235697/2022	EPI_ISL_12418456	2022-02-07	Asia	Hong Kong		Department of Health Technology and Informatics, The Hong Kong Polytechnic University	Department of Health Technology and Informatics, The Hong Kong Polytechnic University	Gilman Kit-Hang Siu, Lam-Kwong Lee, Kenneth Siu-Sing Leung, Jake Siu-Lun Leung, Wing-Hei Lo, Timothy Ting-Leung Ng, Chloe Toi-Mei Chan, Ivan Tak-Fai Wong, Kingsley King-Gee Tam, Hiu-Yin Lao, Alan Ka-Lun Wu, Miranda Chong-Yee Yau, Yvette Wai-Man Lai, Kitty Sau-Chun Fung, Sandy Ka-Yee Chau, Barry Kin-Chung Wong, Wing-Kin To, Kristine Luk, Alex Yat-Man Ho, Tak-Lun Que, Kam-Tong Yip, Wing Cheong Yam,…
hCoV-19/HongKong/HKU-220114-005/2022	EPI_ISL_8744067	2022-01-03	Asia	Hong Kong		Department of Microbiology, The University of Hong Kong	Department of Microbiology, The University of Hong Kong	Kelvin K.W. To, Kwok-Yung Yuen
hCoV-19/HongKong/VM21048092/2021	EPI_ISL_8189303	2021-12-26	Asia	Hong Kong		North Lantau Hospital	Hong Kong Department of Health	Alan K.L. Tsang, Peter C.W. Yip, Patricia K. L. Leung, Ken H.L. Ng, Edman T.K. Lam, Rickjason C.W. Chan
hCoV-19/HongKong/VM22006051/2022	EPI_ISL_9644527	2022-02-01	Asia	Hong Kong		Home Quarantine Taskforce	Hong Kong Department of Health	Alan K.L. Tsang, Peter C.W. Yip, Patricia K. L. Leung, Ken H.L. Ng, Edman T.K. Lam, Rickjason C.W. Chan
hCoV-19/HongKong/WHP5183-S18-iseq/2022	EPI_ISL_15169086	2022-01-06	Asia	Hong Kong		Public Health Laboratory Centre, Hong Kong Department of Health	School of Public Health, The University of Hong Kong	Dominic N.C. Tsang, Haogao Gu, Leo L.M. Poon, Malik Peiris
hCoV-19/HongKong/WHP5435/2022	EPI_ISL_11326684	2022-01-16	Asia	Hong Kong		Hong Kong Department of Health	School of Public Health, The University of Hong Kong	Dominic N.C. Tsang, Haogao Gu, Leo L.M. Poon, Malik Peiris
hCoV-19/Hungary/mbl_00379/2022	EPI_ISL_9625905	2022-01-04	Europe	Hungary	Budapest	Hungarian Defence Forces Medical Centre COVID Laboratory	Hungarian Defence Forces Medical Centre Epidemiological and Scientific Research Institute	Csaba István Pereszlényi, Gábor Dudás, Krisztián Tóth, Andrea Kiss, Ágnes Nagy
hCoV-19/Hungary/mbl_00861/2022	EPI_ISL_9625910	2022-01-06	Europe	Hungary	Budapest	Hungarian Defence Forces Medical Centre COVID Laboratory	Hungarian Defence Forces Medical Centre Epidemiological and Scientific Research Institute	Csaba István Pereszlényi, Gábor Dudás, Krisztián Tóth, Andrea Kiss, Ágnes Nagy
hCoV-19/Hungary/mbl_01542/2022	EPI_ISL_9625915	2022-01-11	Europe	Hungary	Borsod-Abauj-Zemplen County	Hungarian Defence Forces Medical Centre COVID Laboratory	Hungarian Defence Forces Medical Centre Epidemiological and Scientific Research Institute	Csaba István Pereszlényi, Gábor Dudás, Krisztián Tóth, Andrea Kiss, Ágnes Nagy
hCoV-19/Hungary/mbl_01702/2022	EPI_ISL_9625919	2022-01-12	Europe	Hungary	Budapest	Hungarian Defence Forces Medical Centre COVID Laboratory	Hungarian Defence Forces Medical Centre Epidemiological and Scientific Research Institute	Csaba István Pereszlényi, Gábor Dudás, Krisztián Tóth, Andrea Kiss, Ágnes Nagy
hCoV-19/Hungary/mbl_01839/2022	EPI_ISL_9625920	2022-01-13	Europe	Hungary	Gyor-Moson-Sopron County	Hungarian Defence Forces Medical Centre COVID Laboratory	Hungarian Defence Forces Medical Centre Epidemiological and Scientific Research Institute	Csaba István Pereszlényi, Gábor Dudás, Krisztián Tóth, Andrea Kiss, Ágnes Nagy
hCoV-19/Hungary/mbl_02030/2022	EPI_ISL_9625922	2022-01-14	Europe	Hungary	Csongrad County	Hungarian Defence Forces Medical Centre COVID Laboratory	Hungarian Defence Forces Medical Centre Epidemiological and Scientific Research Institute	Csaba István Pereszlényi, Gábor Dudás, Krisztián Tóth, Andrea Kiss, Ágnes Nagy
hCoV-19/Hungary/mbl_32872/2021	EPI_ISL_9625997	2021-12-25	Europe	Hungary	Fejer	Hungarian Defence Forces Medical Centre COVID Laboratory	Hungarian Defence Forces Medical Centre Epidemiological and Scientific Research Institute	Csaba István Pereszlényi, Gábor Dudás, Krisztián Tóth, Andrea Kiss, Ágnes Nagy
hCoV-19/Hungary/mbl_32959/2021	EPI_ISL_9626000	2021-12-26	Europe	Hungary	Budapest	Hungarian Defence Forces Medical Centre COVID Laboratory	Hungarian Defence Forces Medical Centre Epidemiological and Scientific Research Institute	Csaba István Pereszlényi, Gábor Dudás, Krisztián Tóth, Andrea Kiss, Ágnes Nagy
hCoV-19/Hungary/mbl_33100/2021	EPI_ISL_9626003	2021-12-22	Europe	Hungary	Pest County	Hungarian Defence Forces Medical Centre COVID Laboratory	Hungarian Defence Forces Medical Centre Epidemiological and Scientific Research Institute	Csaba István Pereszlényi, Gábor Dudás, Krisztián Tóth, Andrea Kiss, Ágnes Nagy
hCoV-19/Hungary/mbl_33186/2021	EPI_ISL_9626005	2021-12-27	Europe	Hungary	Budapest	Hungarian Defence Forces Medical Centre COVID Laboratory	Hungarian Defence Forces Medical Centre Epidemiological and Scientific Research Institute	Csaba István Pereszlényi, Gábor Dudás, Krisztián Tóth, Andrea Kiss, Ágnes Nagy
hCoV-19/Hungary/MBL-0119_87/2022	EPI_ISL_17033790	2022-01-19	Europe	Hungary		Hungarian Defence Forces Medical Centre COVID Laboratory	Hungarian Defence Forces Medical Centre Epidemiological and Scientific Research Institute	Csaba István Pereszlényi, Gábor Dudás, Krisztián Tóth, Andrea Kiss, Ágnes Nagy
hCoV-19/Hungary/MBL-05517/2022	EPI_ISL_17033760	2022-02-01	Europe	Hungary	Szabolcs-Szatmar-Bereg County	Hungarian Defence Forces Medical Centre COVID Laboratory	Hungarian Defence Forces Medical Centre Epidemiological and Scientific Research Institute	Csaba István Pereszlényi, Gábor Dudás, Krisztián Tóth, Andrea Kiss, Ágnes Nagy
hCoV-19/Hungary/MBL-5856/2022	EPI_ISL_17033766	2022-02-01	Europe	Hungary	Jasz-Nagykun-Szolnok County	Hungarian Defence Forces Medical Centre COVID Laboratory	Hungarian Defence Forces Medical Centre Epidemiological and Scientific Research Institute	Csaba István Pereszlényi, Gábor Dudás, Krisztián Tóth, Andrea Kiss, Ágnes Nagy
hCoV-19/Hungary/MBL-6128/2022	EPI_ISL_17033770	2022-02-02	Europe	Hungary	Pest County	Hungarian Defence Forces Medical Centre COVID Laboratory	Hungarian Defence Forces Medical Centre Epidemiological and Scientific Research Institute	Csaba István Pereszlényi, Gábor Dudás, Krisztián Tóth, Andrea Kiss, Ágnes Nagy
hCoV-19/Hungary/MBL-6677/2022	EPI_ISL_17033780	2022-02-04	Europe	Hungary	Csongrad-Csanad	Hungarian Defence Forces Medical Centre COVID Laboratory	Hungarian Defence Forces Medical Centre Epidemiological and Scientific Research Institute	Csaba István Pereszlényi, Gábor Dudás, Krisztián Tóth, Andrea Kiss, Ágnes Nagy
hCoV-19/Iceland/DCGN-0001198/2022	EPI_ISL_16927642	2022-01-28	Europe	Iceland		deCODE genetics	deCODE genetics	Melsted, P., Jonsson, H.
hCoV-19/Iceland/DCGN-0001846/2022	EPI_ISL_16928337	2022-01-06	Europe	Iceland		deCODE genetics	deCODE genetics	Melsted, P., Jonsson, H.
hCoV-19/Iceland/DCGN-0001852/2022	EPI_ISL_16928343	2022-02-01	Europe	Iceland		deCODE genetics	deCODE genetics	Melsted, P., Jonsson, H.
hCoV-19/Iceland/DCGN-0004353/2021	EPI_ISL_16930860	2021-12-29	Europe	Iceland		deCODE genetics	deCODE genetics	Melsted, P., Jonsson, H.
hCoV-19/Iceland/DCGN-0007305/2021	EPI_ISL_16933900	2021-12-24	Europe	Iceland		deCODE genetics	deCODE genetics	Melsted, P., Jonsson, H.
hCoV-19/Iceland/DCGN-0007896/2022	EPI_ISL_16934491	2022-01-26	Europe	Iceland		deCODE genetics	deCODE genetics	Melsted, P., Jonsson, H.
hCoV-19/Iceland/DCGN-0008533/2021	EPI_ISL_16935128	2021-12-25	Europe	Iceland		deCODE genetics	deCODE genetics	Melsted, P., Jonsson, H.
hCoV-19/Iceland/DCGN-0008555/2021	EPI_ISL_16935150	2021-12-24	Europe	Iceland		deCODE genetics	deCODE genetics	Melsted, P., Jonsson, H.
hCoV-19/Iceland/DCGN-0008645/2021	EPI_ISL_16935240	2021-12-25	Europe	Iceland		deCODE genetics	deCODE genetics	Melsted, P., Jonsson, H.
hCoV-19/Iceland/DCGN-0008653/2021	EPI_ISL_16935248	2021-12-21	Europe	Iceland		deCODE genetics	deCODE genetics	Melsted, P., Jonsson, H.
hCoV-19/India/DL-ICMR-MCL-22-1769_9731/2022	EPI_ISL_11521369	2022-02	Asia	India	Delhi	Indian Council of Medical Research-National Institute of Virology, Microbial Containment Complex	Indian Council of Medical Research-National Institute of Virology, Microbial Containment Complex	Pragya D. Yadav
hCoV-19/India/GJ-INSACOG-GBRC4196/2021	EPI_ISL_8885482	2021-12-29	Asia	India	Gujarat	Gujarat Cancer and Research Institute, Ahmedabad, Gujarat	Gujarat Biotechnology Research Centre	Zarna Patel,Bhadreshsinh Gohil,Nimesh Patel,NitinShukla,Akhilesh Modi,Tasnim Trivedi,Jaykumar Rangani,Ramesh Pandit,Nitin Savaliya,Priyank Chavda,Sonal Sharma,Roshani Mishra,Disha Vora,Janvi Raval,Apurvasinh Puvar,Parijat,Chaitanya Joshi,Madhvi Joshi
hCoV-19/India/Karnataka/KA-INSACOG_JNC-278/2022	EPI_ISL_13409752	2022-04	Asia	India	Karnataka	NIMHANS	Jawaharlal Nehru Centre For Advanced Scientific Research(JNCASR)-INSACOG	Yuvraj Gohil, Anish D’silva, Afzal Amanullah, Vishnu Vinayak Ashok, Kavita Mehta, Kushagra Bansal, Udaykumar Ranga
hCoV-19/India/MH-ICMR-NIV-INSACOG-GSEQ-7942/2021	EPI_ISL_8445233	2021-12-24	Asia	India	Maharashtra	National Influenza Centre (NIC), ICMR-National Institute of Virology (NIV)	National Influenza Centre (NIC), ICMR-National Institute of Virology (NIV)	Varsha Potdar et al.
hCoV-19/India/PY_13172_S76_R1_001/2022	EPI_ISL_11795807	2022-02-03	Asia	India	Puducherry	JIPMER	inStem, NCBS-INSACOG	Uma Ramakrishnan, Dasaradhi Palakodeti, Aswin SaiNarain
hCoV-19/India/RJ-SMS-ICMR-INSACOG-TS-5922/2022	EPI_ISL_11318161	2022-01-15	Asia	India	Rajasthan	SMS MEDICAL COLLEGE,JAIPUR	NIV Influenza	Bharti Malhotra, Swati Gautam, Pratibha Sharma, Himanshu sharma,Dinesh parsoya, Farah Deeba, Neha Bhomia, Nita pal, Varsha Potdar, Pragya D Yadav, Nivedita Gupta, Sudhir Bhandari
hCoV-19/India/RJ-SMS-ICMR-INSACOG-TS-6924/2022	EPI_ISL_11022893	2022-01-24	Asia	India	Rajasthan	SMS MEDICAL COLLEGE,JAIPUR	NIV Influenza	Bharti Malhotra, Swati Gautam, Pratibha Sharma, Himanshu sharma,Dinesh parsoya, Farah Deeba, Neha Bhomia, Nita pal, Varsha Potdar, Pragya D Yadav, Nivedita Gupta, Sudhir Bhandari
hCoV-19/India/TG-CDFD-MMG263/2022	EPI_ISL_10929630	2022-01-14	Asia	India	Telangana	Centre for DNA Fingerprinting and Diagnostics	CDFD-INSACOG	Asmita Gupta, Rupin Shelake, Arunkumar Karunanidhi, Vinay Donipadi, Divya Vashishta, Ashwin Dalal, Vimala Thomas, Murali Bashyam
hCoV-19/India/TG-GMCH-ICMR-INSACOG-C-302486/2021	EPI_ISL_8380410	2021-12-23	Asia	India	Telangana	Gandhi Medical College and Hospital (GMCH), Secunderabad	NIV Influenza	Dr.K.Nagamani, Dr.Sunitha Pakalapaty, Dr.G.Sushma Rajya Lakshmi, D.R.Manisha Rani
hCoV-19/India/TN-9047/2021	EPI_ISL_12099082	2021-12-20	Asia	India	Tamil Nadu	SPHL, Chennai	inStem, NCBS-INSACOG	Uma Ramakrishnan, Dasaradhi Palakodeti, Aswin SaiNarain
hCoV-19/India/TN-CDFD-CO-1453/2021	EPI_ISL_10199690	2021-12-31	Asia	India	Tamil Nadu	Directorate Of Public Health And Preventive Medicine	CDFD-INSACOG	Asmita Gupta, Rupin Shelake, Arunkumar Karunanidhi, Vinay Donipadi, Divya Vashisht, Ashwin Dalal, Selvavinayagam Sivaprakasam, Darez Ahamed, Sampath Palani, Raju Sivadoss, Avudaiselvi Rathinasamy, Gurunathan Subramanian, Rajesh Kumar Manivannan, Devi Monika Ayyagari Venkata, Hemashree Kannan, Kalpana Raghu, Murali Bashyam
hCoV-19/India/TN-CDFD-W2-211/2022	EPI_ISL_10634086	2022-02-16	Asia	India	Tamil Nadu	Directorate Of Public Health And Preventive Medicine	INSACOG-Centre for DNA Fingerprinting and Diagnostics	Asmita Gupta, Rupin Shelake, Arunkumar Karunanidhi, Vinay Donipadi, Divya Vashisht, Ashwin Dalal, Selvavinayagam Sivaprakasam, Darez Ahamed, Sampath Palani, Raju Sivadoss, Avudaiselvi Rathinasamy, Gurunathan Subramanian, Rajesh Kumar Manivannan, Devi Monika Ayyagari Venkata, Hemashree Kannan, Kalpana Raghu, Murali Bashyam
hCoV-19/Indonesia/AC-NIHRD-WGS.22.02958/2022	EPI_ISL_10724227	2022-02-13	Asia	Indonesia	Aceh	RSUD Dr Zainoel Abidin	National Institute of Health Research and Development	Hartanti Dian Ikawati, Arie Ardiansyah Nugraha, Fajar Nur Sulistiyohadi, Hana Apsari Pawestri, Subangkit, Kartika Dewi Puspa, Nur Ika Hariastuti, Putri Widia Astuti, Nelly Puspandari, IGM Wirabrata
hCoV-19/Indonesia/JB-GS-FKUNPAD-0247/2022	EPI_ISL_10858907	2022-02-07	Asia	Indonesia	West Java	Laboratorium RSUD Kab. Sumedang	Laboratorium Genetik Molekuler, Biomedik Lanjut, FK UNPAD	Yunia Sribudiani, Chrysanti Murad, Dwi Agustian, Lidya Chaidir, Savira Ekawardhani, Nurul Setia Rahayu, Fensi Amalia, Jessi Annisa, Yeni Rendieni, Yanu, Shinta, Nuni Haeruni, Ida Parwati, Tri Hanggono Ahmad
hCoV-19/Indonesia/JK-GS-GSILab-908140/2022	EPI_ISL_9846104	2022-01-20	Asia	Indonesia	Jakarta	Laboratorium Econolab	Genomik Solidaritas Indonesia Laboratorium	Esti Rahayuning Tias, Himawan Masyhuri, Vania Gavrila Wikasa, Aisyi Sakina Rifani, Dian Pitaloka Rajagukguk, Gracia Felias Enos Korompis, Annisa Muthiah Sukirman, Stefanus Bernard, Anuraj Shankar, Louisa Markus, Meutia Ayuputeri Kumaheri, Ariel Pradipta
hCoV-19/Indonesia/JK-GS-GSILab-913589/2022	EPI_ISL_10133190	2022-01-25	Asia	Indonesia	Jakarta	RS TNI AL Dr Mintohardjo	Genomik Solidaritas Indonesia Laboratorium	Himawan Masyhuri, Vania Gavrila Wikasa, Ika, Brian, Qisthi, Gracia Felias Enos Korompis, Annisa Muthiah Sukirman, Stefanus Bernard, Anuraj Shankar, Louisa Markus, Meutia Ayuputeri Kumaheri, Ariel Pradipta
hCoV-19/Indonesia/JK-NIHRD-MI.21.14584/2021	EPI_ISL_8421025	2021-12-28	Asia	Indonesia	Jakarta	Lab Klinik Utama Karunia	National Institute of Health Research and Development	Triyani Soekarso, Arie Ardiansyah Nugraha, Fajar Nur Sulistiyohadi, Hana Apsari Pawestri, Kartika Dewi Puspa, Subangkit, Hartanti Dian Ikawati, Nelly Puspandari, Vivi Setiawaty
hCoV-19/Indonesia/JK-NIHRD-MI.21.14606/2021	EPI_ISL_8421043	2021-12-27	Asia	Indonesia	Jakarta	Smartco Laboratorium	National Institute of Health Research and Development	Triyani Soekarso, Arie Ardiansyah Nugraha, Fajar Nur Sulistiyohadi, Hana Apsari Pawestri, Kartika Dewi Puspa, Subangkit, Hartanti Dian Ikawati, Nelly Puspandari, Vivi Setiawaty
hCoV-19/Indonesia/JK-NIHRD-MI.22.12250/2022	EPI_ISL_10549832	2022-02-01	Asia	Indonesia	Jakarta	RS Pusat Otak Nasional Prof Dr dr Mahar Mardjono	National Institute of Health Research and Development	Hartanti Dian Ikawati, Hana Apsari Pawestri, Fajar Nur Sulistiyohadi, Subangkit, Kartika Dewi Puspa, Arie Ardiansyah Nugraha, Nur Ika Hariastuti, Putri Widia Astuti, Nelly Puspandari, IGM Wirabrata
hCoV-19/Indonesia/JK-NIHRD-MI.22.13833/2022	EPI_ISL_9843796	2022-02-05	Asia	Indonesia	Jakarta	RSUD Pasar Minggu	National Institute of Health Research and Development	Putri Widia, Nur Ika Hariastuti, Arie Ardiansyah Nugraha, Fajar Nur Sulistiyohadi, Hana Apsari Pawestri, Hartanti Dian Ikawati, Subangkit, Kartika Dewi Puspa, Nelly Puspandari, Vivi Setiawaty
hCoV-19/Indonesia/JT-Labkes-13s/2022	EPI_ISL_9622005	2022-01-11	Asia	Indonesia	Jateng	LABKESDA KOTA SMG	Balai Labkes PAK Prov Jateng	Yekti Hediningsih, Dyah Ayu Kunti Hapsari,Purnomo,Endah Wahyuni, Sekti Handayani, Ismi Farhati,Wiwik Peni
hCoV-19/Indonesia/JT-Labkes-21s/2022	EPI_ISL_9622013	2022-01-22	Asia	Indonesia	Jateng	RSUD WONOGIRI	Balai Labkes PAK Prov Jateng	Yekti Hediningsih, Dyah Ayu Kunti Hapsari,Purnomo,Endah Wahyuni, Sekti Handayani, Ismi Farhati,Wiwik Peni
hCoV-19/Indonesia/SA-NIHRD-WGS.22.03260/2022	EPI_ISL_10957466	2022-02-04	Asia	Indonesia	North Sulawesi	BTKLPP Kelas I Manado (RS Bhayangkara Tk III Manado)	National Institute of Health Research and Development	Arie Ardiansyah Nugraha, Fajar Nur Sulistiyohadi, Hana Apsari Pawestri, Hartanti Dian Ikawati, Subangkit, Kartika Dewi Puspa, Nur Ika Hariastuti, Putri Widia Astuti, Nelly Puspandari, IGM Wirabrata
hCoV-19/Iran/50946/2022	EPI_ISL_10195282	2022-01-16	Asia	Iran	Tehran	COVID-19 National Reference Laboratory, Pasteur Institute of Iran	COVID-19 National Reference Laboratory, Pasteur Institute of Iran	Ali Maleki,Mahsa Tavakoli,Zahra Ahmadi , Zahra Fereydouni, Amir Hesam Nemati, Tahmineh Jalali, Mohammad Hassan Pouriayevali, Parastoo Yektay Sanati, Setareh Kashanian, Zahra Hosseini, Ahmad Ghasemi, Tahereh Mohammadi, Sanam Azad-Manjiri, Laya Farhan Asadi,Jahangir Rezaie, Sahar Khakifirouz, Farideh Niknam Oskouei, Mehdi Fazlalipour, Mostafa Salehi-Vaziri,Mahdi Rohani
hCoV-19/Iran/51106/2022	EPI_ISL_10195275	2022-01-29	Asia	Iran	Tehran	COVID-19 National Reference Laboratory, Pasteur Institute of Iran	COVID-19 National Reference Laboratory, Pasteur Institute of Iran	Zahra Ahmadi ,Mahsa Tavakoli, Zahra Fereydouni, Ali Maleki, Amir Hesam Nemati, Tahmineh Jalali, Mohammad Hassan Pouriayevali, Parastoo Yektay Sanati, Setareh Kashanian, Zahra Hosseini, Ahmad Ghasemi, Tahereh Mohammadi, Sanam Azad-Manjiri, Laya Farhan Asadi,Jahangir Rezaie, Sahar Khakifirouz, Farideh Niknam Oskouei, Mehdi Fazlalipour, Mostafa Salehi-Vaziri,Mahdi Rohani
hCoV-19/Iran/AP1710/2022	EPI_ISL_10812236	2022-01-30	Asia	Iran	Kerman	Regional Referance laboratory Kermanshah University of Medical Sciences	COVID-19 National Reference Laboratory, Pasteur Institute of Iran	Ali Maleki, Zahra Fereydouni,Hossein Dinmohammadi, Mahsa Tavakoli, Zahra Ahmadi, Amir Hesam Nemati, Tahmineh Jalali, Mohammad Hassan Pouriayevali, Parastoo Yektay Sanati, Setareh Kashanian, Zahra Hosseini, Ahmad Ghasemi, Tahereh Mohammadi, Sanam Azad-Manjiri, Laya Farhan Asadi, Jahangir Rezaie, Sahar Khakifirouz, Farideh Niknam Oskouei, Mehdi Fazlalipour, Mahdi Rohani, Mostafa Salehi-Vaziri
hCoV-19/Iran/AP1720/2022	EPI_ISL_10812239	2022-01-30	Asia	Iran	Kerman	Regional Referance laboratory Kermanshah University of Medical Sciences	COVID-19 National Reference Laboratory, Pasteur Institute of Iran	Ali Maleki, Zahra Fereydouni,Hossein Dinmohammadi, Mahsa Tavakoli, Zahra Ahmadi, Amir Hesam Nemati, Tahmineh Jalali, Mohammad Hassan Pouriayevali, Parastoo Yektay Sanati, Setareh Kashanian, Zahra Hosseini, Ahmad Ghasemi, Tahereh Mohammadi, Sanam Azad-Manjiri, Laya Farhan Asadi, Jahangir Rezaie, Sahar Khakifirouz, Farideh Niknam Oskouei, Mehdi Fazlalipour, Mahdi Rohani, Mostafa Salehi-Vaziri
hCoV-19/Iran/AP17247/2022	EPI_ISL_10995319	2022-02-02	Asia	Iran	Khouzestan	Jundishapur University of Medical Sciences	COVID-19 National Reference Laboratory, Pasteur Institute of Iran	Ali Maleki, Mohammad Rashno, Zahra Fereydouni, Zahra Ahmadi, Mahsa Tavakoli, Amir Hesam Nemati, Parastoo Yektay Sanati, Setareh Kashanian, Zahra Hosseini, Laya Farhan Asadi, Jahangir Rezaie, Farideh Niknam Oskouei, Mahdi Rohani, Mostafa Salehi-Vaziri
hCoV-19/Iraq/DCPHL_12/2021	EPI_ISL_9765388	2021-12-21	Asia	Iraq	Kurdistan	Duhok Central public health laboratory	Duhok Central public health laboratory	Jivan Qasim Ahmed, Sazan Qadir Maulud, Rawand Al-Qadi
hCoV-19/Iraq/Duhok_11/2021	EPI_ISL_9084009	2021-12-21	Asia	Iraq	Kurdistan	Duhok Central public health laboratory	Duhok Central public health laboratory	Jivan Qasim Ahmed, Sazan Qadir Maulud, Rawand Al-Qadi
hCoV-19/Iraq/KR-SEARCH-120045/2022	EPI_ISL_12278215	2022-01-11	Asia	Iraq	Kurdistan	University of Duhok COVID-19 Center for Research and Diagnosis	Andersen lab at Scripps Research	SEARCH Alliance with Jassim Mohammed Abdo, Renas Husain Isa, Narin A. Rasheed, Sherzad Majeed Taher, Muayad Aghali Merza, Ahmed Mohammed Salih
hCoV-19/Iraq/KR-SEARCH-120058/2022	EPI_ISL_12278228	2022-01-15	Asia	Iraq	Kurdistan	University of Duhok COVID-19 Center for Research and Diagnosis	Andersen lab at Scripps Research	SEARCH Alliance with Jassim Mohammed Abdo, Renas Husain Isa, Narin A. Rasheed, Sherzad Majeed Taher, Muayad Aghali Merza, Ahmed Mohammed Salih
hCoV-19/Iraq/KR-SEARCH-120065/2022	EPI_ISL_12278235	2022-01-10	Asia	Iraq	Kurdistan	University of Duhok COVID-19 Center for Research and Diagnosis	Andersen lab at Scripps Research	SEARCH Alliance with Jassim Mohammed Abdo, Renas Husain Isa, Narin A. Rasheed, Sherzad Majeed Taher, Muayad Aghali Merza, Ahmed Mohammed Salih
hCoV-19/Iraq/KR-SEARCH-120069/2021	EPI_ISL_12278238	2021-12-20	Asia	Iraq	Kurdistan	University of Duhok COVID-19 Center for Research and Diagnosis	Andersen lab at Scripps Research	SEARCH Alliance with Jassim Mohammed Abdo, Renas Husain Isa, Narin A. Rasheed, Sherzad Majeed Taher, Muayad Aghali Merza, Ahmed Mohammed Salih
hCoV-19/Iraq/KR-SEARCH-120085/2022	EPI_ISL_12278254	2022-01-10	Asia	Iraq	Kurdistan	University of Duhok COVID-19 Center for Research and Diagnosis	Andersen lab at Scripps Research	SEARCH Alliance with Jassim Mohammed Abdo, Renas Husain Isa, Narin A. Rasheed, Sherzad Majeed Taher, Muayad Aghali Merza, Ahmed Mohammed Salih
hCoV-19/Iraq/KR-SEARCH-120369/2022	EPI_ISL_12604424	2022-01-18	Asia	Iraq	Kurdistan	University of Duhok COVID-19 Center for Research and Diagnosis	Andersen lab at Scripps Research	SEARCH Alliance with Jassim Mohammed Abdo, Renas Husain Isa, Narin A. Rasheed, Sherzad Majeed Taher, Muayad Aghali Merza, Ahmed Mohammed Salih
hCoV-19/Iraq/KR-SEARCH-120400/2022	EPI_ISL_12604454	2022-02-03	Asia	Iraq	Kurdistan	University of Duhok COVID-19 Center for Research and Diagnosis	Andersen lab at Scripps Research	SEARCH Alliance with Jassim Mohammed Abdo, Renas Husain Isa, Narin A. Rasheed, Sherzad Majeed Taher, Muayad Aghali Merza, Ahmed Mohammed Salih
hCoV-19/Iraq/KR-SEARCH-120433/2022	EPI_ISL_12604487	2022-02-10	Asia	Iraq	Kurdistan	University of Duhok COVID-19 Center for Research and Diagnosis	Andersen lab at Scripps Research	SEARCH Alliance with Sherzad Majeed Taher, Jassim Mohammed Abdo, Muayad Aghali Merza
hCoV-19/Iraq/KR-SEARCH-120435/2022	EPI_ISL_12604489	2022-01-18	Asia	Iraq	Kurdistan	University of Duhok COVID-19 Center for Research and Diagnosis	Andersen lab at Scripps Research	SEARCH Alliance with Sherzad Majeed Taher, Jassim Mohammed Abdo, Muayad Aghali Merza
hCoV-19/Iraq/KR-SEARCH-120446/2022	EPI_ISL_12604500	2022-02-08	Asia	Iraq	Kurdistan	University of Duhok COVID-19 Center for Research and Diagnosis	Andersen lab at Scripps Research	SEARCH Alliance with Jassim Mohammed Abdo, Renas Husain Isa, Narin A. Rasheed, Sherzad Majeed Taher, Muayad Aghali Merza, Ahmed Mohammed Salih
hCoV-19/Iraq/KR-SEARCH-120460/2022	EPI_ISL_12604514	2022-02-01	Asia	Iraq	Kurdistan	University of Duhok COVID-19 Center for Research and Diagnosis	Andersen lab at Scripps Research	SEARCH Alliance with Sherzad Majeed Taher, Jassim Mohammed Abdo, Muayad Aghali Merza
hCoV-19/Iraq/KR-SEARCH-120464/2022	EPI_ISL_12604518	2022-02-10	Asia	Iraq	Kurdistan	University of Duhok COVID-19 Center for Research and Diagnosis	Andersen lab at Scripps Research	SEARCH Alliance with Jassim Mohammed Abdo, Renas Husain Isa, Narin A. Rasheed, Sherzad Majeed Taher, Muayad Aghali Merza, Ahmed Mohammed Salih
hCoV-19/Iraq/KR-SEARCH-120477/2022	EPI_ISL_12604530	2022-02-13	Asia	Iraq	Kurdistan	University of Duhok COVID-19 Center for Research and Diagnosis	Andersen lab at Scripps Research	SEARCH Alliance with Jassim Mohammed Abdo, Renas Husain Isa, Narin A. Rasheed, Sherzad Majeed Taher, Muayad Aghali Merza, Ahmed Mohammed Salih
hCoV-19/Ireland/CE-NVRL-M21IRL01027641/2021	EPI_ISL_9310547	2021-12-21	Europe	Ireland	Clare	National Virus Reference Laboratory	National Virus Reference Laboratory	Zoe Yandle, Charlene Bennett, Gabriel Gonzalez, Michael Carr, Jonathan Dean, Cillian F De Gascun
hCoV-19/Ireland/CN-NVRL-S22IRL00088160/2022	EPI_ISL_10887359	2022-01-25	Europe	Ireland	Cavan	National Virus Reference Laboratory	National Virus Reference Laboratory	Zoe Yandle, Charlene Bennett, Gabriel Gonzalez, Michael Carr, Jonathan Dean, Cillian F De Gascun
hCoV-19/Ireland/D-NVRL-ecG22IRL28003/2022	EPI_ISL_13520520	2022-05-17	Europe	Ireland	Dublin	National Virus Reference Laboratory	National Virus Reference Laboratory	Zoe Yandle, Charlene Bennett, Gabriel Gonzalez, Michael Carr, Jonathan Dean, Cillian F De Gascun
hCoV-19/Ireland/D-NVRL-ecG22IRL32449/2022	EPI_ISL_13951654	2022-06-03	Europe	Ireland	Dublin	National Virus Reference Laboratory	National Virus Reference Laboratory	Zoe Yandle, Charlene Bennett, Gabriel Gonzalez, Michael Carr, Jonathan Dean, Cillian F De Gascun
hCoV-19/Ireland/D-NVRL-S22IRL00018134/2022	EPI_ISL_9461641	2022-01-04	Europe	Ireland	Dublin	National Virus Reference Laboratory	National Virus Reference Laboratory	Zoe Yandle, Charlene Bennett, Gabriel Gonzalez, Michael Carr, Jonathan Dean, Cillian F De Gascun
hCoV-19/Ireland/KY-NVRL-ecG22IRL08838/2022	EPI_ISL_11982358	2022-02-04	Europe	Ireland	Kerry	National Virus Reference Laboratory	National Virus Reference Laboratory	Zoe Yandle, Charlene Bennett, Gabriel Gonzalez, Michael Carr, Jonathan Dean, Cillian F De Gascun
hCoV-19/Ireland/MN-NVRL-S22IRL00106843/2022	EPI_ISL_10632720	2022-02-01	Europe	Ireland	Monaghan	National Virus Reference Laboratory	National Virus Reference Laboratory	Zoe Yandle, Charlene Bennett, Gabriel Gonzalez, Michael Carr, Jonathan Dean, Cillian F De Gascun
hCoV-19/Israel/CVL-24467/2022	EPI_ISL_9305951	2022-01-13	Asia	Israel		Israel Central Virology laboratory	Israel Central Virology laboratory	Neta Zuckerman, Efrat Dahan Bucris, Miranda Geva, Hagar Morad, Or Zilbertzan, Efrat Glick-Saar, Gideon Rechavi, Oran Erster, Danit Sofer, Michal Mandelboim, Ella Mendelson, Orna Mor
hCoV-19/Israel/ICH-741107033/2021	EPI_ISL_8107792	2021-12-21	Asia	Israel		Clinical Microbiology Laboratory, Tel Aviv Sourasky Medical Center	Clinical Microbiology Laboratory, Tel Aviv Sourasky Medical Center	Katya Levytskyi, Ora Halutz, Alon Ziv, Lior Handler, Amos Adler
hCoV-19/Israel/ICH-741108171/2021	EPI_ISL_8206742	2021-12-21	Asia	Israel		Clinical Microbiology Laboratory, Tel Aviv Sourasky Medical Center	Clinical Microbiology Laboratory, Tel Aviv Sourasky Medical Center	Katya Levytskyi, Ora Halutz, Alon Ziv, Lior Handler, Amos Adler
hCoV-19/Israel/ICH-741108202/2021	EPI_ISL_8206975	2021-12-21	Asia	Israel		Clinical Microbiology Laboratory, Tel Aviv Sourasky Medical Center	Clinical Microbiology Laboratory, Tel Aviv Sourasky Medical Center	Katya Levytskyi, Ora Halutz, Alon Ziv, Lior Handler, Amos Adler
hCoV-19/Israel/ICH-741110345/2021	EPI_ISL_8409241	2021-12-30	Asia	Israel		Clinical Microbiology Laboratory, Tel Aviv Sourasky Medical Center	Clinical Microbiology Laboratory, Tel Aviv Sourasky Medical Center	Katya Levytskyi, Ora Halutz, Alon Ziv, Lior Handler, Goel Morad, Amos Adler
hCoV-19/Israel/ICH-741116489/2022	EPI_ISL_9379269	2022-01-22	Asia	Israel		Clinical Microbiology Laboratory, Tel Aviv Sourasky Medical Center	Clinical Microbiology Laboratory, Tel Aviv Sourasky Medical Center	Orly Eshel, Katya Levytskyi, Ora Halutz, Alon Ziv, Lior Handler, Goel Morad, Amos Adler
hCoV-19/Israel/SMC-7039861/2022	EPI_ISL_9588310	2022-01-21	Asia	Israel		Shamir Medical Center (Asaf Harofe)	Shamir Medical Center (Asaf Harofe)	Nir Rainy,Chen Weiner,Reut Sorek Abramovich,Yevgeni Yegorov,Anna Vishnevsky,Patricia Benveniste-Lekovitz,Abu Hamad Ramzia,Adina Bar Chaim
hCoV-19/Israel/SMC-7041607/2022	EPI_ISL_9656882	2022-01-28	Asia	Israel		Shamir Medical Center (Asaf Harofe)	Shamir Medical Center (Asaf Harofe)	Nir Rainy,Chen Weiner, Reut Sorek Abramovich, Yevgeni Yegorov, Anna Vishnevsky, Alona Frenkel, Patricia Benveniste-Lekovitz, Abu Hamad Ramzia, Adina Bar Chaim
hCoV-19/Israel/SMC-7044786/2022	EPI_ISL_11318960	2022-02-11	Asia	Israel		Shamir Medical Center (Asaf Harofe)	Shamir Medical Center (Asaf Harofe)	Nir Rainy,Chen Weiner,Reut Sorek Abramovich,Yevgeni Yegorov,Anna Vishnevsky,Alona Frenkel,Patricia Benveniste-Lekovitz,Abu Hamad Ramzia,Adina Bar Chaim
hCoV-19/Israel/SMC-7045807/2022	EPI_ISL_11319666	2022-02-15	Asia	Israel		Shamir Medical Center (Asaf Harofe)	Shamir Medical Center (Asaf Harofe)	Nir Rainy,Chen Weiner,Reut Sorek Abramovich,Yevgeni Yegorov,Anna Vishnevsky,Alona Frenkel,Patricia Benveniste-Lekovitz,Abu Hamad Ramzia,Adina Bar Chaim
hCoV-19/Italy/APU-IZSPB-PT5527/2021	EPI_ISL_8444153	2021-12-22	Europe	Italy	Foggia	Istituto Zooprofilattico Sperimentale della Puglia e della Basilicata	Istituto Zooprofilattico Sperimentale della Puglia e della Basilicata	Parisi A., Bianco A., Capozzi L., Del Sambro L., Simone D., Barbieri G., Quarato C., Ridolfi D., Giannico A., Pace L., Galante D.
hCoV-19/Italy/BAS_AORSanCarlo_223/2021	EPI_ISL_8573365	2021-12-20	Europe	Italy	Potenza	Laboratorio di Patologia Clinica Ospedale San Francesco	Laboratorio di patologia clinica e microbiologia A.O.R - San Carlo Potenza	Antonio Picerno, Anna Curci, Angela Menchise, Chiara Autilio, Sara Pascale, Teresa Lopizzo
hCoV-19/Italy/EMR_AUSLRomagna_C014-22-39/2022	EPI_ISL_10241256	2022-02-06	Europe	Italy	Forli-Cesena	U.O. Microbiologia Laboratorio Unico Centro Servizi - AUSL della Romagna	U.O. Microbiologia, Laboratorio Unico Centro Servizi - AUSL della Romagna	Giorgio Dirani
hCoV-19/Italy/EMR-IZSLER-2022-003836-012-01/2022	EPI_ISL_8543194	2022-01-03	Europe	Italy	Reggio Emilia	Arcispedale Santa Maria Nuova Autoimmunita Allergologia e Biotecnologie Innovative"	Istituto Zooprofilattico Sperimentale della Lombardia e dell'Emilia Romagna (IZSLER), Risk Analysis and Genomic Epidemiology Unit	Marina Morganti, Ilaria Menozzi, Erika Scaltriti, Stefano Pongolini
hCoV-19/Italy/FVG-UD-54475/2022	EPI_ISL_9016959	2022-01-18	Europe	Italy	Udine	Dipartimento di Medicina di Laboratorio, Azienda sanitaria universitaria Friuli Centrale (ASU FC)	Dipartimento di Medicina di Laboratorio, Azienda sanitaria universitaria Friuli Centrale (ASU FC)	Corrado Pipan, Catia Mio, Chiara Dal Secco, Federica Baldan, Stefania Marzinotto, Francesco Curcio
hCoV-19/Italy/LOM_ASSTMonza_641682_20220103093700/2022	EPI_ISL_8439412	2022-01-03	Europe	Italy	Monza and Brianza	ASST MONZA	ASST MONZA	Sergio Maria Ivano Malandrin
hCoV-19/Italy/LOM_ASSTMonza_666135_20220117070100/2022	EPI_ISL_8957563	2022-01-17	Europe	Italy	Monza and Brianza	ASST MONZA	ASST MONZA	Sergio Maria Ivano Malandrin
hCoV-19/Italy/LOM-UNIBS-8/2022	EPI_ISL_17659187	2022-02-04	Europe	Italy	Brescia	Department of Molecular and Translational Medicine, Section of Microbiology, University of Brescia, ASST Spedali Civili, Brescia	Department of Molecular and Translational Medicine, Section of Microbiology, University of Brescia, ASST Spedali Civili, Brescia	Marta Bertelli, Melissa Duheric, Serena Messali, Alessandro Rondina, Marta Giovanetti, Carlo Bonfanti, Massimo Ciccozzi, Arnaldo Caruso, Francesca Caccuri
hCoV-19/Italy/SIC_CQRC_3145161/2022	EPI_ISL_8710627	2022-01-04	Europe	Italy	Palermo	Laboratorio CQRC	CQRC_QUALITY CONTROL CHEMICAL BIOLOGICAL RISK_AOOR Villa Sofia Cervello Palermo	Di Gaudio F., Contino F., Brunacci G.
hCoV-19/Italy/SIC-AOUME-UOSD-GCL-236399589-4291/2022	EPI_ISL_18574827	2022-01-31	Europe	Italy		AOU_G_Martino_Laboratorio_di_Epatologia_Biomolecolare_Messina	Laboratorio di Epatologia Molecolare A.O.U G. Martino Messina	Teresa Pollicino
hCoV-19/Italy/SIC-AOUME-UOSD-GCL-4444/2022	EPI_ISL_18574696	2022-02-02	Europe	Italy		AOU_G_Martino_Laboratorio_di_Epatologia_Biomolecolare_Messina	Laboratorio di Epatologia Molecolare A.O.U G. Martino Messina	Teresa Pollicino
hCoV-19/Italy/un-ISS-0660b/2022	EPI_ISL_18875772	2022-03-14	Europe	Italy		Department of Infectious Diseases, Istituto Superiore di Sanita	Department of Infectious Diseases, Istituto Superiore di Sanita	Equestre, M., Marcantonio, C., Marascio, N., Centofanti, F., Martina, A., Simeoni, M., Suffredini, E., La Rosa, G., Bonanno Ferraro, G., Mancini, P., Veneri, C., Matera, G., Quirino, A., Costantino, A., Taffon, S., Tritarelli, E., Campanella, C., Pisani, G., Nisini, R., Spada, E., Verde, P., Ciccaglione, A.R., Bruni, R., Equestre, M., Marcantonio, C., Ciccaglione, A.R., Bruni, R.
hCoV-19/Italy/VEN-IZSVe-22RS8007-19_VR/2021	EPI_ISL_8543973	2021-12-29	Europe	Italy		AULSS 9 Scaligera - San Bonifacio	Istituto Zooprofilattico Sperimentale delle Venezie	Adelaide Milani, Alessia Schivo, Annalisa Salviato, Elisa Palumbo, Erika Giorgia Quaranta, Angela Salomoni, Ambra Pastori, Edoardo Giussani, Alice Fusaro, Isabella Monne, Calogero Terregino, Antonia Ricci
hCoV-19/Jamaica/JAM-UWIMicro-0040/2021	EPI_ISL_10189775	2021-12-23	North America	Jamaica		National Public Health Laboratory (NPHL)	Department of Microbiology, University of the West Indies	Keisha Francis, Alrica Bruce Mowatt, Michelle Hamilton, Jacquiline Bisasor-Mckenzie, Jerome Walker, Joshua Anzinger
hCoV-19/Jamaica/JAM-UWIMicro-0196/2021	EPI_ISL_11017392	2021-12-27	North America	Jamaica		National Public Health Laboratory (NPHL)	Department of Microbiology, University of the West Indies	Keisha Francis, Velesha Frater, Alrica Bruce Mowatt, Michelle Hamilton, Jacquiline Bisasor-Mckenzie, Jerome Walker, Joshua Anzinger
hCoV-19/Jamaica/JAM-UWIMicro-0198/2021	EPI_ISL_11017394	2021-12-27	North America	Jamaica		National Public Health Laboratory (NPHL)	Department of Microbiology, University of the West Indies	Keisha Francis, Velesha Frater, Alrica Bruce Mowatt, Michelle Hamilton, Jacquiline Bisasor-Mckenzie, Jerome Walker, Joshua Anzinger
hCoV-19/Jamaica/JAM-UWIMicro-0216/2021	EPI_ISL_11017410	2021-12-29	North America	Jamaica		National Public Health Laboratory (NPHL)	Department of Microbiology, University of the West Indies	Keisha Francis, Velesha Frater, Alrica Bruce Mowatt, Michelle Hamilton, Jacquiline Bisasor-Mckenzie, Jerome Walker, Joshua Anzinger
hCoV-19/Jamaica/JAM-UWIMicro-0229/2021	EPI_ISL_11017422	2021-12-30	North America	Jamaica		National Public Health Laboratory (NPHL)	Department of Microbiology, University of the West Indies	Keisha Francis, Velesha Frater, Alrica Bruce Mowatt, Michelle Hamilton, Jacquiline Bisasor-Mckenzie, Jerome Walker, Joshua Anzinger
hCoV-19/Jamaica/JAM-UWIMicro-0317/2022	EPI_ISL_11517417	2022-01-06	North America	Jamaica		National Public Health Laboratory (NPHL)	Department of Microbiology, University of the West Indies	Keisha Francis, Velesha Frater, Alrica Bruce Mowatt, Michelle Hamilton, Jacquiline Bisasor-Mckenzie, Jerome Walker, Joshua Anzinger
hCoV-19/Jamaica/JAM-UWIMicro-0468/2022	EPI_ISL_11924381	2022-01-12	North America	Jamaica		National Public Health Laboratory	Department of Microbiology, University of the West Indies	Keisha Francis, Velesha Frater, Alrica Bruce Mowatt, Suwanie Lewis, Michelle Hamilton, Jacquiline Bisasor-Mckenzie, Jerome Walker, Joshua Anzinger
hCoV-19/Jamaica/JAM-UWIMicro-0495/2022	EPI_ISL_11924406	2022-01-15	North America	Jamaica		National Public Health Laboratory	Department of Microbiology, University of the West Indies	Keisha Francis, Velesha Frater, Alrica Bruce Mowatt, Suwanie Lewis, Michelle Hamilton, Jacquiline Bisasor-Mckenzie, Jerome Walker, Joshua Anzinger
hCoV-19/Jamaica/JAM-UWIMicro-0502/2022	EPI_ISL_11924412	2022-01-15	North America	Jamaica		National Public Health Laboratory	Department of Microbiology, University of the West Indies	Keisha Francis, Velesha Frater, Alrica Bruce Mowatt, Suwanie Lewis, Michelle Hamilton, Jacquiline Bisasor-Mckenzie, Jerome Walker, Joshua Anzinger
hCoV-19/Jamaica/JAM-UWIMicro-0530/2022	EPI_ISL_11924438	2022-02-11	North America	Jamaica		National Public Health Laboratory	Department of Microbiology, University of the West Indies	Keisha Francis, Velesha Frater, Alrica Bruce Mowatt, Suwanie Lewis, Michelle Hamilton, Jacquiline Bisasor-Mckenzie, Jerome Walker, Joshua Anzinger
hCoV-19/Jamaica/JAM-UWIMicro-0661/2022	EPI_ISL_12407263	2022-01-13	North America	Jamaica		21 Slipe Pen Road, Kingston, Jamaica, W.I.	Department of Microbiology, University of the West Indies	Keisha Francis, Velesha Frater, Alrica Bruce Mowatt, Suwanie Lewis, Michelle Hamilton, Jacquiline Bisasor-Mckenzie, Jerome Walker, Joshua Anzinger
hCoV-19/Jamaica/JAM-UWIMicro-0684/2022	EPI_ISL_12407286	2022-01-06	North America	Jamaica		21 Slipe Pen Road, Kingston, Jamaica, W.I.	Department of Microbiology, University of the West Indies	Keisha Francis, Velesha Frater, Alrica Bruce Mowatt, Suwanie Lewis, Michelle Hamilton, Jacquiline Bisasor-Mckenzie, Jerome Walker, Joshua Anzinger
hCoV-19/Jamaica/JAM-UWIMicro-0826/2022	EPI_ISL_12846959	2022-02-07	North America	Jamaica		21 Slipe Pen Road, Kingston, Jamaica, W.I.	Department of Microbiology, University of the West Indies	Keisha Francis, Velesha Frater, Alrica Bruce Mowatt, Suwanie Lewis, Michelle Hamilton, Jacquiline Bisasor-Mckenzie, Jerome Walker, Joshua Anzinger
hCoV-19/Jamaica/JAM-UWIMicro-0835/2022	EPI_ISL_12846968	2022-02-05	North America	Jamaica		21 Slipe Pen Road, Kingston, Jamaica, W.I.	Department of Microbiology, University of the West Indies	Keisha Francis, Velesha Frater, Alrica Bruce Mowatt, Suwanie Lewis, Michelle Hamilton, Jacquiline Bisasor-Mckenzie, Jerome Walker, Joshua Anzinger
hCoV-19/Jamaica/JAM-UWIMicro-1292/2022	EPI_ISL_13819650	2022-02-25	North America	Jamaica		21 Slipe Pen Road, Kingston, Jamaica, W.I.	Department of Microbiology, University of the West Indies	Keisha Francis, Velesha Frater, Alrica Bruce Mowatt, Suwanie Lewis, Jacquiline Bisasor-Mckenzie, Jerome Walker, Joshua Anzinger
hCoV-19/Japan/IC-2678/2021	EPI_ISL_8559878	2021-12-28	Asia	Japan		SARS-CoV-2 testing team, National Institute of Infectious Diseases	Pathogen Genomics Center, National Institute of Infectious Diseases	Tsuyoshi Sekizuka, Kentaro Itokawa, Rina Tanaka, Masanori Hashino, Nozomu Hanaoka, Masumichi Saito, Naomi Nojiri, Hazuka Y Furihata, Tsuguto Fujimoto, Makoto Kuroda
hCoV-19/Japan/IC-2793/2021	EPI_ISL_8560154	2021-12-29	Asia	Japan		SARS-CoV-2 testing team, National Institute of Infectious Diseases	Pathogen Genomics Center, National Institute of Infectious Diseases	Tsuyoshi Sekizuka, Kentaro Itokawa, Rina Tanaka, Masanori Hashino, Nozomu Hanaoka, Masumichi Saito, Naomi Nojiri, Hazuka Y Furihata, Tsuguto Fujimoto, Makoto Kuroda
hCoV-19/Japan/IC-2822/2021	EPI_ISL_8560200	2021-12-27	Asia	Japan		SARS-CoV-2 testing team, National Institute of Infectious Diseases	Pathogen Genomics Center, National Institute of Infectious Diseases	Tsuyoshi Sekizuka, Kentaro Itokawa, Rina Tanaka, Masanori Hashino, Nozomu Hanaoka, Masumichi Saito, Naomi Nojiri, Hazuka Y Furihata, Tsuguto Fujimoto, Makoto Kuroda
hCoV-19/Japan/IC-5441/2022	EPI_ISL_11055979	2022-02-11	Asia	Japan		SARS-CoV-2 testing team, National Institute of Infectious Diseases	Pathogen Genomics Center, National Institute of Infectious Diseases	Tsuyoshi Sekizuka, Kentaro Itokawa, Rina Tanaka, Masanori Hashino, Nozomu Hanaoka, Masumichi Saito, Naomi Nojiri, Hazuka Y Furihata, Tsuguto Fujimoto, Makoto Kuroda
hCoV-19/Japan/PG-175948/2021	EPI_ISL_9227820	2021-12-29	Asia	Japan	Osaka	Division of Microbiology, Osaka Institute of Public Health	Division of Microbiology, Osaka Institute of Public Health	Ryuji Kawahara, Satoshi Hiroi, Saeko Morikawa, Haruyo Mori, Kazushi Motomura, Jun Ogasawara, Tsuyoshi Sekizuka, Kentaro Itokawa, Rina Tanaka, Masanori Hashino, Makoto Kuroda
hCoV-19/Japan/PG-177835/2022	EPI_ISL_9221873	2022-01-07	Asia	Japan	Aomori	Aomori Prefectural Public Health and Environment Center	Aomori Prefectural Public Health and Environment Center	Motoko Bodaiji, Manami Musashi, Takashi Suzuki, Yuki Ogawa, Kyohei Saka, Kazuhiko Ogasawara, Tsuyoshi Sekizuka, Kentaro Itokawa, Rina Tanaka, Masanori Hashino, Makoto Kuroda
hCoV-19/Japan/PG-181842/2022	EPI_ISL_10689528	2022-01-11	Asia	Japan	Shimane	Shimane Prefectural Institute of Public Health and Environmental Science	Shimane Prefectural Institute of Public Health and Environmental Science	Naoki Fujisawa, Aiko Fukuma, Rie Onishi, Yurie Kanba, Tsuyoshi Sekizuka, Kentaro Itokawa, Rina Tanaka, Masanori Hashino, Makoto Kuroda
hCoV-19/Japan/PG-184441/2022	EPI_ISL_10688246	2022-01-12	Asia	Japan	Nagasaki	Nagasaki Prefectural Institute of Environment and Public Health	Nagasaki Prefectural Institute of Environment and Public Health	Fumiaki Matsumoto, Yumika Takaki, Fumika Nakamine, Motoki Ihara, Yuina Yamaguchi, Cai Guoxi, Yuji Migita, Akira Yoshikawa, Tsuyoshi Sekizuka, Kentaro Itokawa, Rina Tanaka, Masanori Hashino, Makoto Kuroda
hCoV-19/Japan/PG-195985/2022	EPI_ISL_10665712	2022-01-25	Asia	Japan	Gifu	Department of Health Science, Gifu Prefectural Research Institute for Health and Environmental Sciences	Gifu Prefectural Research Institute for Health and Environmental Sciences	Yuta Uramoto, Masahiro Nishioka, Tomohiro Yamaguchi, Takuya Mizuno, Tsuyoshi Kuzuguchi, Yoshihiro Kameyama, Tsuyoshi Sekizuka, Kentaro Itokawa, Rina Tanaka, Masanori Hashino, Makoto Kuroda
hCoV-19/Japan/PG-201504/2022	EPI_ISL_11713065	2022-02-04	Asia	Japan	Hokkaido	Sapporo City Institute of Public Health	Sapporo City Institute of Public Health	Asami Ohnishi, Rie Shimazaki, Yusuke Oguchi, Masayuki Kikuchi, Tsuyoshi Sekizuka, Kentaro Itokawa, Rina Tanaka, Masanori Hashino, Makoto Kuroda
hCoV-19/Japan/PG-225293/2022	EPI_ISL_12992135	2022-02-17	Asia	Japan	Fukuoka	Kitakyushu City Institute of Health and Environmental Sciences	Fukuoka Institute of Health and Environmental Sciences	Asuka Kikuchi, Katsuya Obata, Hitoshi Hamada, Hiroki Tashiro, Yoshiki Etoh, Asako Nakamura, Hiroaki Shigemura, Akira Ohishi, Takayuki Kobayashi, Yuki Carl, Chiharu Katamune, Saori Ueda, Ikumi Sato, Mitsuhiro Hamasaki, Yuki Ashizuka, Tsuyoshi Sekizuka, Kentaro Itokawa, Rina Tanaka, Masanori Hashino, Makoto Kuroda
hCoV-19/Japan/RB22-001-95/2022	EPI_ISL_10282964	2022-01-17	Asia	Japan	Tokyo	Microbiology laboratory, National Center for Global Health and Medicine Hospital	Pathogen Genomics Center, National Institute of Infectious Diseases	Tsuyoshi Sekizuka, Kentaro Itokawa, Rina Tanaka, Masanori Hashino, Makoto Kuroda, Harutaka Katano, Yuichiro Hirata, Shun Iida, Shinji Saito, Tadaki Suzuki, Norio Ohmagari
hCoV-19/Japan/TKYkbm5948/2022	EPI_ISL_10497115	2022-01-18	Asia	Japan	Tokyo	Tokyo Metropolitan Institute of Public Health	Tokyo Metropolitan Institute of Public Health	Masaki Hayashi, Takako Yamazaki, Akane Negishi, Hirofumi Miyake, Kenshirou Kuroki, Maya Isogai, Arisa Amano, Takushi Fujiwara, Mami Nagashima, Jun Suzuki, Kenji Sadamasu
hCoV-19/Jordan/Biolab0420/2021	EPI_ISL_8092592	2021-12-19	Asia	Jordan	Amman	Biolab Diagnostic Laboratories	Biolab Diagnostic Laboratories	Issa Abu-Dayyeh, Ahmad Tibi, Lama Hussein, Shaima Ali, Badia Saddedin, Eiad Atwa, Amid Abdelnour
hCoV-19/Jordan/Biolab0427/2021	EPI_ISL_8092598	2021-12-22	Asia	Jordan	Amman	Biolab Diagnostic Laboratories	Biolab Diagnostic Laboratories	Issa Abu-Dayyeh, Ahmad Tibi, Lama Hussein, Shaima Ali, Badia Saddedin, Eiad Atwa, Amid Abdelnour
hCoV-19/Jordan/Biolab0627/2022	EPI_ISL_11532993	2022-01-16	Asia	Jordan	Amman	Biolab Diagnostic Laboratories	Biolab Diagnostic Laboratories	Issa Abu-Dayyeh, Ahmad Tibi, Lama Hussein, Shaima Ali, Badia Saddedin, Eiad Atwa, Amid Abdelnour
hCoV-19/Jordan/Biolab0650/2022	EPI_ISL_12226153	2022-02-03	Asia	Jordan	Zarqa	Biolab Diagnostic Laboratories	Biolab Diagnostic Laboratories	Issa Abu-Dayyeh, Ahmad Tibi, Lama Hussein, Shaima Ali, Badia Saddedin, Eiad Atwa, Amid Abdelnour
hCoV-19/Jordan/Biolab0651/2022	EPI_ISL_12226154	2022-02-04	Asia	Jordan	Irbid	Biolab Diagnostic Laboratories	Biolab Diagnostic Laboratories	Issa Abu-Dayyeh, Ahmad Tibi, Lama Hussein, Shaima Ali, Badia Saddedin, Eiad Atwa, Amid Abdelnour
hCoV-19/Jordan/Biolab0653/2022	EPI_ISL_12226156	2022-02-06	Asia	Jordan	Amman	Biolab Diagnostic Laboratories	Biolab Diagnostic Laboratories	Issa Abu-Dayyeh, Ahmad Tibi, Lama Hussein, Shaima Ali, Badia Saddedin, Eiad Atwa, Amid Abdelnour
hCoV-19/Jordan/RMSR13S20/2022	EPI_ISL_9096831	2022-01-05	Asia	Jordan	Amman	Jordan Royal Medical Services Mobile biological lab	Jordan Royal Medical Services Genomics Core Lab	Dr. Rame Hamdi khasawneh, Ali Alhuniti, Osama Alshdaifat, Mohammad Barmawi , Abdullah Almuhasen , Alanood Alhabashnah
hCoV-19/Jordan/RMSR14S14/2022	EPI_ISL_16968024	2022-01-04	Asia	Jordan	Amman	Jordan Royal Medical Services Mobile biological lab	Jordan Royal Medical Services Genomics Core Lab	Dr. Rame Hamdi khasawneh, Dr.Shereen Mhairat, Ali Alhuniti, Osama Alshdaifat, Mohammad Barmawi, Abdullah Almuhasen, Alanood Alhabashnah, Lena Hajayah
hCoV-19/Jordan/RMSR14S15/2022	EPI_ISL_16968025	2022-01-05	Asia	Jordan	Amman	Jordan Royal Medical Services Mobile biological lab	Jordan Royal Medical Services Genomics Core Lab	Dr. Rame Hamdi khasawneh, Dr.Shereen Mhairat, Ali Alhuniti, Osama Alshdaifat, Mohammad Barmawi, Abdullah Almuhasen, Alanood Alhabashnah, Lena Hajayah
hCoV-19/Jordan/RMSR14S6/2022	EPI_ISL_16968206	2022-01-02	Asia	Jordan	Irbid	Jordan Royal Medical Services Mobile biological lab	Jordan Royal Medical Services Genomics Core Lab	Dr. Rame Hamdi khasawneh, Dr.Shereen Mhairat, Ali Alhuniti, Osama Alshdaifat, Mohammad Barmawi, Abdullah Almuhasen, Alanood Alhabashnah, Lena Hajayah
hCoV-19/Jordan/RMSR14S8/2022	EPI_ISL_16968021	2022-01-03	Asia	Jordan	Amman	Jordan Royal Medical Services Mobile biological lab	Jordan Royal Medical Services Genomics Core Lab	Dr. Rame Hamdi khasawneh, Dr.Shereen Mhairat, Ali Alhuniti, Osama Alshdaifat, Mohammad Barmawi, Abdullah Almuhasen, Alanood Alhabashnah, Lena Hajayah
hCoV-19/Kazakhstan/NLA_barcode03-15-MN908947_3/2022	EPI_ISL_13717869	2022-01-31	Asia	Kazakhstan	Nur-Sultan	Republican Diagnostic Center, University Medical Center, Nazarbayev University	Center for Life Sciences, National Laboratory Astana, Nazarbayev University	Ulykbek Kairov, Amina Amanzhanova, Daniyar Karabayev, Saule Rakhimova, Akbota Aitkulova, Diana Samatkyzy, Ruslan Kalendar, Ulan Kozhamkulov, Askhat Molkenov, Aidana Gabdulkayum, Dos Sarbassov, and Ainur Akilzhanova
hCoV-19/Kazakhstan/NLA_barcode14-15-MN908947_3/2022	EPI_ISL_13717879	2022-02-03	Asia	Kazakhstan	Nur-Sultan	Republican Diagnostic Center, University Medical Center, Nazarbayev University	Center for Life Sciences, National Laboratory Astana, Nazarbayev University	Ulykbek Kairov, Amina Amanzhanova, Daniyar Karabayev, Saule Rakhimova, Akbota Aitkulova, Diana Samatkyzy, Ruslan Kalendar, Ulan Kozhamkulov, Askhat Molkenov, Aidana Gabdulkayum, Dos Sarbassov, and Ainur Akilzhanova
hCoV-19/Kazakhstan/NLA_barcode15-15-MN908947_3/2022	EPI_ISL_13717880	2022-02-03	Asia	Kazakhstan	Nur-Sultan	Republican Diagnostic Center, University Medical Center, Nazarbayev University	Center for Life Sciences, National Laboratory Astana, Nazarbayev University	Ulykbek Kairov, Amina Amanzhanova, Daniyar Karabayev, Saule Rakhimova, Akbota Aitkulova, Diana Samatkyzy, Ruslan Kalendar, Ulan Kozhamkulov, Askhat Molkenov, Aidana Gabdulkayum, Dos Sarbassov, and Ainur Akilzhanova
hCoV-19/Kazakhstan/NLA_barcode31-18-MN908947_3/2022	EPI_ISL_13717976	2022-01-13	Asia	Kazakhstan	Nur-Sultan	Republican Diagnostic Center, University Medical Center, Nazarbayev University	Center for Life Sciences, National Laboratory Astana, Nazarbayev University	Ulykbek Kairov, Amina Amanzhanova, Daniyar Karabayev, Saule Rakhimova, Akbota Aitkulova, Diana Samatkyzy, Ruslan Kalendar, Ulan Kozhamkulov, Askhat Molkenov, Aidana Gabdulkayum, Dos Sarbassov, and Ainur Akilzhanova
hCoV-19/Kazakhstan/NLA_barcode43-10-MN908947_3/2022	EPI_ISL_13717827	2022-01-08	Asia	Kazakhstan	Nur-Sultan	Republican Diagnostic Center, University Medical Center, Nazarbayev University	Center for Life Sciences, National Laboratory Astana, Nazarbayev University	Ulykbek Kairov, Amina Amanzhanova, Daniyar Karabayev, Saule Rakhimova, Akbota Aitkulova, Diana Samatkyzy, Ruslan Kalendar, Ulan Kozhamkulov, Askhat Molkenov, Aidana Gabdulkayum, Dos Sarbassov, and Ainur Akilzhanova
hCoV-19/Kazakhstan/NLA-16-27/2022	EPI_ISL_18595917	2022-01-13	Asia	Kazakhstan	Astana	Center for Life Sciences, National Laboratory Astana	Center for Life Sciences, National Laboratory Astana	Kairov, U., Akilzhanova, A. and Kalendar, R.
hCoV-19/Kazakhstan/NLA-92_23/2022	EPI_ISL_17454051	2022-01-19	Asia	Kazakhstan	Astana	Republican Diagnostic Center, University Medical Center, Nazarbayev University	Center for Life Sciences, National Laboratory Astana, Nazarbayev University	Ulykbek Kairov, Amina Amanzhanova, Daniyar Karabayev, Saule Rakhimova, Akbota Aitkulova, Nuray Tynyshtykbayeva, Diana Samatkyzy, Ruslan Kalendar, Ulan Kozhamkulov, Askhat Molkenov, Aidana Gabdulkayum, Dos Sarbassov, and Ainur Akilzhanova
hCoV-19/Kazakhstan/NU-42_15/2022	EPI_ISL_16871760	2022-01-08	Asia	Kazakhstan		Nazarbayev University - Bioinformatics and Systems Biology Laboratory - Center for Life Sciences	Nazarbayev University - Bioinformatics and Systems Biology Laboratory - Center for Life Sciences	Kairov, U., Kairov, U.
hCoV-19/Kazakhstan/NU-54_18/2022	EPI_ISL_16871671	2022-01-13	Asia	Kazakhstan		Nazarbayev University - Bioinformatics and Systems Biology Laboratory - Center for Life Sciences	Nazarbayev University - Bioinformatics and Systems Biology Laboratory - Center for Life Sciences	Kairov, U., Kairov, U.
hCoV-19/Kenya/C173007/2022	EPI_ISL_11116694	2022-01-07	Africa	Kenya	Kilifi	KEMRI-Wellcome Trust Research Programme,Kilifi	KEMRI-Wellcome Trust Research Programme,Kilifi	Githinji G.,Ochola I, Agoti C.,Mohamed K.S.,de Laurent Z.,Mburu M.W,Morobe J.,Lambisia A. Makori T.,Ongera E.,D.J Nokes, Ndwiga L.
hCoV-19/Kenya/ILRI_COVM02429/2021	EPI_ISL_10011522	2021-12-27	Africa	Kenya	Migori	International Livestock Research Institute	International Livestock Research Institute	Samuel O. Oyola, Daniel Ouso, Gilbert Kibet, Shebbar Osiany, Edward Kiritu, Paul Dobi, Collins Muli, Patrick Amoth, Vishvanath Nene, Sonal P. Henson, Edward O. Abworo
hCoV-19/Kenya/ILRI_COVM02479/2021	EPI_ISL_10011569	2021-12-28	Africa	Kenya	Migori	International Livestock Research Institute	International Livestock Research Institute	Samuel O. Oyola, Daniel Ouso, Gilbert Kibet, Shebbar Osiany, Edward Kiritu, Paul Dobi, Collins Muli, Patrick Amoth, Vishvanath Nene, Sonal P. Henson, Edward O. Abworo
hCoV-19/Kenya/ILRI_COVM02494/2021	EPI_ISL_10011583	2021-12-28	Africa	Kenya	Migori	International Livestock Research Institute	International Livestock Research Institute	Samuel O. Oyola, Daniel Ouso, Gilbert Kibet, Shebbar Osiany, Edward Kiritu, Paul Dobi, Collins Muli, Patrick Amoth, Vishvanath Nene, Sonal P. Henson, Edward O. Abworo
hCoV-19/Kenya/MTMC_01_303/2022	EPI_ISL_17425642	2022-02-08	Africa	Kenya		Mbagathi County Hospital	Molecular Malaria Laboratory, Mahidol Oxford Tropical Medicine Research Unit	Anthony Etyang
hCoV-19/Kenya/MTMC_01_321/2022	EPI_ISL_17425645	2022-02-11	Africa	Kenya		Mbagathi County Hospital	Molecular Malaria Laboratory, Mahidol Oxford Tropical Medicine Research Unit	Anthony Etyang
hCoV-19/Kenya/SS6026/2022	EPI_ISL_11260016	2022-02-09	Africa	Kenya	Mombasa	Coast General Teaching and Referral Hospital	KEMRI-Wellcome Trust Research Programme,Kilifi	Githinji G.,Ochola I, Agoti C.,Mohamed K.S.,de Laurent Z.,Mburu M.W,Morobe J.,Lambisia A. Makori T.,Ongera E.,D.J Nokes, Ndwiga L.
hCoV-19/Kenya/SS6282/2022	EPI_ISL_11260171	2022-01-08	Africa	Kenya	Nairobi	Aga Khan University Hospital Nairobi	KEMRI-Wellcome Trust Research Programme,Kilifi	Githinji G., Ochola I., Agoti C.,Mohamed K.S., de Laurent Z., Mburu M.W., Morobe J., Ndwiga L. Makori T., Ongera E., Lambisia A., Shah R.,Revathi G., Sayed S., Adam R.Nokes D.J.
hCoV-19/Kenya/SS6872/2022	EPI_ISL_11561318	2022-01-19	Africa	Kenya	Nairobi	Pathologist Lancet Kenya	KEMRI-Wellcome Trust Research Programme,Kilifi	Githinji G.,Ochola I, Agoti C.,Mohamed K.S.,de Laurent Z.,Mburu M.W.,Morobe J.,Lambisia A.,Makori T.,Ongera E., Ndwiga L., Mukadam R, Ngari C., Munoko A., D.J.Nokes
hCoV-19/Kenya/SS7279/2021	EPI_ISL_12563818	2021-12-25	Africa	Kenya	Mombasa	The Mombasa Hospital	KEMRI-Wellcome Trust Research Programme,Kilifi	Githinji G., Ochola I, Agoti C., Mohamed K.S., de Laurent Z., Mburu M.W., Morobe J., Lambisia A., Makori T., Ongera E., Ndwiga L., D.J.Nokes
hCoV-19/Kenya/SS7383/2022	EPI_ISL_12560978	2022-01-10	Africa	Kenya	Nairobi	Pathologist Lancet Kenya	KEMRI-Wellcome Trust Research Programme,Kilifi	Githinji G., Ochola I, Agoti C., Mohamed K.S., de Laurent Z., Mburu M.W., Morobe J., Lambisia A., Makori T., Ongera E., Ndwiga L., Mukadam R, Ngari C., Munoko A., D.J.Nokes
hCoV-19/Kenya/SS7796/2021	EPI_ISL_12561955	2021-12-20	Africa	Kenya	Nairobi	Machakos Level 5 Hospital	KEMRI-Wellcome Trust Research Programme,Kilifi	Githinji G., Ochola I, Agoti C., Mohamed K.S., de Laurent Z., Mburu M.W, Morobe J., Lambisia A. Makori T., Ongera E., D.J Nokes, Ndwiga L., Mutunga D., Kituku A.
hCoV-19/Kenya/SS7899/2022	EPI_ISL_12562437	2022-01-23	Africa	Kenya	Garissa	Kenya Red Cross - IFO Camp	KEMRI-Wellcome Trust Research Programme,Kilifi	Githinji G., Ochola I., Agoti C., Mohamed K.S., de Laurent Z., Mburu M.W., Morobe J., Ndwiga L. Makori T., Ongera E., Lambisia A. Nokes D J.
hCoV-19/Kenya/SS9251/2021	EPI_ISL_13521381	2021-12-25	Africa	Kenya	Nairobi	Pathologist Lancet Kenya	KEMRI-Wellcome Trust Research Programme	Githinji G., Ochola I., Agoti C., Mohamed K.S., de Laurent Z., Mburu M.W., Morobe J., Ndwiga L. Makori T., Ongera E., Lambisia A. Nokes D J., Mukadam R, Ngari C., Munoko A.
hCoV-19/Kosovo/CO-00634-XXK000_4760_22_Mi/2021	EPI_ISL_9701606	2021-12-20	Europe	Kosovo	Mitrovica	Department of Microbiology, National Institute of Public Health of Kosovo	Department of Microbiology, National Institute of Public Health of Kosovo	Xhevat Jakupi, Zana Deva, Donjeta Hajdari, Aferdita Kuqi-Hyseni, Pranvera Abazi, Nazmi Mehmeti, Blendi Jerliu, Robert Ramadani
hCoV-19/Kosovo/CO-00634-XXK000_4977_22_Mi/2021	EPI_ISL_9701605	2021-12-29	Europe	Kosovo	Mitrovica	Department of Microbiology, National Institute of Public Health of Kosovo	Department of Microbiology, National Institute of Public Health of Kosovo	Xhevat Jakupi, Zana Deva, Donjeta Hajdari, Aferdita Kuqi-Hyseni, Pranvera Abazi, Nazmi Mehmeti, Blendi Jerliu, Robert Ramadani
hCoV-19/Kosovo/CO-00664-XXK000_192_NIPH_Jan_2022/2022	EPI_ISL_11324584	2022-01-21	Europe	Kosovo	Prishtine	Department of Microbiology, National Institute of Public Health of Kosovo	Department of Microbiology, National Institute of Public Health of Kosovo	Xhevat Jakupi, Zana Deva, Donjeta Hajdari, Aferdita Kuqi-Hyseni, Pranvera Abazi, Nazmi Mehmeti, Blendi Jerliu, Robert Ramadani
hCoV-19/Kosovo/CO-00664-XXK000_217_NIPH_Jan_2022/2022	EPI_ISL_11324591	2022-01-21	Europe	Kosovo	Prishtine	Department of Microbiology, National Institute of Public Health of Kosovo	Department of Microbiology, National Institute of Public Health of Kosovo	Xhevat Jakupi, Zana Deva, Donjeta Hajdari, Aferdita Kuqi-Hyseni, Pranvera Abazi, Nazmi Mehmeti, Blendi Jerliu, Robert Ramadani
hCoV-19/Kosovo/CO-00664-XXK000_227_NIPH_Jan_2022/2022	EPI_ISL_11324596	2022-01-21	Europe	Kosovo	Prishtine	Department of Microbiology, National Institute of Public Health of Kosovo	Department of Microbiology, National Institute of Public Health of Kosovo	Xhevat Jakupi, Zana Deva, Donjeta Hajdari, Aferdita Kuqi-Hyseni, Pranvera Abazi, Nazmi Mehmeti, Blendi Jerliu, Robert Ramadani
hCoV-19/Kosovo/CO-00664-XXK000_9645_NIPH_Jan_2022/2022	EPI_ISL_11324605	2022-01-21	Europe	Kosovo	Prishtine	Department of Microbiology, National Institute of Public Health of Kosovo	Department of Microbiology, National Institute of Public Health of Kosovo	Xhevat Jakupi, Zana Deva, Donjeta Hajdari, Aferdita Kuqi-Hyseni, Pranvera Abazi, Nazmi Mehmeti, Blendi Jerliu, Robert Ramadani
hCoV-19/Kosovo/CO-00699-XXK000_2785_Feb_01_Niph_2022/2022	EPI_ISL_11348277	2022-02-05	Europe	Kosovo	Prishtine	Department of Microbiology, National Institute of Public Health of Kosovo	Department of Microbiology, National Institute of Public Health of Kosovo	Xhevat Jakupi, Zana Deva, Donjeta Hajdari, Aferdita Kuqi-Hyseni, Pranvera Abazi, Nazmi Mehmeti, Blendi Jerliu, Robert Ramadani
hCoV-19/Kosovo/CO-00733-XXK000_120_02_Pe_Niph_2022/2022	EPI_ISL_11804521	2022-01-10	Europe	Kosovo	Peje	Department of Microbiology, National Institute of Public Health of Kosovo	Department of Microbiology, National Institute of Public Health of Kosovo	Xhevat Jakupi, Zana Deva, Donjeta Hajdari, Aferdita Kuqi-Hyseni, Pranvera Abazi, Nazmi Mehmeti, Blendi Jerliu, Robert Ramadani
hCoV-19/Kosovo/CO-00733-XXK000_20628_02_Gjil_Niph_2022/2022	EPI_ISL_11804560	2022-01-21	Europe	Kosovo	Gjilan	Department of Microbiology, National Institute of Public Health of Kosovo	Department of Microbiology, National Institute of Public Health of Kosovo	Xhevat Jakupi, Zana Deva, Donjeta Hajdari, Aferdita Kuqi-Hyseni, Pranvera Abazi, Nazmi Mehmeti, Blendi Jerliu, Robert Ramadani
hCoV-19/Kosovo/CO-00733-XXK000_3368_02_Fe_Niph_2022/2022	EPI_ISL_11804491	2022-02-14	Europe	Kosovo	Ferizaj	Department of Microbiology, National Institute of Public Health of Kosovo	Department of Microbiology, National Institute of Public Health of Kosovo	Xhevat Jakupi, Zana Deva, Donjeta Hajdari, Aferdita Kuqi-Hyseni, Pranvera Abazi, Nazmi Mehmeti, Blendi Jerliu, Robert Ramadani
hCoV-19/Kosovo/CO-00733-XXK000_5150_02_Niph_2022/2022	EPI_ISL_11804596	2022-02-12	Europe	Kosovo	Obiliq	Department of Microbiology, National Institute of Public Health of Kosovo	Department of Microbiology, National Institute of Public Health of Kosovo	Xhevat Jakupi, Zana Deva, Donjeta Hajdari, Aferdita Kuqi-Hyseni, Pranvera Abazi, Nazmi Mehmeti, Blendi Jerliu, Robert Ramadani
hCoV-19/Kosovo/CO-00733-XXK000_5549_02_Niph_2022/2022	EPI_ISL_11804603	2022-02-14	Europe	Kosovo	Prishtine	Department of Microbiology, National Institute of Public Health of Kosovo	Department of Microbiology, National Institute of Public Health of Kosovo	Xhevat Jakupi, Zana Deva, Donjeta Hajdari, Aferdita Kuqi-Hyseni, Pranvera Abazi, Nazmi Mehmeti, Blendi Jerliu, Robert Ramadani
hCoV-19/Kosovo/CO-00733-XXK000_5646_02_Niph_2022/2022	EPI_ISL_11804533	2022-02-15	Europe	Serbia	Presheve	Department of Microbiology, National Institute of Public Health of Kosovo	Department of Microbiology, National Institute of Public Health of Kosovo	Xhevat Jakupi, Zana Deva, Donjeta Hajdari, Aferdita Kuqi-Hyseni, Pranvera Abazi, Nazmi Mehmeti, Blendi Jerliu, Robert Ramadani
hCoV-19/Kosovo/CO-00733-XXK000_6130_02_Niph_2022/2022	EPI_ISL_11804465	2022-02-18	Europe	Kosovo	Vushtrri	Department of Microbiology, National Institute of Public Health of Kosovo	Department of Microbiology, National Institute of Public Health of Kosovo	Xhevat Jakupi, Zana Deva, Donjeta Hajdari, Aferdita Kuqi-Hyseni, Pranvera Abazi, Nazmi Mehmeti, Blendi Jerliu, Robert Ramadani
hCoV-19/Kuwait/Jaber-20041687/2022	EPI_ISL_11449646	2022-01-22	Asia	Kuwait	Hawally	Global Medical Center	Virology Lab, Jaber Al Ahmad Hospital	Dr. Zahrah Buhamad, Dr. Ebaa Al-Awadhi, Haroon Masih
hCoV-19/Kuwait/Jaber-20050401/2022	EPI_ISL_11449655	2022-01-22	Asia	Kuwait	Hawally	United Laboratories	Virology Lab, Jaber Al Ahmad Hospital	Dr. Zahrah Buhamad, Dr. Ebaa Al-Awadhi, Haroon Masih
hCoV-19/Kuwait/Jaber-20055407/2022	EPI_ISL_11449669	2022-01-26	Asia	Kuwait	Hawally	London Hospital	Virology Lab, Jaber Al Ahmad Hospital	Dr. Zahrah Buhamad, Dr. Ebaa Al-Awadhi, Haroon Masih
hCoV-19/Kuwait/Jaber-20071595/2022	EPI_ISL_11520920	2022-01-31	Asia	Kuwait	Hawally	Warah Hospital	Virology Lab, Jaber Al Ahmad Hospital	Dr. Zahrah Buhamad, Dr. Ebaa Al-Awadhi, Haroon Masih
hCoV-19/Kuwait/Jaber-20071729/2022	EPI_ISL_11520935	2022-02-05	Asia	Kuwait	Hawally	Warah Hospital	Virology Lab, Jaber Al Ahmad Hospital	Dr. Zahrah Buhamad, Dr. Ebaa Al-Awadhi, Haroon Masih
hCoV-19/Kuwait/Jaber-20071737/2022	EPI_ISL_11520936	2022-02-05	Asia	Kuwait	Hawally	Warah Hospital	Virology Lab, Jaber Al Ahmad Hospital	Dr. Zahrah Buhamad, Dr. Ebaa Al-Awadhi, Haroon Masih
hCoV-19/Kyrgyzstan/NRL-90463/2022	EPI_ISL_13711465	2022-01-03	Asia	Kyrgyzstan	Bishkek	AQUA Lab	Republican Reference Laboratory, National TB center, Kyrgyzstan	Gulmira Kalmambetova, Altyn Iskakova, Damira Ashyralieva, Irina Tsopova
hCoV-19/Kyrgyzstan/NRL-90469/2022	EPI_ISL_13711486	2022-01-03	Asia	Kyrgyzstan	Chui	PCR Lab Zhayyul SES	Republican Reference Laboratory, National TB center, Kyrgyzstan	Gulmira Kalmambetova, Altyn Iskakova, Zamira Kachieva
hCoV-19/Kyrgyzstan/NRL-90478/2022	EPI_ISL_13711481	2022-01-04	Asia	Kyrgyzstan	Chui	PCR Lab Zhayyul SES	Republican Reference Laboratory, National TB center, Kyrgyzstan	Gulmira Kalmambetova, Altyn Iskakova, Zamira Kachieva
hCoV-19/Latvia/20837703/2021	EPI_ISL_9699748	2021-12-25	Europe	Latvia	Riga	E. Gulbja Laboratorija	Riga East Clinical University Hospital, National Microbiology Reference Laboratory	Reinis Vangravs, Ģirts Šķenders, Jevgenijs Bodrenko, Kristīne Liepiņa, Anastasija Žuravļova, Arzu Algulieva, Reinis Zeltmatis, Dārta Pūpola, Jūlija Čevere, Oksana Savicka, Ilva Pole, Diāna Dušacka, Sergejs Ņikišins, Mikus Gavars, Dmitrijs Perminovs
hCoV-19/Latvia/2112066647/2021	EPI_ISL_9701688	2021-12-20	Europe	Latvia	Riga	Riga East Clinical University Hospital	Riga East Clinical University Hospital, National Microbiology Reference Laboratory	Reinis Vangravs, Ģirts Šķenders, Jevgenijs Bodrenko, Kristīne Liepiņa, Anastasija Žuravļova, Arzu Algulieva, Reinis Zeltmatis, Dārta Pūpola, Jūlija Čevere, Oksana Savicka, Ilva Pole, Diāna Dušacka, Sergejs Ņikišins
hCoV-19/Latvia/2201041603/2022	EPI_ISL_9705606	2022-01-12	Europe	Latvia	Adazu novads	Riga East Clinical University Hospital	Riga East Clinical University Hospital, National Microbiology Reference Laboratory	Reinis Vangravs, Ģirts Šķenders, Jevgenijs Bodrenko, Kristīne Liepiņa, Anastasija Žuravļova, Arzu Algulieva, Reinis Zeltmatis, Dārta Pūpola, Jūlija Čevere, Oksana Savicka, Ilva Pole, Diāna Dušacka, Sergejs Ņikišins
hCoV-19/Latvia/2201068517/2022	EPI_ISL_18367260	2022-01-21	Europe	Latvia	Riga	Riga East University Hospital	Riga East University Hospital, National Microbiology Reference Laboratory	Reinis Vangravs, Ģirts Šķenders, Jevgenijs Bodrenko, Kristīne Liepiņa, Anastasija Žuravļova, Arzu Algulieva, Reinis Zeltmatis, Dārta Pūpola, Jūlija Čevere, Oksana Savicka, Ilva Pole, Diāna Dušacka, Sergejs Ņikišins
hCoV-19/Latvia/2201068600/2022	EPI_ISL_18367261	2022-01-24	Europe	Latvia	Riga	Riga East University Hospital	Riga East University Hospital, National Microbiology Reference Laboratory	Reinis Vangravs, Ģirts Šķenders, Jevgenijs Bodrenko, Kristīne Liepiņa, Anastasija Žuravļova, Arzu Algulieva, Reinis Zeltmatis, Dārta Pūpola, Jūlija Čevere, Oksana Savicka, Ilva Pole, Diāna Dušacka, Sergejs Ņikišins
hCoV-19/Latvia/2201069106/2022	EPI_ISL_13627163	2022-01-19	Europe	Latvia	Riga	Riga East Clinical University Hospital	Riga East Clinical University Hospital, National Microbiology Reference Laboratory	Reinis Vangravs, Ģirts Šķenders, Jevgenijs Bodrenko, Kristīne Liepiņa, Anastasija Žuravļova, Arzu Algulieva, Reinis Zeltmatis, Dārta Pūpola, Jūlija Čevere, Oksana Savicka, Ilva Pole, Diāna Dušacka, Sergejs Ņikišins
hCoV-19/Latvia/2201104455/2022	EPI_ISL_13628742	2022-01-28	Europe	Latvia	Siguldas novads	Riga East Clinical University Hospital	Riga East Clinical University Hospital, National Microbiology Reference Laboratory	Reinis Vangravs, Ģirts Šķenders, Jevgenijs Bodrenko, Kristīne Liepiņa, Anastasija Žuravļova, Arzu Algulieva, Reinis Zeltmatis, Dārta Pūpola, Jūlija Čevere, Oksana Savicka, Ilva Pole, Diāna Dušacka, Sergejs Ņikišins
hCoV-19/Latvia/2201105490/2022	EPI_ISL_13627995	2022-01-28	Europe	Latvia	Ogres novads	Riga East Clinical University Hospital	Riga East Clinical University Hospital, National Microbiology Reference Laboratory	Reinis Vangravs, Ģirts Šķenders, Jevgenijs Bodrenko, Kristīne Liepiņa, Anastasija Žuravļova, Arzu Algulieva, Reinis Zeltmatis, Dārta Pūpola, Jūlija Čevere, Oksana Savicka, Ilva Pole, Diāna Dušacka, Sergejs Ņikišins
hCoV-19/Latvia/2202004893/2022	EPI_ISL_13628413	2022-02-02	Europe	Latvia	Adazu novads	Riga East Clinical University Hospital	Riga East Clinical University Hospital, National Microbiology Reference Laboratory	Reinis Vangravs, Ģirts Šķenders, Jevgenijs Bodrenko, Kristīne Liepiņa, Anastasija Žuravļova, Arzu Algulieva, Reinis Zeltmatis, Dārta Pūpola, Jūlija Čevere, Oksana Savicka, Ilva Pole, Diāna Dušacka, Sergejs Ņikišins
hCoV-19/Latvia/2202015105/2022	EPI_ISL_13631173	2022-02-07	Europe	Latvia	Riga	Riga East Clinical University Hospital	Riga East Clinical University Hospital, National Microbiology Reference Laboratory	Reinis Vangravs, Ģirts Šķenders, Jevgenijs Bodrenko, Kristīne Liepiņa, Anastasija Žuravļova, Arzu Algulieva, Reinis Zeltmatis, Dārta Pūpola, Jūlija Čevere, Oksana Savicka, Ilva Pole, Diāna Dušacka, Sergejs Ņikišins
hCoV-19/Latvia/2202036592/2022	EPI_ISL_18367298	2022-02-11	Europe	Latvia	Riga	Riga East University Hospital	Riga East University Hospital, National Microbiology Reference Laboratory	Reinis Vangravs, Ģirts Šķenders, Jevgenijs Bodrenko, Kristīne Liepiņa, Anastasija Žuravļova, Arzu Algulieva, Reinis Zeltmatis, Dārta Pūpola, Jūlija Čevere, Oksana Savicka, Ilva Pole, Diāna Dušacka, Sergejs Ņikišins
hCoV-19/Latvia/2202046515/2022	EPI_ISL_13628750	2022-02-14	Europe	Latvia	Riga	Riga East Clinical University Hospital	Riga East Clinical University Hospital, National Microbiology Reference Laboratory	Reinis Vangravs, Ģirts Šķenders, Jevgenijs Bodrenko, Kristīne Liepiņa, Anastasija Žuravļova, Arzu Algulieva, Reinis Zeltmatis, Dārta Pūpola, Jūlija Čevere, Oksana Savicka, Ilva Pole, Diāna Dušacka, Sergejs Ņikišins
hCoV-19/Latvia/22050850NO/2022	EPI_ISL_13630223	2022-01-27	Europe	Latvia	Riga	Pauls Stradiņš Clinical University Hospital	Riga East Clinical University Hospital, National Microbiology Reference Laboratory	Reinis Vangravs, Ģirts Šķenders, Jevgenijs Bodrenko, Kristīne Liepiņa, Anastasija Žuravļova, Arzu Algulieva, Reinis Zeltmatis, Dārta Pūpola, Jūlija Čevere, Oksana Savicka, Ilva Pole, Diāna Dušacka, Sergejs Ņikišins, Jānis Meisters, Zane Dobele
hCoV-19/Latvia/22073432NO/2022	EPI_ISL_13630939	2022-02-07	Europe	Latvia	Olaines novads	Pauls Stradiņš Clinical University Hospital	Riga East Clinical University Hospital, National Microbiology Reference Laboratory	Reinis Vangravs, Ģirts Šķenders, Jevgenijs Bodrenko, Kristīne Liepiņa, Anastasija Žuravļova, Arzu Algulieva, Reinis Zeltmatis, Dārta Pūpola, Jūlija Čevere, Oksana Savicka, Ilva Pole, Diāna Dušacka, Sergejs Ņikišins, Jānis Meisters, Zane Dobele
hCoV-19/Latvia/3781273/2021	EPI_ISL_9699333	2021-12-25	Europe	Latvia	Ventspils	Centrālā Laboratorija	Riga East Clinical University Hospital, National Microbiology Reference Laboratory	Reinis Vangravs, Ģirts Šķenders, Jevgenijs Bodrenko, Kristīne Liepiņa, Anastasija Žuravļova, Arzu Algulieva, Reinis Zeltmatis, Dārta Pūpola, Jūlija Čevere, Oksana Savicka, Ilva Pole, Diāna Dušacka, Sergejs Ņikišins, Stella Lapiņa, Jana Osīte
hCoV-19/Latvia/3812718/2021	EPI_ISL_9699501	2021-12-29	Europe	Latvia	Marupes novads	Centrālā Laboratorija	Riga East Clinical University Hospital, National Microbiology Reference Laboratory	Reinis Vangravs, Ģirts Šķenders, Jevgenijs Bodrenko, Kristīne Liepiņa, Anastasija Žuravļova, Arzu Algulieva, Reinis Zeltmatis, Dārta Pūpola, Jūlija Čevere, Oksana Savicka, Ilva Pole, Diāna Dušacka, Sergejs Ņikišins, Stella Lapiņa, Jana Osīte
hCoV-19/Lebanon/A3/2022	EPI_ISL_16583634	2022-01-14	Asia	Lebanon	Beirut	Ain Wazein Hospital	Melhem/Matar lab	Nada M. Melhem, Ghassan M. Matar
hCoV-19/Lebanon/GS-250/2022	EPI_ISL_16583702	2022-02-04	Asia	Lebanon	Beirut	American University of Beirut Medical Center	Melhem/Matar lab	Nada M. Melhem, Ghassan M. Matar
hCoV-19/Lebanon/LAU-CVD-1017/2022	EPI_ISL_11327305	2022-02-16	Asia	Lebanon	Beirut	National Influenza Center, Rafic Hariri University Hospital	Microbial Pathogenomics Lab - LAU	Sima tokajian, Georgi Merhi, Jad Koweyes, Mona Beaini, Lina Mroueh, Nisreen Jammal, Alissar Zaghlout, Nada Ghosn, Firas Abiad
hCoV-19/Lebanon/LEBN-GS-170/2022	EPI_ISL_14605755	2022-01-24	Asia	Lebanon	Beirut	American University of Beirut Medical Center	Melhem/Matar lab	Nada M. Melhem, Farouk F. Abou Hassan
hCoV-19/Lebanon/LEBN-GS-20/2021	EPI_ISL_14605767	2021-12-29	Asia	Lebanon	Beirut	American University of Beirut Medical Center	Melhem/Matar lab	Nada M. Melhem, Farouk F. Abou Hassan
hCoV-19/Lebanon/LEBN-GS-32/2021	EPI_ISL_14605798	2021-12-31	Asia	Lebanon	Beirut	American University of Beirut Medical Center	Melhem/Matar lab	Nada M. Melhem, Farouk F. Abou Hassan
hCoV-19/Lebanon/LEBN-GS-57/2022	EPI_ISL_14605818	2022-01-07	Asia	Lebanon	Beirut	American University of Beirut Medical Center	Melhem/Matar lab	Nada M. Melhem, Farouk F. Abou Hassan
hCoV-19/Lebanon/LEBN-GS-67/2022	EPI_ISL_14605828	2022-01-07	Asia	Lebanon	Beirut	American University of Beirut Medical Center	Melhem/Matar lab	Nada M. Melhem, Farouk F. Abou Hassan
hCoV-19/Lebanon/LEBN-H-15/2022	EPI_ISL_14605862	2022-01-19	Asia	Lebanon	South Lebanon	Hammoud Hospital University Medical Center	Melhem/Matar lab	Nada M. Melhem, Farouk F. Abou Hassan
hCoV-19/Lebanon/LEBN-M-19/2022	EPI_ISL_14605891	2022-01-18	Asia	Lebanon	Mount Lebanon	Mount Lebanon Hospital University Medical Center	Melhem/Matar lab	Nada M. Melhem, Farouk F. Abou Hassan
hCoV-19/Lesotho/N36066/2022	EPI_ISL_12956127	2022-01-04	Africa	Lesotho	Berea	NATIONAL REFERENCE LABORATORIES	National Institute for Communicable Diseases of the National Health Laboratory Service	Maphalala G, Amoako DG, Everatt J, Kekana D, Scheepers C, Mohale T, Ntuli N, Mahlangu B, Mnguni A, Ismail A, Bhiman JN, Wolter N
hCoV-19/Lesotho/N36087/2022	EPI_ISL_12956141	2022-01-06	Africa	Lesotho	Mafeteng	NATIONAL REFERENCE LABORATORIES	National Institute for Communicable Diseases of the National Health Laboratory Service	Maphalala G, Amoako DG, Everatt J, Kekana D, Scheepers C, Mohale T, Ntuli N, Mahlangu B, Mnguni A, Ismail A, Bhiman JN, Wolter N
hCoV-19/Lesotho/N36088/2022	EPI_ISL_12956142	2022-01-06	Africa	Lesotho	Mafeteng	NATIONAL REFERENCE LABORATORIES	National Institute for Communicable Diseases of the National Health Laboratory Service	Maphalala G, Amoako DG, Everatt J, Kekana D, Scheepers C, Mohale T, Ntuli N, Mahlangu B, Mnguni A, Ismail A, Bhiman JN, Wolter N
hCoV-19/Lesotho/N36089/2022	EPI_ISL_12956143	2022-01-07	Africa	Lesotho	Maseru	NATIONAL REFERENCE LABORATORIES	National Institute for Communicable Diseases of the National Health Laboratory Service	Maphalala G, Amoako DG, Everatt J, Kekana D, Scheepers C, Mohale T, Ntuli N, Mahlangu B, Mnguni A, Ismail A, Bhiman JN, Wolter N
hCoV-19/Lesotho/N36093/2022	EPI_ISL_12956147	2022-01-07	Africa	Lesotho	Mafeteng	NATIONAL REFERENCE LABORATORIES	National Institute for Communicable Diseases of the National Health Laboratory Service	Maphalala G, Amoako DG, Everatt J, Kekana D, Scheepers C, Mohale T, Ntuli N, Mahlangu B, Mnguni A, Ismail A, Bhiman JN, Wolter N
hCoV-19/Lesotho/N36101/2022	EPI_ISL_12956154	2022-01-11	Africa	Lesotho	Botha Bothe	NATIONAL REFERENCE LABORATORIES	National Institute for Communicable Diseases of the National Health Laboratory Service	Maphalala G, Amoako DG, Everatt J, Kekana D, Scheepers C, Mohale T, Ntuli N, Mahlangu B, Mnguni A, Ismail A, Bhiman JN, Wolter N
hCoV-19/Lesotho/N47902/2022	EPI_ISL_14952329	2022-01-12	Africa	Lesotho	Mafeteng	National Reference Laboratories	National Institute for Communicable Diseases of the National Health Laboratory Service	Maphalala G, Everatt J, Kekana D, Ntozini B, Mahlangu B, Stock N, Ntuli N, Mnguni A, Motsatsi G, Nzimande A, Ismail A, Bhiman JN, Wolter N
hCoV-19/Liberia/NMIMR-LIB-860077/2021	EPI_ISL_11761619	2021-12-21	Africa	Liberia	Montserrado	National Public Health Reference Laboratory/ National Public Health Institute of Liberia,Charlesville,Margibi County liberia	Noguchi Memorial Institute for Medical Research, University of Ghana, Legon, Ghana	Jane A. MacCauley, Fahn Taweh, Bode Shobayo, Quaneeta Mohktar, Hilda Opoku Frempong, Peace O. Uche, Seyram B. Agbenyo, Kwame Boamah Buabeng, Bernice Twenewaa Sekyere, Ange D. Dossou, Keren O. Attiku, Joyce Appiah-Kubi, Bright Adu
hCoV-19/Liberia/NMIMR-LIB-860944/2021	EPI_ISL_11761626	2021-12-27	Africa	Liberia	Montserrado	National Public Health Reference Laboratory/ National Public Health Institute of Liberia,Charlesville,Margibi County liberia	Noguchi Memorial Institute for Medical Research, University of Ghana, Legon, Ghana	Jane A. MacCauley, Fahn Taweh, Bode Shobayo, Quaneeta Mohktar, Hilda Opoku Frempong, Peace O. Uche, Seyram B. Agbenyo, Kwame Boamah Buabeng, Bernice Twenewaa Sekyere, Ange D. Dossou, Keren O. Attiku, Joyce Appiah-Kubi, Bright Adu
hCoV-19/Liberia/NMIMR-LIB-865283/2021	EPI_ISL_11761607	2021-12-28	Africa	Liberia	Montserrado	National Public Health Reference Laboratory/ National Public Health Institute of Liberia,Charlesville,Margibi County liberia	Noguchi Memorial Institute for Medical Research, University of Ghana, Legon, Ghana	Jane A. MacCauley, Fahn Taweh, Bode Shobayo, Quaneeta Mohktar, Hilda Opoku Frempong, Peace O. Uche, Seyram B. Agbenyo, Kwame Boamah Buabeng, Bernice Twenewaa Sekyere, Ange D. Dossou, Keren O. Attiku, Joyce Appiah-Kubi, Bright Adu
hCoV-19/Liberia/NMIMR-LIB-867515/2021	EPI_ISL_11761623	2021-12-21	Africa	Liberia	Montserrado	National Public Health Reference Laboratory/ National Public Health Institute of Liberia,Charlesville,Margibi County liberia	Noguchi Memorial Institute for Medical Research, University of Ghana, Legon, Ghana	Jane A. MacCauley, Fahn Taweh, Bode Shobayo, Quaneeta Mohktar, Hilda Opoku Frempong, Peace O. Uche, Seyram B. Agbenyo, Kwame Boamah Buabeng, Bernice Twenewaa Sekyere, Ange D. Dossou, Keren O. Attiku, Joyce Appiah-Kubi, Bright Adu
hCoV-19/Liechtenstein/FL-Risch-21C2710821/2021	EPI_ISL_8427035	2021-12-26	Europe	Liechtenstein		Dr. Risch Ostschweiz AG	Dr Risch Laboratory	Nadia Wohlwend, Faina Wehrli, Dominique Fabien Hilti, Sinem Kas, Martin Risch, Thomas Bodmer, Lorenz Risch
hCoV-19/Liechtenstein/FL-Risch-2211105419/2021	EPI_ISL_8793969	2021-12-27	Europe	Liechtenstein		Dr. Risch Ostschweiz AG	Dr Risch Laboratory	Nadia Wohlwend, Faina Wehrli, Dominique Fabien Hilti, Sinem Kas, Martin Risch, Thomas Bodmer, Lorenz Risch
hCoV-19/Liechtenstein/FL-Risch-2220203189/2022	EPI_ISL_9882056	2022-01-14	Europe	Liechtenstein		Dr. Risch Ostschweiz AG	Dr Risch Laboratory	Nadia Wohlwend, Faina Wehrli, Dominique Fabien Hilti, Sinem Kas, Martin Risch, Thomas Bodmer, Lorenz Risch
hCoV-19/Liechtenstein/FL-Risch-2221501652/2022	EPI_ISL_10216140	2022-01-26	Europe	Liechtenstein		Dr. Risch Ostschweiz AG	Dr Risch Laboratory	Nadia Wohlwend, Faina Wehrli, Dominique Fabien Hilti, Sinem Kas, Martin Risch, Thomas Bodmer, Lorenz Risch
hCoV-19/Liechtenstein/FL-Risch-2230401139/2022	EPI_ISL_11002157	2022-02-01	Europe	Liechtenstein		Dr. Risch Ostschweiz AG	Dr Risch Laboratory	Nadia Wohlwend, Faina Wehrli, Dominique Fabien Hilti, Sinem Kas, Martin Risch, Thomas Bodmer, Lorenz Risch
hCoV-19/Liechtenstein/FL-Risch-2230401216/2022	EPI_ISL_11002182	2022-02-01	Europe	Liechtenstein		Dr. Risch Ostschweiz AG	Dr Risch Laboratory	Nadia Wohlwend, Faina Wehrli, Dominique Fabien Hilti, Sinem Kas, Martin Risch, Thomas Bodmer, Lorenz Risch
hCoV-19/Liechtenstein/FL-Risch-2231001936/2022	EPI_ISL_11254629	2022-02-06	Europe	Liechtenstein		Dr. Risch Ostschweiz AG	Dr Risch Laboratory	Nadia Wohlwend, Faina Wehrli, Dominique Fabien Hilti, Sinem Kas, Martin Risch, Thomas Bodmer, Lorenz Risch
hCoV-19/Liechtenstein/FL-Risch-2231004105/2022	EPI_ISL_11254578	2022-02-01	Europe	Liechtenstein		Dr. Risch Ostschweiz AG	Dr Risch Laboratory	Nadia Wohlwend, Faina Wehrli, Dominique Fabien Hilti, Sinem Kas, Martin Risch, Thomas Bodmer, Lorenz Risch
hCoV-19/Liechtenstein/FL-Risch-2231800425/2022	EPI_ISL_11360292	2022-02-26	Europe	Liechtenstein		Dr. Risch Ostschweiz AG	Dr Risch Laboratory	Nadia Wohlwend, Faina Wehrli, Dominique Fabien Hilti, Sinem Kas, Martin Risch, Thomas Bodmer, Lorenz Risch
hCoV-19/Lithuania/LTU000_INMEDICA_1068044/2022	EPI_ISL_10247161	2022-01-08	Europe	Lithuania	Vilniaus apskr	UAB InMedica	National Public Health Surveillance Laboratory	Lukas Zemaitis, Migle Gabrielaite, Jelena Razmuk, Svajune Muralyte, Ana Steponkiene, Lukas Vasionis, Danas Baksa
hCoV-19/Lithuania/LTU000_KUL_5302682/2021	EPI_ISL_10240185	2021-12-22	Europe	Lithuania	Klaipedos apskritis	Viesoji istaiga Klaipedos universitetine ligonine	National Public Health Surveillance Laboratory	Lukas Zemaitis, Migle Gabrielaite, Jelena Razmuk, Svajune Muralyte, Ana Steponkiene, Lukas Vasionis, Danas Baksa
hCoV-19/Lithuania/LTU000_NVSPL_MB280/2022	EPI_ISL_10248365	2022-01-03	Europe	Lithuania	Kauno apskr.	Nacionaline visuomenes sveikatos prieziuros laboratorija	National Public Health Surveillance Laboratory	Lukas Zemaitis, Migle Gabrielaite, Jelena Razmuk, Svajune Muralyte, Ana Steponkiene, Lukas Vasionis, Danas Baksa
hCoV-19/Lithuania/LTU000_REZUS_01_03_A86/2022	EPI_ISL_10248359	2022-01-03	Europe	Lithuania	Kauno apskr.	UAB "Rezus.lt"	National Public Health Surveillance Laboratory	Lukas Zemaitis, Migle Gabrielaite, Jelena Razmuk, Svajune Muralyte, Ana Steponkiene, Lukas Vasionis, Danas Baksa
hCoV-19/Lithuania/LTU000_RSL_COV111840/2022	EPI_ISL_10247314	2022-01-12	Europe	Lithuania	Siauliu apskr	Viesoji istaiga Respublikine Siauliu ligonine	National Public Health Surveillance Laboratory	Lukas Zemaitis, Migle Gabrielaite, Jelena Razmuk, Svajune Muralyte, Ana Steponkiene, Lukas Vasionis, Danas Baksa
hCoV-19/Lithuania/LTU000_RSL_COV135296/2022	EPI_ISL_12065998	2022-03-27	Europe	Lithuania	Siauliu apskritis	Viesoji istaiga Respublikine Siauliu ligonine	National Public Health Surveillance Laboratory	Lukas Zemaitis, Migle Gabrielaite, Jelena Razmuk, Svajune Muralyte, Ana Steponkiene, Lukas Vasionis, Danas Baksa
hCoV-19/Lithuania/LTU000_VLN_ANT_01_03_1/2021	EPI_ISL_10240568	2021-12-26	Europe	Lithuania	Panevezio	UAB Diagnostikos laboratorija	National Public Health Surveillance Laboratory	Lukas Zemaitis, Migle Gabrielaite, Jelena Razmuk, Svajune Muralyte, Ana Steponkiene, Lukas Vasionis, Danas Baksa
hCoV-19/Lithuania/LTU000_VULSK_220108121268/2022	EPI_ISL_10247171	2022-01-08	Europe	Lithuania	Vilniaus apskr	Viesoji istaiga Vilniaus universiteto ligonine Santaros klinikos	National Public Health Surveillance Laboratory	Lukas Zemaitis, Migle Gabrielaite, Jelena Razmuk, Svajune Muralyte, Ana Steponkiene, Lukas Vasionis, Danas Baksa
hCoV-19/Lithuania/S21M749/2021	EPI_ISL_8348270	2021-12-23	Europe	Lithuania	Vilniaus apskr.	Viesoji istaiga Vilniaus universiteto ligonine Santaros klinikos	Vilnius University Hospital Santaros Klinikos, Center of Laboratory Medicine	Monika Katenaite, Rimvydas Norvilas, Dovile Juozapaite, Ingrida Olendraite, Gytis Dudas, Daniel Naumovas, Ligita Raugaite
hCoV-19/Lithuania/S22B207/2022	EPI_ISL_12221379	2022-02-01	Europe	Lithuania	Vilniaus apskr	Viesoji istaiga Vilniaus universiteto ligonine Santaros klinikos	Vilnius University Hospital Santaros Klinikos, Center of Laboratory Medicine	Daniel Naumovas, Ligita Raugaite, Monika Katenaite, Rimvydas Norvilas, Dovile Juozapaite, Ingrida Olendraite, Gytis Dudas
hCoV-19/Lithuania/S22B222/2022	EPI_ISL_12221394	2022-02-01	Europe	Lithuania	Vilniaus apskr	Viesoji istaiga Vilniaus universiteto ligonine Santaros klinikos	Vilnius University Hospital Santaros Klinikos, Center of Laboratory Medicine	Daniel Naumovas, Ligita Raugaite, Monika Katenaite, Rimvydas Norvilas, Dovile Juozapaite, Ingrida Olendraite, Gytis Dudas
hCoV-19/Luxembourg/LNS0386601/2022	EPI_ISL_9617081	2022-01-19	Europe	Luxembourg		Laboratoire national de sante, Microbiology, Virology	Laboratoire national de sante, Microbiology, Microbial Genomics Platform	Anke Wienecke-Baldacchino, Sibel Berger, Catherine Ragimbeau, Jessica Tapp, Fatu Djabi, Lise Pignon, Raoul Salmon,Virginie Jover, Elodie Solarino, Trung Nguyen Nguyen, Tamir Abdelrahman
hCoV-19/Luxembourg/LNS1086993/2022	EPI_ISL_12446548	2022-02-16	Europe	Luxembourg		BioneXt Lab	Laboratoire national de sante, Microbiology, Microbial Genomics Platform	Anke Wienecke-Baldacchino, Eric Hugoson, Sibel Berger, Catherine Ragimbeau, Jessica Tapp, Fatu Djabi, Lise Pignon, Raoul Salmon, Virginie Jover, Elodie Solarino, Thibault Ferrandon, Tamir Abdelrahman
hCoV-19/Luxembourg/LNS2309250/2022	EPI_ISL_9617118	2022-01-19	Europe	Luxembourg		Laboratoire national de sante, Microbiology, Virology	Laboratoire national de sante, Microbiology, Microbial Genomics Platform	Anke Wienecke-Baldacchino, Sibel Berger, Catherine Ragimbeau, Jessica Tapp, Fatu Djabi, Lise Pignon, Raoul Salmon,Virginie Jover, Elodie Solarino, Trung Nguyen Nguyen, Tamir Abdelrahman
hCoV-19/Luxembourg/LNS3794926/2022	EPI_ISL_12449121	2022-02-09	Europe	Luxembourg		Centre Hospitalier du Nord	Laboratoire national de sante, Microbiology, Microbial Genomics Platform	Anke Wienecke-Baldacchino, Eric Hugoson, Sibel Berger, Catherine Ragimbeau, Jessica Tapp, Fatu Djabi, Lise Pignon, Raoul Salmon, Virginie Jover, Elodie Solarino, Fatiha Boulmerka, Jacqueline Parmentier, Tamir Abdelrahman
hCoV-19/Luxembourg/LNS4058972/2022	EPI_ISL_12447370	2022-02-10	Europe	Luxembourg		BioneXt Lab	Laboratoire national de sante, Microbiology, Microbial Genomics Platform	Anke Wienecke-Baldacchino, Eric Hugoson, Sibel Berger, Catherine Ragimbeau, Jessica Tapp, Fatu Djabi, Lise Pignon, Raoul Salmon, Virginie Jover, Elodie Solarino, Thibault Ferrandon, Tamir Abdelrahman
hCoV-19/Luxembourg/LNS5012701/2021	EPI_ISL_8314272	2021-12-20	Europe	Luxembourg		Laboratoire national de sante, Microbiology, Virology	Laboratoire national de sante, Microbiology, Microbial Genomics Platform	Anke Wienecke-Baldacchino, Sibel Berger, Catherine Ragimbeau, Jessica Tapp, Fatu Djabi, Lise Pignon, Raoul Salmon,Virginie Jover, Elodie Solarino, Trung Nguyen Nguyen, Tamir Abdelrahman
hCoV-19/Luxembourg/LNS5019506/2022	EPI_ISL_9617001	2022-01-19	Europe	Luxembourg		Laboratoire national de sante, Microbiology, Virology	Laboratoire national de sante, Microbiology, Microbial Genomics Platform	Anke Wienecke-Baldacchino, Sibel Berger, Catherine Ragimbeau, Jessica Tapp, Fatu Djabi, Lise Pignon, Raoul Salmon,Virginie Jover, Elodie Solarino, Trung Nguyen Nguyen, Tamir Abdelrahman
hCoV-19/Luxembourg/LNS6055304/2022	EPI_ISL_12441568	2022-02-09	Europe	Luxembourg		Hospital Center Luxembourg	Laboratoire national de sante, Microbiology, Microbial Genomics Platform	Anke Wienecke-Baldacchino, Eric Hugoson, Sibel Berger, Catherine Ragimbeau, Jessica Tapp, Fatu Djabi, Lise Pignon, Raoul Salmon, Virginie Jover, Elodie Solarino, Michel Kohnen, Jean-Hugues Francois, Tamir Abdelrahman
hCoV-19/Luxembourg/LNS6789962/2022	EPI_ISL_12448893	2022-02-09	Europe	Luxembourg		Hospital Center Luxembourg	Laboratoire national de sante, Microbiology, Microbial Genomics Platform	Anke Wienecke-Baldacchino, Eric Hugoson, Sibel Berger, Catherine Ragimbeau, Jessica Tapp, Fatu Djabi, Lise Pignon, Raoul Salmon, Virginie Jover, Elodie Solarino, Michel Kohnen, Jean-Hugues Francois, Tamir Abdelrahman
hCoV-19/Luxembourg/LNS8965205/2022	EPI_ISL_12449034	2022-03-14	Europe	Luxembourg		Laboratoires d'analyses medicales - KETTERTHILL	Laboratoire national de sante, Microbiology, Microbial Genomics Platform	Anke Wienecke-Baldacchino, Eric Hugoson, Sibel Berger, Catherine Ragimbeau, Jessica Tapp, Fatu Djabi, Lise Pignon, Raoul Salmon, Virginie Jover, Elodie Solarino, Serge Vedy, Caroline Scheiber, Tamir Abdelrahman
hCoV-19/Luxembourg/LNS9747115/2021	EPI_ISL_8313019	2021-12-21	Europe	Luxembourg		BioneXt Lab	Laboratoire national de sante, Microbiology, Microbial Genomics Platform	Anke Wienecke-Baldacchino, Sibel Berger, Catherine Ragimbeau,Jessica Tapp, Fatu Djabi, Lise Pignon, Raoul Salmon,Virginie Jover, Elodie Solarino, Thibault Ferrandon, Tamir Abdelrahman
hCoV-19/Madagascar/IPM-00982/2022	EPI_ISL_13729363	2022-01-18	Africa	Madagascar	Toamasina	Virology Unit, Institut Pasteur de Madagascar	Virology Unit, Institut Pasteur de Madagascar	Vololoniaina Raharinosy, Anne-Marie Ratsimbazafy, Aina Rabemananjara, Tsiry Randriambolamanantsoa, Christian Ranaivoson, Cara E. Brook, Helisoa Razafimanjato, Norosoa Razanajatovo, Soa Fy Andriamandimby, Andry Andrianarivelo, Zely Arivelo Randriamanantany, Philippe Dussart, Vincent Lacoste
hCoV-19/Madagascar/IPM-01068/2022	EPI_ISL_13729323	2022-01-19	Africa	Madagascar	Antananarivo	Virology Unit, Institut Pasteur de Madagascar	Virology Unit, Institut Pasteur de Madagascar	Vololoniaina Raharinosy, Anne-Marie Ratsimbazafy, Aina Rabemananjara, Tsiry Randriambolamanantsoa, Christian Ranaivoson, Cara E. Brook, Helisoa Razafimanjato, Norosoa Razanajatovo, Soa Fy Andriamandimby, Andry Andrianarivelo, Zely Arivelo Randriamanantany, Philippe Dussart, Vincent Lacoste
hCoV-19/Madagascar/IPM-61430/2022	EPI_ISL_13729357	2022-02-25	Africa	Madagascar	Antananarivo	Virology Unit, Institut Pasteur de Madagascar	Virology Unit, Institut Pasteur de Madagascar	Vololoniaina Raharinosy, Anne-Marie Ratsimbazafy, Aina Rabemananjara, Tsiry Randriambolamanantsoa, Christian Ranaivoson, Cara E. Brook, Helisoa Razafimanjato, Norosoa Razanajatovo, Soa Fy Andriamandimby, Andry Andrianarivelo, Zely Arivelo Randriamanantany, Philippe Dussart, Vincent Lacoste
hCoV-19/Madagascar/LA2M-177400/2021	EPI_ISL_13729338	2021-12-26	Africa	Madagascar	Antananarivo	Laboratoire d'Analyses Médicales Malagasy (LA2M)	Virology Unit, Institut Pasteur de Madagascar	Vololoniaina Raharinosy, Anne-Marie Ratsimbazafy, Aina Rabemananjara, Tsiry Randriambolamanantsoa, Christian Ranaivoson, Cara E. Brook, Helisoa Razafimanjato, Norosoa Razanajatovo, Soa Fy Andriamandimby, Andry Andrianarivelo, Zely Arivelo Randriamanantany, Philippe Dussart, Vincent Lacoste
hCoV-19/Madagascar/LA2M-177405/2021	EPI_ISL_13729333	2021-12-26	Africa	Madagascar	Antananarivo	Laboratoire d'Analyses Médicales Malagasy (LA2M)	Virology Unit, Institut Pasteur de Madagascar	Vololoniaina Raharinosy, Anne-Marie Ratsimbazafy, Aina Rabemananjara, Tsiry Randriambolamanantsoa, Christian Ranaivoson, Cara E. Brook, Helisoa Razafimanjato, Norosoa Razanajatovo, Soa Fy Andriamandimby, Andry Andrianarivelo, Zely Arivelo Randriamanantany, Philippe Dussart, Vincent Lacoste
hCoV-19/Madagascar/LA2M-180003/2021	EPI_ISL_13729388	2021-12-28	Africa	Madagascar	Antananarivo	Laboratoire d'Analyses Médicales Malagasy (LA2M)	Virology Unit, Institut Pasteur de Madagascar	Vololoniaina Raharinosy, Anne-Marie Ratsimbazafy, Aina Rabemananjara, Tsiry Randriambolamanantsoa, Christian Ranaivoson, Cara E. Brook, Helisoa Razafimanjato, Norosoa Razanajatovo, Soa Fy Andriamandimby, Andry Andrianarivelo, Zely Arivelo Randriamanantany, Philippe Dussart, Vincent Lacoste
hCoV-19/Madagascar/LA2M-205970/2022	EPI_ISL_13729342	2022-01-28	Africa	Madagascar	Antananarivo	Laboratoire d'Analyses Médicales Malagasy (LA2M)	Virology Unit, Institut Pasteur de Madagascar	Vololoniaina Raharinosy, Anne-Marie Ratsimbazafy, Aina Rabemananjara, Tsiry Randriambolamanantsoa, Christian Ranaivoson, Cara E. Brook, Helisoa Razafimanjato, Norosoa Razanajatovo, Soa Fy Andriamandimby, Andry Andrianarivelo, Zely Arivelo Randriamanantany, Philippe Dussart, Vincent Lacoste
hCoV-19/Madagascar/LA2M-206144/2022	EPI_ISL_13729339	2022-01-28	Africa	Madagascar	Antananarivo	Laboratoire d'Analyses Médicales Malagasy (LA2M)	Virology Unit, Institut Pasteur de Madagascar	Vololoniaina Raharinosy, Anne-Marie Ratsimbazafy, Aina Rabemananjara, Tsiry Randriambolamanantsoa, Christian Ranaivoson, Cara E. Brook, Helisoa Razafimanjato, Norosoa Razanajatovo, Soa Fy Andriamandimby, Andry Andrianarivelo, Zely Arivelo Randriamanantany, Philippe Dussart, Vincent Lacoste
hCoV-19/Madagascar/LA2M-208502/2022	EPI_ISL_13729367	2022-02-01	Africa	Madagascar	Antananarivo	Laboratoire d'Analyses Médicales Malagasy (LA2M)	Virology Unit, Institut Pasteur de Madagascar	Vololoniaina Raharinosy, Anne-Marie Ratsimbazafy, Aina Rabemananjara, Tsiry Randriambolamanantsoa, Christian Ranaivoson, Cara E. Brook, Helisoa Razafimanjato, Norosoa Razanajatovo, Soa Fy Andriamandimby, Andry Andrianarivelo, Zely Arivelo Randriamanantany, Philippe Dussart, Vincent Lacoste
hCoV-19/Madagascar/LA2M-208965/2022	EPI_ISL_13729313	2022-02-01	Africa	Madagascar	Antananarivo	Laboratoire d'Analyses Médicales Malagasy (LA2M)	Virology Unit, Institut Pasteur de Madagascar	Vololoniaina Raharinosy, Anne-Marie Ratsimbazafy, Aina Rabemananjara, Tsiry Randriambolamanantsoa, Christian Ranaivoson, Cara E. Brook, Helisoa Razafimanjato, Norosoa Razanajatovo, Soa Fy Andriamandimby, Andry Andrianarivelo, Zely Arivelo Randriamanantany, Philippe Dussart, Vincent Lacoste
hCoV-19/Madagascar/LA2M-209050/2022	EPI_ISL_13729325	2022-01-30	Africa	Madagascar	Antananarivo	Laboratoire d'Analyses Médicales Malagasy (LA2M)	Virology Unit, Institut Pasteur de Madagascar	Vololoniaina Raharinosy, Anne-Marie Ratsimbazafy, Aina Rabemananjara, Tsiry Randriambolamanantsoa, Christian Ranaivoson, Cara E. Brook, Helisoa Razafimanjato, Norosoa Razanajatovo, Soa Fy Andriamandimby, Andry Andrianarivelo, Zely Arivelo Randriamanantany, Philippe Dussart, Vincent Lacoste
hCoV-19/Madagascar/LA2M-215576/2022	EPI_ISL_13729391	2022-02-17	Africa	Madagascar	Antananarivo	Laboratoire d'Analyses Médicales Malagasy (LA2M)	Virology Unit, Institut Pasteur de Madagascar	Vololoniaina Raharinosy, Anne-Marie Ratsimbazafy, Aina Rabemananjara, Tsiry Randriambolamanantsoa, Christian Ranaivoson, Cara E. Brook, Helisoa Razafimanjato, Norosoa Razanajatovo, Soa Fy Andriamandimby, Andry Andrianarivelo, Zely Arivelo Randriamanantany, Philippe Dussart, Vincent Lacoste
hCoV-19/Madagascar/LA2M-215588/2022	EPI_ISL_13729396	2022-02-17	Africa	Madagascar	Antananarivo	Laboratoire d'Analyses Médicales Malagasy (LA2M)	Virology Unit, Institut Pasteur de Madagascar	Vololoniaina Raharinosy, Anne-Marie Ratsimbazafy, Aina Rabemananjara, Tsiry Randriambolamanantsoa, Christian Ranaivoson, Cara E. Brook, Helisoa Razafimanjato, Norosoa Razanajatovo, Soa Fy Andriamandimby, Andry Andrianarivelo, Zely Arivelo Randriamanantany, Philippe Dussart, Vincent Lacoste
hCoV-19/Malawi/MLW-00290/2021	EPI_ISL_8569223	2021-12-22	Africa	Malawi	Southern	Malawi Liverpool Wellcome Trust Clinical Research Program	Malawi Liverpool Wellcome Trust Clinical Research Program	Catherine Anscombe, Philip Ashton, Mavis Menyere, Belson Kutambe, Ben Morton, Sam Lissauer, Kondwani Jambo
hCoV-19/Malawi/MLW-00396/2022	EPI_ISL_11246703	2022-01-04	Africa	Malawi	Southern	Malawi Liverpool Wellcome Trust Clinical Research Program	Malawi Liverpool Wellcome Trust Clinical Research Program	Catherine Anscombe, Philip Ashton, Mavis Menyere, Belson Kutambe, Nicholas Feasey, Ben Morton, Sam Lissauer, Kondwani Jambo
hCoV-19/Malawi/MLW-00401/2022	EPI_ISL_11246708	2022-01-13	Africa	Malawi	Southern	Malawi Liverpool Wellcome Trust Clinical Research Program	Malawi Liverpool Wellcome Trust Clinical Research Program	Catherine Anscombe, Philip Ashton, Mavis Menyere, Belson Kutambe, Nicholas Feasey, Ben Morton, Sam Lissauer, Kondwani Jambo
hCoV-19/Malawi/MLW-00455/2021	EPI_ISL_11246761	2021-12-30	Africa	Malawi	Southern	Malawi Liverpool Wellcome Trust Clinical Research Program	Malawi Liverpool Wellcome Trust Clinical Research Program	Catherine Anscombe, Philip Ashton, Mavis Menyere, Belson Kutambe, Nicholas Feasey, Ben Morton, Sam Lissauer, Kondwani Jambo
hCoV-19/Malawi/MLW-00458/2022	EPI_ISL_11246764	2022-02-07	Africa	Malawi	Southern	Malawi Liverpool Wellcome Trust Clinical Research Program	Malawi Liverpool Wellcome Trust Clinical Research Program	Catherine Anscombe, Philip Ashton, Mavis Menyere, Belson Kutambe, Nicholas Feasey, Ben Morton, Sam Lissauer, Kondwani Jambo
hCoV-19/Malawi/MLW-00464/2021	EPI_ISL_11246770	2021-12-21	Africa	Malawi	Southern	Malawi Liverpool Wellcome Trust Clinical Research Program	Malawi Liverpool Wellcome Trust Clinical Research Program	Catherine Anscombe, Philip Ashton, Mavis Menyere, Belson Kutambe, Nicholas Feasey, Ben Morton, Sam Lissauer, Kondwani Jambo
hCoV-19/Malaysia/A296/2021	EPI_ISL_8767289	2021-12-27	Asia	Malaysia	Selangor	Kuala Lumpur Internation Airport (KLIA) Health Office	Department of Medical Microbiology, Faculty of Medicine, University of Malaya; University of Malaya Medical Centre	Omar Khalilur Rahman, Jolene Yin Ling FU, I-Ching SAM, Yoke Fun Chan
hCoV-19/Malaysia/C19UMB1552/2022	EPI_ISL_12055381	2022-02-14	Asia	Malaysia	Johor	unit kesihatan awam hpsf muar	Institut Biologi Molekul Perubatan UKM (UMBI)	Rahman Jamal, Mira Farzana Mohamad Mokhtar, Nur Alyaa Afifah Md Shahri, Muhiddin Ishak, Ryia Illani Mohd Yunos, Siti Nur Hasanah Mohd Yusuf, Khairun Nur Abd Ghafar, Zahirrah Begam Mohamed Rasheed, Nurul Syakima Ab Mutalib, Nor Azila Muhammad Azami
hCoV-19/Malaysia/IMR_CV03817/2022	EPI_ISL_10981898	2022-02-24	Asia	Malaysia	Selangor	Hospital Sungai Buloh	Institute for Medical Research, Infectious Disease Research Centre, National Institutes of Health, Ministry of Health Malaysia	Kamel K, Suppiah J, Azizan MA, Ramly N, Robert F, Anasir MI, Ahmad Fazilah NA, Ahmad FA, Norhisham SN, Mohamad Sukri MZ, Rosli NR, Thayan R
hCoV-19/Malaysia/IMR_WC22306/2022	EPI_ISL_9092712	2022-01-07	Asia	Malaysia	Selangor	Kuala Lumpur International Airport (KLIA) Health Office	Institute for Medical Research, Infectious Disease Research Centre, National Institutes of Health, Ministry of Health Malaysia	Kamel K, Suppiah J, Azizan MA, Ramly N, Robert F, Anasir MI, Ahmad Fazilah NA, Ahmad FA, Norhisham SN, Mohamad Sukri MZ, Rosli NR, Thayan R
hCoV-19/Malaysia/IMR_WC40188/2022	EPI_ISL_10297328	2022-01-24	Asia	Malaysia	Selangor	Kuala Selangor Health Clinic	Institute for Medical Research, Infectious Disease Research Centre, National Institutes of Health, Ministry of Health Malaysia	Kamel K, Suppiah J, Azizan MA, Ramly N, Robert F, Anasir MI, Ahmad Fazilah NA, Ahmad FA, Norhisham SN, Mohamad Sukri MZ, Rosli NR, Thayan R
hCoV-19/Malaysia/IMR_WC77188/2022	EPI_ISL_10494647	2022-01-29	Asia	Malaysia	Selangor	Kuala Langat District Health Office	Institute for Medical Research, Infectious Disease Research Centre, National Institutes of Health, Ministry of Health Malaysia	Kamel K, Suppiah J, Azizan MA, Ramly N, Robert F, Anasir MI, Ahmad Fazilah NA, Ahmad FA, Norhisham SN, Mohamad Sukri MZ, Rosli NR, Thayan R
hCoV-19/Malaysia/MGI_GS0522/2021	EPI_ISL_8745681	2021-12-22	Asia	Malaysia	Selangor	Pejabat Kesihatan KLIA	Malaysia Genome and Vaccine Institute	Mohd Noor Mat Isa, Irni Suhayu Sapian, Yusuf Muhammad Noor, Nurhezreen Md Iqbal, Mohd Faizal Abu Bakar, Enizza Kasim, Shamsidar Sopie, Siti Noraini Othman, Azrin Ahmad, Nor Azfa Johari, Mohd Ghows Mohd Azzam.
hCoV-19/Malaysia/MGVI_GS1233/2022	EPI_ISL_13329631	2022-01-31	Asia	Malaysia	Selangor	Hospital Ampang	Malaysia Genome and Vaccine Institute	Mohd Noor Mat Isa, Irni Suhayu Sapian, Yusuf Muhammad Noor, Nurhezreen Md Iqbal, Mohd Faizal Abu Bakar, Enizza Kasim, Shamsidar Sopie, Siti Noraini Othman, Azrin Ahmad, Nor Azfa Johari, Mohd Ghows Mohd Azzam.
hCoV-19/Malaysia/TIDREC-NSC1260/2022	EPI_ISL_12135950	2022-02-17	Asia	Malaysia	Kedah	HOSPITAL SULTAN ABDUL HALIM, SG PETANI	Tropical Infectious Diseases Research & Education Centre (TIDREC), Universiti Malaya	Kim-Kee Tan, Jia-Yi Tan, Jo-Ern Wong, Wei-Wei Aw, Siti-Sarah Nor’e, Che-Norainon Yaacob, Mulya-Mustika-Sari Zulkifli, AsmaAnati CheMatSeri, Nur-Hidayana Mahfodz, Noor Syahida Azizan, Sazaly AbuBakar
hCoV-19/Malaysia/UiTM1455/2021	EPI_ISL_11939094	2021-12-30	Asia	Malaysia	Pulau Pinang	PEJABAT KESIHATAN DAERAH SEBERANG PERAI UTARA PULAU PINANG	iPROMISE, UiTM	Mohd Zaki Salleh, Teh Lay Kek, Ariza Adnan, Sazzli Shahlan Kassim, Fadzilah Mohd Nor, Wang Seok Mui, Siti Hamimah Sheikh Abdul Kadir, Mohd Nur Fakhruzzaman Noorizhab, Siti Farah Alwani Mohd Nawi, Lim Wai Feng, Mohd Asif Mohd Sukri
hCoV-19/Malaysia/UNIMAS-19939/2022	EPI_ISL_8650144	2022-01-04	Asia	Malaysia	Sarawak	Sarawak General Hospital (Kuching)	Institute of Health and Community Medicine	Chan Chia Jui, David Perera, Ooi Mong How, Chua Hock Hin, Tonnii Sia Loong Loong, Wong Jyn Shan
hCoV-19/Malaysia/UNIMAS-19967/2022	EPI_ISL_9804125	2022-02-01	Asia	Malaysia	Sarawak	Sarawak General Hospital (Kuching)	Institute of Health and Community Medicine	Chan Chia Jui, David Perera, Ooi Mong How, Chua Hock Hin, Tonnii Sia Loong Loong
hCoV-19/Malaysia/UNIMAS-B12958/2022	EPI_ISL_12739616	2022-02-07	Asia	Malaysia	Sarawak	Rejang Medical Centre (Sibu)	Institute of Health and Community Medicine	Chan Chia Jui, David Perera, Ooi Mong How, Wong Jyn Shan
hCoV-19/Malaysia/UNIMAS-B13233/2022	EPI_ISL_12739640	2022-02-16	Asia	Malaysia	Sarawak	Borneo Medical Centre (Kuching)	Institute of Health and Community Medicine	Chan Chia Jui, David Perera, Ooi Mong How, Wong Jyn Shan
hCoV-19/Malaysia/UNIMAS-GHML811/2022	EPI_ISL_8782785	2022-01-03	Asia	Malaysia	Sarawak	Sibu Hospital (Sibu, Sarawak)	Institute of Health and Community Medicine	Chan Chia Jui, David Perera, Ooi Mong How, Chua Hock Hin, Tonnii Sia Loong Loong
hCoV-19/Maldives/MAV112044/2022	EPI_ISL_9528123	2022-01-17	Asia	Maldives	TH. Guraidhoo	Indira Gandhi Memorial Hospital	Indira Gandhi Memorial Hospital	D. Fathmath Nazla Rafeeq, Dr. Ibrahim Afzal, Ms. Aishath Shuhudha, Ms. Aminath Shazleena Abdul Rahman, Ms. Soafy Mohamed, Mr. Ibrahim Nishan Ahmed
hCoV-19/Maldives/MAV126212/2022	EPI_ISL_9738899	2022-01-24	Asia	Maldives	L. Kunahandhoo	Maldives Police Services Lab	Maldives Police Services Lab	D. Fathmath Nazla Rafeeq, Dr. Ibrahim Afzal, Ms. Aishath Shuhudha, Ms. Aminath Shazleena Abdul Rahman, Ms. Soafy Mohamed, Mr. Ibrahim Nishan Ahmed
hCoV-19/Maldives/MAV163110/2022	EPI_ISL_10639114	2022-02-12	Asia	Maldives	L. Kunahandhoo	Indira Gandhi Memorial Hospital	Indira Gandhi Memorial Hospital	D. Fathmath Nazla Rafeeq, Dr. Ibrahim Afzal, Ms. Aishath Shuhudha, Ms. Aminath Shazleena Abdul Rahman, Ms. Soafy Mohamed, Mr. Ibrahim Nishan Ahmed
hCoV-19/Maldives/MAV166709/2022	EPI_ISL_10639129	2022-02-15	Asia	Maldives	ADh. Omadhoo	Indira Gandhi Memorial Hospital	Indira Gandhi Memorial Hospital	D. Fathmath Nazla Rafeeq, Dr. Ibrahim Afzal, Ms. Aishath Shuhudha, Ms. Aminath Shazleena Abdul Rahman, Ms. Soafy Mohamed, Mr. Ibrahim Nishan Ahmed
hCoV-19/Maldives/MAV93700/2021	EPI_ISL_8525197	2021-12-20	Asia	Maldives	K. Thulusdhoo	Indira Gandhi Memorial Hospital	Indira Gandhi Memorial Hospital	D. Fathmath Nazla Rafeeq, Dr. Ibrahim Afzal, Ms. Aishath Shuhudha, Ms. Aminath Shazleena Abdul Rahman, Ms. Soafy Mohamed, Mr. Ibrahim Nishan Ahmed
hCoV-19/Maldives/MAV96388/2022	EPI_ISL_8886590	2022-01-02	Asia	Maldives	Kaafu Atoll	Mediflex Laboratory	Mediflex Laboratory	D. Fathmath Nazla Rafeeq, Dr. Ibrahim Afzal, Ms. Aishath Shuhudha, Ms. Aminath Shazleena Abdul Rahman, Ms. Soafy Mohamed, Mr. Ibrahim Nishan Ahmed
hCoV-19/Maldives/MAV96486/2022	EPI_ISL_8886601	2022-01-01	Asia	Maldives	Laamu Atoll	Indira Gandhi Memorial Hospital	Indira Gandhi Memorial Hospital	D. Fathmath Nazla Rafeeq, Dr. Ibrahim Afzal, Ms. Aishath Shuhudha, Ms. Aminath Shazleena Abdul Rahman, Ms. Soafy Mohamed, Mr. Ibrahim Nishan Ahmed
hCoV-19/Maldives/MAV96488/2022	EPI_ISL_8886602	2022-01-01	Asia	Maldives	Laamu Atoll	Indira Gandhi Memorial Hospital	Indira Gandhi Memorial Hospital	D. Fathmath Nazla Rafeeq, Dr. Ibrahim Afzal, Ms. Aishath Shuhudha, Ms. Aminath Shazleena Abdul Rahman, Ms. Soafy Mohamed, Mr. Ibrahim Nishan Ahmed
hCoV-19/Maldives/MAV96715/2022	EPI_ISL_8886591	2022-01-04	Asia	Maldives	Kaafu Atoll	Mediflex Laboratory	Mediflex Laboratory	D. Fathmath Nazla Rafeeq, Dr. Ibrahim Afzal, Ms. Aishath Shuhudha, Ms. Aminath Shazleena Abdul Rahman, Ms. Soafy Mohamed, Mr. Ibrahim Nishan Ahmed
hCoV-19/Maldives/MAV99663/2022	EPI_ISL_9522297	2022-01-12	Asia	Maldives	DH. Rinbudhoo	DH Kudahuvadhoo Hospital	DH Kudahuvadhoo Hospital	D. Fathmath Nazla Rafeeq, Dr. Ibrahim Afzal, Ms. Aishath Shuhudha, Ms. Aminath Shazleena Abdul Rahman, Ms. Soafy Mohamed, Mr. Ibrahim Nishan Ahmed
hCoV-19/Mali/385805/2021	EPI_ISL_15321684	2021-12-23	Africa	Mali	Bamako	Institut National de Sante Publique (INSP), Mali	Institut Pasteur de Dakar	Diallo Amadou, Diagne Moussa Moise, Klema Marcel Kone, Noumou Yakhouba Keita, Sankhe Safietou, Ndeye Marieme Top, Demba Koita, Mouhamed Kane, Maimouna Mbanne, Mahamadou Abdou, Sall Amadou Alpha, Ibrehima Guindo, Dia Ndongo, Loucoubar Cheikh, Faye Ousmane
hCoV-19/Mali/394291/2022	EPI_ISL_15321686	2022-01-01	Africa	Mali	Bamako	Institut National de Sante Publique (INSP), Mali	Institut Pasteur de Dakar	Diallo Amadou, Diagne Moussa Moise, Klema Marcel Kone, Noumou Yakhouba Keita, Sankhe Safietou, Ndeye Marieme Top, Demba Koita, Mouhamed Kane, Maimouna Mbanne, Mahamadou Abdou, Sall Amadou Alpha, Ibrehima Guindo, Dia Ndongo, Loucoubar Cheikh, Faye Ousmane
hCoV-19/Mali/401693/2022	EPI_ISL_15321708	2022-01-08	Africa	Mali	Bamako	Institut National de Sante Publique (INSP), Mali	Institut Pasteur de Dakar	Diallo Amadou, Diagne Moussa Moise, Klema Marcel Kone, Noumou Yakhouba Keita, Sankhe Safietou, Ndeye Marieme Top, Demba Koita, Mouhamed Kane, Maimouna Mbanne, Mahamadou Abdou, Sall Amadou Alpha, Ibrehima Guindo, Dia Ndongo, Loucoubar Cheikh, Faye Ousmane
hCoV-19/Mali/401767/2022	EPI_ISL_15321711	2022-01-08	Africa	Mali	Bamako	Institut National de Sante Publique (INSP), Mali	Institut Pasteur de Dakar	Diallo Amadou, Diagne Moussa Moise, Klema Marcel Kone, Noumou Yakhouba Keita, Sankhe Safietou, Ndeye Marieme Top, Demba Koita, Mouhamed Kane, Maimouna Mbanne, Mahamadou Abdou, Sall Amadou Alpha, Ibrehima Guindo, Dia Ndongo, Loucoubar Cheikh, Faye Ousmane
hCoV-19/Mali/405846/2022	EPI_ISL_15321726	2022-01-13	Africa	Mali	Bamako	Institut National de Sante Publique (INSP), Mali	Institut Pasteur de Dakar	Diallo Amadou, Diagne Moussa Moise, Klema Marcel Kone, Noumou Yakhouba Keita, Sankhe Safietou, Ndeye Marieme Top, Demba Koita, Mouhamed Kane, Maimouna Mbanne, Mahamadou Abdou, Sall Amadou Alpha, Ibrehima Guindo, Dia Ndongo, Loucoubar Cheikh, Faye Ousmane
hCoV-19/Mali/MTMC_07_346/2022	EPI_ISL_17425653	2022-02-24	Africa	Mali		Hospital Of Mali	Molecular Malaria Laboratory, Mahidol Oxford Tropical Medicine Research Unit	Samba Sow
hCoV-19/Malta/MDxMDHO138/2022	EPI_ISL_9780573	2022-01-08	Europe	Malta		Molecular Diagnostics Pathology Department Mater Dei Hospital Malta	Molecular Diagnostics Pathology Department Mater Dei Hospital Malta	G Zahra, R Borg, C Cilia, M Briffa, L Grech
hCoV-19/Malta/MDxMDHO148/2022	EPI_ISL_9787647	2022-01-08	Europe	Malta		Molecular Diagnostics Pathology Department Mater Dei Hospital Malta	Molecular Diagnostics Pathology Department Mater Dei Hospital Malta	G Zahra, R Borg, C Cilia, M Briffa, L Grech
hCoV-19/Malta/MDxMDHO156/2022	EPI_ISL_9790600	2022-01-08	Europe	Malta		Molecular Diagnostics Pathology Department Mater Dei Hospital Malta	Molecular Diagnostics Pathology Department Mater Dei Hospital Malta	G Zahra, R Borg, C Cilia, M Briffa, L Grech
hCoV-19/Malta/MDxMDHO64/2021	EPI_ISL_8830281	2021-12-29	Europe	Malta		Molecular Diagnostics Pathology Department Mater Dei Hospital Malta	Molecular Diagnostics Pathology Department Mater Dei Hospital Malta	G Zahra, R Borg, C Cilia, M Briffa, L Grech
hCoV-19/Martinique/IPP03132/2022	EPI_ISL_9429351	2022-01-10	North America	Martinique	Fort-de-France	Outre Mer	National Reference Center for Viruses of Respiratory Infections, Institut Pasteur, Paris	Marion Barbet, Sylvie Behillil, Méline Bizard, Angela Brisebarre, Camille Capel, Vincent Enouf, Louise Lefrançois, Frédéric Lemoine, Christophe Malabat, Corinne Maufrais, Slim El Khiari, Julien Fumey, Etienne Simon-Lorière, Maud Vanpeene, Sylvie Van der Werf, Marie-Hélène GLAUDON LOUVEAU DE LA GUIGNERAYE
hCoV-19/Martinique/IPP03308/2022	EPI_ISL_9429353	2022-01-10	North America	Martinique	Fort-de-France	Hopital	National Reference Center for Viruses of Respiratory Infections, Institut Pasteur, Paris	Marion Barbet, Sylvie Behillil, Méline Bizard, Angela Brisebarre, Camille Capel, Vincent Enouf, Louise Lefrançois, Frédéric Lemoine, Christophe Malabat, Corinne Maufrais, Slim El Khiari, Julien Fumey, Etienne Simon-Lorière, Maud Vanpeene, Sylvie Van der Werf, Laurence FAGOUR
hCoV-19/Martinique/IPP03310/2022	EPI_ISL_9429355	2022-01-10	North America	Martinique	Fort-de-France	Hopital	National Reference Center for Viruses of Respiratory Infections, Institut Pasteur, Paris	Marion Barbet, Sylvie Behillil, Méline Bizard, Angela Brisebarre, Camille Capel, Vincent Enouf, Louise Lefrançois, Frédéric Lemoine, Christophe Malabat, Corinne Maufrais, Slim El Khiari, Julien Fumey, Etienne Simon-Lorière, Maud Vanpeene, Sylvie Van der Werf, Laurence FAGOUR
hCoV-19/Martinique/IPP04766/2022	EPI_ISL_9612535	2022-01-17	North America	Martinique	Fort-de-France	Labo Analyses Med	National Reference Center for Viruses of Respiratory Infections, Institut Pasteur, Paris	Marion Barbet, Sylvie Behillil, Méline Bizard, Angela Brisebarre, Camille Capel, Vincent Enouf, Louise Lefrançois, Frédéric Lemoine, Christophe Malabat, Corinne Maufrais, Slim El Khiari, Julien Fumey, Etienne Simon-Lorière, Maud Vanpeene, Sylvie Van der Werf, Marie-Hélène GLAUDON LOUVEAU DE LA GUIGNERAYE
hCoV-19/Mauritius/10409/2022	EPI_ISL_11837191	2022-02-14	Africa	Mauritius	Pamplemousses	Central Health Laboratory(Virology Dept) , Ministry of Health and Wellness	Central Health Laboratory(Virology Dept) , Ministry of Health and Wellness	Ramuth M, Ubheeram A,Janoo N ,Mathur H, Sujeewon C, Bahadoor BS, Sonoo J
hCoV-19/Mauritius/1403/2022	EPI_ISL_8930449	2022-01-08	Africa	Mauritius		Central Health Laboratory	Central Health Laboratory	Ubheeram j,Ramuth M, Bahadoor BS, Mathur H, Sujeewon C, Jannoo N,Sonoo J
hCoV-19/Mauritius/3061/2022	EPI_ISL_9392044	2022-01-14	Africa	Mauritius		Central Health Laboratory, Ministry of Health and Wellness	Central Health Laboratory, Ministry of Health and Wellness	Ramuth M,Ubheeram J Baboo SB,Mathur H, Sujeewon C,Jannoo N, Chinniah K, Sonoo J
hCoV-19/Mauritius/389127/2021	EPI_ISL_13655078	2021-12-27	Africa	Mauritius		Central Health Laboratory, Ministry of Health and Wellness , Mauritius	Central Health Laboratory, Ministry of Health and Wellness , Mauritius	Ramuth M, Ubheeram A, Mathur H, Sujeewon C, Jannoo N, Bahadoor BS, Sonoo J.
hCoV-19/Mauritius/4403/2022	EPI_ISL_9843178	2022-01-27	Africa	Mauritius	Rodrigues	QEH Pathological Laboratory	Central Health Laboratory ,Victoria Hospital, Candos,Ministry of Health and Wellness, Mauritius	Ramuth M,Ubheeram J Baboo SB,Mathur H, Sujeewon C,Jannoo N, Chinniah K, Sonoo J
hCoV-19/Mauritius/CERI-KRISP-K035018/2021	EPI_ISL_9328469	2021-12-29	Africa	Mauritius	Savanne	Victoria Hospital	CERI, Centre for Epidemic Response and Innovation, Stellenbosch University and KRISP, KZN Research Innovation and Sequencing Platform, UKZN.	Manraj SS, Sonoo J, Bahadoor BS,Ubheeram A, Francois A, Jannoo N,Bacorisen A, Ramuth M, Giandhari J, Pillay S, Naidoo Y, Naicker D, Maharaj A, Anyaneji UJ, Moir M, Van Wyk S, San JE, Tshiabuila D, Tegally H, Wilkinson E, de Oliveira T
hCoV-19/Mauritius/CERI-KRISP-K035038/2021	EPI_ISL_9328479	2021-12-31	Africa	Mauritius	Plaine-Wilhems	Victoria Hospital	CERI, Centre for Epidemic Response and Innovation, Stellenbosch University and KRISP, KZN Research Innovation and Sequencing Platform, UKZN.	Manraj SS, Sonoo J, Bahadoor BS,Ubheeram A, Francois A, Jannoo N,Bacorisen A, Ramuth M, Giandhari J, Pillay S, Naidoo Y, Naicker D, Maharaj A, Anyaneji UJ, Moir M, Van Wyk S, San JE, Tshiabuila D, Tegally H, Wilkinson E, de Oliveira T
hCoV-19/Mauritius/ILRI_COVM03377/2022	EPI_ISL_13101709	2022-02-16	Africa	Mauritius		Central Health Laboratory (Virology Dept), Ministry of Health and Wellness	International Livestock Research Institute	Samuel O. Oyola, Daniel Ouso, Gilbert Kibet, Shebbar Osiany, Edward Kiritu, Paul Dobi, Collins Muli, Ramuth M., Ubheeram A., Jannoo N., Mathur H., Sujeewon C., Bahadoor B.S., Sonoo J., Patrick Amoth, Vishvanath Nene, Sonal P. Henson, Edward O. Abworo
hCoV-19/Mauritius/ILRI_COVM03410/2022	EPI_ISL_13101742	2022-02-17	Africa	Mauritius		Central Health Laboratory (Virology Dept), Ministry of Health and Wellness	International Livestock Research Institute	Samuel O. Oyola, Daniel Ouso, Gilbert Kibet, Shebbar Osiany, Edward Kiritu, Paul Dobi, Collins Muli, Ramuth M., Ubheeram A., Jannoo N., Mathur H., Sujeewon C., Bahadoor B.S., Sonoo J., Patrick Amoth, Vishvanath Nene, Sonal P. Henson, Edward O. Abworo
hCoV-19/Mauritius/N32008/2022	EPI_ISL_9893145	2022-01-08	Africa	Mauritius		National Institute for Communicable Diseases of the National Health Laboratory Service	National Institute for Communicable Diseases of the National Health Laboratory Service	Ramuth M, Amoako DG, Everatt J, Kekana D, Scheepers C, Mohale T, Ntuli N, Mahlangu B, Mnguni A, Ismail A, Bhiman JN, Wolter N, Sonoo J
hCoV-19/Mauritius/N32062/2022	EPI_ISL_9693080	2022-01-11	Africa	Mauritius		Flacq	National Institute for Communicable Diseases of the National Health Laboratory Service	Maphalala G, Amoako DG, Everatt J, Kekana D, Scheepers C, Mohale T, Ntuli N, Mahlangu B, Mnguni A, Ismail A, Bhiman JN, Wolter N
hCoV-19/Mauritius/N36967/2022	EPI_ISL_12955081	2022-02-10	Africa	Mauritius		CENTRAL HEALTH LABORATORY	National Institute for Communicable Diseases of the National Health Laboratory Service	Maphalala G, Amoako DG, Everatt J, Kekana D, Scheepers C, Mohale T, Ntuli N, Mahlangu B, Mnguni A, Ismail A, Bhiman JN, Wolter N
hCoV-19/Mauritius/N37096/2022	EPI_ISL_12955166	2022-02-14	Africa	Mauritius		CENTRAL HEALTH LABORATORY	National Institute for Communicable Diseases of the National Health Laboratory Service	Maphalala G, Amoako DG, Everatt J, Kekana D, Scheepers C, Mohale T, Ntuli N, Mahlangu B, Mnguni A, Ismail A, Bhiman JN, Wolter N
hCoV-19/Mayotte/HCL021233493801/2021	EPI_ISL_8671485	2021-12-26	Africa	Mayotte		CENTRE HOSPITALIER DE MAYOTTE	CNR Virus des Infections Respiratoires - France SUD	Antonin Bal, Bruno Simon, Théophile Boyer, Gregory Destras, Gwendolyne Burfin, Hadrien Regue, Quentin Semanas, Martine Valette, Bruno Lina, Laurence Josset
hCoV-19/Mayotte/HCL021233505701/2021	EPI_ISL_8671525	2021-12-25	Africa	Mayotte		CENTRE HOSPITALIER DE MAYOTTE	CNR Virus des Infections Respiratoires - France SUD	Antonin Bal, Bruno Simon, Théophile Boyer, Gregory Destras, Gwendolyne Burfin, Hadrien Regue, Quentin Semanas, Martine Valette, Bruno Lina, Laurence Josset
[truncated: 1,206 more rows]
