# Supplementary material for: Genomic Surveillance of SARS‐CoV‐2 in Senegal (2020–2024): Variant Turnover, Omicron Introductions, and Interregional Spread
Source: Influenza Other Respir Viruses. 2026 Jun 12;20(6):e70273. doi: 10.1111/irv.70273 (PMC13261306; doi:10.1111/irv.70273)
Supplement: Supplementary file 3 — Data S3: Metadata table for BA.2 genomes included in the lineage‐specific phylogenetic analysis. [file IRV-20-e70273-s002.xlsx]

## Sheet: Sheet1
strain	gisaid_epi_isl	date	region	country	division	originating_lab	submitting_lab	authors
hCoV-19/Afghanistan/barcode07/2022	EPI_ISL_15063852	2022-04-05	Asia	Afghanistan	Kandahar	Central Public Health Lab	Central Public Health Lab	Momin Khan Murad
hCoV-19/Albania/IPH-265322_2/2022	EPI_ISL_16860189	2022-01-30	Europe	Albania		Institute of Public Health	Institute of Public Health	Iris Hasibra, Silva Bino et al
hCoV-19/Albania/IPH-270148_2/2022	EPI_ISL_16859784	2022-02-15	Europe	Albania		Institute of Public Health	Institute of Public Health	Iris Hasibra, Silva Bino et al
hCoV-19/Albania/IPH-270681_2/2022	EPI_ISL_16859769	2022-02-18	Europe	Albania		Institute of Public Health	Institute of Public Health	Iris Hasibra, Silva Bino et al
hCoV-19/Albania/IPH-278922/2022	EPI_ISL_17295674	2022-06-14	Europe	Albania		Respiratory emmergent viruses laboratory, Institute of Public Health,	Respiratory emmergent viruses laboratory, Institute of Public Health,	Iris Hasibra et al
hCoV-19/Albania/IPH-280101/2022	EPI_ISL_17295743	2022-06-28	Europe	Albania		Respiratory emmergent viruses laboratory, Institute of Public Health,	Respiratory emmergent viruses laboratory, Institute of Public Health,	Iris Hasibra et al
hCoV-19/Albania/IPH-280562/2022	EPI_ISL_17295767	2022-06-29	Europe	Albania		Respiratory emmergent viruses laboratory, Institute of Public Health,	Respiratory emmergent viruses laboratory, Institute of Public Health,	Iris Hasibra et al
hCoV-19/Albania/IPH-281083/2022	EPI_ISL_17295811	2022-07-05	Europe	Albania		Respiratory emmergent viruses laboratory, Institute of Public Health,	Respiratory emmergent viruses laboratory, Institute of Public Health,	Iris Hasibra et al
hCoV-19/Albania/IPH-281778/2022	EPI_ISL_17295858	2022-07-10	Europe	Albania		Respiratory emmergent viruses laboratory, Institute of Public Health,	Respiratory emmergent viruses laboratory, Institute of Public Health,	Iris Hasibra et al
hCoV-19/Albania/UZB_548202204116/2022	EPI_ISL_12086771	2022-04-07	Europe	Albania	Korce	Microbiology Department - University Hospital Brussel	Microbiology Department - University Hospital Brussel	Thomas Demuyser, Florence Crombé, Oriane Soetens
hCoV-19/Algeria/12654/2022	EPI_ISL_10588939	2022-01-31	Africa	Algeria	Algiers	NIC, Viral Respiratory Unit	Virology Departement	Fayez Khardine, Mohamed Amine Beloufa, Aissam Hachid, Aicha Bensalem, Fawzi Derrar
hCoV-19/Algeria/17072/2022	EPI_ISL_12042775	2022-02-24	Africa	Algeria	Algiers	NIC, Viral Respiratory Unit	Virology Departement	Fayez Khardine, Mohamed Amine Beloufa, Aissam Hachid, Aicha Bensalem, Fawzi Derrar
hCoV-19/Algeria/19947/2022	EPI_ISL_12654828	2022-03-22	Africa	Algeria	Bouira	NIC, Viral Respiratory Unit	Virology Departement	Zahida Mehdi, Sarah Belkalem, Mohamed Amine Beloufa, Aissam Hachid, Aicha Bensalem, Fawzi Derrar
hCoV-19/Algeria/2364/2022	EPI_ISL_13311216	2022-05-23	Africa	Algeria	Sidi Bel Abbes	Laboratoire central - CHU Sidi Bel Abbes	Virology Departement	Zahida Mehdi, Sarah Belkalem, Mohamed Amine Beloufa, Sid Ahmed Yeddous Bensaid, Aissam Hachid, Aicha Bensalem, Fawzi Derrar
hCoV-19/Algeria/25964/2022	EPI_ISL_13311220	2022-06-04	Africa	Algeria	Algiers	Virology Departement	Virology Departement	Zahida Mehdi, Sarah Belkalem, Mohamed Amine Beloufa, Aissam Hachid, Aicha Bensalem, Fawzi Derrar
hCoV-19/Algeria/2691/2022	EPI_ISL_13071429	2022-04-18	Africa	Algeria	Algiers	NIC, Viral Respiratory Unit	Virology Departement	Zahida Mehdi, Sarah Belkalem, Mohamed Amine Beloufa, Aissam Hachid, Aicha Bensalem, Fawzi Derrar
hCoV-19/Algeria/3010/2022	EPI_ISL_13071430	2022-04-20	Africa	Algeria	Algiers	NIC, Viral Respiratory Unit	Virology Departement	Zahida Mehdi, Sarah Belkalem, Mohamed Amine Beloufa, Aissam Hachid, Aicha Bensalem, Fawzi Derrar
hCoV-19/Algeria/727/2022	EPI_ISL_15790700	2022-08-18	Africa	Algeria	El Tarf	Laboratoire central - EPH El Tarf	NIC, Viral Respiratory Unit	Baya Hedjal, Sarah Belkalem, Mohamed Amine Beloufa, Abla Bouchaala, Salima Bouzeghoub, Aicha Bensalem, Fawzi Derrar
hCoV-19/AmericanSamoa/AS-H2211076/2022	EPI_ISL_12968869	2022-04-30	Oceania	American Samoa		American Samoa DOH Clinical Laboratory Tafuna Family Health Center	State Laboratories Division, Hawaii State Department of Health	Pamela O'Brien, Drew Kuwazaki, Ayana Garnet, Samantha Cotter, Cheyenne Barela, Cheryl-lynn Daquip, Mark Nagata, Samantha Sruba, Jeffrey Au, Briana Ofilas, Remedios Gose, Daniel Strange, Edward Desmond
hCoV-19/Andorra/AND-237_221381287601-GC/2022	EPI_ISL_13636825	2022-05-04	Europe	Andorra	Andorra	Laboratori d'anàlisis clíniques, Hospital Nostra Senyora de Meritxell	LBM de CHU de Toulouse, Hôpitaux de Toulouse	Rendon M, Lobaco C, Garcia M et al.
hCoV-19/Andorra/AND-254_220541272401_COV-GC/2022	EPI_ISL_11450489	2022-02-19	Europe	Andorra	Andorra	Laboratori d'anàlisis clíniques, Hospital Nostra Senyora de Meritxell	LBM de CHU de Toulouse, Hôpitaux de Toulouse	Rendon M, Lobaco C, Garcia M et al.
hCoV-19/Andorra/AND-254_220541272601_COV-GC/2022	EPI_ISL_11450491	2022-02-14	Europe	Andorra	Andorra	Laboratori d'anàlisis clíniques, Hospital Nostra Senyora de Meritxell	LBM de CHU de Toulouse, Hôpitaux de Toulouse	Rendon M, Lobaco C, Garcia M et al.
hCoV-19/Andorra/AND-255_220541271701_COV-GC/2022	EPI_ISL_11450487	2022-02-19	Europe	Andorra	Andorra	Laboratori d'anàlisis clíniques, Hospital Nostra Senyora de Meritxell	LBM de CHU de Toulouse, Hôpitaux de Toulouse	Rendon M, Lobaco C, Garcia M et al.
hCoV-19/Andorra/AND-257_220961350501/2022	EPI_ISL_12349817	2022-03-23	Europe	Andorra	Andorra	Laboratori d'anàlisis clíniques, Hospital Nostra Senyora de Meritxell	LBM de CHU de Toulouse, Hôpitaux de Toulouse	Rendon M, Lobaco C, Garcia M et al.
hCoV-19/Andorra/AND-257_220961357001/2022	EPI_ISL_12349827	2022-04-01	Europe	Andorra	Andorra	Laboratori d'anàlisis clíniques, Hospital Nostra Senyora de Meritxell	LBM de CHU de Toulouse, Hôpitaux de Toulouse	Rendon M, Lobaco C, Garcia M et al.
hCoV-19/Andorra/AND-257_220961360801/2022	EPI_ISL_12349820	2022-03-30	Europe	Andorra	Andorra	Laboratori d'anàlisis clíniques, Hospital Nostra Senyora de Meritxell	LBM de CHU de Toulouse, Hôpitaux de Toulouse	Rendon M, Lobaco C, Garcia M et al.
hCoV-19/Andorra/AND-257_221941417001-GC/2022	EPI_ISL_14551144	2022-07-10	Europe	Andorra	Andorra	Laboratori d'anàlisis clíniques, Hospital Nostra Senyora de Meritxell	LBM de CHU de Toulouse, Hôpitaux de Toulouse	Rendon M, Lobaco C, Garcia M et al.
hCoV-19/Andorra/AND-259_221521232601-GC/2022	EPI_ISL_13636834	2022-05-26	Europe	Andorra	Andorra	Laboratori d'anàlisis clíniques, Hospital Nostra Senyora de Meritxell	LBM de CHU de Toulouse, Hôpitaux de Toulouse	Rendon M, Lobaco C, Garcia M et al.
hCoV-19/Andorra/AND-259_221941417801-GC/2022	EPI_ISL_14551153	2022-07-02	Europe	Andorra	Andorra	Laboratori d'anàlisis clíniques, Hospital Nostra Senyora de Meritxell	LBM de CHU de Toulouse, Hôpitaux de Toulouse	Rendon M, Lobaco C, Garcia M et al.
hCoV-19/Andorra/AND-260_221381284101-GC/2022	EPI_ISL_13636822	2022-05-01	Europe	Andorra	Andorra	Laboratori d'anàlisis clíniques, Hospital Nostra Senyora de Meritxell	LBM de CHU de Toulouse, Hôpitaux de Toulouse	Rendon M, Lobaco C, Garcia M et al.
hCoV-19/Anguilla/141980/2022	EPI_ISL_13223760	2022-05-14	North America	Anguilla		Princess Alexandra Hospital	CARPHA	Carlos Rampersad on behalf of CARPHA
hCoV-19/AntiguaandBarbuda/144860/2022	EPI_ISL_13454176	2022-04-24	North America	Antigua and Barbuda		Mount St. John's Medical Centre	CARPHA	Carlos Rampersad on behalf of CARPHA
hCoV-19/AntiguaandBarbuda/145480/2022	EPI_ISL_13454156	2022-04-21	North America	Antigua and Barbuda		Mount St. John's Medical Centre	CARPHA	Carlos Rampersad on behalf of CARPHA
hCoV-19/AntiguaandBarbuda/145481/2022	EPI_ISL_13454157	2022-04-21	North America	Antigua and Barbuda		Mount St. John's Medical Centre	CARPHA	Carlos Rampersad on behalf of CARPHA
hCoV-19/AntiguaandBarbuda/151927/2022	EPI_ISL_14499738	2022-05-07	North America	Antigua and Barbuda		Mount St. John’s Medical Centre	CARPHA	Carlos Rampersad on behalf of CARPHA
hCoV-19/AntiguaandBarbuda/151931/2022	EPI_ISL_14499742	2022-05-09	North America	Antigua and Barbuda		Mount St. John’s Medical Centre	CARPHA	Carlos Rampersad on behalf of CARPHA
hCoV-19/AntiguaandBarbuda/151934/2022	EPI_ISL_14499744	2022-05-07	North America	Antigua and Barbuda		Mount St. John’s Medical Centre	CARPHA	Carlos Rampersad on behalf of CARPHA
hCoV-19/AntiguaandBarbuda/151938/2022	EPI_ISL_14499746	2022-05-09	North America	Antigua and Barbuda		Mount St. John’s Medical Centre	CARPHA	Carlos Rampersad on behalf of CARPHA
hCoV-19/Argentina/CBA-CIBICI-21/2022	EPI_ISL_19262780	2022-05-02	South America	Argentina	Cordoba	Clínica Reina Fabiola	Laboratorio de Microbiología Celular y Molecular CIBICI-CONICET	Olivero, NB, Zappia, VE; Gargantini, P; Human-Gonzalez, C; Raya-Plasencia, L, Marquez, J; Ortiz L, Hernandez-Morfa, M; Cortes, PR; Ceschin DG, Nuñez-Fernandez, M, Perez, DR, Echenique, J
hCoV-19/Argentina/INEI-120972/2022	EPI_ISL_17619498	2022-06-02	South America	Argentina	Santa Fe	Instituto Nacional de Enfermedades Infecciosas C.G.Malbran, Servicio Virosis Respiratorias, Departamento Virologia	Instituto Nacional Enfermedades Infecciosas C.G.Malbran	Baumeister E., Avaro M., Benedetti E., Russo M., Dattero ME, Pontoriero A., Cisterna D., Molina V., Perandones C., Tuduri E., De Belder D., Sanchez Loria J., Haim MS., Mallou F., Poklepovich T., Campos J.
hCoV-19/Argentina/INEI-121290/2022	EPI_ISL_17619620	2022-07-04	South America	Argentina	Entre Rios	Instituto Nacional de Enfermedades Infecciosas C.G.Malbran, Servicio Virosis Respiratorias, Departamento Virologia	Instituto Nacional Enfermedades Infecciosas C.G.Malbran	Baumeister E., Avaro M., Benedetti E., Russo M., Dattero ME, Pontoriero A., Cisterna D., Molina V., Perandones C., Tuduri E., De Belder D., Sanchez Loria J., Haim MS., Mallou F., Poklepovich T., Campos J.
hCoV-19/Argentina/INEI118124/2022	EPI_ISL_9261678	2022-01-18	South America	Argentina	CABA	Servicio Virosis Respiratorias-Departamento Virología-INEI	Instituto Nacional Enfermedades Infecciosas C.G.Malbran	Baumeister E., Avaro M., Benedetti E., Russo M., Dattero ME, Pontoriero A., Cisterna D., Molina V., Perandones C., Tuduri E., De Belder D., Sanchez Loria J., Haim MS., Lorenzo F., Poklepovich T., Campos J.
hCoV-19/Argentina/INEI118464/2022	EPI_ISL_9571492	2022-01-21	South America	Argentina	CABA	Servicio Virosis Respiratorias-Departamento Virología-INEI	Instituto Nacional Enfermedades Infecciosas C.G.Malbran	Baumeister E., Avaro M., Benedetti E., Russo M., Dattero ME, Pontoriero A., Cisterna D., Molina V., Perandones C., Tuduri E., De Belder D., Sanchez Loria J., Haim MS., Lorenzo F., Poklepovich T., Campos J.
hCoV-19/Argentina/INEI120169/2022	EPI_ISL_12484300	2022-03-22	South America	Argentina	Santa Fe	Servicio Virosis Respiratorias-Departamento Virología-INEI	Instituto Nacional Enfermedades Infecciosas C.G.Malbran	Baumeister E., Avaro M., Benedetti E., Russo M., Dattero ME, Pontoriero A., Cisterna D., Molina V., Perandones C., Tuduri E., De Belder D., Sanchez Loria J., Haim MS., Mallou F., Poklepovich T., Campos J.
hCoV-19/Argentina/INEI120556/2022	EPI_ISL_13726460	2022-05-24	South America	Argentina	Buenos Aires	Servicio Virosis Respiratorias-Departamento Virología-INEI	Instituto Nacional Enfermedades Infecciosas C.G.Malbran	Baumeister E., Avaro M., Benedetti E., Russo M., Dattero ME, Pontoriero A., Cisterna D., Molina V., Perandones C., Tuduri E., De Belder D., Sanchez Loria J., Haim MS., Mallou F., Poklepovich T., Campos J.
hCoV-19/Argentina/INEI120602/2022	EPI_ISL_13726476	2022-05-25	South America	Argentina	Buenos Aires	Servicio Virosis Respiratorias-Departamento Virología-INEI	Instituto Nacional Enfermedades Infecciosas C.G.Malbran	Baumeister E., Avaro M., Benedetti E., Russo M., Dattero ME, Pontoriero A., Cisterna D., Molina V., Perandones C., Tuduri E., De Belder D., Sanchez Loria J., Haim MS., Mallou F., Poklepovich T., Campos J.
hCoV-19/Argentina/INEI120633/2022	EPI_ISL_13285051	2022-03-16	South America	Argentina	Entre Rios	Servicio Virosis Respiratorias-Departamento Virología-INEI	Instituto Nacional Enfermedades Infecciosas C.G.Malbran	Baumeister E., Avaro M., Benedetti E., Russo M., Dattero ME, Pontoriero A., Cisterna D., Molina V., Perandones C., Tuduri E., De Belder D., Sanchez Loria J., Haim MS., Mallou F., Poklepovich T., Campos J.
hCoV-19/Argentina/PAIS-G0981/2022	EPI_ISL_11809383	2022-03-10	South America	Argentina	Cordoba	Laboratorio Central, Ministerio de Salud Córdoba	Fundacion para el Progreso de la Medicina and Instituto de Patologia Vegetal (IPAVE-CIAP-INTA) on behalf of 'Proyecto Argentino Interinstitucional de genomica de SARS-CoV-2' (PAIS Consortium)	Zeballos, M.; Lucca, A.; Fernández, F.D.; Marquez, N.; Debat, H., Goya, S.; Re, V.; Pisano, M.B.; Castro, G.; Sicilia, P.; Barbas, G.
hCoV-19/Argentina/PAIS-G1062/2022	EPI_ISL_13053210	2022-04-21	South America	Argentina	Cordoba	Laboratorio Central, Ministerio de Salud Córdoba	Fundacion para el Progreso de la Medicina and Instituto de Patologia Vegetal (IPAVE-CIAP-INTA) on behalf of 'Proyecto Argentino Interinstitucional de genomica de SARS-CoV-2' (PAIS Consortium)	Zeballos, M.; Lucca, A.; Fernández, F.D.; Marquez, N.; Debat, H., Goya, S.; Re, V.; Pisano, M.B.; Castro, G.; Sicilia, P.; Barbas, G.
hCoV-19/Argentina/PAIS-G1065/2022	EPI_ISL_13053169	2022-04-22	South America	Argentina	Cordoba	Laboratorio Central, Ministerio de Salud Córdoba	Fundacion para el Progreso de la Medicina and Instituto de Patologia Vegetal (IPAVE-CIAP-INTA) on behalf of 'Proyecto Argentino Interinstitucional de genomica de SARS-CoV-2' (PAIS Consortium)	Zeballos, M.; Lucca, A.; Fernández, F.D.; Marquez, N.; Debat, H., Goya, S.; Re, V.; Pisano, M.B.; Castro, G.; Sicilia, P.; Barbas, G.
hCoV-19/Aruba/AW-RIVM-100499/2022	EPI_ISL_12953425	2022-05-05	South America	Aruba	Aruba	National Institute for Public Health and the Environment (RIVM)	National Institute for Public Health and the Environment (RIVM)	Adam Meijer, Harry Vennema, Dirk Eggink, Jeroen Cremer, Sharon van den Brink, Bas van der Veer, AnneMarie van den Brandt, Lisa Wijsman, Kim Freriks, Ryanne Jaarsma, Lynn Aarts, Sanne Bos, Jil Kocken, Jordy de Bakker, Afke Vogelzang, Linda van Someren, Florian Zwagemaker, Dennis Schmitz, Annelies Kroneman, Karim Hajji, Ivo van Walle, Chantal Reusken
hCoV-19/Aruba/AW-RIVM-100502/2022	EPI_ISL_12953428	2022-05-06	South America	Aruba	Aruba	National Institute for Public Health and the Environment (RIVM)	National Institute for Public Health and the Environment (RIVM)	Adam Meijer, Harry Vennema, Dirk Eggink, Jeroen Cremer, Sharon van den Brink, Bas van der Veer, AnneMarie van den Brandt, Lisa Wijsman, Kim Freriks, Ryanne Jaarsma, Lynn Aarts, Sanne Bos, Jil Kocken, Jordy de Bakker, Afke Vogelzang, Linda van Someren, Florian Zwagemaker, Dennis Schmitz, Annelies Kroneman, Karim Hajji, Ivo van Walle, Chantal Reusken
hCoV-19/Aruba/AW-RIVM-101154/2022	EPI_ISL_12954080	2022-05-17	South America	Aruba	Aruba	National Institute for Public Health and the Environment (RIVM)	National Institute for Public Health and the Environment (RIVM)	Adam Meijer, Harry Vennema, Dirk Eggink, Jeroen Cremer, Sharon van den Brink, Bas van der Veer, AnneMarie van den Brandt, Lisa Wijsman, Kim Freriks, Ryanne Jaarsma, Lynn Aarts, Sanne Bos, Jil Kocken, Jordy de Bakker, Afke Vogelzang, Linda van Someren, Florian Zwagemaker, Dennis Schmitz, Annelies Kroneman, Karim Hajji, Ivo van Walle, Chantal Reusken
hCoV-19/Aruba/AW-RIVM-103965/2022	EPI_ISL_13760609	2022-06-17	South America	Aruba	Aruba	National Institute for Public Health and the Environment (RIVM)	National Institute for Public Health and the Environment (RIVM)	Adam Meijer, Harry Vennema, Dirk Eggink, Jeroen Cremer, Sharon van den Brink, Bas van der Veer, AnneMarie van den Brandt, Lisa Wijsman, Kim Freriks, Ryanne Jaarsma, Lynn Aarts, Sanne Bos, Jil Kocken, Jordy de Bakker, Afke Vogelzang, Florian Zwagemaker, Dennis Schmitz, Annelies Kroneman, Karim Hajji, Ivo van Walle, Chantal Reusken
hCoV-19/Aruba/AW-RIVM-103971/2022	EPI_ISL_13760612	2022-06-18	South America	Aruba	Aruba	National Institute for Public Health and the Environment (RIVM)	National Institute for Public Health and the Environment (RIVM)	Adam Meijer, Harry Vennema, Dirk Eggink, Jeroen Cremer, Sharon van den Brink, Bas van der Veer, AnneMarie van den Brandt, Lisa Wijsman, Kim Freriks, Ryanne Jaarsma, Lynn Aarts, Sanne Bos, Jil Kocken, Jordy de Bakker, Afke Vogelzang, Florian Zwagemaker, Dennis Schmitz, Annelies Kroneman, Karim Hajji, Ivo van Walle, Chantal Reusken
hCoV-19/Aruba/AW-RIVM-105538/2022	EPI_ISL_13990806	2022-07-01	South America	Aruba		National Institute for Public Health and the Environment (RIVM)	National Institute for Public Health and the Environment (RIVM)	Adam Meijer, Harry Vennema, Dirk Eggink, Jeroen Cremer, Sharon van den Brink, Bas van der Veer, AnneMarie van den Brandt, Lisa Wijsman, Kim Freriks, Ryanne Jaarsma, Lynn Aarts, Sanne Bos, Jil Kocken, Jordy de Bakker, Afke Vogelzang, Florian Zwagemaker, Dennis Schmitz, Annelies Kroneman, Karim Hajji, Ivo van Walle, Chantal Reusken
hCoV-19/Aruba/AW-RIVM-106923/2022	EPI_ISL_14239371	2022-06-27	South America	Aruba	Aruba	National Institute for Public Health and the Environment (RIVM)	National Institute for Public Health and the Environment (RIVM)	Adam Meijer, Harry Vennema, Dirk Eggink, Jeroen Cremer, Sharon van den Brink, Bas van der Veer, AnneMarie van den Brandt, Lisa Wijsman, Kim Freriks, Ryanne Jaarsma, Lynn Aarts, Sanne Bos, Jil Kocken, Jordy de Bakker, Afke Vogelzang, Florian Zwagemaker, Dennis Schmitz, Annelies Kroneman, Karim Hajji, Ivo van Walle, Chantal Reusken
hCoV-19/Aruba/AW-RIVM-107263/2022	EPI_ISL_14239373	2022-07-12	South America	Aruba	Aruba	National Institute for Public Health and the Environment (RIVM)	National Institute for Public Health and the Environment (RIVM)	Adam Meijer, Harry Vennema, Dirk Eggink, Jeroen Cremer, Sharon van den Brink, Bas van der Veer, AnneMarie van den Brandt, Lisa Wijsman, Kim Freriks, Ryanne Jaarsma, Lynn Aarts, Sanne Bos, Jil Kocken, Jordy de Bakker, Afke Vogelzang, Florian Zwagemaker, Dennis Schmitz, Annelies Kroneman, Karim Hajji, Ivo van Walle, Chantal Reusken
hCoV-19/Aruba/AW-RIVM-107276/2022	EPI_ISL_14239374	2022-07-14	South America	Aruba	Aruba	National Institute for Public Health and the Environment (RIVM)	National Institute for Public Health and the Environment (RIVM)	Adam Meijer, Harry Vennema, Dirk Eggink, Jeroen Cremer, Sharon van den Brink, Bas van der Veer, AnneMarie van den Brandt, Lisa Wijsman, Kim Freriks, Ryanne Jaarsma, Lynn Aarts, Sanne Bos, Jil Kocken, Jordy de Bakker, Afke Vogelzang, Florian Zwagemaker, Dennis Schmitz, Annelies Kroneman, Karim Hajji, Ivo van Walle, Chantal Reusken
hCoV-19/Aruba/AW-RIVM-110880/2022	EPI_ISL_14922975	2022-08-17	South America	Aruba	Aruba	National Institute for Public Health and the Environment (RIVM)	National Institute for Public Health and the Environment (RIVM)	Adam Meijer, Harry Vennema, Dirk Eggink, Jeroen Cremer, Sharon van den Brink, Bas van der Veer, AnneMarie van den Brandt, Lisa Wijsman, Kim Freriks, Ryanne Jaarsma, Lynn Aarts, Sanne Bos, Jil Kocken, Jordy de Bakker, Afke Vogelzang, Florian Zwagemaker, Dennis Schmitz, Annelies Kroneman, Karim Hajji, Ivo van Walle, Chantal Reusken
hCoV-19/Aruba/AW-RIVM-126316/2022	EPI_ISL_16963544	2022-04-19	South America	Aruba	Aruba	National Institute for Public Health and the Environment (RIVM)	National Institute for Public Health and the Environment (RIVM)	Adam Meijer, Harry Vennema, Dirk Eggink, Jeroen Cremer, Sharon van den Brink, Bas van der Veer, AnneMarie van den Brandt, Lisa Wijsman, Kim Freriks, Ryanne Jaarsma, Lynn Aarts, Sanne Bos, Jil Kocken, Jordy de Bakker, Afke Vogelzang, Zarif MansoerAziem Elahi, Floor Fontein, Trung Bui, Florian Zwagemaker, Dennis Schmitz, Annelies Kroneman, Karim Hajji, Ivo van Walle, Chantal Reusken
hCoV-19/Aruba/AW-RIVM-126317/2022	EPI_ISL_16963545	2022-04-19	South America	Aruba	Aruba	National Institute for Public Health and the Environment (RIVM)	National Institute for Public Health and the Environment (RIVM)	Adam Meijer, Harry Vennema, Dirk Eggink, Jeroen Cremer, Sharon van den Brink, Bas van der Veer, AnneMarie van den Brandt, Lisa Wijsman, Kim Freriks, Ryanne Jaarsma, Lynn Aarts, Sanne Bos, Jil Kocken, Jordy de Bakker, Afke Vogelzang, Zarif MansoerAziem Elahi, Floor Fontein, Trung Bui, Florian Zwagemaker, Dennis Schmitz, Annelies Kroneman, Karim Hajji, Ivo van Walle, Chantal Reusken
hCoV-19/Aruba/AW-RIVM-94727/2022	EPI_ISL_11840144	2022-03-21	South America	Aruba	Aruba	National Institute for Public Health and the Environment (RIVM)	National Institute for Public Health and the Environment (RIVM)	Adam Meijer, Harry Vennema, Dirk Eggink, Jeroen Cremer, Sharon van den Brink, Bas van der Veer, AnneMarie van den Brandt, Lisa Wijsman, Kim Freriks, Ryanne Jaarsma, Lynn Aarts, Sanne Bos, Jil Kocken, Jordy de Bakker, Afke Vogelzang, Linda van Someren, Florian Zwagemaker, Dennis Schmitz, Annelies Kroneman, Karim Hajji, Ivo van Walle, Chantal Reusken
hCoV-19/Aruba/AW-RIVM-94729/2022	EPI_ISL_11840146	2022-03-21	South America	Aruba	Aruba	National Institute for Public Health and the Environment (RIVM)	National Institute for Public Health and the Environment (RIVM)	Adam Meijer, Harry Vennema, Dirk Eggink, Jeroen Cremer, Sharon van den Brink, Bas van der Veer, AnneMarie van den Brandt, Lisa Wijsman, Kim Freriks, Ryanne Jaarsma, Lynn Aarts, Sanne Bos, Jil Kocken, Jordy de Bakker, Afke Vogelzang, Linda van Someren, Florian Zwagemaker, Dennis Schmitz, Annelies Kroneman, Karim Hajji, Ivo van Walle, Chantal Reusken
hCoV-19/Aruba/AW-RIVM-97416/2022	EPI_ISL_12550420	2022-03-29	South America	Aruba	Aruba	National Institute for Public Health and the Environment (RIVM)	National Institute for Public Health and the Environment (RIVM)	Adam Meijer, Harry Vennema, Dirk Eggink, Jeroen Cremer, Sharon van den Brink, Bas van der Veer, AnneMarie van den Brandt, Lisa Wijsman, Kim Freriks, Ryanne Jaarsma, Lynn Aarts, Sanne Bos, Jil Kocken, Jordy de Bakker, Afke Vogelzang, Linda van Someren, Florian Zwagemaker, Dennis Schmitz, Annelies Kroneman, Karim Hajji, Ivo van Walle, Chantal Reusken
hCoV-19/Aruba/AW-RIVM-97425/2022	EPI_ISL_12550429	2022-03-30	South America	Aruba	Aruba	National Institute for Public Health and the Environment (RIVM)	National Institute for Public Health and the Environment (RIVM)	Adam Meijer, Harry Vennema, Dirk Eggink, Jeroen Cremer, Sharon van den Brink, Bas van der Veer, AnneMarie van den Brandt, Lisa Wijsman, Kim Freriks, Ryanne Jaarsma, Lynn Aarts, Sanne Bos, Jil Kocken, Jordy de Bakker, Afke Vogelzang, Linda van Someren, Florian Zwagemaker, Dennis Schmitz, Annelies Kroneman, Karim Hajji, Ivo van Walle, Chantal Reusken
hCoV-19/Aruba/AW-RIVM-97438/2022	EPI_ISL_12550442	2022-04-01	South America	Aruba	Aruba	National Institute for Public Health and the Environment (RIVM)	National Institute for Public Health and the Environment (RIVM)	Adam Meijer, Harry Vennema, Dirk Eggink, Jeroen Cremer, Sharon van den Brink, Bas van der Veer, AnneMarie van den Brandt, Lisa Wijsman, Kim Freriks, Ryanne Jaarsma, Lynn Aarts, Sanne Bos, Jil Kocken, Jordy de Bakker, Afke Vogelzang, Linda van Someren, Florian Zwagemaker, Dennis Schmitz, Annelies Kroneman, Karim Hajji, Ivo van Walle, Chantal Reusken
hCoV-19/Aruba/AW-RIVM-97445/2022	EPI_ISL_12550448	2022-04-01	South America	Aruba	Aruba	National Institute for Public Health and the Environment (RIVM)	National Institute for Public Health and the Environment (RIVM)	Adam Meijer, Harry Vennema, Dirk Eggink, Jeroen Cremer, Sharon van den Brink, Bas van der Veer, AnneMarie van den Brandt, Lisa Wijsman, Kim Freriks, Ryanne Jaarsma, Lynn Aarts, Sanne Bos, Jil Kocken, Jordy de Bakker, Afke Vogelzang, Linda van Someren, Florian Zwagemaker, Dennis Schmitz, Annelies Kroneman, Karim Hajji, Ivo van Walle, Chantal Reusken
hCoV-19/Australia/NSW-ICPMR-33446/2022	EPI_ISL_14993497	2022-09-05	Oceania	Australia	New South Wales	Histopath Diagnostic Specialists	Institute Of Clinical Pathology And Medical Research (ICPMR), Westmead Hospital	Arnott A., Draper J., Gall M., Martinez E., Rockett R., Sintchenko V., on behalf of ICPMR
hCoV-19/Australia/NT-RDH-133/2022	EPI_ISL_10093242	2022-01-29	Oceania	Australia	Northern Territory	Territory Pathology	Territory Pathology	Dimitrios Menouhos
hCoV-19/Australia/QLD0x00DBF6/2022	EPI_ISL_11865583	2022-03-22	Oceania	Australia	Queensland	Pathology Queensland and Forensic Scientific Services	PHV-FSS	Son Nguyen on behalf of Q-PHIRE Genomics
hCoV-19/Australia/QLD0x00DCFA/2022	EPI_ISL_11941237	2022-03-22	Oceania	Australia	Queensland	Forensic and Scientific Services	Public Health Virology - Forensic and Scientific Services	Mitchell Sullivan on behalf of Q-PHIRE Genomics
hCoV-19/Australia/QLD0x01009A/2022	EPI_ISL_14021286	2022-07-08	Oceania	Australia	Queensland	Genomics for Life	PHV-FSS	Patricia Wolf on behalf of Q-PHIRE Genomics
hCoV-19/Australia/QLD0x010B6B/2022	EPI_ISL_14577299	2022-05-25	Oceania	Australia	Queensland	Queensland Medical Laboratories	Public Health Virology - Forensic and Scientific Services (PHV-FSS)	Patricia Wolf on behalf of Q-PHIRE Genomics
hCoV-19/Australia/SA235998/2022	EPI_ISL_15248798	2022-04-15	Oceania	Australia	South Australia	SA Pathology	SA Pathology	Caitlin Selway, Lex Leong, Lito Papanicolas, Mark Turra, Ivan Bastian
hCoV-19/Australia/SA295328/2022	EPI_ISL_13045901	2022-05-16	Oceania	Australia	South Australia	SA Pathology	SA Pathology	Caitlin Selway, Lex Leong, Chuan Kok Lim, Mark Turra, Ivan Bastian
hCoV-19/Australia/SA78398/2022	EPI_ISL_9222969	2022-01-18	Oceania	Australia	South Australia	SA Pathology	SA Pathology	Caitlin Selway, Lex Leong, Chuan Kok Lim, Mark Turra, Ivan Bastian
hCoV-19/Australia/TAS002581/2022	EPI_ISL_13718574	2022-06-23	Oceania	Australia	Tasmania	Royal Hobart Hospital	Royal Hobart Hospital	J Williamson, R Vanhaeften, J Maskell, C Atkinson, Dr. L Cooley, Dr. J Chua
hCoV-19/Australia/VIC48622/2022	EPI_ISL_12110898	2022-03-23	Oceania	Australia	Victoria	Microbiological Diagnostic Unit - Public Health Laboratory (MDU-PHL)	Microbiological Diagnostic Unit - Public Health Laboratory (MDU-PHL)	Seemann, T., Horan, K., Sherry, N.L.
hCoV-19/Australia/VIC65725/2022	EPI_ISL_13870452	2022-07-03	Oceania	Australia	Victoria	Microbiological Diagnostic Unit - Public Health Laboratory (MDU-PHL)	Microbiological Diagnostic Unit - Public Health Laboratory (MDU-PHL)	Seemann, T., Horan, K., Sherry, N.L.
hCoV-19/Australia/WA2282/2022	EPI_ISL_11448749	2022-03-20	Oceania	Australia	Western Australia	PathWest Laboratory Medicine WA	PathWest Laboratory Medicine WA Microbial Surveillance Unit	PathWest Laboratory Medicine WA Microbial Surveillance Unit
hCoV-19/Australia/WA4448/2022	EPI_ISL_13496636	2022-06-06	Oceania	Australia	Western Australia	PathWest Laboratory Medicine WA	PathWest Laboratory Medicine WA Microbial Surveillance Unit	PathWest Laboratory Medicine WA Microbial Surveillance Unit
hCoV-19/Australia/WA7356/2022	EPI_ISL_15125373	2022-09-07	Oceania	Australia	Western Australia	PathWest Laboratory Medicine WA, Queen Elizabeth II Medical Centre	PathWest Laboratory Medicine WA Microbial Surveillance Unit, Queen Elizabeth II Medical Center	PathWest Laboratory Medicine WA Microbial Surveillance Unit
hCoV-19/Austria/AGES-172828/2022	EPI_ISL_14515498	2022-06-08	Europe	Austria	Carinthia	Institut f. med. Mikrobiologie & Hygiene - Österr. AGES GmbH	Institut f. med. Mikrobiologie & Hygiene - Österr. AGES GmbH	Sabrina Posselt, Kathrin Lippert, Marion Blaschitz, Magdalena Purker, Florian Heger, Julia Klikovits, Julia Reichl, Michael Haslacher, Lukas Gamp, Patrick Hyden, Alexander Indra, Peter Hufnagl
hCoV-19/Austria/CeMM27398/2022	EPI_ISL_12144844	2022-03-21	Europe	Austria		Austrian Agency for Health and Food Safety (AGES)	Bergthaler laboratory, CeMM Research Center for Molecular Medicine of the Austrian Academy of Sciences	Lukas Endler, Anna Schedl, Fabian Amman, Petr Triska, Matthew Thornton, Michelle Chan, Alberto Alises, Michael Schuster, Christoph Bock, Andreas Bergthaler
hCoV-19/Austria/CeMM29569/2022	EPI_ISL_13087081	2022-05-13	Europe	Austria		Austrian Agency for Health and Food Safety (AGES)	Bergthaler laboratory, CeMM Research Center for Molecular Medicine of the Austrian Academy of Sciences	Lukas Endler, Anna Schedl, Fabian Amman, Petr Triska, Matthew Thornton, Michelle Chan, Alberto Alises, Michael Schuster, Christoph Bock, Andreas Bergthaler
hCoV-19/Austria/CeMM29599/2022	EPI_ISL_13087110	2022-05-09	Europe	Austria		Austrian Agency for Health and Food Safety (AGES)	Bergthaler laboratory, CeMM Research Center for Molecular Medicine of the Austrian Academy of Sciences	Lukas Endler, Anna Schedl, Fabian Amman, Petr Triska, Matthew Thornton, Michelle Chan, Alberto Alises, Michael Schuster, Christoph Bock, Andreas Bergthaler
hCoV-19/Austria/CeMM30191/2022	EPI_ISL_13340558	2022-05-24	Europe	Austria	Vorarlberg	Austrian Agency for Health and Food Safety (AGES)	Bergthaler laboratory, CeMM Research Center for Molecular Medicine of the Austrian Academy of Sciences	Lukas Endler, Anna Schedl, Fabian Amman, Petr Triska, Matthew Thornton, Michelle Chan, Alberto Alises, Michael Schuster, Christoph Bock, Andreas Bergthaler
hCoV-19/Austria/LB-R00055-S075/2022	EPI_ISL_9165883	2022-01-22	Europe	Austria	Vienna	Lifebrain Covid Labor GmbH	Lifebrain Covid Labor GmbH	Filip Sima, Alexandra Wagner, Anna Edermayr
hCoV-19/Austria/LB-R00083-S109/2022	EPI_ISL_13445701	2022-06-14	Europe	Austria	Vienna	Lifebrain Covid Labor GmbH	Lifebrain Covid Labor GmbH	Filip Sima, Alexandra Wagner, Kristina Bavrka Kolenc, Lucia Castello, So Jung Han, Anna Edermayr
hCoV-19/Austria/LB-R00083-S114/2022	EPI_ISL_13445706	2022-06-14	Europe	Austria	Vienna	Lifebrain Covid Labor GmbH	Lifebrain Covid Labor GmbH	Filip Sima, Alexandra Wagner, Kristina Bavrka Kolenc, Lucia Castello, So Jung Han, Anna Edermayr
hCoV-19/Austria/LB-R00087-S045/2022	EPI_ISL_13825936	2022-07-04	Europe	Austria	Vienna	Lifebrain Covid Labor GmbH	Lifebrain Covid Labor GmbH	Filip Sima, Alexandra Wagner, Kristina Bavrka Kolenc, Lucia Castello, Anna Edermayr
hCoV-19/Austria/LB-R00091-S033/2022	EPI_ISL_14063279	2022-07-20	Europe	Austria	Vienna	Lifebrain Covid Labor GmbH	Lifebrain Covid Labor GmbH	Filip Sima, Alexandra Wagner, Kristina Bavrka Kolenc, Lucia Castello, Anna Edermayr
hCoV-19/Austria/Medilab_1103/2022	EPI_ISL_14607973	2022-08-07	Europe	Austria	Salzburg	Dr. Mustafa, Dr. Richter Labor für medizinisch-chemische und mikrobiologische Diagnostik GmbH, Abteilung Molekularbiologie	Dr. Mustafa, Dr. Richter Labor für medizinisch-chemische und mikrobiologische Diagnostik GmbH, Abteilung Molekularbiologie	Alexander Gamisch, Maria Elisabeth Mustafa
hCoV-19/Austria/Medilab_1132/2022	EPI_ISL_14976237	2022-09-01	Europe	Austria	Salzburg	Dr. Mustafa, Dr. Richter Labor für medizinisch-chemische und mikrobiologische Diagnostik GmbH, Abteilung Molekularbiologie	Dr. Mustafa, Dr. Richter Labor für medizinisch-chemische und mikrobiologische Diagnostik GmbH, Abteilung Molekularbiologie	Alexander Gamisch, Maria Elisabeth Mustafa
hCoV-19/Austria/Medilab_943/2022	EPI_ISL_14404494	2022-07-22	Europe	Austria	Salzburg	Dr. Mustafa, Dr. Richter Labor für medizinisch-chemische und mikrobiologische Diagnostik GmbH, Abteilung Molekularbiologie	Dr. Mustafa, Dr. Richter Labor für medizinisch-chemische und mikrobiologische Diagnostik GmbH, Abteilung Molekularbiologie	Alexander Gamisch, Maria Elisabeth Mustafa
hCoV-19/Austria/MUW_1507115/2022	EPI_ISL_13328420	2022-04-06	Europe	Austria		Center for Virology	Center for Virology	Jeremy V. Camp, Irene Goerzer, Monika Redlberger-Fritz, Stephan W. Aberle
hCoV-19/Azerbaijan/un-ChVir28824/2022	EPI_ISL_15714256	2022-02-10	Europe	Azerbaijan		Xususi Tehlukeli Infeksiyalara Nezaret Merkezi	Charité Universitätsmedizin Berlin, Institut für Virologie	Victor M Corman, Barbara Mühlemann, Jörn Beheim-Schwarzbach, Dr Firuza Aliyeva, Inara Makayeva, Talitha Veith, Julia Schneider, Tobias Bleicker, Julia Tesch, Terry Jones, Christian Drosten
hCoV-19/Bahamas/21011-GMI/2022	EPI_ISL_19633709	2022-02-17	North America	The Bahamas		Reference Laboratory of the Ministry of Health Royal Victoria Gardens	Genomics and Proteomics Departament, Gorgas Memorial Institute For Health Studies	Indira Martins, Jessica Edwards, Marilda Siqueira, Abdiel Menacho, Oris Chavarria, Jessica Gondola, Ambar Moreno, Claudia Gonzalez V, Alexander A Martinez
hCoV-19/Bahamas/21480-GMI/2022	EPI_ISL_19633722	2022-05-09	North America	The Bahamas		Reference Laboratory of the Ministry of Health Royal Victoria Gardens	Genomics and Proteomics Departament, Gorgas Memorial Institute For Health Studies	Indira Martins, Jessica Edwards, Marilda Siqueira, Abdiel Menacho, Oris Chavarria, Jessica Gondola, Ambar Moreno, Claudia Gonzalez V, Alexander A Martinez
hCoV-19/Bahamas/22347-GMI/2022	EPI_ISL_19633741	2022-06-08	North America	The Bahamas		Reference Laboratory of the Ministry of Health Royal Victoria Gardens	Genomics and Proteomics Departament, Gorgas Memorial Institute For Health Studies	Indira Martins, Jessica Edwards, Marilda Siqueira, Abdiel Menacho, Oris Chavarria, Jessica Gondola, Ambar Moreno, Claudia Gonzalez V, Alexander A Martinez
hCoV-19/Bahrain/22020049251/2022	EPI_ISL_14063938	2022-01-24	Asia	Bahrain		Communicable Disease Laboratory, Public Health Directorate	Communicable Disease Laboratory, Public Health Directorate	Marhoon, A., AlHujairi, Z., AlTooq, M., Khamees, F., AlAnsari, W., AlAbbas, Z., Almoamen, G.
hCoV-19/Bahrain/22020263888_S74_L001/2022	EPI_ISL_15253275	2022-05-11	Asia	Bahrain		Communicable Disease Laboratory, Public Health Directorate	Communicable Disease Laboratory, Public Health Directorate	Marhoon, A., AlHujairi, Z., AlTooq, M., Khamees, F., AlAnsari, W., AlAbbas, Z., Almoamen, G.
hCoV-19/Bahrain/22020365294/2022	EPI_ISL_15252009	2022-07-12	Asia	Bahrain		Communicable Disease Laboratory, Public Health Directorate	Communicable Disease Laboratory, Public Health Directorate	Marhoon, A., AlHujairi, Z., AlTooq, M., Khamees, F., AlAnsari, W., AlAbbas, Z., Almoamen, G.
hCoV-19/Bahrain/22270019603/2022	EPI_ISL_15251670	2022-07-28	Asia	Bahrain		Communicable Disease Laboratory, Public Health Directorate	Communicable Disease Laboratory, Public Health Directorate	Marhoon, A., AlHujairi, Z., AlTooq, M., Khamees, F., AlAnsari, W., AlAbbas, Z., Almoamen, G.
hCoV-19/Bahrain/22350054806/2022	EPI_ISL_15251727	2022-08-02	Asia	Bahrain		Communicable Disease Laboratory, Public Health Directorate	Communicable Disease Laboratory, Public Health Directorate	Marhoon, A., AlHujairi, Z., AlTooq, M., Khamees, F., AlAnsari, W., AlAbbas, Z., Almoamen, G.
hCoV-19/Bahrain/22390040607/2022	EPI_ISL_15251733	2022-08-02	Asia	Bahrain		Communicable Disease Laboratory, Public Health Directorate	Communicable Disease Laboratory, Public Health Directorate	Marhoon, A., AlHujairi, Z., AlTooq, M., Khamees, F., AlAnsari, W., AlAbbas, Z., Almoamen, G.
hCoV-19/Bahrain/22690045744/2022	EPI_ISL_15251056	2022-04-02	Asia	Bahrain		Communicable Disease Laboratory, Public Health Directorate	Communicable Disease Laboratory, Public Health Directorate	Marhoon, A., AlHujairi, Z., AlTooq, M., Khamees, F., AlAnsari, W., AlAbbas, Z., Almoamen, G.
hCoV-19/Bahrain/22690051061_S13_L001/2022	EPI_ISL_15253349	2022-05-05	Asia	Bahrain		Communicable Disease Laboratory, Public Health Directorate	Communicable Disease Laboratory, Public Health Directorate	Marhoon, A., AlHujairi, Z., AlTooq, M., Khamees, F., AlAnsari, W., AlAbbas, Z., Almoamen, G.
hCoV-19/Bahrain/22920316816_S59_L001/2022	EPI_ISL_15253386	2022-04-30	Asia	Bahrain		Communicable Disease Laboratory, Public Health Directorate	Communicable Disease Laboratory, Public Health Directorate	Marhoon, A., AlHujairi, Z., AlTooq, M., Khamees, F., AlAnsari, W., AlAbbas, Z., Almoamen, G.
hCoV-19/Bahrain/22920357386/2022	EPI_ISL_15252266	2022-06-15	Asia	Bahrain		Communicable Disease Laboratory, Public Health Directorate	Communicable Disease Laboratory, Public Health Directorate	Marhoon, A., AlHujairi, Z., AlTooq, M., Khamees, F., AlAnsari, W., AlAbbas, Z., Almoamen, G.
hCoV-19/Bahrain/22920426169/2022	EPI_ISL_15251667	2022-08-01	Asia	Bahrain		Communicable Disease Laboratory, Public Health Directorate	Communicable Disease Laboratory, Public Health Directorate	Marhoon, A., AlHujairi, Z., AlTooq, M., Khamees, F., AlAnsari, W., AlAbbas, Z., Almoamen, G.
hCoV-19/Bahrain/Bahrain/22970240135/2022	EPI_ISL_15252387	2022-06-12	Asia	Bahrain		Communicable Disease Laboratory, Public Health Directorate	Communicable Disease Laboratory, Public Health Directorate	Marhoon, A., AlHujairi, Z., AlTooq, M., Khamees, F., AlAnsari, W., AlAbbas, Z., Almoamen, G.
hCoV-19/Bahrain/R65902256354/2022	EPI_ISL_15254259	2022-02-25	Asia	Bahrain		Communicable Disease Laboratory, Public Health Directorate	Communicable Disease Laboratory, Public Health Directorate	Marhoon, A., AlHujairi, Z., AlTooq, M., Khamees, F., AlAnsari, W., AlAbbas, Z., Almoamen, G.
hCoV-19/Bangladesh/CHRF-1300/2022	EPI_ISL_15037436	2022-07-23	Asia	Bangladesh	Dhaka	Child Health Research Foundation	Child Health Research Foundation	CHRF Bangladesh Genomics Team
hCoV-19/Bangladesh/CHRF-1301/2022	EPI_ISL_15037437	2022-07-22	Asia	Bangladesh	Dhaka	Child Health Research Foundation	Child Health Research Foundation	CHRF Bangladesh Genomics Team
hCoV-19/Bangladesh/CHRF-1303/2022	EPI_ISL_15037435	2022-07-23	Asia	Bangladesh	Dhaka	Child Health Research Foundation	Child Health Research Foundation	CHRF Bangladesh Genomics Team
hCoV-19/Bangladesh/icddrb-GSB03-242/2022	EPI_ISL_11204835	2022-03-03	Asia	Bangladesh	Dhaka	Virology Laboratory, International Centre for Diarrhoeal Disease Research, Bangladesh (ICDDR,B)	Virology Laboratory, International Centre for Diarrhoeal Disease Research, Bangladesh (ICDDR,B)	Mohammad Jubair, Md. Shaheen Alam, Md. Yeasir Karim, Mohammad Enayet Hossain, Mohammed Ziaur Rahman, Mustafizur Rahman
hCoV-19/Bangladesh/icddrb-GSB06-191/2022	EPI_ISL_13408122	2022-05-22	Asia	Bangladesh	Cox's Bazar	Cox's Bazar Medical College, Cox's Bazar	Virology Laboratory, International Centre for Diarrhoeal Disease Research, Bangladesh (ICDDR,B)	Mohammad Jubair, Shahriar Islam, Muttasim Billaha, Md. Shaheen Alam, Md. Yeasir Karim, Anupam Barua, Manjur Hossain Khan, Senjuti Saha, Hassan Afrad, Mohammed Ziaur Rahman, Mohammad Enayet Hossain, Razib Mazumder, Mohammad Shahidul Islam, Ahmed Nawsher Alam, ASM Alamgir, Mahbubur Rahman, Mustafizur Rahman, Dinesh Mondal, Samir Kumar Saha, Tahmina Shirin, Firdausi Qadri
hCoV-19/Bangladesh/icddrb-GSB12-080/2022	EPI_ISL_10315955	2022-01-17	Asia	Bangladesh	Bagerhat	Khulna Medical College, Khulna	Virology Laboratory, International Centre for Diarrhoeal Disease Research, Bangladesh (ICDDR,B)	Md. Shaheen Alam, Md. Yeasir Karim, Shovan Basak Moon, Araf Mahmud, Shahnaz Pervin, Manjur Hossain Khan, Senjuti Saha, Hassan Afrad, Mohammed Ziaur Rahman, Mohammad Jubair, Mohammad Enayet Hossain, Razib Mazumder, Mohammad Shahidul Islam, Ahmed Nawsher Alam, ASM Alamgir, Mahbubur Rahman, Mustafizur Rahman, Dinesh Mondal, Samir Kumar Saha, Tahmina Shirin, Firdausi Qadri
hCoV-19/Bangladesh/icddrb-GSB12-089/2022	EPI_ISL_10315958	2022-01-30	Asia	Bangladesh	Khulna	Khulna Medical College, Khulna	Virology Laboratory, International Centre for Diarrhoeal Disease Research, Bangladesh (ICDDR,B)	Md. Shaheen Alam, Md. Yeasir Karim, Shovan Basak Moon, Araf Mahmud, Shahnaz Pervin, Manjur Hossain Khan, Senjuti Saha, Hassan Afrad, Mohammed Ziaur Rahman, Mohammad Jubair, Mohammad Enayet Hossain, Razib Mazumder, Mohammad Shahidul Islam, Ahmed Nawsher Alam, ASM Alamgir, Mahbubur Rahman, Mustafizur Rahman, Dinesh Mondal, Samir Kumar Saha, Tahmina Shirin, Firdausi Qadri
hCoV-19/Bangladesh/icddrb-GSB14-267/2022	EPI_ISL_13408129	2022-05-08	Asia	Bangladesh	Bogra	Shaheed Ziaur Rahman Medical College, Bogura	Virology Laboratory, International Centre for Diarrhoeal Disease Research, Bangladesh (ICDDR,B)	Mohammad Jubair, Shahriar Islam, Muttasim Billaha, Md. Shaheen Alam, Md. Yeasir Karim, Mohsina Alam Shaheed, Manjur Hossain Khan, Senjuti Saha, Hassan Afrad, Mohammed Ziaur Rahman, Mohammad Enayet Hossain, Razib Mazumder, Mohammad Shahidul Islam, Ahmed Nawsher Alam, ASM Alamgir, Mahbubur Rahman, Mustafizur Rahman, Dinesh Mondal, Samir Kumar Saha, Tahmina Shirin, Firdausi Qadri
hCoV-19/Bangladesh/icddrb-GSB14-270/2022	EPI_ISL_13408131	2022-05-18	Asia	Bangladesh	Bogra	Shaheed Ziaur Rahman Medical College, Bogura	Virology Laboratory, International Centre for Diarrhoeal Disease Research, Bangladesh (ICDDR,B)	Mohammad Jubair, Shahriar Islam, Muttasim Billaha, Md. Shaheen Alam, Md. Yeasir Karim, Mohsina Alam Shaheed, Manjur Hossain Khan, Senjuti Saha, Hassan Afrad, Mohammed Ziaur Rahman, Mohammad Enayet Hossain, Razib Mazumder, Mohammad Shahidul Islam, Ahmed Nawsher Alam, ASM Alamgir, Mahbubur Rahman, Mustafizur Rahman, Dinesh Mondal, Samir Kumar Saha, Tahmina Shirin, Firdausi Qadri
hCoV-19/Bangladesh/icddrb-SF417/2022	EPI_ISL_11204844	2022-03-03	Asia	Bangladesh	Dhaka	Virology Laboratory, International Centre for Diarrhoeal Disease Research, Bangladesh (ICDDR,B)	Virology Laboratory, International Centre for Diarrhoeal Disease Research, Bangladesh (ICDDR,B)	Mohammad Jubair, Md. Shaheen Alam, Md. Yeasir Karim, Mohammad Enayet Hossain, Mohammed Ziaur Rahman, Mustafizur Rahman
hCoV-19/Bangladesh/icddrb-TND-04-1588/2022	EPI_ISL_13574276	2022-06-08	Asia	Bangladesh	Dhaka	International Centre for Diarrhoeal Disease Research, Bangladesh (icddr,b)	icddr,b-ideSHi Genomics Lab	Hamza O, Hossain M, Afrad MH, Khanam F, Islam T, Bhuyian TR, Shirin T, Firdausi Qadri
hCoV-19/Bangladesh/icddrb-TND-05-0426/2022	EPI_ISL_9456604	2022-01-08	Asia	Bangladesh	Rajshahi	International Centre for Diarrhoeal Disease Research, Bangladesh (icddr,b)	icddr,b-IEDCR-ideSHi Genomics Lab	Afrad MH, Khanam F, Islam T, Hamza O, Mohabbat Hossian, Manjur Hossain Khan, Bhuyian TR, Tahmina Shirin, Firdausi Qadri
hCoV-19/Bangladesh/icddrb-TND-05-0475/2022	EPI_ISL_12609820	2022-01-19	Asia	Bangladesh	Dhaka	International Centre for Diarrhoeal Disease Research, Bangladesh (icddr,b)	icddr,b-ideSHi Genomics Lab	Afrad MH, Khanam F, Islam T, Hamza O, Bhuyian TR, Firdausi Qadri
hCoV-19/Bangladesh/IEDCR-CVRN-109/2022	EPI_ISL_14869960	2022-05-24	Asia	Bangladesh	Chattogram	Institute of Epidemiology, Disease Control and Research (IEDCR)	Institute of Epidemiology, Disease Control and Research (IEDCR)	Manjur Hossain Khan, Ahmed Nawsher Alam, Rezowana Mannan, Nandita Banik, Barnali Sen, Awlad Hossain, Laxman Karmaker, Sharmin Sultana, Tahmina Shirin
hCoV-19/Bangladesh/IEDCR-GSB01-338/2022	EPI_ISL_12785411	2022-04-06	Asia	Bangladesh	Dhaka	Institute of Epidemiology, Disease Control and Research (IEDCR)	Institute of Epidemiology, Disease Control and Research (IEDCR)	Rezowana Mannan, Awlad Hossain, Nandita Banik, Manjur Hossain Khan, Senjuti Saha, Hassan Afrad, Mohammed Ziaur Rahman, Mohammad Jubair, Mohammad Enayet Hossain, Razib Mazumder, Mohammad Shahidul Islam, Ahmed Nawsher Alam, ASM Alamgir, Mahbubur Rahman, Mustafizur Rahman, Dinesh Mondal, Samir Kumar Saha, Tahmina Shirin, Firdausi Qadri
hCoV-19/Bangladesh/IEDCR-IBSGH-038/2022	EPI_ISL_14869985	2022-06-19	Asia	Bangladesh	Dhaka	Institute of Epidemiology, Disease Control and Research (IEDCR)	Institute of Epidemiology, Disease Control and Research (IEDCR)	Manjur Hossain Khan, Ahmed Nawsher Alam, Rezowana Mannan, Nandita Banik, Barnali Sen, Awlad Hossain, Laxman Karmaker, Sharmin Sultana, Tahmina Shirin
hCoV-19/Bangladesh/IEDCR-ideSHi-GSB01-276/2022	EPI_ISL_10549666	2022-02-05	Asia	Bangladesh	Dhaka	Institute of Epidemiology, Disease Control and Research (IEDCR)	IEDCR	Syed Muktadir Al Sium, Saiful Alam Shanto, Awlad Hossain, Manjur Hossain Khan, Senjuti Saha, Hassan Afrad, Mohammed Ziaur Rahman, Mohammad Jubair, Mohammad Enayet Hossain, Razib Mazumder, Mohammad Shahidul Islam, Ahmed Nawsher Alam, ASM Alamgir, Mahbubur Rahman, Mustafizur Rahman, Dinesh Mondal, Samir Kumar Saha, Tahmina Shirin, Firdausi Qadri
hCoV-19/Bangladesh/IEDCR-ideSHi-GSB17-122/2022	EPI_ISL_10549674	2022-02-05	Asia	Bangladesh	Chattogram	Rangamati Medical College	IEDCR	Syed Muktadir Al Sium, Saiful Alam Shanto, Awlad Hossain, Shiny Talukder, Manjur Hossain Khan, Senjuti Saha, Hassan Afrad, Mohammed Ziaur Rahman, Mohammad Jubair, Mohammad Enayet Hossain, Razib Mazumder, Mohammad Shahidul Islam, Ahmed Nawsher Alam, ASM Alamgir, Mahbubur Rahman, Mustafizur Rahman, Dinesh Mondal, Samir Kumar Saha, Tahmina Shirin, Firdausi Qadri
hCoV-19/Barbados/142980/2022	EPI_ISL_13446646	2022-05-05	North America	Barbados		Best-dos Santos Public Health Lab	CARPHA	Carlos Rampersad on behalf of CARPHA
hCoV-19/Barbados/142986/2022	EPI_ISL_13446652	2022-05-08	North America	Barbados		Best-dos Santos Public Health Lab	CARPHA	Carlos Rampersad on behalf of CARPHA
hCoV-19/Barbados/142989/2022	EPI_ISL_13446655	2022-05-11	North America	Barbados		Best-dos Santos Public Health Lab	CARPHA	Carlos Rampersad on behalf of CARPHA
hCoV-19/Barbados/150822/2022	EPI_ISL_14440631	2022-06-26	North America	Barbados		Best-dos Santos Public Health Lab	CARPHA	Carlos Rampersad on behalf of CARPHA
hCoV-19/Barbados/150849/2022	EPI_ISL_14440636	2022-06-27	North America	Barbados		Best-dos Santos Public Health Lab	CARPHA	Carlos Rampersad on behalf of CARPHA
hCoV-19/Barbados/153208/2022	EPI_ISL_14823833	2022-07-08	North America	Barbados		Best-dos Santos Public Health Lab	CARPHA	Nikhella Winter on behalf of CARPHA
hCoV-19/Barbados/153217/2022	EPI_ISL_14823841	2022-07-11	North America	Barbados		Best-dos Santos Public Health Lab	CARPHA	Nikhella Winter on behalf of CARPHA
hCoV-19/Barbados/153235/2022	EPI_ISL_14823856	2022-07-25	North America	Barbados		Best-dos Santos Public Health Lab	CARPHA	Nikhella Winter on behalf of CARPHA
hCoV-19/Beijing/BJCDC-1143/2022	EPI_ISL_16614231	2022-05-14	Asia	China	Beijing	Beijing Center for Disease Control and Prevention	Beijing Center for Disease Control and Prevention	Zhaomin Feng, Hui Xu, Bing Lyu, Fu Li, Shuo Ren, Daitao Zhang, Quanyi Wang
hCoV-19/Beijing/BJCDC-1460/2022	EPI_ISL_16614490	2022-05-29	Asia	China	Beijing	Beijing Center for Disease Control and Prevention	Beijing Center for Disease Control and Prevention	Zhaomin Feng, Hui Xu, Bing Lyu, Fu Li, Shuo Ren, Daitao Zhang, Quanyi Wang
hCoV-19/Beijing/BJCDC-1565/2022	EPI_ISL_16614541	2022-06-04	Asia	China	Beijing	Beijing Center for Disease Control and Prevention	Beijing Center for Disease Control and Prevention	Fu Li, Bing Lyu, Jiachen Zhao, Yimeng Liu, Ying Huang, Hanqiu Yan, Daitao Zhang, Qaunyi Wang
hCoV-19/Beijing/BJCDC-1651/2022	EPI_ISL_16633961	2022-06-13	Asia	China	Beijing	Beijing Center for Disease Control and Prevention	Beijing Center for Disease Control and Prevention	Yang Pan, Zhichao Liang, Hui Xu, Zhaomin Feng, Daitao Zhang, Quanyi Wang
hCoV-19/Beijing/BJCDC-1675/2022	EPI_ISL_16633988	2022-06-16	Asia	China	Beijing	Beijing Center for Disease Control and Prevention	Beijing Center for Disease Control and Prevention	Fu Li, Bing Lyu, Jiachen Zhao, Yimeng Liu, Ying Huang, Hanqiu Yan, Daitao Zhang, Qaunyi Wang
hCoV-19/Beijing/BJCDC-1789/2022	EPI_ISL_16614717	2022-08-02	Asia	China	Beijing	Beijing Center for Disease Control and Prevention	Beijing Center for Disease Control and Prevention	Zhaomin Feng, Hui Xu, Bing Lyu, Fu Li, Shuo Ren, Daitao Zhang, Quanyi Wang
hCoV-19/Beijing/BJCDC-1862/2022	EPI_ISL_16634000	2022-08-12	Asia	China	Beijing	Beijing Center for Disease Control and Prevention	Beijing Center for Disease Control and Prevention	Yang Pan, Zhichao Liang, Hui Xu, Zhaomin Feng, Daitao Zhang, Quanyi Wang
hCoV-19/Beijing/BJCDC-1925/2022	EPI_ISL_16634067	2022-08-17	Asia	China	Beijing	Beijing Center for Disease Control and Prevention	Beijing Center for Disease Control and Prevention	Fu Li, Bing Lyu, Jiachen Zhao, Yimeng Liu, Ying Huang, Hanqiu Yan, Daitao Zhang, Qaunyi Wang
hCoV-19/Beijing/BJCDC-2055/2022	EPI_ISL_16634181	2022-09-09	Asia	China	Beijing	Beijing Center for Disease Control and Prevention	Beijing Center for Disease Control and Prevention	Fu Li, Bing Lyu, Jiachen Zhao, Yimeng Liu, Ying Huang, Hanqiu Yan, Daitao Zhang, Qaunyi Wang
hCoV-19/Beijing/BJCDC-2084/2022	EPI_ISL_16634194	2022-09-11	Asia	China	Beijing	Beijing Center for Disease Control and Prevention	Beijing Center for Disease Control and Prevention	Yang Pan, Zhichao Liang, Hui Xu, Zhaomin Feng, Daitao Zhang, Quanyi Wang
hCoV-19/Beijing/BJCDC-342/2022	EPI_ISL_16610213	2022-02-23	Asia	China	Beijing	Beijing Center for Disease Control and Prevention	Beijing Center for Disease Control and Prevention	Yang Pan, Zhichao Liang, Hui Xu, Zhaomin Feng, Daitao Zhang, Quanyi Wang
hCoV-19/Beijing/BJCDC-399/2022	EPI_ISL_13858967	2022-02-27	Asia	China	Beijing	Beijing Center for Disease Control and Prevention	Beijing Center for Disease Control and Prevention	Yang Pan, Zhichao liang, Renshuo, Jiachen Zhao, Daitao Zhang, Peng Yang, Quanyi Wang
hCoV-19/Beijing/BJCDC-458/2022	EPI_ISL_13859000	2022-03-05	Asia	China	Beijing	Beijing Center for Disease Control and Prevention	Beijing Center for Disease Control and Prevention	Lingyu Shen, Shujuan Cui, Yang Pan, Ying Huang, Weihong Li, Daitao Zhang, Peng Yang, Quanyi Wang
hCoV-19/Beijing/BJCDC-685/2022	EPI_ISL_16610378	2022-04-25	Asia	China	Beijing	Beijing Center for Disease Control and Prevention	Beijing Center for Disease Control and Prevention	Fu Li, Bing Lyu, Jiachen Zhao, Yimeng Liu, Ying Huang, Hanqiu Yan, Daitao Zhang, Qaunyi Wang
hCoV-19/Beijing/BJCDC-794/2022	EPI_ISL_16610460	2022-04-28	Asia	China	Beijing	Beijing Center for Disease Control and Prevention	Beijing Center for Disease Control and Prevention	Fu Li, Bing Lyu, Jiachen Zhao, Yimeng Liu, Ying Huang, Hanqiu Yan, Daitao Zhang, Qaunyi Wang
hCoV-19/Belarus/BR-CRIE-7740896130/2022	EPI_ISL_12413441	2022-02-12	Europe	Belarus	Brest	The Republican Research and Practical Center for Epidemiology and Microbiology (RRPCEM)	Group of Genomics and Postgenomic Technologies of Central Research Institute of Epidemiology	Gasich Elena, Bulda Kirill, Drozd Alina, Vladimir Gorbunov, Smirnova Y.S., Saenko V.V., Nadtoka M.I., Borisova N.I., Budkina A.Y., Kotov I.A., Kolesnikov A.A., Selezov S.Y., Roev G.V., Svetlichnyj D.V., Vyhodceva A.V., Marakulina D.A., Khafizov K.F., Kondrasheva L.Y., Akimkin V.G.
hCoV-19/Belarus/HM-CRIE-7740894292/2022	EPI_ISL_12413378	2022-01-28	Europe	Belarus	Minsk	The Republican Research and Practical Center for Epidemiology and Microbiology (RRPCEM)	Group of Genomics and Postgenomic Technologies of Central Research Institute of Epidemiology	Gasich Elena, Bulda Kirill, Drozd Alina, Vladimir Gorbunov, Smirnova Y.S., Saenko V.V., Nadtoka M.I., Borisova N.I., Budkina A.Y., Kotov I.A., Kolesnikov A.A., Selezov S.Y., Roev G.V., Svetlichnyj D.V., Vyhodceva A.V., Marakulina D.A., Khafizov K.F., Kondrasheva L.Y., Akimkin V.G.
hCoV-19/Belarus/MI-CRIE-7740895737/2022	EPI_ISL_12413431	2022-02-15	Europe	Belarus	Minsk Region	The Republican Research and Practical Center for Epidemiology and Microbiology (RRPCEM)	Group of Genomics and Postgenomic Technologies of Central Research Institute of Epidemiology	Gasich Elena, Bulda Kirill, Drozd Alina, Vladimir Gorbunov, Smirnova Y.S., Saenko V.V., Nadtoka M.I., Borisova N.I., Budkina A.Y., Kotov I.A., Kolesnikov A.A., Selezov S.Y., Roev G.V., Svetlichnyj D.V., Vyhodceva A.V., Marakulina D.A., Khafizov K.F., Kondrasheva L.Y., Akimkin V.G.
hCoV-19/Belgium/CHUNamur14221408/2022	EPI_ISL_13804425	2022-07-04	Europe	Belgium	Namur	CHU UCL Namur, Avenue G. Thérasse 1, 5530 Yvoir, Belgium	Plateforme de testing Namuroise	Drugmand Jonathan; Maschietto Céline; Renguet Edith; Otto Gaetan; Denis Olivier; Degosserie Jonathan; Mullier François
hCoV-19/Belgium/Jessa_11-2235-004699/2022	EPI_ISL_14863183	2022-09-02	Europe	Belgium	Limburg	Jessa	Jessa	Laura Vanstraelen et al. on behalf of the Jessa_cmdLab
hCoV-19/Belgium/rega-44916/2022	EPI_ISL_14732908	2022-08-01	Europe	Belgium	Leuven	KU Leuven, Rega Institute, Clinical and Epidemiological Virology	KU Leuven, Rega Institute, Clinical and Epidemiological Virology	Tony Wawina-Bokalanga, Anne-Sophie Logist, Bram Van Holm, Robbe Sinnesael, Jens Verlinden, Levi Ysebaert, Bert Vanmechelen, Piet Maes
hCoV-19/Belgium/rega-45057/2022	EPI_ISL_14733089	2022-08-09	Europe	Belgium	Sint-Gillis-Waas	KU Leuven, Rega Institute, Clinical and Epidemiological Virology	KU Leuven, Rega Institute, Clinical and Epidemiological Virology	Tony Wawina-Bokalanga, Anne-Sophie Logist, Bram Van Holm, Robbe Sinnesael, Jens Verlinden, Levi Ysebaert, Bert Vanmechelen, Piet Maes
hCoV-19/Belgium/UGent-3546/2022	EPI_ISL_13051827	2022-03-12	Europe	Belgium	Aalst	Lab voor klinische biologie	Lab voor klinische biologie	May-Linh Truong, Hannelore Hamerlinck, Bruno Verhasselt
hCoV-19/Belgium/ULB-IBC_CV8429270795/2022	EPI_ISL_10335231	2022-02-11	Europe	Belgium		National Platform bis COVID ULB-IBC	National Platform bis COVID ULB-IBC	Ricardo De Mendonça, Marie-Luce Delforge, Arnaud Marchant, Coralie Henin, Benoit Haerlingen
hCoV-19/Belgium/ULG-26023/2022	EPI_ISL_12373317	2022-04-25	Europe	Belgium		Department of Clinical Microbiology	GIGA Medical Genomics	Keith Durkin, Maria Artesi, Nathalie Renotte, Nadine Cambisano, Sébastien Bontems, Cécile Meex, Claire Gourzonès, Olivier Ek, Laurent Gillet, Marie-Pierre Hayette, Vincent Bours
hCoV-19/Belgium/ULG-27302/2022	EPI_ISL_13883323	2022-07-01	Europe	Belgium	Brussels-Capital Region	University of Liège COVID-19 testing center	GIGA Medical Genomics	Keith Durkin, Maria Artesi, Nathalie Renotte, Nadine Cambisano, Sébastien Bontems, Cécile Meex, Claire Gourzonès, Olivier Ek, Laurent Gillet, Marie-Pierre Hayette, Vincent Bours
hCoV-19/Belgium/UZA-UA-65578373/2022	EPI_ISL_12561208	2022-05-01	Europe	Belgium		Algemeen Medisch Labo	Labo Klinische Biologie, UZA	Jasmine Coppens, Marie Le Mercier, Kathleen Holemans, Ines Verbesselt, Silke Liers, Basil Britto Xavier, Christine Lammens, Veerle Matheeussen, Herman Goossens
hCoV-19/Belgium/UZA-UA-CV8336621954/2022	EPI_ISL_9479658	2022-01-23	Europe	Belgium		Platform BIS UZA/UAntwerpen	Labo Klinische Biologie, UZA	Jasmine Coppens, Marie Le Mercier, Kathleen Holemans, Ines Verbesselt, Basil Britto Xavier, Christine Lammens, Veerle Matheeussen, Herman Goossens
hCoV-19/Belgium/UZA-UA-CV8522610865/2022	EPI_ISL_13202254	2022-06-01	Europe	Belgium	Borgerhout	Platform BIS UZA/UAntwerpen	Labo Klinische Biologie, UZA	Jasmine Coppens, Marie Le Mercier, Kathleen Holemans, Ines Verbesselt, Silke Liers, Basil Britto Xavier, Christine Lammens, Veerle Matheeussen, Herman Goossens
hCoV-19/Belgium/ZNA_25420139/2022	EPI_ISL_12983345	2022-05-17	Europe	Belgium	Anwerpen	Klinisch Laboratorium ZNA	Klinisch Laboratorium ZNA	Verstrepen et al.
hCoV-19/Belize/CML-510/2022	EPI_ISL_13766659	2022-03-30	North America	Belize	Belize	Central Medical Laboratory	Central Medical Laboratory	Roberto Melendez, Kaylyn Habet, Alexander Kneubehl, Sarah Gunter, Shannon Ronca, Allison Lino, Adrianna Maliga, Russell Manzanero, Gerhaldine Morazan, Kristy Murray, Aldo Sosa
hCoV-19/Belize/CML-520/2022	EPI_ISL_13855629	2022-02-25	North America	Belize	Cayo	Central Medical Laboratory	Central Medical Laboratory	Roberto Melendez, Kaylyn Habet, Alexander Kneubehl, Sarah Gunter, Shannon Ronca, Allison Lino, Adrianna Maliga, Russell Manzanero, Gerhaldine Morazan, Kristy Murray, Aldo Sosa
hCoV-19/Belize/CML-524/2022	EPI_ISL_13855632	2022-02-24	North America	Belize	Belize	Central Medical Laboratory	Central Medical Laboratory	Roberto Melendez, Kaylyn Habet, Alexander Kneubehl, Sarah Gunter, Shannon Ronca, Allison Lino, Adrianna Maliga, Russell Manzanero, Gerhaldine Morazan, Kristy Murray, Aldo Sosa
hCoV-19/Belize/CML-526/2022	EPI_ISL_13855634	2022-02-25	North America	Belize	Belize	Central Medical Laboratory	Central Medical Laboratory	Roberto Melendez, Kaylyn Habet, Alexander Kneubehl, Sarah Gunter, Shannon Ronca, Allison Lino, Adrianna Maliga, Russell Manzanero, Gerhaldine Morazan, Kristy Murray, Aldo Sosa
hCoV-19/Belize/CML-532/2022	EPI_ISL_13855640	2022-03-09	North America	Belize	Toledo	Central Medical Laboratory	Central Medical Laboratory	Roberto Melendez, Kaylyn Habet, Alexander Kneubehl, Sarah Gunter, Shannon Ronca, Allison Lino, Adrianna Maliga, Russell Manzanero, Gerhaldine Morazan, Kristy Murray, Aldo Sosa
hCoV-19/Belize/CML-536/2022	EPI_ISL_13855644	2022-03-16	North America	Belize	Belize	Central Medical Laboratory	Central Medical Laboratory	Roberto Melendez, Kaylyn Habet, Alexander Kneubehl, Sarah Gunter, Shannon Ronca, Allison Lino, Adrianna Maliga, Russell Manzanero, Gerhaldine Morazan, Kristy Murray, Aldo Sosa
hCoV-19/Belize/CML-544/2022	EPI_ISL_14048056	2022-05-04	North America	Belize	Belize	Central Medical Laboratory	Central Medical Laboratory	Roberto Melendez, Kaylyn Habet, Alexander Kneubehl, Sarah Gunter, Shannon Ronca, Allison Lino, Adrianna Maliga, Russell Manzanero, Gerhaldine Morazan, Kristy Murray, Aldo Sosa
hCoV-19/Belize/CML-616/2022	EPI_ISL_14152566	2022-05-30	North America	Belize	Cayo	Central Medical Laboratory	Central Medical Laboratory	Roberto Melendez, Kaylyn Habet, Alexander Kneubehl, Sarah Gunter, Shannon Ronca, Allison Lino, Adrianna Maliga, Russell Manzanero, Gerhaldine Morazan, Kristy Murray, Aldo Sosa
hCoV-19/Belize/CML-638/2022	EPI_ISL_14312839	2022-06-13	North America	Belize	Cayo	Central Medical Laboratory	Central Medical Laboratory	Roberto Melendez, Alexander Kneubehl, Sarah Gunter, Shannon Ronca, Allison Lino, Adrianna Maliga, Russell Manzanero, Gerhaldine Morazan, Kristy Murray, Aldo Sosa
hCoV-19/Belize/CML-670/2022	EPI_ISL_14578823	2022-07-05	North America	Belize	Toledo	Central Medical Laboratory	Central Medical Laboratory	Roberto Melendez, Kaylyn Habet, Alexander Kneubehl, Sarah Gunter, Shannon Ronca, Allison Lino, Adrianna Maliga, Russell Manzanero, Gerhaldine Morazan, Kristy Murray, Aldo Sosa
hCoV-19/Belize/CML-691/2022	EPI_ISL_14578843	2022-07-06	North America	Belize	Cayo	Central Medical Laboratory	Central Medical Laboratory	Roberto Melendez, Kaylyn Habet, Alexander Kneubehl, Sarah Gunter, Shannon Ronca, Allison Lino, Adrianna Maliga, Russell Manzanero, Gerhaldine Morazan, Kristy Murray, Aldo Sosa
hCoV-19/Belize/CML-710/2022	EPI_ISL_15397473	2022-07-18	North America	Belize	Cayo	Central Medical Laboratory	Central Medical Laboratory	Roberto Melendez, Kaylyn Habet, Alexander Kneubehl, Sarah Gunter, Shannon Ronca, Allison Lino, Adrianna Maliga, Russell Manzanero, Gerhaldine Morazan, Kristy Murray, Aldo Sosa
hCoV-19/Benin/BJ-786091/2022	EPI_ISL_15939930	2022-05-23	Africa	Benin	Littoral	Laboratoire des Fièvres Hémorragiques et Virales	Laboratoire des Fièvres Hémorragiques et Virales	Yadouleton Anges, Keke René, Dossou Ange, Adéwumi Praise, Kissira Islamiath, Tchibozo Carine, Hounkanrin Gildas, Badou Yvette, Sohou Stéphane, Chabi Nari Ramaliatou, Quenum Olga, Houndonougbo Antoine, Dansi Soclo Flocas, Hounkpatin Benjamin
hCoV-19/Benin/BJ-792562/2022	EPI_ISL_15939921	2022-06-12	Africa	Benin	Littoral	Laboratoire des Fièvres Hémorragiques et Virales	Laboratoire des Fièvres Hémorragiques et Virales	Yadouleton Anges, Keke René, Dossou Ange, Adéwumi Praise, Kissira Islamiath, Tchibozo Carine, Hounkanrin Gildas, Badou Yvette, Sohou Stéphane, Chabi Nari Ramaliatou, Quenum Olga, Houndonougbo Antoine, Dansi Soclo Flocas, Hounkpatin Benjamin
hCoV-19/Bermuda/153672/2022	EPI_ISL_14824142	2022-04-29	North America	Bermuda		Department of Health	CARPHA	Nikhella Winter on behalf of CARPHA
hCoV-19/Bermuda/153697/2022	EPI_ISL_14824140	2022-08-01	North America	Bermuda		Department of Health	CARPHA	Nikhella Winter on behalf of CARPHA
hCoV-19/Bermuda/153701/2022	EPI_ISL_14824141	2022-08-01	North America	Bermuda		Department of Health	CARPHA	Nikhella Winter on behalf of CARPHA
hCoV-19/Bermuda/WR-NYGC-JULY-15288-OMWW755/2022	EPI_ISL_14769801	2022-07-01	North America	Bermuda	Warwick	Bermuda Molecular Diagnostics and Research Laboratory	New York Genome Center	Michael Zody, Andre Corvelo, Dayna M. Oschwald, Alexi Runnels, Samantha Fennessey, Tom Maniatis, Pradeep Ambrose, Dy-Juan DeRoza, Ayoola Oyinloye
hCoV-19/Bermuda/WR-NYGC-JULY-15328-PDFS801/2022	EPI_ISL_14769816	2022-07-04	North America	Bermuda	Warwick	Bermuda Molecular Diagnostics and Research Laboratory	New York Genome Center	Michael Zody, Andre Corvelo, Dayna M. Oschwald, Alexi Runnels, Samantha Fennessey, Tom Maniatis, Pradeep Ambrose, Dy-Juan DeRoza, Ayoola Oyinloye
hCoV-19/Bermuda/WR-NYGC-JUN-15158-MBBJ078/2022	EPI_ISL_14769749	2022-06-17	North America	Bermuda	Warwick	Bermuda Molecular Diagnostics and Research Laboratory	New York Genome Center	Michael Zody, Andre Corvelo, Dayna M. Oschwald, Alexi Runnels, Samantha Fennessey, Tom Maniatis, Pradeep Ambrose, Dy-Juan DeRoza, Ayoola Oyinloye
hCoV-19/Bermuda/WR-NYGC-JUN-15179-MHBO705/2022	EPI_ISL_14769754	2022-06-21	North America	Bermuda	Warwick	Bermuda Molecular Diagnostics and Research Laboratory	New York Genome Center	Michael Zody, Andre Corvelo, Dayna M. Oschwald, Alexi Runnels, Samantha Fennessey, Tom Maniatis, Pradeep Ambrose, Dy-Juan DeRoza, Ayoola Oyinloye
hCoV-19/Bermuda/WR-NYGC-JUN-15189-MIPD812/2022	EPI_ISL_14769758	2022-06-21	North America	Bermuda	Warwick	Bermuda Molecular Diagnostics and Research Laboratory	New York Genome Center	Michael Zody, Andre Corvelo, Dayna M. Oschwald, Alexi Runnels, Samantha Fennessey, Tom Maniatis, Pradeep Ambrose, Dy-Juan DeRoza, Ayoola Oyinloye
hCoV-19/Bhutan/RCDC-4-0004/2022	EPI_ISL_16984399	2022-04-12	Asia	Bhutan		AFRIMS	AFRIMS	Chonticha Klungthong, Stefan Fernandez, Sonam Gyeltshen, Sonam Wangchuk, Binay Thapa & Kunzang Dorji
hCoV-19/Bhutan/RCDC-4-0020/2022	EPI_ISL_16984414	2022-04-11	Asia	Bhutan		AFRIMS	AFRIMS	Chonticha Klungthong, Stefan Fernandez, Sonam Gyeltshen, Sonam Wangchuk, Binay Thapa & Kunzang Dorji
hCoV-19/Bhutan/RCDC-4-0024/2022	EPI_ISL_16984418	2022-04-06	Asia	Bhutan		AFRIMS	AFRIMS	Chonticha Klungthong, Stefan Fernandez, Sonam Gyeltshen, Sonam Wangchuk, Binay Thapa & Kunzang Dorji
hCoV-19/Bhutan/RCDC0153/2022	EPI_ISL_17967074	2022-01-05	Asia	Bhutan	Thimphu	Royal Centre for Disease Control	Royal Centre for Disease Control	Sonam Gyeltshen, Tshering Dorji, Tshering Pelki, Kunzang Dorji & Sonam Wangchuk
hCoV-19/Bhutan/RCDC0155/2022	EPI_ISL_17967076	2022-01-06	Asia	Bhutan	Phuntsholing	Royal Centre for Disease Control	Royal Centre for Disease Control	Sonam Gyeltshen, Tshering Dorji, Tshering Pelki, Kunzang Dorji & Sonam Wangchuk
hCoV-19/Bhutan/RCDC0161/2022	EPI_ISL_17967082	2022-01-07	Asia	Bhutan	Wangduephodrang	Royal Centre for Disease Control	Royal Centre for Disease Control	Sonam Gyeltshen, Tshering Dorji, Tshering Pelki, Kunzang Dorji & Sonam Wangchuk
hCoV-19/Bhutan/RCDC0166/2022	EPI_ISL_17967086	2022-06-18	Asia	Bhutan	Paro	Royal Centre for Disease Control	Royal Centre for Disease Control	Sonam Gyeltshen, Tshering Dorji, Tshering Pelki, Kunzang Dorji & Sonam Wangchuk
hCoV-19/Bhutan/RCDC0167/2022	EPI_ISL_17967087	2022-06-18	Asia	Bhutan	Thimphu	Royal Centre for Disease Control	Royal Centre for Disease Control	Sonam Gyeltshen, Tshering Dorji, Tshering Pelki, Kunzang Dorji & Sonam Wangchuk
hCoV-19/Bhutan/RCDC0168/2022	EPI_ISL_17967088	2022-06-19	Asia	Bhutan	Paro	Royal Centre for Disease Control	Royal Centre for Disease Control	Sonam Gyeltshen, Tshering Dorji, Tshering Pelki, Kunzang Dorji & Sonam Wangchuk
hCoV-19/Bolivia/CBBA-PUC_MVL_3359/2022	EPI_ISL_16765659	2022-07-07	South America	Bolivia	Cochabamba	Laboratorio de Biología Molecular, IIBISMED Facultad de Medicina, Universidad Mayor de San Simón.	Laboratory of Molecular Virology, School of Medicine, Pontificia Universidad Catolica de Chile	Catalina Pardo-Roa, Rudy Parrado, Leonardo I. Almonacid, Carolina Cuba, Eugenia L. Fuentes Luppichini, Irenice Coronado, Francisco Melo, Nair Montaño, Lineth García, Rafael A. Medina.
hCoV-19/Bolivia/SAN-UPCH-3545/2022	EPI_ISL_17206076	2022-05-21	South America	Bolivia	Santa Cruz	Laboratorio de Diagnóstico e Investigación BIOSCIENCE SRL	Laboratorio de Genómica Microbiana, Universidad Peruana Cayetano Heredia	Esdenka Pérez, Mauricio Prado, Freddy Tinajeros, Paula Carballo, Alejandra Dávila-Barclay, Guillermo Salvatierra, Diego Cuicapuza, Janet Huancachoque, Pablo Tsukayama
hCoV-19/Bolivia/SAN-UPCH-3548/2022	EPI_ISL_17206079	2022-06-15	South America	Bolivia	Santa Cruz	Laboratorio de Diagnóstico e Investigación BIOSCIENCE SRL	Laboratorio de Genómica Microbiana, Universidad Peruana Cayetano Heredia	Esdenka Pérez, Mauricio Prado, Freddy Tinajeros, Paula Carballo, Alejandra Dávila-Barclay, Guillermo Salvatierra, Diego Cuicapuza, Janet Huancachoque, Pablo Tsukayama
hCoV-19/Bolivia/SAN-UPCH-3558/2022	EPI_ISL_17206088	2022-06-28	South America	Bolivia	Santa Cruz	Laboratorio de Diagnóstico e Investigación BIOSCIENCE SRL	Laboratorio de Genómica Microbiana, Universidad Peruana Cayetano Heredia	Esdenka Pérez, Mauricio Prado, Freddy Tinajeros, Paula Carballo, Alejandra Dávila-Barclay, Guillermo Salvatierra, Diego Cuicapuza, Janet Huancachoque, Pablo Tsukayama
hCoV-19/Bolivia/SAN-UPCH-3596/2022	EPI_ISL_17206093	2022-07-06	South America	Bolivia	Santa Cruz	Laboratorio de Diagnóstico e Investigación BIOSCIENCE SRL	Laboratorio de Genómica Microbiana, Universidad Peruana Cayetano Heredia	Esdenka Pérez, Mauricio Prado, Freddy Tinajeros, Paula Carballo, Alejandra Dávila-Barclay, Guillermo Salvatierra, Diego Cuicapuza, Janet Huancachoque, Pablo Tsukayama
hCoV-19/Bolivia/SAN-UPCH-3625/2022	EPI_ISL_17206120	2022-07-03	South America	Bolivia	Santa Cruz	Laboratorio de Diagnóstico e Investigación BIOSCIENCE SRL	Laboratorio de Genómica Microbiana, Universidad Peruana Cayetano Heredia	Esdenka Pérez, Mauricio Prado, Freddy Tinajeros, Paula Carballo, Alejandra Dávila-Barclay, Guillermo Salvatierra, Diego Cuicapuza, Janet Huancachoque, Pablo Tsukayama
hCoV-19/Bonaire/BQ-RIVM-100086/2022	EPI_ISL_12782644	2022-04-23	South America	Bonaire	Bonaire	National Institute for Public Health and the Environment (RIVM)	National Institute for Public Health and the Environment (RIVM)	Adam Meijer, Harry Vennema, Dirk Eggink, Jeroen Cremer, Sharon van den Brink, Bas van der Veer, AnneMarie van den Brandt, Lisa Wijsman, Kim Freriks, Ryanne Jaarsma, Lynn Aarts, Sanne Bos, Jil Kocken, Jordy de Bakker, Afke Vogelzang, Linda van Someren, Florian Zwagemaker, Dennis Schmitz, Annelies Kroneman, Karim Hajji, Ivo van Walle, Chantal Reusken
hCoV-19/Bonaire/BQ-RIVM-101080/2022	EPI_ISL_12954006	2022-05-05	South America	Bonaire	Bonaire	National Institute for Public Health and the Environment (RIVM)	National Institute for Public Health and the Environment (RIVM)	Adam Meijer, Harry Vennema, Dirk Eggink, Jeroen Cremer, Sharon van den Brink, Bas van der Veer, AnneMarie van den Brandt, Lisa Wijsman, Kim Freriks, Ryanne Jaarsma, Lynn Aarts, Sanne Bos, Jil Kocken, Jordy de Bakker, Afke Vogelzang, Linda van Someren, Florian Zwagemaker, Dennis Schmitz, Annelies Kroneman, Karim Hajji, Ivo van Walle, Chantal Reusken
hCoV-19/Bonaire/BQ-RIVM-101139/2022	EPI_ISL_12954065	2022-05-10	South America	Bonaire	Bonaire	National Institute for Public Health and the Environment (RIVM)	National Institute for Public Health and the Environment (RIVM)	Adam Meijer, Harry Vennema, Dirk Eggink, Jeroen Cremer, Sharon van den Brink, Bas van der Veer, AnneMarie van den Brandt, Lisa Wijsman, Kim Freriks, Ryanne Jaarsma, Lynn Aarts, Sanne Bos, Jil Kocken, Jordy de Bakker, Afke Vogelzang, Linda van Someren, Florian Zwagemaker, Dennis Schmitz, Annelies Kroneman, Karim Hajji, Ivo van Walle, Chantal Reusken
hCoV-19/Bonaire/BQ-RIVM-101144/2022	EPI_ISL_12954070	2022-05-11	South America	Bonaire	Bonaire	National Institute for Public Health and the Environment (RIVM)	National Institute for Public Health and the Environment (RIVM)	Adam Meijer, Harry Vennema, Dirk Eggink, Jeroen Cremer, Sharon van den Brink, Bas van der Veer, AnneMarie van den Brandt, Lisa Wijsman, Kim Freriks, Ryanne Jaarsma, Lynn Aarts, Sanne Bos, Jil Kocken, Jordy de Bakker, Afke Vogelzang, Linda van Someren, Florian Zwagemaker, Dennis Schmitz, Annelies Kroneman, Karim Hajji, Ivo van Walle, Chantal Reusken
hCoV-19/Bonaire/BQ-RIVM-102763/2022	EPI_ISL_13431720	2022-06-03	South America	Bonaire	Bonaire	National Institute for Public Health and the Environment (RIVM)	National Institute for Public Health and the Environment (RIVM)	Adam Meijer, Harry Vennema, Dirk Eggink, Jeroen Cremer, Sharon van den Brink, Bas van der Veer, AnneMarie van den Brandt, Lisa Wijsman, Kim Freriks, Ryanne Jaarsma, Lynn Aarts, Sanne Bos, Jil Kocken, Jordy de Bakker, Afke Vogelzang, Florian Zwagemaker, Dennis Schmitz, Annelies Kroneman, Karim Hajji, Ivo van Walle, Chantal Reusken
hCoV-19/Bonaire/BQ-RIVM-103272/2022	EPI_ISL_13431723	2022-06-07	South America	Bonaire	Bonaire	National Institute for Public Health and the Environment (RIVM)	National Institute for Public Health and the Environment (RIVM)	Adam Meijer, Harry Vennema, Dirk Eggink, Jeroen Cremer, Sharon van den Brink, Bas van der Veer, AnneMarie van den Brandt, Lisa Wijsman, Kim Freriks, Ryanne Jaarsma, Lynn Aarts, Sanne Bos, Jil Kocken, Jordy de Bakker, Afke Vogelzang, Florian Zwagemaker, Dennis Schmitz, Annelies Kroneman, Karim Hajji, Ivo van Walle, Chantal Reusken
hCoV-19/Bonaire/BQ-RIVM-103976/2022	EPI_ISL_13760615	2022-06-17	South America	Bonaire	Bonaire	National Institute for Public Health and the Environment (RIVM)	National Institute for Public Health and the Environment (RIVM)	Adam Meijer, Harry Vennema, Dirk Eggink, Jeroen Cremer, Sharon van den Brink, Bas van der Veer, AnneMarie van den Brandt, Lisa Wijsman, Kim Freriks, Ryanne Jaarsma, Lynn Aarts, Sanne Bos, Jil Kocken, Jordy de Bakker, Afke Vogelzang, Florian Zwagemaker, Dennis Schmitz, Annelies Kroneman, Karim Hajji, Ivo van Walle, Chantal Reusken
hCoV-19/Bonaire/BQ-RIVM-105518/2022	EPI_ISL_13990844	2022-07-04	South America	Bonaire		National Institute for Public Health and the Environment (RIVM)	National Institute for Public Health and the Environment (RIVM)	Adam Meijer, Harry Vennema, Dirk Eggink, Jeroen Cremer, Sharon van den Brink, Bas van der Veer, AnneMarie van den Brandt, Lisa Wijsman, Kim Freriks, Ryanne Jaarsma, Lynn Aarts, Sanne Bos, Jil Kocken, Jordy de Bakker, Afke Vogelzang, Florian Zwagemaker, Dennis Schmitz, Annelies Kroneman, Karim Hajji, Ivo van Walle, Chantal Reusken
hCoV-19/Bonaire/BQ-RIVM-106103/2022	EPI_ISL_13990852	2022-07-04	South America	Bonaire		National Institute for Public Health and the Environment (RIVM)	National Institute for Public Health and the Environment (RIVM)	Adam Meijer, Harry Vennema, Dirk Eggink, Jeroen Cremer, Sharon van den Brink, Bas van der Veer, AnneMarie van den Brandt, Lisa Wijsman, Kim Freriks, Ryanne Jaarsma, Lynn Aarts, Sanne Bos, Jil Kocken, Jordy de Bakker, Afke Vogelzang, Florian Zwagemaker, Dennis Schmitz, Annelies Kroneman, Karim Hajji, Ivo van Walle, Chantal Reusken
hCoV-19/Bonaire/BQ-RIVM-106112/2022	EPI_ISL_13990861	2022-07-05	South America	Bonaire		National Institute for Public Health and the Environment (RIVM)	National Institute for Public Health and the Environment (RIVM)	Adam Meijer, Harry Vennema, Dirk Eggink, Jeroen Cremer, Sharon van den Brink, Bas van der Veer, AnneMarie van den Brandt, Lisa Wijsman, Kim Freriks, Ryanne Jaarsma, Lynn Aarts, Sanne Bos, Jil Kocken, Jordy de Bakker, Afke Vogelzang, Florian Zwagemaker, Dennis Schmitz, Annelies Kroneman, Karim Hajji, Ivo van Walle, Chantal Reusken
hCoV-19/Bonaire/BQ-RIVM-89959/2022	EPI_ISL_10899171	2022-02-23	South America	Bonaire	Bonaire	National Institute for Public Health and the Environment (RIVM)	National Institute for Public Health and the Environment (RIVM)	Adam Meijer, Harry Vennema, Dirk Eggink, Jeroen Cremer, Sharon van den Brink, Bas van der Veer, AnneMarie van den Brandt, Lisa Wijsman, Kim Freriks, Ryanne Jaarsma, Lynn Aarts, Sanne Bos, Jil Kocken, Jordy de Bakker, Afke Vogelzang, Linda van Someren, Tram Le, Florian Zwagemaker, Dennis Schmitz, Annelies Kroneman, Karim Hajji, Ivo van Walle, Chantal Reusken
hCoV-19/Bonaire/BQ-RIVM-98463/2022	EPI_ISL_12550487	2022-04-12	South America	Bonaire	Bonaire	National Institute for Public Health and the Environment (RIVM)	National Institute for Public Health and the Environment (RIVM)	Adam Meijer, Harry Vennema, Dirk Eggink, Jeroen Cremer, Sharon van den Brink, Bas van der Veer, AnneMarie van den Brandt, Lisa Wijsman, Kim Freriks, Ryanne Jaarsma, Lynn Aarts, Sanne Bos, Jil Kocken, Jordy de Bakker, Afke Vogelzang, Linda van Someren, Florian Zwagemaker, Dennis Schmitz, Annelies Kroneman, Karim Hajji, Ivo van Walle, Chantal Reusken
hCoV-19/BosniaandHerzegovina/agc1399/2022	EPI_ISL_9594928	2022-01-27	Europe	Bosnia and Herzegovina	Sarajevo	Alea Genetic Centre	Alea Genetic Centre	Ivana Ceko, Dino Pecar, Lana Salihefendic, Rijad Konjhodzic
hCoV-19/BosniaandHerzegovina/AGC2408/2022	EPI_ISL_11629384	2022-03-12	Europe	Bosnia and Herzegovina	Sarajevo	Alea Gentic Centre	Alea Genetic Centre	Selma Durgut, Naida Mulahuseinovic, Dino Pecar, Lana Salihefendic, Ivana Ceko, Enis Kandic, Rijad Konjhodzic
hCoV-19/BosniaandHerzegovina/AGC3182/2022	EPI_ISL_13804567	2022-05-25	Europe	Bosnia and Herzegovina	Sarajevo	PZU SANASA	Alea Genetic Centre	Pecar D, Karup S, Konjhodzic R
hCoV-19/BosniaandHerzegovina/AGC3217/2022	EPI_ISL_13804565	2022-06-01	Europe	Bosnia and Herzegovina	Sarajevo	Alea Genetic Centre	Alea Genetic Centre	Pecar D, Karup S, Konjhodzic R
hCoV-19/BosniaandHerzegovina/AGCOB2609/2022	EPI_ISL_13804557	2022-06-03	Europe	Bosnia and Herzegovina	Sarajevo	General Hospital "Abdulah Nakas"	Alea Genetic Centre	Pecar D, Karup S, Konjhodzic R
hCoV-19/BosniaandHerzegovina/agcob937/2022	EPI_ISL_9594927	2022-01-25	Europe	Bosnia and Herzegovina	Sarajevo	General Hospital "Abdulah Nakas# Sarajevo	Alea Genetic Centre	Ivana Ceko, Dino Pecar, Lana Salihefendic, Rijad Konjhodzic
hCoV-19/BosniaandHerzegovina/PMZ196/2022	EPI_ISL_11629386	2022-03-04	Europe	Bosnia and Herzegovina	Zenica	Poliklinika Medicom	Alea Genetic Centre	Selma Durgut, Naida Mulahuseinovic, Dino Pecar, Lana Salihefendic, Ivana Ceko, Enis Kandic, Rijad Konjhodzic
hCoV-19/BosniaandHerzegovina/VFS-UNSA-LMGFI1221/2022	EPI_ISL_18238059	2022-02-12	Europe	Bosnia and Herzegovina	Sarajevo	University of Sarajevo, Veterinary Faculty, Laboratory for Molecular Diagnostic and Research	University of Sarajevo, Veterinary Faculty, Laboratory for Molecular Diagnostic and Research	Goletic S, Moro A, Goletic T, Koro-Spahic A, Sabic E
hCoV-19/BosniaandHerzegovina/VFS-UNSA-LMGFI1223/2022	EPI_ISL_18238061	2022-03-26	Europe	Bosnia and Herzegovina	Tuzla	University of Sarajevo, Veterinary Faculty, Laboratory for Molecular Diagnostic and Research	University of Sarajevo, Veterinary Faculty, Laboratory for Molecular Diagnostic and Research	Goletic S, Moro A, Goletic T, Koro-Spahic A, Sabic E
hCoV-19/BosniaandHerzegovina/VFS-UNSA-LMGFI1225/2022	EPI_ISL_18238063	2022-05-03	Europe	Bosnia and Herzegovina	Breza	University of Sarajevo, Veterinary Faculty, Laboratory for Molecular Diagnostic and Research	University of Sarajevo, Veterinary Faculty, Laboratory for Molecular Diagnostic and Research	Goletic S, Moro A, Goletic T, Koro-Spahic A, Sabic E
hCoV-19/BosniaandHerzegovina/vt329/2022	EPI_ISL_9594926	2022-01-25	Europe	Bosnia and Herzegovina	Mostar	Poliklinika "Vitalis"	Alea Genetic Centre	Ivana Ceko, Dino Pecar, Lana Salihefendic, Rijad Konjhodzic
hCoV-19/Botswana/R100B55_BHP_1016729/2022	EPI_ISL_10893975	2022-03-03	Africa	Botswana	Greater Gaborone	National Health Laboratory	Botswana Harvard HIV Reference Laboratory	Sikhulile Moyo, Wonderful T. Choga, Dorcas Maruapula, Sefetogi Ramaologa, Thongbotho Mphoyakgosi, Boitumelo Zuze, Legodile Kooepile, Ontlametse T. Bareng, Pamela Smith-Lawrence, Kgomotso Moruisi, Shirley Johane, Roger Shapiro, Shahin Lockman, Joseph Makhema, Mphaphi B. Mbulawa, Mosepele Mosepele, Simani Gaseitsiwe
hCoV-19/Botswana/R116B14_BHP_AAC84843/2022	EPI_ISL_12473519	2022-04-27	Africa	Botswana	Greater Gaborone	Botswana Harvard HIV Reference Laboratory	Botswana Harvard AIDS Institute Partnership	Sikhulile Moyo, Wonderful T. Choga, Dorcas Maruapula, Sefetogi Ramaologa, Thongbotho Mphoyakgosi, Boitumelo Zuze, Legodile Kooepile, Faith T. Hungwe, Nokuthula Ndlovu, Patience Motshosi, Kedumetse Seru, Lesego Kuate-Lere, Kutlo Machete, Pamela Smith-Lawrence, Shirley Johane, Mogomotsi Matshaba, Roger Shapiro, Shahin Lockman, Joseph Makhema, Mphaphi B. Mbulawa, Simani Gaseitsiwe
hCoV-19/Botswana/R131B46_BHP_1051811/2022	EPI_ISL_13345346	2022-05-11	Africa	Botswana	Palapye	Palapye Primary Hospital Laboratory	Botswana Harvard HIV Reference Laboratory	Sikhulile Moyo, Wonderful T. Choga, Dorcas Maruapula, Lynnette N. Bhebhe, Keoratile Ntshambiwa, Sefetogi Ramaologa, Thongbotho Mphoyakgosi, Boitumelo Zuze, Botshelo Radibe, Legodile Kooepile, Ontlametse T. Bareng, Patrick T. Mokgethi, Pamela Smith-Lawrence, Kgomotso Moruisi, Roger Shapiro, Shahin Lockman, Joseph Makhema, Mphaphi B. Mbulawa, Mosepele Mosepele, Simani Gaseitsiwe
hCoV-19/Botswana/R225B22_BHP_0087NOS/2022	EPI_ISL_17960363	2022-01-19	Africa	Botswana	Greater Gaborone	Botswana Harvard HIV Reference Laboratory	Botswana Harvard HIV Reference Laboratory	Kwana Lechiile, Wonderful T. Choga, Margaret Mokomane, Simani Gaseitsiwe, Gofaone Bagatiseng, Maggie Woo-Kinshella, Iryan Kadya, Jonathan Strysko, Dorcas Maruapula, Boitumelo Zuze, Legodile Kooepile, Nokuthula Ndlovu, Patience Motshosi, Kedumetse Seru, M Mosepele Mosepele, David Godfarb, Sikhulile Moyo
hCoV-19/Botswana/R84B52_BHP_AAC63268/2022	EPI_ISL_10443002	2022-02-02	Africa	Botswana	Lobatse	Botswana Harvard HIV Reference Laboratory	Botswana Harvard HIV Reference Laboratory	Sikhulile Moyo, Wonderful T. Choga, Dorcas Maruapula, Sefetogi Ramaologa, Thongbotho Mphoyakgosi, Boitumelo Zuze, Legodile Kooepile, Ontlametse T. Bareng, Pamela Smith-Lawrence, Kgomotso Moruisi, Shirley Johane, Roger Shapiro, Shahin Lockman, Joseph Makhema, Mphaphi B. Mbulawa, Mosepele Mosepele, Simani Gaseitsiwe
hCoV-19/Brazil/BA-FIOCRUZ-30702/2022	EPI_ISL_19706362	2022-05-25	South America	Brazil	Bahia	Bio-Manguinhos/Fiocruz - Fundação Oswaldo Cruz (Fiocruz)	Instituto Oswaldo Cruz FIOCRUZ - Laboratory of Respiratory Viruses and Measles (LVRS)	Paola Resende, Luciana Appolinario, Fernando Motta, Elisa Cavalcante Pereira, Alice Sampaio Rocha, Bruna Mendonça da Silva, Jéssica Graça Macedo de Carvalho, Larissa Macedo Pinto, Victor Guimaraes, Renata Serrano Lopes, Andre Siqueira, Ana Dias, Marilda S
hCoV-19/Brazil/DF-NVBS21035GENOV829339269373/2022	EPI_ISL_14048612	2022-06-06	South America	Brazil	Federal District	DASA	DASA	Rodrigo Guarischi, Paulo Pierry, Adriano Bonaldi, Cristina Oliveira, Bianca Cota, Luciane Sussuchi, Laryssa Sassi, Keila Orneles, Rodrigo Salazar, Annelise Lopes, Camila Romano, Jose Levi
hCoV-19/Brazil/PR-FIOCRUZ-30933/2022	EPI_ISL_19706460	2022-03-23	South America	Brazil	Parana	Bio-Manguinhos/Fiocruz - Fundação Oswaldo Cruz (Fiocruz)	Instituto Oswaldo Cruz FIOCRUZ - Laboratory of Respiratory Viruses and Measles (LVRS)	Paola Resende, Luciana Appolinario, Fernando Motta, Elisa Cavalcante Pereira, Alice Sampaio Rocha, Bruna Mendonça da Silva, Jéssica Graça Macedo de Carvalho, Larissa Macedo Pinto, Victor Guimaraes, Renata Serrano Lopes, Andre Siqueira, Ana Dias, Marilda S
hCoV-19/Brazil/PR-FIOCRUZ-30939/2022	EPI_ISL_19706465	2022-04-18	South America	Brazil	Parana	Bio-Manguinhos/Fiocruz - Fundação Oswaldo Cruz (Fiocruz)	Instituto Oswaldo Cruz FIOCRUZ - Laboratory of Respiratory Viruses and Measles (LVRS)	Paola Resende, Luciana Appolinario, Fernando Motta, Elisa Cavalcante Pereira, Alice Sampaio Rocha, Bruna Mendonça da Silva, Jéssica Graça Macedo de Carvalho, Larissa Macedo Pinto, Victor Guimaraes, Renata Serrano Lopes, Andre Siqueira, Ana Dias, Marilda S
hCoV-19/Brazil/PR-NVBS24138GENOV829662409859/2022	EPI_ISL_15117246	2022-08-10	South America	Brazil	Parana	DASA	DASA	Rodrigo Guarischi, Paulo Pierry, Adriano Bonaldi, Cristina Oliveira, Bianca Cota, Luciane Sussuchi, Laryssa Sassi, Keila Orneles, Rodrigo Salazar, Annelise Lopes, Camila Romano, Jose Levi
hCoV-19/Brazil/RO-FIOCRUZ-30887/2022	EPI_ISL_19706419	2022-07-04	South America	Brazil	Rondonia	Bio-Manguinhos/Fiocruz - Fundação Oswaldo Cruz (Fiocruz)	Instituto Oswaldo Cruz FIOCRUZ - Laboratory of Respiratory Viruses and Measles (LVRS)	Paola Resende, Luciana Appolinario, Fernando Motta, Elisa Cavalcante Pereira, Alice Sampaio Rocha, Bruna Mendonça da Silva, Jéssica Graça Macedo de Carvalho, Larissa Macedo Pinto, Victor Guimaraes, Renata Serrano Lopes, Andre Siqueira, Ana Dias, Marilda S
hCoV-19/Brazil/SC-FIOCRUZ-81071CE/2022	EPI_ISL_12060156	2022-01-21	South America	Brazil	Santa Catarina	LABORATORIO MUNICIPAL ARACY VAZ CALLADO	Analytical Competence Molecular Epidemiology Lab/ACME, Oswaldo Cruz Foundation, Ceara (FIOCRUZ CE)	Fabio Miyajima, Veridiana Pessoa Miyajima, Fernando Braga Stehling, Thais de Oliveira Costa, Thais Ferreira de Oliveira, Joaquim Cesar do Nascimento Sousa Junior, Jamille Maria Mendes Bezerra, Ticiane Cavalcante de Souza, Carlos Leonardo de Aragao Araujo, Pedro Miguel Carneiro Jeronimo, Cleber Furtado Aksenen, Suzana Porto Almeida, Igor Oliveira Duarte, Cecilia Leite Costa & Eduardo Ruback dos Sa…
hCoV-19/Brazil/SP-FIOCRUZ-93106CE/2022	EPI_ISL_13858084	2022-06-09	South America	Brazil	Sao Paulo	USF ODAIR APARECIDO ROQUE BOTTER	Analytical Competence Molecular Epidemiology Lab/ACME, Oswaldo Cruz Foundation, Ceara (FIOCRUZ CE)	Fabio Miyajima, Veridiana Pessoa Miyajima, Fernando Braga Stehling, Thais de Oliveira Costa, Thais Ferreira de Oliveira, Joaquim Cesar do Nascimento Sousa Junior, Jamille Maria Mendes Bezerra, Ticiane Cavalcante de Souza, Carlos Leonardo de Aragao Araujo, Pedro Miguel Carneiro Jeronimo, Cleber Furtado Aksenen, Suzana Porto Almeida, Igor Oliveira Duarte, Cecilia Leite Costa & Eduardo Ruback dos Sa…
hCoV-19/Brazil/SP-IB_CEVC_2200913/2022	EPI_ISL_14109228	2022-07-04	South America	Brazil	Sao Paulo	HOSPITAL DE BASE SAO JOSE DO RIO PRETO	Instituto Butantan	Dimas Tadeu Covas, Antonio Jorge Martins, Claudia Renata dos Santos Barros, David Schlesinger, Debora Botequio Moretti, Elaine Cristina Marqueze, Elaine Vieira Santos, Evandra Strazza Rodrigues, Heidge Fukumasu, Jayme Augusto de Souza-Neto, Luiz Alcantara, Luiz Lehmann Coutinho, Maria Carolina Elias, Maurício Lacerda Nogueira, Raul Machado Neto, Rejane Maria Tommasini Grotto, Ricardo Haddad, Sand…
hCoV-19/Brazil/SP-IB_CEVC_2201316/2022	EPI_ISL_14109405	2022-07-07	South America	Brazil	Sao Paulo	AMA/UBS VICENTE DE PAULA	Instituto Butantan	Dimas Tadeu Covas, Antonio Jorge Martins, Claudia Renata dos Santos Barros, David Schlesinger, Debora Botequio Moretti, Elaine Cristina Marqueze, Elaine Vieira Santos, Evandra Strazza Rodrigues, Heidge Fukumasu, Jayme Augusto de Souza-Neto, Luiz Alcantara, Luiz Lehmann Coutinho, Maria Carolina Elias, Maurício Lacerda Nogueira, Raul Machado Neto, Rejane Maria Tommasini Grotto, Ricardo Haddad, Sand…
hCoV-19/Brazil/SP-IB_CEVC_2202720/2022	EPI_ISL_14713905	2022-08-05	South America	Brazil	Sao Paulo	Instituto Butantan	Instituto Butantan	Dimas Tadeu Covas, Antonio Jorge Martins, Claudia Renata dos Santos Barros, David Schlesinger, Debora Botequio Moretti, Elaine Cristina Marqueze, Elaine Vieira Santos, Evandra Strazza Rodrigues, Heidge Fukumasu, Jayme Augusto de Souza-Neto, Luiz Alcantara, Luiz Lehmann Coutinho, Maria Carolina Elias, Maurício Lacerda Nogueira, Raul Machado Neto, Rejane Maria Tommasini Grotto, Ricardo Haddad, Sand…
hCoV-19/Brazil/TO-LABINFTEC-170516711/2022	EPI_ISL_19482272	2022-06-20	South America	Brazil	Tocantins	Laboratório Central de Saúde Pública do Estado do Tocantins (LACEN/TO)	Bioinformatics and Biotechnology Laboratory (Labinftec/Federal University of Tocantins, Campus of Gurupi)	Ueric José Borges de Souza, Franciano Dias Pereira Cardoso, Jucimária Dantas Galvão, Fabrício Souza Campos
hCoV-19/BritishVirginIslands/139635/2022	EPI_ISL_13094212	2022-05-17	North America	British Virgin Islands		Dr. D. Orlando Smith Hospital Laboratory	CARPHA	Carlos Rampersad on behalf of CARPHA
hCoV-19/Brunei/7122033617/2022	EPI_ISL_10804948	2022-02-03	Asia	Brunei		National Virology Reference Laboratory	Microbial Genomic Services	Zainun Zaini, Nor Azian Hafneh, Haziq Momin
hCoV-19/Brunei/7122058668/2022	EPI_ISL_11114049	2022-02-26	Asia	Brunei		National Virology Reference Laboratory	Microbial Genomic Services	Zainun Zaini, Nor Azian Hafneh, Haziq Momin
hCoV-19/Brunei/7122072410/2022	EPI_ISL_13123056	2022-03-12	Asia	Brunei		National Virology Reference Laboratory, Department of Laboratory Services, Ministry of Health	Clinical Molecular Diagnostic Laboratory For Infectious Disease, Department of Laboratory Services, Microbial Genomic Services	Zainun Zaini, Nor Azian Hafneh, Haziq Momin, Nur Amirah Ibarahim, Izzati Azhar, Amal Nabihah Ahmad, Faezah Fariha Abd Latif
hCoV-19/Brunei/7122078375/2022	EPI_ISL_12705678	2022-03-20	Asia	Brunei		National Virology Reference Laboratory	Microbial Genomic Services	Zainun Zaini, Nor Azian Hafneh, Haziq Momin, Nur Amirah Ibarahim, Izzati Azhar, Amal Nabihah Ahmad, Faezah Fariha Abd Latif
hCoV-19/Brunei/7122105657/2022	EPI_ISL_13101640	2022-05-08	Asia	Brunei		Department of Laboratory Services, National Virology Reference Laboratory	Clinical Molecular Diagnostic Laboratory For Infectious Disease, Department of Laboratory Services, Microbial Genomic Services	Zainun Zaini, Nor Azian Hafneh, Haziq Momin, Nur Amirah Ibarahim, Izzati Azhar, Amal Nabihah Ahmad, Faezah Fariha Abd Latif
hCoV-19/Brunei/7122106775/2022	EPI_ISL_13088358	2022-05-10	Asia	Brunei		Department of Laboratory Services, National Virology Reference Laboratory	Clinical Molecular Diagnostic Laboratory For Infectious Disease, Department of Laboratory Services, Microbial Genomic Services	Zainun Zaini, Nor Azian Hafneh, Haziq Momin, Nur Amirah Ibarahim, Izzati Azhar, Amal Nabihah Ahmad, Faezah Fariha Abd Latif
hCoV-19/Brunei/7122107701/2022	EPI_ISL_13088375	2022-05-13	Asia	Brunei		Department of Laboratory Services, National Virology Reference Laboratory	Clinical Molecular Diagnostic Laboratory For Infectious Disease, Department of Laboratory Services, Microbial Genomic Services	Zainun Zaini, Nor Azian Hafneh, Haziq Momin, Nur Amirah Ibarahim, Izzati Azhar, Amal Nabihah Ahmad, Faezah Fariha Abd Latif
hCoV-19/Brunei/7122110888/2022	EPI_ISL_14584451	2022-05-22	Asia	Brunei		National Virology Reference Laboratory	Microbial Genomic Services	Zainun Zaini, Nor Azian Hafneh, Haziq Momin, Nur Amirah Ibarahim, Izzati Azhar, Amal Nabihah Ahmad, Nur Husnina Khairil, Maslina Abdullah
hCoV-19/Brunei/7122116900/2022	EPI_ISL_13512200	2022-06-07	Asia	Brunei		Department of Laboratory Services, National Virology Reference Laboratory	Clinical Molecular Diagnostic Laboratory For Infectious Disease, Department of Laboratory Services, Microbial Genomic Services	Zainun Zaini, Nor Azian Hafneh, Haziq Momin, Nur Amirah Ibarahim, Izzati Azhar, Amal Nabihah Ahmad, Faezah Fariha Abd Latif
hCoV-19/Brunei/7122118081/2022	EPI_ISL_13512235	2022-06-10	Asia	Brunei		Department of Laboratory Services, National Virology Reference Laboratory	Clinical Molecular Diagnostic Laboratory For Infectious Disease, Department of Laboratory Services, Microbial Genomic Services	Zainun Zaini, Nor Azian Hafneh, Haziq Momin, Nur Amirah Ibarahim, Izzati Azhar, Amal Nabihah Ahmad, Faezah Fariha Abd Latif
hCoV-19/Brunei/7122125538/2022	EPI_ISL_16295147	2022-06-25	Asia	Brunei		National Virology Reference Laboratory	Microbial Genomic Services	Zainun Zaini, Nor Azian Hafneh, Haziq Momin, Nur Amirah Ibarahim, Amal Nabihah Ahmad, Nur Husnina Khairil, Maslina Abdullah
hCoV-19/Brunei/7122127671/2022	EPI_ISL_14223879	2022-06-29	Asia	Brunei		National Virology Reference Laboratory, Department of Laboratory Services	Clinical Molecular Diagnostic Laboratory For Infectious Disease, Department of Laboratory Services, Microbial Genomic Services	Zainun Zaini, Nor Azian Hafneh, Haziq Momin, Nur Amirah Ibarahim, Izzati Azhar, Amal Nabihah Ahmad, Nur Husnina Khairil, Faezah Fariha Abd Latif, Maslina Abdullah
hCoV-19/Brunei/7122128283/2022	EPI_ISL_14223925	2022-07-01	Asia	Brunei		National Virology Reference Laboratory, Department of Laboratory Services	Clinical Molecular Diagnostic Laboratory For Infectious Disease, Department of Laboratory Services, Microbial Genomic Services	Zainun Zaini, Nor Azian Hafneh, Haziq Momin, Nur Amirah Ibarahim, Izzati Azhar, Amal Nabihah Ahmad, Nur Husnina Khairil, Faezah Fariha Abd Latif, Maslina Abdullah
hCoV-19/Brunei/7122129675/2022	EPI_ISL_14290721	2022-07-04	Asia	Brunei		National Virology Reference Laboratory	Microbial Genomic Services	Zainun Zaini, Nor Azian Hafneh, Haziq Momin, Nur Amirah Ibarahim, Izzati Azhar, Amal Nabihah Ahmad, Nur Husnina Khairil, Maslina Abdullah
hCoV-19/Brunei/7122149585/2022	EPI_ISL_14913617	2022-08-18	Asia	Brunei		National Virology Reference Laboratory	Microbial Genomic Services	Zainun Zaini, Nor Azian Hafneh, Haziq Momin, Nur Amirah Ibarahim, Izzati Azhar, Amal Nabihah Ahmad, Nur Husnina Khairil, Maslina Abdullah
hCoV-19/Brunei/7722007096/2022	EPI_ISL_14290738	2022-07-05	Asia	Brunei		National Virology Reference Laboratory	Microbial Genomic Services	Zainun Zaini, Nor Azian Hafneh, Haziq Momin, Nur Amirah Ibarahim, Izzati Azhar, Amal Nabihah Ahmad, Nur Husnina Khairil, Maslina Abdullah
hCoV-19/Brunei/7722010228/2022	EPI_ISL_15140223	2022-08-13	Asia	Brunei		National Virology Reference Laboratory	Microbial Genomic Services	Zainun Zaini, Nor Azian Hafneh, Haziq Momin, Nur Amirah Ibarahim, Izzati Azhar, Amal Nabihah Ahmad, Nur Husnina Khairil, Maslina Abdullah
hCoV-19/Brunei/7722010229/2022	EPI_ISL_15140224	2022-08-13	Asia	Brunei		National Virology Reference Laboratory	Microbial Genomic Services	Zainun Zaini, Nor Azian Hafneh, Haziq Momin, Nur Amirah Ibarahim, Izzati Azhar, Amal Nabihah Ahmad, Nur Husnina Khairil, Maslina Abdullah
hCoV-19/Brunei/9022003110/2022	EPI_ISL_10955158	2022-01-25	Asia	Brunei		National Virology Reference Laboratory	Microbial Genomic Services	Zainun Zaini, Nor Azian Hafneh, Haziq Momin
hCoV-19/Brunei/9222035993/2022	EPI_ISL_10804965	2022-02-03	Asia	Brunei		National Virology Reference Laboratory	Microbial Genomic Services	Zainun Zaini, Nor Azian Hafneh, Haziq Momin
hCoV-19/Brunei/9222137794/2022	EPI_ISL_13123048	2022-03-11	Asia	Brunei		National Virology Reference Laboratory, Department of Laboratory Services, Ministry of Health	Clinical Molecular Diagnostic Laboratory For Infectious Disease, Department of Laboratory Services, Microbial Genomic Services	Zainun Zaini, Nor Azian Hafneh, Haziq Momin, Nur Amirah Ibarahim, Izzati Azhar, Amal Nabihah Ahmad, Faezah Fariha Abd Latif
hCoV-19/Brunei/9222145835/2022	EPI_ISL_13352263	2022-03-17	Asia	Brunei		National Virology Reference Laboratory	Microbial Genomic Services	Zainun Zaini, Nor Azian Hafneh, Haziq Momin, Nur Amirah Ibarahim, Izzati Azhar, Amal Nabihah Ahmad, Faezah Fariha Abd Latif
hCoV-19/Brunei/9222158431/2022	EPI_ISL_13276862	2022-04-05	Asia	Brunei		National Virology Reference Laboratory	Microbial Genomic Services	Zainun Zaini, Nor Azian Hafneh, Haziq Momin, Nur Amirah Ibarahim, Izzati Azhar, Amal Nabihah Ahmad, Faezah Fariha Abd Latif
hCoV-19/Brunei/9222159666/2022	EPI_ISL_13276895	2022-04-11	Asia	Brunei		National Virology Reference Laboratory	Microbial Genomic Services	Zainun Zaini, Nor Azian Hafneh, Haziq Momin, Nur Amirah Ibarahim, Izzati Azhar, Amal Nabihah Ahmad, Faezah Fariha Abd Latif
hCoV-19/Brunei/9222164829/2022	EPI_ISL_13511345	2022-04-28	Asia	Brunei		National Virology Reference Laboratory, Department of Laboratory Services	Department of Laboratory Services, Clinical Molecular Diagnostic Laboratory For Infectious Disease, Microbial Genomic Services	Zainun Zaini, Nor Azian Hafneh, Haziq Momin, Nur Amirah Ibarahim, Izzati Azhar, Amal Nabihah Ahmad, Faezah Fariha Abd Latif
hCoV-19/Brunei/9822009277/2022	EPI_ISL_10804835	2022-01-19	Asia	Brunei		National Virology Reference Laboratory	Microbial Genomic Services	Zainun Zaini, Nor Azian Hafneh, Haziq Momin
hCoV-19/Brunei/9822009989/2022	EPI_ISL_12004460	2022-01-20	Asia	Brunei		National Virology Reference Laboratory, Department of Laboratory Services	Microbial Genomic Services, Clinical Molecular Diagnostic Laboratory For Infectious Disease	Zainun Zaini, Nor Azian Hafneh, Haziq Momin
hCoV-19/Bulgaria/22BG_EU_021955_Pl206/2022	EPI_ISL_15390257	2022-08-12	Europe	Bulgaria	Sofia	National Center of Infectious and Parasitic Diseases	National Center of Infectious and Parasitic Diseases	Alexiev et al
hCoV-19/Bulgaria/22BG-EU_019158_Pl181/2022	EPI_ISL_13180567	2022-02-21	Europe	Bulgaria	Burgas	National Center of Infectious and Parasitic Diseases	National Center of Infectious and Parasitic Diseases	Alexiev et al
hCoV-19/Bulgaria/22BG-EU_020068_Pl189/2022	EPI_ISL_13138084	2022-03-14	Europe	Bulgaria	Blagoevgrad	National Center of Infectious and Parasitic Diseases	National Center of Infectious and Parasitic Diseases	Alexiev et al
hCoV-19/Bulgaria/22BG-EU_020666_Pl195/2022	EPI_ISL_14889331	2022-04-06	Europe	Bulgaria	Blagoevgrad	National Center of Infectious and Parasitic Diseases	National Center of Infectious and Parasitic Diseases	Alexiev et al
hCoV-19/Bulgaria/22BG-EU_021136_Pl200/2022	EPI_ISL_14889965	2022-05-23	Europe	Bulgaria	Blagoevgrad	National Center of Infectious and Parasitic Diseases	National Center of Infectious and Parasitic Diseases	Alexiev et al
hCoV-19/Bulgaria/22BG-EU_021201_Pl200/2022	EPI_ISL_14889817	2022-06-02	Europe	Bulgaria	Sofia	National Center of Infectious and Parasitic Diseases	National Center of Infectious and Parasitic Diseases	Alexiev et al
hCoV-19/Bulgaria/22BG-NC_021741_R33/2022	EPI_ISL_15719060	2022-08-01	Europe	Bulgaria	Sofia	National Center of Infectious and Parasitic Diseases	National Center of Infectious and Parasitic Diseases	Alexiev et al
hCoV-19/BurkinaFaso/22827/2022	EPI_ISL_16896482	2022-05-06	Africa	Burkina Faso	Ouagadougou	Laboratoire National de référence-Grippes	Laboratoire National de référence-Grippes	Zékiba Tarnagda, Assana Cissé, Jean Bienvenue Ouoba, Grissoum Tarnagda, Nina Gouba, Benjamin Kaboré, Dieudonné Tialla, Ezechiel Ouédraogo, Moussa Lingani, Alexis Kafando, Gampini Sandrine, Annick Dosseh
hCoV-19/CaboVerde/ST-AG0708/2022	EPI_ISL_14721309	2022-07-02	Africa	Cabo Verde	Santiago	Virology Laboratory of Praia	Instituto Nacional de Saúde Pública (INSP)	Kevin Sanders, Isaias Varela, Dénnis Imanuel, Djelissa Fernandes, Maria da Luz Lima
hCoV-19/CaboVerde/ST-AG0760/2022	EPI_ISL_14721318	2022-07-06	Africa	Cabo Verde	Santiago	Virology Laboratory of Praia	Instituto Nacional de Saúde Pública (INSP)	Kevin Sanders, Isaias Varela, Dénnis Imanuel, Djelissa Fernandes, Maria da Luz Lima
hCoV-19/CaboVerde/ST1283/2022	EPI_ISL_14076726	2022-03-23	Africa	Cabo Verde	Santiago	Virology Laboratory of Praia	Instituto Nacional de Saúde Pública (INSP)	Kevin Sanders, Maria da Luz Lima
hCoV-19/CaboVerde/ST1402/2022	EPI_ISL_14076742	2022-04-07	Africa	Cabo Verde	Santiago	Virology Laboratory of Praia	Instituto Nacional de Saúde Pública (INSP)	Kevin Sanders, Maria da Luz Lima
hCoV-19/CaboVerde/ST5891/2022	EPI_ISL_13525887	2022-05-20	Africa	Cabo Verde	Santiago	Virology Laboratory of Praia	Instituto Nacional de Saúde Pública	Kevin Sanders, Isaias Varela, Dénnis Imanuel
hCoV-19/CaboVerde/ST6046/2022	EPI_ISL_13525875	2022-05-31	Africa	Cabo Verde	Santiago	Virology Laboratory of Praia	Instituto Nacional de Saúde Pública	Kevin Sanders, Isaias Varela, Dénnis Imanuel
hCoV-19/CaboVerde/SV-AG0025/2022	EPI_ISL_13525852	2022-06-03	Africa	Cabo Verde	Sao Vicente	Virology Laboratory of Sao Vicente	Instituto Nacional de Saúde Pública	Kevin Sanders, Isaias Varela, Dénnis Imanuel, Nádia Rodrigues
hCoV-19/Cambodia/22002676/2022	EPI_ISL_13963775	2022-01-27	Asia	Cambodia		National Institute of Public Health	National Institute of Public Health	Chhorvann CHHEA, Darapheak CHAU, Sitha PRUM, Visal CHHE, Sokha DUL, Sengly MANH, Phally VY, Borann SAR, Chanthap LON, Jessica E. Manning, Sophana Chea, Savuth CHIN
hCoV-19/Cambodia/2200876/2022	EPI_ISL_13963915	2022-01-27	Asia	Cambodia		National Institute of Public Health	National Institute of Public Health	Chhorvann CHHEA, Darapheak CHAU, Sitha PRUM, Visal CHHE, Sokha DUL, Sengly MANH, Phally VY, Borann SAR, Chanthap LON, Jessica E. Manning, Sophana Chea, Savuth CHIN
hCoV-19/Cambodia/2213457/2022	EPI_ISL_14818683	2022-06-26	Asia	Cambodia		National Institute of Public Health	National Institute of Public Health	Chhorvann CHHEA, Darapheak CHAU, Sitha PRUM, Visal CHHE, Sokha DUL, Sengly MANH, Phally VY, Borann SAR, Chanthap LON, Jessica E. Manning, Sophana Chea, Savuth CHIN
hCoV-19/Cambodia/2213501/2022	EPI_ISL_13727538	2022-06-29	Asia	Cambodia		National Institute of Public Health	National Institute of Public Health	Chhorvann CHHEA, Darapheak CHAU, Sitha PRUM, Visal CHHE, Sokha DUL, Sengly MANH, Phally VY, Borann SAR, Chanthap LON, Savuth CHIN
hCoV-19/Cambodia/2213810/2022	EPI_ISL_14011366	2022-07-13	Asia	Cambodia		National Institute of Public Health	National Institute of Public Health	Chhorvann CHHEA, Darapheak CHAU, Sitha PRUM, Visal CHHE, Sokha DUL, Sengly MANH, Phally VY, Borann SAR, Chanthap LON, Jessica E. Manning, Sophana Chea, Savuth CHIN
hCoV-19/Cambodia/2214392/2022	EPI_ISL_14287370	2022-07-14	Asia	Cambodia		National Institute of Public Health	National Institute of Public Health	Chhorvann CHHEA, Darapheak CHAU, Sitha PRUM, Visal CHHE, Sokha DUL, Sengly MANH, Phally VY, Borann SAR, Chanthap LON, Jessica E. Manning, Sophana Chea, Savuth CHIN
hCoV-19/Cambodia/226603/2022	EPI_ISL_14818686	2022-05-09	Asia	Cambodia		National Institute of Public Health	National Institute of Public Health	Chhorvann CHHEA, Darapheak CHAU, Sitha PRUM, Visal CHHE, Sokha DUL, Sengly MANH, Phally VY, Borann SAR, Chanthap LON, Jessica E. Manning, Sophana Chea, Savuth CHIN
hCoV-19/Cambodia/228941/2022	EPI_ISL_13985219	2022-05-16	Asia	Cambodia		National Institute of Public Health	National Institute of Public Health	Chhorvann CHHEA, Darapheak CHAU, Sitha PRUM, Visal CHHE, Sokha DUL, Sengly MANH, Phally VY, Borann SAR, Chanthap LON, Jessica E. Manning, Sophana Chea, Savuth CHIN
hCoV-19/Cambodia/246788/2022	EPI_ISL_14561906	2022-08-11	Asia	Cambodia		National Institute of Public Health	National Institute of Public Health	Chhorvann CHHEA, Darapheak CHAU, Sitha PRUM, Visal CHHE, Sokha DUL, Sengly MANH, Phally VY, Borann SAR, Chanthap LON, Jessica E. Manning, Sophana Chea, Savuth CHIN
hCoV-19/Cambodia/248400/2022	EPI_ISL_14803920	2022-08-17	Asia	Cambodia		National Institute of Public Health	National Institute of Public Health	Chhorvann CHHEA, Darapheak CHAU, Sitha PRUM, Visal CHHE, Sokha DUL, Sengly MANH, Phally VY, Borann SAR, Chanthap LON, Jessica E. Manning, Sophana Chea, Savuth CHIN
hCoV-19/Cambodia/909252/2022	EPI_ISL_9463600	2022-01-27	Asia	Cambodia		Virology Unit, Institut Pasteur du Cambodge	Virology Unit, Institut Pasteur du Cambodge	Leakhena Pum, Sophoannadedh Rath, Cecile Troupin, Jurre Y Siegers, Ly Sovann, Kraing Sidonn, Yi Sengdoeurn, Chin Savuth, Chau Darapheak, Veasna Duong, Erik A Karlsson
hCoV-19/Cambodia/925207/2022	EPI_ISL_11023851	2022-02-20	Asia	Cambodia		Virology Unit, Institut Pasteur du Cambodge	Virology Unit, Institut Pasteur du Cambodge	Leakhena Pum, Sophoannadedh Rath, Cecile Troupin, Jurre Y Siegers, Ly Sovann, Kraing Sidonn, Yi Sengdoeurn, Chin Savuth, Chau Darapheak, Veasna Duong, Erik A Karlsson
hCoV-19/Cambodia/937018/2022	EPI_ISL_12179399	2022-04-09	Asia	Cambodia		Virology Unit, Institut Pasteur du Cambodge	Virology Unit, Institut Pasteur du Cambodge	Leakhena Pum, Sophoannadedh Rath, Cecile Troupin, Jurre Y Siegers, Ly Sovann, Kraing Sidonn, Yi Sengdoeurn, Chin Savuth, Chau Darapheak, Veasna Duong, Erik A Karlsson
hCoV-19/Cambodia/g0222168/2022	EPI_ISL_10635736	2022-02-22	Asia	Cambodia		Virology Unit, Institut Pasteur du Cambodge	Virology Unit, Institut Pasteur du Cambodge	Leakhena Pum, Sophoannadedh Rath, Cecile Troupin, Jurre Y Siegers, Ly Sovann, Kraing Sidonn, Yi Sengdoeurn, Chin Savuth, Chau Darapheak, Veasna Duong, Erik A Karlsson
hCoV-19/Cambodia/g0303148/2022	EPI_ISL_11023867	2022-03-03	Asia	Cambodia		Virology Unit, Institut Pasteur du Cambodge	Virology Unit, Institut Pasteur du Cambodge	Leakhena Pum, Sophoannadedh Rath, Cecile Troupin, Jurre Y Siegers, Ly Sovann, Kraing Sidonn, Yi Sengdoeurn, Chin Savuth, Chau Darapheak, Veasna Duong, Erik A Karlsson
hCoV-19/Cambodia/NPH220208/2022	EPI_ISL_14287365	2022-07-26	Asia	Cambodia		National Institute of Public Health	National Institute of Public Health	Chhorvann CHHEA, Darapheak CHAU, Sitha PRUM, Visal CHHE, Sokha DUL, Sengly MANH, Phally VY, Borann SAR, Chanthap LON, Jessica E. Manning, Sophana Chea, Savuth CHIN
hCoV-19/Cameroon/10273/2022	EPI_ISL_15763779	2022-03-10	Africa	Cameroon	Yaounde	CENTRE PASTEUR DU CAMEROUN	CENTRE PASTEUR DU CAMEROUN	Njouom Richard, Moumbeket Yifomnjou Henri, Ilouga Pauline Vanessa, Madaha Estelle, Messanga Landry, Monamele Chavely Gwladys, Tagnouokam Ngoupo Paul Alain, Tchatchueng Jules, Tejiokem Mathurin Cyrille, Perraut Ronald, Eyangoh Sara
hCoV-19/Cameroon/13038/2022	EPI_ISL_15763784	2022-04-08	Africa	Cameroon	Yaounde	CENTRE PASTEUR DU CAMEROUN	CENTRE PASTEUR DU CAMEROUN	Njouom Richard, Moumbeket Yifomnjou Henri, Ilouga Pauline Vanessa, Madaha Estelle, Messanga Landry, Monamele Chavely Gwladys, Tagnouokam Ngoupo Paul Alain, Tchatchueng Jules, Tejiokem Mathurin Cyrille, Perraut Ronald, Eyangoh Sara
hCoV-19/Cameroon/13559/2022	EPI_ISL_15763785	2022-04-15	Africa	Cameroon	Yaounde	CENTRE PASTEUR DU CAMEROUN	CENTRE PASTEUR DU CAMEROUN	Njouom Richard, Moumbeket Yifomnjou Henri, Ilouga Pauline Vanessa, Madaha Estelle, Messanga Landry, Monamele Chavely Gwladys, Tagnouokam Ngoupo Paul Alain, Tchatchueng Jules, Tejiokem Mathurin Cyrille, Perraut Ronald, Eyangoh Sara
hCoV-19/Cameroon/15200/2022	EPI_ISL_15763787	2022-05-05	Africa	Cameroon	Yaounde	CENTRE PASTEUR DU CAMEROUN	CENTRE PASTEUR DU CAMEROUN	Njouom Richard, Moumbeket Yifomnjou Henri, Ilouga Pauline Vanessa, Madaha Estelle, Messanga Landry, Monamele Chavely Gwladys, Tagnouokam Ngoupo Paul Alain, Tchatchueng Jules, Tejiokem Mathurin Cyrille, Perraut Ronald, Eyangoh Sara
hCoV-19/Cameroon/19459/2022	EPI_ISL_15763750	2022-07-08	Africa	Cameroon	Yaounde	CENTRE PASTEUR DU CAMEROUN	CENTRE PASTEUR DU CAMEROUN	Njouom Richard, Moumbeket Yifomnjou Henri, Ilouga Pauline Vanessa, Madaha Estelle, Messanga Landry, Monamele Chavely Gwladys, Tagnouokam Ngoupo Paul Alain, Tchatchueng Jules, Tejiokem Mathurin Cyrille, Perraut Ronald, Eyangoh Sara
hCoV-19/Cameroon/LNSP-003-174955/2022	EPI_ISL_17604059	2022-03-01	Africa	Cameroon	Littoral Region	NPHL-Cameroon	National Public Health Laboratory, Cameroon	Dr Essomba Rene Ghislain, Dr Ngo Bitoungui Valentina, Ebogo Yvette Solange, Minkala Eric, Meka Moise, Fouda Françoise, Pr Okomo Assoumou Marie Claire
hCoV-19/Cameroon/LNSP-003-184031/2022	EPI_ISL_17604060	2022-06-01	Africa	Cameroon	Littoral Region	NPHL-Cameroon	National Public Health Laboratory, Cameroon	Dr Essomba Rene Ghislain, Dr Ngo Bitoungui Valentina, Ebogo Yvette Solange, Minkala Eric, Meka Moise, Fouda Françoise, Pr Okomo Assoumou Marie Claire
hCoV-19/Cameroon/LNSP-003-184114/2022	EPI_ISL_17604034	2022-06-01	Africa	Cameroon	Littoral Region	NPHL-Cameroon	National Public Health Laboratory, Cameroon	Dr Essomba Rene Ghislain, Dr Ngo Bitoungui Valentina, Ebogo Yvette Solange, Minkala Eric, Meka Moise, Fouda Françoise, Pr Okomo Assoumou Marie Claire
hCoV-19/Cameroon/LNSP-003-37592/2022	EPI_ISL_17604094	2022-07-12	Africa	Cameroon	West Region	NPHL-Cameroon	National Public Health Laboratory, Cameroon	Dr Essomba Rene Ghislain, Dr Ngo Bitoungui Valentina, Ebogo Yvette Solange, Minkala Eric, Meka Moise, Fouda Françoise, Pr Okomo Assoumou Marie Claire
hCoV-19/Canada/AB-ABPHL-52871/2022	EPI_ISL_9877334	2022-01-31	North America	Canada	Alberta	Alberta Precision Labs (APL)	Alberta Precision Labs (APL)	Buss E, Croxen M, Deo A, Dieu P, Gill K, Ferrato C, Koleva P, Li V, Lloyd C, Lynch T, Ma R, Murphy S, Pabbaraju K, Shideler S, Skitsko T, Shokopoles S, Tipples G, Thayer J, Wong A, Yu C, Zelyas N.
hCoV-19/Canada/AB-ABPHL-54905/2022	EPI_ISL_10951458	2022-02-13	North America	Canada	Alberta	Alberta Precision Labs (APL)	Alberta Precision Labs (APL)	Buss E, Croxen M, Deo A, Dieu P, Gill K, Ferrato C, Koleva P, Li V, Lloyd C, Lynch T, Ma R, Murphy S, Pabbaraju K, Shideler S, Skitsko T, Shokopoles S, Tipples G, Thayer J, Wong A, Yu C, Zelyas N.
hCoV-19/Canada/BC-BCCDC-329086/2022	EPI_ISL_9762127	2022-01-06	North America	Canada	British Columbia	British Columbia Centre For Disease Control	BCCDC Public Health Laboratory	Prystajecky Natalie, Linda Hoang, Dan Fornika, John Tyson, Shannon Russell, Kim Macdonald, Kimia Kamelian, James Zlosnik, Ana Pacagnella, Corrinne Ng, Loretta Janz, Robert Azana, Mel Krajden
hCoV-19/Canada/BC-BCCDC-391665/2022	EPI_ISL_12381419	2022-03-12	North America	Canada	British Columbia	British Columbia Centre For Disease Control	BCCDC Public Health Laboratory	Prystajecky Natalie, Linda Hoang, Dan Fornika, John Tyson, Shannon Russell, Kim Macdonald, Kimia Kamelian, James Zlosnik, Ana Pacagnella, Corrinne Ng, Loretta Janz, Robert Azana, Mel Krajden
hCoV-19/Canada/BC-BCCDC-499342/2022	EPI_ISL_15049973	2022-08-08	North America	Canada	British Columbia	British Columbia Centre For Disease Control	B.C. Centre for Disease Control Public Health Laboratory	Natalie Prystajecky, Linda Hoang, Dan Fornika, John Tyson, Shannon Russell, Kimia Kamelian, James Zlosnik, Corrinne Ng, Loretta Janz, Robert Azana, Janet Fung, Mel Krajden
hCoV-19/Canada/NB-CHUDGLD-140722-MM00291R/2022	EPI_ISL_14252501	2022-07-14	North America	Canada	New Brunswick	New Brunswick - Vitalite Health Network	New Brunswick - Vitalite Health Network	Chacko S., Shaw W., Lacroix J., Allain E., Lyons P., Garceau R., Desnoyers G., Crapoulet N.
hCoV-19/Canada/ON-KHS-22-07084-v2/2022	EPI_ISL_12891360	2022-05-13	North America	Canada	Ontario	Brockville General Hospital	Kingston Health Sciences Centre	Calvin Sjaarda, Henry Wong, Nick Buchner, Drew Roberts, Phung Ta, Jacob Whalen, Sheri Levesque, Prameet Sheth
hCoV-19/Canada/ON-PHL-22-16767/2022	EPI_ISL_12033707	2022-03-30	North America	Canada	Ontario	Public Health Ontario Laboratory	Public Health Ontario Laboratory	Jacob Afelskie, Rebecca Azzaro, Doonia Bajovic, Philip Banh, Claudia Chu, Kirby Cronin, Rachelle DiTullio, Carla Duncan, Dhiraj Gaglani, Mark Horsman, Hadia Hussain, Jason Iraheta, Grace Jeong, Sushma Kavikondala, Lisa Kim, Surendra Kumar, Aimin Li, Maria Mariscal, Alex Marchand-Austin, Dean Maxwell, Lisa McTaggart, Fatima Merza, Esther Nagai, Rima Palencia, John Palmer, Samir N Patel, Nataliya P…
hCoV-19/Canada/ON-PHL-22-28731/2022	EPI_ISL_13931457	2022-07-02	North America	Canada	Ontario	Public Health Ontario Laboratory	Public Health Ontario Laboratory	Jacob Afelskie, Rebecca Azzaro, Doonia Bajovic, Philip Banh, Claudia Chu, Kirby Cronin, Rachelle DiTullio, Carla Duncan, Dhiraj Gaglani, Mark Horsman, Hadia Hussain, Jason Iraheta, Grace Jeong, Sushma Kavikondala, Lisa Kim, Surendra Kumar, Aimin Li, Maria Mariscal, Alex Marchand-Austin, Dean Maxwell, Lisa McTaggart, Fatima Merza, Esther Nagai, Rima Palencia, John Palmer, Samir N Patel, Nataliya P…
hCoV-19/Canada/QC-L00451931001/2022	EPI_ISL_11797499	2022-03-15	North America	Canada	Quebec	Laboratoire de santé publique du Québec	Laboratoire de santé publique du Québec	Sandrine Moreira, Ioannis Ragoussis, Guillaume Bourque, Jesse Shapiro, Mark Lathrop and Judith Fafard on behalf of the CoVSeQ research group
hCoV-19/Canada/QC-L00484699001/2022	EPI_ISL_13467641	2022-06-06	North America	Canada	Quebec	Laboratoire de santé publique du Québec	Laboratoire de santé publique du Québec	Sandrine Moreira, Ioannis Ragoussis, Guillaume Bourque, Jesse Shapiro, Mark Lathrop and Judith Fafard on behalf of the CoVSeQ research group
hCoV-19/Canada/QC-L00500198001/2022	EPI_ISL_14072231	2022-07-05	North America	Canada	Quebec	Laboratoire de santé publique du Québec	Laboratoire de santé publique du Québec	Sandrine Moreira, Ioannis Ragoussis, Guillaume Bourque, Jesse Shapiro, Mark Lathrop and Judith Fafard on behalf of the CoVSeQ research group
hCoV-19/Canada/UN-396752/2022	EPI_ISL_12391186	2022-03-27	North America	Canada		Switch Health	Public Health Agency of Canada (PHAC) National Microbiology Laboratory	Anna Majer, Shari Tyson, Grace Seo, Philip Mabon, Elsie Grudeski, Rhiannon Huzarewich, Russell Mandes, Anneliese Landgraff, Jennifer Tanner, Kristyn Burak, Natalie Knox, Morag Graham, Gary Van Domselaar, Gordon Jolly, Carmen Lia Murall, Nathalie Bastien, Yan Li, Timothy Booth, Darian Hole, Madison Chapel, Emily Haidl, Connor Chato, Chanchal Yadav, Jeff Tuff, Adrian Zetner, Katherine Eaton, Kirste…
hCoV-19/Canada/un-NML-335753/2022	EPI_ISL_12687577	2022-01-27	North America	Canada		Dynacare	National Microbiology Laboratory (NML)	Anna Majer, Shari Tyson, Grace Seo, Philip Mabon, Elsie Grudeski, Rhiannon Huzarewich, Russell Mandes, Anneliese Landgraff, Jennifer Tanner, Kristyn Burak, Natalie Knox, Morag Graham, Gary Van Domselaar, Gordon Jolly, Carmen Lia Murall, Nathalie Bastien, Yan Li, Timothy Booth, Darian Hole, Madison Chapel, Emily Haidl, Connor Chato, Chanchal Yadav, Jeff Tuff, Adrian Zetner, Katherine Eaton, Kirste…
hCoV-19/Canada/un-NML-368180/2022	EPI_ISL_12687607	2022-02-24	North America	Canada		Dynacare	National Microbiology Laboratory (NML)	Anna Majer, Shari Tyson, Grace Seo, Philip Mabon, Elsie Grudeski, Rhiannon Huzarewich, Russell Mandes, Anneliese Landgraff, Jennifer Tanner, Kristyn Burak, Natalie Knox, Morag Graham, Gary Van Domselaar, Gordon Jolly, Carmen Lia Murall, Nathalie Bastien, Yan Li, Timothy Booth, Darian Hole, Madison Chapel, Emily Haidl, Connor Chato, Chanchal Yadav, Jeff Tuff, Adrian Zetner, Katherine Eaton, Kirste…
hCoV-19/Canada/un-NML-411614/2022	EPI_ISL_12898342	2022-04-16	North America	Canada		Switch Health	National Microbiology Laboratory (NML)	Anna Majer, Shari Tyson, Grace Seo, Philip Mabon, Elsie Grudeski, Rhiannon Huzarewich, Russell Mandes, Anneliese Landgraff, Jennifer Tanner, Kristyn Burak, Natalie Knox, Morag Graham, Gary Van Domselaar, Gordon Jolly, Carmen Lia Murall, Nathalie Bastien, Yan Li, Timothy Booth, Darian Hole, Madison Chapel, Emily Haidl, Connor Chato, Chanchal Yadav, Jeff Tuff, Adrian Zetner, Katherine Eaton, Kirste…
hCoV-19/Canada/un-NML-442695/2022	EPI_ISL_13703397	2022-05-31	North America	Canada		LifeLabs ON	National Microbiology Laboratory (NML)	Anna Majer, Shari Tyson, Grace Seo, Philip Mabon, Elsie Grudeski, Rhiannon Huzarewich, Russell Mandes, Anneliese Landgraff, Jennifer Tanner, Kristyn Burak, Natalie Knox, Morag Graham, Gary Van Domselaar, Gordon Jolly, Carmen Lia Murall, Nathalie Bastien, Yan Li, Timothy Booth, Darian Hole, Madison Chapel, Emily Haidl, Connor Chato, Chanchal Yadav, Jeff Tuff, Adrian Zetner, Katherine Eaton, Kirste…
hCoV-19/Canada/un-NML-446928/2022	EPI_ISL_13703542	2022-06-08	North America	Canada		LifeLabs ON	National Microbiology Laboratory (NML)	Anna Majer, Shari Tyson, Grace Seo, Philip Mabon, Elsie Grudeski, Rhiannon Huzarewich, Russell Mandes, Anneliese Landgraff, Jennifer Tanner, Kristyn Burak, Natalie Knox, Morag Graham, Gary Van Domselaar, Gordon Jolly, Carmen Lia Murall, Nathalie Bastien, Yan Li, Timothy Booth, Darian Hole, Madison Chapel, Emily Haidl, Connor Chato, Chanchal Yadav, Jeff Tuff, Adrian Zetner, Katherine Eaton, Kirste…
hCoV-19/Chile/AN_1742360/2022	EPI_ISL_15217020	2022-07-04	South America	Chile	Antofagasta	Centro Oncologico del Norte	Laboratorio de Genómica Microbiana, Unidad de Bioquímica, Departamento Biomédico, Facultad de Ciencias de la Salud, Universidad de Antofagasta, Chile.	Alexandra Galetović, Benito Gómez-Silva, Milton Urrutia, Gabriel Peña, Mayela Serrano.
hCoV-19/Chile/AN-94157/2022	EPI_ISL_14307938	2022-08-01	South America	Chile	Antofagasta	Genetica Molecular and Subdepartamento de Virologia ISP Chile	Instituto de Salud Publica de Chile	Constanza Campano, Marcelo Rojas, Paulo covarrubias, Barbara Parra, Patricia Bustos, Rodrigo Fasce, Andres Castillo, Matias Pezoa, Ivan Ponce, Jorge Fernandez
hCoV-19/Chile/AP-82935/2022	EPI_ISL_13861137	2022-07-02	South America	Chile	Region de Arica y Parinacota	Genetica Molecular and Subdepartamento de Virologia ISP Chile	Instituto de Salud Publica de Chile	Constanza Campano, Marcelo Rojas, Mariela Guajardo, Paulo covarrubias, Barbara Parra, Patricia Bustos, Rodrigo Fasce, Andres Castillo, Matias Pezoa, Ivan Ponce, Jorge Fernandez
hCoV-19/Chile/AT-54395/2022	EPI_ISL_14332125	2022-04-24	South America	Chile	Atacama	Genetica Molecular and Subdepartamento de Virologia ISP Chile	Instituto de Salud Publica de Chile	Constanza Campano, Marcelo Rojas, Mariela Guajardo, Paulo covarrubias, Barbara Parra, Patricia Bustos, Rodrigo Fasce, Andres Castillo, Matias Pezoa, Ivan Ponce, Jorge Fernandez
hCoV-19/Chile/CO-89581/2022	EPI_ISL_14038744	2022-07-19	South America	Chile	Coquimbo	Genetica Molecular and Subdepartamento de Virologia ISP Chile	Instituto de Salud Publica de Chile	Constanza Campano, Marcelo Rojas, Mariela Guajardo, Paulo covarrubias, Barbara Parra, Patricia Bustos, Rodrigo Fasce, Andres Castillo, Matias Pezoa, Ivan Ponce, Jorge Fernandez
hCoV-19/Chile/LL-44652/2022	EPI_ISL_12692348	2022-03-28	South America	Chile	Los Lagos	Genetica Molecular and Subdepartamento de Virologia ISP Chile	Instituto de Salud Publica de Chile	Karen Orostica, Constanza Campano, Marcelo Rojas, Barbara Parra, Patricia Bustos, Rodrigo Fasce, Andres Castillo, Matias Pezoa, Ivan Ponce, Jorge Fernandez
hCoV-19/Chile/LR-65274/2022	EPI_ISL_13154748	2022-05-23	South America	Chile	Los Rios	Genetica Molecular and Subdepartamento de Virologia ISP Chile	Instituto de Salud Publica de Chile	Constanza Campano, Marcelo Rojas, Paulo covarrubias, Barbara Parra, Patricia Bustos, Rodrigo Fasce, Andres Castillo, Matias Pezoa, Ivan Ponce, Jorge Fernandez
hCoV-19/Chile/MA-21966/2022	EPI_ISL_10079296	2022-01-31	South America	Chile	Magallanes	Genetica Molecular and Subdepartamento de Virologia ISP Chile	Instituto de Salud Publica de Chile	Karen Orostica, Constanza Campano, Barbara Parra, Patricia Bustos, Rodrigo Fasce, Andres Castillo, Jorge Fernandez
hCoV-19/Chile/MA-CADIUMAG-02419/2022	EPI_ISL_12148132	2022-01-27	South America	Chile	Magallanes	Laboratorio de Biología Molecular, Universidad de Magallanes	Centro Asistencial Docente y de Investigacion, Universidad de Magallanes	Constanza Ceroni, Diego Alvarez, Jorge González, Jacqueline Aldridge, Marcelo Navarrete
hCoV-19/Chile/ML-LBEG010/2022	EPI_ISL_15215574	2022-06-09	South America	Chile	Maule	Hospital Regional de Talca (HRT)	Laboratorio de Bioinformática y Expresión Génica, INTA - Uchile	Alexis Gaete, Christian Hodar, Mauricio González
hCoV-19/Chile/NB-107987/2022	EPI_ISL_15116709	2022-09-01	South America	Chile	Nuble	Genetica Molecular and Subdepartamento de Virologia ISP Chile	Instituto de Salud Publica de Chile	Constanza Campano, Marcelo Rojas, Mariela Guajardo, Paulo Covarrubias, Barbara Parra, Patricia Bustos, Rodrigo Fasce, Andres Castillo, Matias Pezoa, Ivan Ponce, Jorge Fernandez
hCoV-19/Chile/NB-96992/2022	EPI_ISL_14534610	2022-08-05	South America	Chile	Nuble	Genetica Molecular and Subdepartamento de Virologia ISP Chile	Instituto de Salud Publica de Chile	Constanza Campano, Marcelo Rojas, Mariela Guajardo, Paulo covarrubias, Barbara Parra, Patricia Bustos, Rodrigo Fasce, Andres Castillo, Matias Pezoa, Ivan Ponce, Jorge Fernandez
hCoV-19/Chile/RM-32964/2022	EPI_ISL_11381243	2022-02-26	South America	Chile	Region Metropolitana de Santiago	Genetica Molecular and Subdepartamento de Virologia ISP Chile	Instituto de Salud Publica de Chile	Karen Orostica, Constanza Campano, Marcelo Rojas, Barbara Parra, Patricia Bustos, Rodrigo Fasce, Andres Castillo, Matias Pezoa, Ivan Ponce, Jorge Fernandez
hCoV-19/Chile/RM-33421/2022	EPI_ISL_11381236	2022-03-03	South America	Chile	Region Metropolitana de Santiago	Genetica Molecular and Subdepartamento de Virologia ISP Chile	Instituto de Salud Publica de Chile	Karen Orostica, Constanza Campano, Marcelo Rojas, Barbara Parra, Patricia Bustos, Rodrigo Fasce, Andres Castillo, Matias Pezoa, Ivan Ponce, Jorge Fernandez
hCoV-19/Chile/RM-42712/2022	EPI_ISL_12695199	2022-03-26	South America	Chile	Region Metropolitana de Santiago	Genetica Molecular and Subdepartamento de Virologia ISP Chile	Instituto de Salud Publica de Chile	Karen Orostica, Constanza Campano, Marcelo Rojas, Barbara Parra, Patricia Bustos, Rodrigo Fasce, Andres Castillo, Matias Pezoa, Ivan Ponce, Jorge Fernandez
hCoV-19/Chile/RM-68554/2022	EPI_ISL_13719555	2022-06-01	South America	Chile	Region Metropolitana de Santiago	Genetica Molecular and Subdepartamento de Virologia ISP Chile	Instituto de Salud Publica de Chile	Constanza Campano, Marcelo Rojas, Mariela Guajardo, Paulo covarrubias, Barbara Parra, Patricia Bustos, Rodrigo Fasce, Andres Castillo, Matias Pezoa, Ivan Ponce, Jorge Fernandez
hCoV-19/Chile/RM-77414/2022	EPI_ISL_13736092	2022-06-19	South America	Chile	Region Metropolitana de Santiago	Genetica Molecular and Subdepartamento de Virologia ISP Chile	Instituto de Salud Publica de Chile	Constanza Campano, Marcelo Rojas, Mariela Guajardo, Paulo covarrubias, Barbara Parra, Patricia Bustos, Rodrigo Fasce, Andres Castillo, Matias Pezoa, Ivan Ponce, Jorge Fernandez
hCoV-19/Chile/RM-96251/2022	EPI_ISL_14418335	2022-08-06	South America	Chile	Region Metropolitana de Santiago	Genetica Molecular and Subdepartamento de Virologia ISP Chile	Instituto de Salud Publica de Chile	Constanza Campano, Marcelo Rojas, Mariela Guajardo, Paulo covarrubias, Barbara Parra, Patricia Bustos, Rodrigo Fasce, Andres Castillo, Matias Pezoa, Ivan Ponce, Jorge Fernandez
hCoV-19/Chile/RM-PUC_MVL_2805/2022	EPI_ISL_14660588	2022-05-27	South America	Chile	Region Metropolitana de Santiago	Laboratorio de Infectologia y Virologia Molecular	Laboratory of Molecular Virology, School of Medicine, Pontificia Universidad Catolica de Chile	Catalina Pardo-Roa, Leonardo I. Almonacid, Eugenia L. Fuentes Luppichini, Jennifer Angulo, Erick Salinas, Andres E. Munoz-Marcos, Ana Maria Contreras, Tamara Garcia-Salum, Maria Jose Avendano, Estefany Poblete, Carlos Palma, Jorge Levican, Eileen Serrano, Constanza Maldonado, M. Belen Leyton, Francisco Melo, Marcela Ferres, Rafael A. Medina.
hCoV-19/Chile/VS-54102/2022	EPI_ISL_14332608	2022-04-26	South America	Chile	Valparaiso	Genetica Molecular and Subdepartamento de Virologia ISP Chile	Instituto de Salud Publica de Chile	Constanza Campano, Marcelo Rojas, Mariela Guajardo, Paulo covarrubias, Barbara Parra, Patricia Bustos, Rodrigo Fasce, Andres Castillo, Matias Pezoa, Ivan Ponce, Jorge Fernandez
hCoV-19/China/ZCMU-S590-2091-582035/2022	EPI_ISL_19166425	2022-04-02	Asia	China		Hangzhou Xixi Hospital, Zhejiang University of Traditional Chinese Medicine	Hangzhou Xixi Hospital, Zhejiang University of Traditional Chinese Medicine	Wang, Y., Yu, H., Zhang, T., Sun, Z., Yao, W., Zhang, W., Chen, Q., Zhong, Y., Huang, Q., Wang, M., Wang, H., Wu, B., Wang, Y., Yu, H., Zhang, T., Sun, Z., Yao, W., Zhang, W., Chen, Q., Zhong, Y., Huang, Q., Wang, M., Wang, H., Wu, B.
hCoV-19/China/ZCMU-S842-5086-645236/2022	EPI_ISL_19166426	2022-05-06	Asia	China		Hangzhou Xixi Hospital, Zhejiang University of Traditional Chinese Medicine	Hangzhou Xixi Hospital, Zhejiang University of Traditional Chinese Medicine	Wang, Y., Yu, H., Zhang, T., Sun, Z., Yao, W., Zhang, W., Chen, Q., Zhong, Y., Huang, Q., Wang, M., Wang, H., Wu, B., Wang, Y., Yu, H., Zhang, T., Sun, Z., Yao, W., Zhang, W., Chen, Q., Zhong, Y., Huang, Q., Wang, M., Wang, H., Wu, B.
hCoV-19/China/ZCMU-S876-5633-662209/2022	EPI_ISL_19166354	2022-06-11	Asia	China		Hangzhou Xixi Hospital, Zhejiang University of Traditional Chinese Medicine	Hangzhou Xixi Hospital, Zhejiang University of Traditional Chinese Medicine	Wang, Y., Yu, H., Zhang, T., Sun, Z., Yao, W., Zhang, W., Chen, Q., Zhong, Y., Huang, Q., Wang, M., Wang, H., Wu, B., Wang, Y., Yu, H., Zhang, T., Sun, Z., Yao, W., Zhang, W., Chen, Q., Zhong, Y., Huang, Q., Wang, M., Wang, H., Wu, B.
hCoV-19/Colombia/ANT-LDSP3522/2022	EPI_ISL_14834951	2022-07-13	South America	Colombia	Antioquia	Clínica Cardio VID	Laboratorio Departamental de Salud Publica de Antioquia	Idabely Betancur Ortiz, Gloria Isabel Escobar, Cristian Arbey Velarde Hoyos
hCoV-19/Colombia/ATL-G-CTS_016/2022	EPI_ISL_16018649	2022-04-23	South America	Colombia	Atlantico	Calle 56 # 8E1-238	Laboratorio de Virología - Universidad Simón Bolívar	Yesit Bello-Lemus, Ibeth Luna-Rodriguez, Leonardo Arrieta-Rangel, Martha Guerra-Simanca, Juvenal Yosa-Reyes, Antonio Acosta-Hoyos
hCoV-19/Colombia/ATL-G-LCC_015/2022	EPI_ISL_16018626	2022-03-25	South America	Colombia	Atlantico	Cl. 80 #49c-40	Laboratorio de Virología - Universidad Simón Bolívar	Yesit Bello-Lemus, Ibeth Luna-Rodriguez, Leonardo Arrieta-Rangel, Martha Guerra-Simanca, Juvenal Yosa-Reyes, Antonio Acosta-Hoyos
hCoV-19/Colombia/CAL-UTP-VG-1119/2022	EPI_ISL_16009036	2022-07-13	South America	Colombia	Caldas	Laboratorio de Biología molecular y Biotecnología Universidad Tecnológica de Pereira	Laboratorio de Biología Molecular y Biotecnología Universidad Tecnológica de Pereira	Fredy A. Tabares-Villa, Juan D. Anacona-Montilla, Marcela Orjuela-Rodriguez, Augusto Zuluaga-Velez, Juan C. Sepulveda
hCoV-19/Colombia/CAS-INS-VG-24618/2022	EPI_ISL_15075299	2022-08-09	South America	Colombia	Casanare	LDSP CASANARE	Instituto Nacional de Salud- Dirección de Investigación en Salud Pública	Katherine Laiton-Donato, Carlos Franco-Muñoz, Diego A. Álvarez-Díaz, Héctor Alejandro Ruiz-Moreno, Diego Andrés Prada, Sheryll Corchuelo, María T. Herrera-Sepúlveda, Julián Naizaque, Gerardo Santamaría, Jorge Rivera, Paola Rojas-Estevez, Tatiana Cobos, Beatriz de Arco, Alicia Rosales, Valeria Mejía-Restrepo, Dioselina Peláez-Carvajal, Martha Lucia Ospina Martínez, Marcela Mercado-Reyes.
hCoV-19/Colombia/CAU-SYN-14005070011/2022	EPI_ISL_15977762	2022-02-21	South America	Colombia	Cauca	Laboratorio SYNLAB Colombia	CIAT, Laboratorio de Virologia	Ana M. Leiva, Diana Lopez-Alvarez, WilmerJ. Cuellar, Programa Nacional de Caracterización Genómica de SARS-CoV-2
hCoV-19/Colombia/DC-INS-VG-25625/2022	EPI_ISL_15826586	2022-09-08	South America	Colombia	Bogota	CLINICA UNIVERSITARIA COLOMBIA - LABORATORIO ESPECIALIZADO	Instituto Nacional de Salud- Dirección de Investigación en Salud Pública	Katherine Laiton-Donato, Carlos Franco-Muñoz, Diego A. Álvarez-Díaz, Héctor Alejandro Ruiz-Moreno, Diego Andrés Prada, Sheryll Corchuelo, María T. Herrera-Sepúlveda, Julián Naizaque, Gerardo Santamaría, Jorge Rivera, Paola Rojas-Estevez, Tatiana Cobos, Beatriz de Arco, Alicia Rosales, Valeria Mejia, Dioselina Peláez-Carvajal, Martha Lucia Ospina Martínez, Marcela Mercado-Reyes.
hCoV-19/Colombia/DC-LSPSDS-239287/2022	EPI_ISL_15793713	2022-05-19	South America	Colombia	Bogota	LSPSDS	LSPSDS	Johana Hernandez Toloza, Gabriela Delgado Murcia, Alejandro Gomez Lopez, Héctor Alejandro Ruiz-Moreno, Marcela Mercado
hCoV-19/Colombia/DC-UNIANDES-VG-24167/2022	EPI_ISL_15256649	2022-07-12	South America	Colombia	Distrito Capital	Gencore - Universidad de los Andes	Gencore - Universidad de los Andes	Daniel Sarmiento, Luis Fuentes, David González, Felipe Baez, Stephanie Nustez, Gabriela Ariza, Mariana Restrepo, Carolina Valencia, Marcela Guevara, Silvia Restrepo, Marcela Mercado
hCoV-19/Colombia/NSA-INS-VG-25174/2022	EPI_ISL_15517442	2022-06-22	South America	Colombia	Norte de Santander	Unidad Hematológica Especializada IPS SAS	Instituto Nacional de Salud- Dirección de Investigación en Salud Pública	Katherine Laiton-Donato, Carlos Franco-Muñoz, Diego A. Álvarez-Díaz, Héctor Alejandro Ruiz-Moreno, Diego Andrés Prada, Sheryll Corchuelo, María T. Herrera-Sepúlveda, Julián Naizaque, Gerardo Santamaría, Jorge Rivera, Paola Rojas-Estevez, Tatiana Cobos, Beatriz de Arco, Alicia Rosales, Valeria Mejía-Restrepo, Dioselina Peláez-Carvajal, Martha Lucia Ospina Martínez, Marcela Mercado-Reyes.
hCoV-19/Colombia/VAC-CSB-31573352/2022	EPI_ISL_16131173	2022-08-14	South America	Colombia	Valle del Cauca	Laboratorio Clinica Sanitas - Sebastian de Belalcazar	Universidad del Valle	Diana López-Alvarez, Nelson Rivera-Franco, Andres Castillo, Melissa Solarte, Erica M. Aristizabal, Beatriz Parra & Programa Nacional de Caracterización Genómica de SARS-CoV-2
hCoV-19/Colombia/VAC-LCSS-94416294/2022	EPI_ISL_13300434	2022-05-16	South America	Colombia	Valle del Cauca	Lab Christus Sinergia Salud -Clinica Farallones	Universidad del Valle	Diana López-Alvarez, Nelson Rivera Franco, Andres Castillo, David Valencia, Melissa Solarte, Erica M. Aristizabal, Flor Saa, Beatriz Parra & Programa Nacional de Caracterización Genómica de SARS-CoV-2
hCoV-19/Colombia/VAC-LSG-22040300231-86/2022	EPI_ISL_15977713	2022-04-03	South America	Colombia	Valle del Cauca	Laboratorio Sinergia Global	CIAT, Laboratorio de Virologia	Ana M. Leiva, Diana Lopez-Alvarez, WilmerJ. Cuellar, Programa Nacional de Caracterización Genómica de SARS-CoV-2
hCoV-19/Congo/FCRM-195-16670/2022	EPI_ISL_13626139	2022-06-23	Africa	Republic of the Congo	Brazzaville	Fondation Congolaise pour la recherche medicale (FCRM), Francine Ntoumi	Fondation Congolaise pour la Recherche Médicale	Mfoutou Mapanguy Claujens Chastel; Dr Batchi-Bouyou Armel Landry; Dr. Jean Claude Djontu; Prof. Francine Ntoumi
hCoV-19/CookIslands/CV4013/2022	EPI_ISL_18209459	2022-03-28	Oceania	Cook Islands		Cook Islands Ministry of Health	Institute of Environmental Science and Research (ESR)	Theresa Tatuava, Emmanuel Marshall, Douglas Tou, Navin Karan, Iva Vakalalabure, Una Ren, Rhys White, David Winter, Klarysse Brequist, Amy Bradshaw
hCoV-19/CookIslands/CV4052/2022	EPI_ISL_18209496	2022-04-14	Oceania	Cook Islands		Cook Islands Ministry of Health	Institute of Environmental Science and Research (ESR)	Theresa Tatuava, Emmanuel Marshall, Douglas Tou, Navin Karan, Iva Vakalalabure, Una Ren, Rhys White, David Winter, Klarysse Brequist, Amy Bradshaw
hCoV-19/CookIslands/CV5108/2022	EPI_ISL_18209509	2022-05-17	Oceania	Cook Islands		Cook Islands Ministry of Health	Institute of Environmental Science and Research (ESR)	Theresa Tatuava, Emmanuel Marshall, Douglas Tou, Navin Karan, Iva Vakalalabure, Una Ren, Rhys White, David Winter, Klarysse Brequist, Amy Bradshaw
hCoV-19/CookIslands/CV7224/2022	EPI_ISL_18209511	2022-06-17	Oceania	Cook Islands		Cook Islands Ministry of Health	Institute of Environmental Science and Research (ESR)	Theresa Tatuava, Emmanuel Marshall, Douglas Tou, Navin Karan, Iva Vakalalabure, Una Ren, Rhys White, David Winter, Klarysse Brequist, Amy Bradshaw
hCoV-19/CostaRica/INC-2984-740431/2022	EPI_ISL_9988675	2022-01-29	North America	Costa Rica	Cartago	CENTRO PENAL JORGE DEBRAVO	Inciensa, Instituto Costarricense de Investigación y Enseñanza en Nutrición y Salud	Francisco Duarte, Hebleen Porras, Claudio Soto-Garita, Estela Cordero, Adriana Godínez, Melany Calderón, José Luis Vargas, Mariela Gutiérrez, Sofia Herrera, Gabriel Morales, Daniela Azofeifa, Alejandro Bolivar & Catherine Chinchilla Marín
hCoV-19/CostaRica/INC-3015-739708/2022	EPI_ISL_9988651	2022-01-25	North America	Costa Rica	Heredia	AREA DE SALUD HEREDIA-VIRILLA	Inciensa, Instituto Costarricense de Investigación y Enseñanza en Nutrición y Salud	Francisco Duarte, Hebleen Porras, Claudio Soto-Garita, Estela Cordero, Adriana Godínez, Melany Calderón, José Luis Vargas, Mariela Gutiérrez, Sofia Herrera, Gabriel Morales, Daniela Azofeifa & Alejandro Bolivar
hCoV-19/CostaRica/INC-3259-745171/2022	EPI_ISL_10925774	2022-02-14	North America	Costa Rica	Cartago	CENTRO PENAL JORGE DEBRAVO	Inciensa, Instituto Costarricense de Investigación y Enseñanza en Nutrición y Salud	Francisco Duarte, Hebleen Porras, Claudio Soto-Garita, Estela Cordero, Adriana Godínez, Melany Calderón, José Luis Vargas, Mariela Gutiérrez, Sofia Herrera, Gabriel Morales, Daniela Azofeifa, Alejandro Bolivar & Mariana Piedra Calderon
hCoV-19/CostaRica/INC-3426-747014/2022	EPI_ISL_11098467	2022-02-28	North America	Costa Rica	Guanacaste	AREA DE SALUD CAÑAS	Inciensa, Instituto Costarricense de Investigación y Enseñanza en Nutrición y Salud	Francisco Duarte, Hebleen Porras, Claudio Soto-Garita, Estela Cordero, Adriana Godínez, Melany Calderón, José Luis Vargas, Mariela Gutiérrez, Sofia Herrera, Gabriel Morales, Daniela Azofeifa, Alejandro Bolivar & Shirley Rojas Ramirez
hCoV-19/CostaRica/INC-3474-747763/2022	EPI_ISL_11402511	2022-02-28	North America	Costa Rica	Puntarenas	AREA DE SALUD SAN RAFAEL DE PUNTARENAS	Inciensa, Instituto Costarricense de Investigación y Enseñanza en Nutrición y Salud	Francisco Duarte, Hebleen Porras, Claudio Soto-Garita, Estela Cordero, Adriana Godínez, Melany Calderón, José Luis Vargas, Mariela Gutiérrez, Sofia Herrera, Gabriel Morales & Alejandro Bolivar
hCoV-19/CostaRica/INC-3560-748567/2022	EPI_ISL_11596189	2022-03-13	North America	Costa Rica	Alajuela	HOSPITAL DE LOS CHILES	Inciensa, Instituto Costarricense de Investigación y Enseñanza en Nutrición y Salud	Francisco Duarte, Hebleen Porras, Claudio Soto-Garita, Estela Cordero, Adriana Godínez, Melany Calderón, José Luis Vargas, Mariela Gutiérrez, Sofia Herrera, Gabriel Morales & Alejandro Bolivar
hCoV-19/CostaRica/INC-3752-750235/2022	EPI_ISL_12172419	2022-03-28	North America	Costa Rica	Alajuela	AREA DE SALUD NARANJO	Inciensa, Instituto Costarricense de Investigación y Enseñanza en Nutrición y Salud	Francisco Duarte, Hebleen Porras, Claudio Soto-Garita, Estela Cordero, Adriana Godínez, Melany Calderón, José Luis Vargas, Mariela Gutiérrez, Sofia Herrera & Gabriel Morales
hCoV-19/CostaRica/INC-3979-751872/2022	EPI_ISL_12572721	2022-04-18	North America	Costa Rica	Alajuela	HOSPITAL DE LOS CHILES	Inciensa, Instituto Costarricense de Investigación y Enseñanza en Nutrición y Salud	Francisco Duarte, Hebleen Porras, Claudio Soto-Garita, Estela Cordero, Adriana Godínez, Melany Calderón, José Luis Vargas, Mariela Gutiérrez, Sofia Herrera & Gabriel Morales
hCoV-19/CostaRica/INC-4293-754042/2022	EPI_ISL_12935262	2022-05-08	North America	Costa Rica	Alajuela	HOSPITAL DE LOS CHILES	Inciensa, Instituto Costarricense de Investigación y Enseñanza en Nutrición y Salud	Francisco Duarte, Hebleen Porras, Claudio Soto-Garita, Estela Cordero, Adriana Godínez, Melany Calderón, José Luis Vargas, Mariela Gutiérrez, Sofia Herrera, Gabriel Morales & Natalia Bonilla
hCoV-19/CostaRica/INC-4393-754649/2022	EPI_ISL_12935362	2022-05-06	North America	Costa Rica	Alajuela	HOSPITAL SAN RAFAEL DE ALAJUELA	Inciensa, Instituto Costarricense de Investigación y Enseñanza en Nutrición y Salud	Francisco Duarte, Hebleen Porras, Claudio Soto-Garita, Estela Cordero, Adriana Godínez, Melany Calderón, José Luis Vargas, Mariela Gutiérrez, Sofia Herrera, Gabriel Morales & Natalia Bonilla
hCoV-19/CostaRica/INC-4722-756718/2022	EPI_ISL_13337978	2022-05-30	North America	Costa Rica	San Jose	Inciensa - Medicina De Empresa	Inciensa, Instituto Costarricense de Investigación y Enseñanza en Nutrición y Salud	Francisco Duarte, Hebleen Porras, Claudio Soto-Garita, Estela Cordero, Adriana Godínez, Melany Calderón, José Luis Vargas, Mariela Gutiérrez, Sofia Herrera, Gabriel Morales & Natalia Bonilla
hCoV-19/CostaRica/INC-5265-760250/2022	EPI_ISL_13810332	2022-06-16	North America	Costa Rica	Alajuela	HOSPITAL SAN RAFAEL DE ALAJUELA	Inciensa, Instituto de Investigación y Enseñanza en Nutrición y Salud	Francisco Duarte, Hebleen Porras, Claudio Soto-Garita, Estela Cordero, Adriana Godínez, Melany Calderón, José Luis Vargas, Mariela Gutiérrez, Sofia Herrera, Gabriel Morales, Natalia Bonilla & Christian Sanchez Solorzano
hCoV-19/CostaRica/INC-5619-762312/2022	EPI_ISL_14056876	2022-07-04	North America	Costa Rica	Guanacaste	AREA DE SALUD CAÑAS	Inciensa, Instituto de Investigación y Enseñanza en Nutrición y Salud	Francisco Duarte, Hebleen Porras, Claudio Soto-Garita, Estela Cordero, Adriana Godínez, Melany Calderón, José Luis Vargas, Mariela Gutiérrez, Sofia Herrera, Gabriel Morales, Natalia Bonilla & Shirley Rojas Ramírez
hCoV-19/CostaRica/INC-5767-762904/2022	EPI_ISL_14071005	2022-07-11	North America	Costa Rica	Alajuela	AREA DE SALUD FLORENCIA	Inciensa, Instituto de Investigación y Enseñanza en Nutrición y Salud	Francisco Duarte, Hebleen Porras, Claudio Soto-Garita, Estela Cordero, Adriana Godínez, Melany Calderón, José Luis Vargas, Mariela Gutiérrez, Sofia Herrera, Gabriel Morales & Natalia Bonilla
hCoV-19/CostaRica/INC-6017-763484/2022	EPI_ISL_14489518	2022-07-20	North America	Costa Rica	Alajuela	AREA DE SALUD FORTUNA	Inciensa, Instituto de Investigación y Enseñanza en Nutrición y Salud	Francisco Duarte, Hebleen Porras, Claudio Soto-Garita, Estela Cordero, Adriana Godínez, Melany Calderón, José Luis Vargas, Mariela Gutiérrez, Sofia Herrera, Gabriel Morales, Natalia Bonilla & Karolina Hall Loría
hCoV-19/CostaRica/INC-6208-765007/2022	EPI_ISL_14489715	2022-08-01	North America	Costa Rica	Alajuela	HOSPITAL SAN RAFAEL DE ALAJUELA	Inciensa, Instituto de Investigación y Enseñanza en Nutrición y Salud	Francisco Duarte, Hebleen Porras, Claudio Soto-Garita, Estela Cordero, Adriana Godínez, Melany Calderón, José Luis Vargas, Mariela Gutiérrez, Sofia Herrera, Gabriel Morales, Natalia Bonilla & Jessika Rojas
hCoV-19/CostaRica/INC-6305-765124/2022	EPI_ISL_14489811	2022-08-02	North America	Costa Rica	Limon	AREA DE SALUD SIQUIRRES	Inciensa, Instituto de Investigación y Enseñanza en Nutrición y Salud	Francisco Duarte, Hebleen Porras, Claudio Soto-Garita, Estela Cordero, Adriana Godínez, Melany Calderón, José Luis Vargas, Mariela Gutiérrez, Sofia Herrera, Gabriel Morales & Natalia Bonilla
hCoV-19/CotedIvoire/IPCI-DVE-Cov799653/2022	EPI_ISL_15908238	2022-06-26	Africa	Cote d'Ivoire	Abidjan	Departement of Epidemic Viruses, Institut Pasteur of Cote d'Ivoire Abidjan	Departement of Epidemic Viruses, Institut Pasteur of Cote d'Ivoire Abidjan	Hervé Albéric Adje Kadjo, Yakoura Karidja Ouattara, Aboubacar Sylla, Venance Luc Kouadio, Marius Adagba, Jacques Danho Monney, Edgard valéry Adjogoua, Mireille Dosso
hCoV-19/CotedIvoire/IPCI-DVE-Cov801704/2022	EPI_ISL_15908222	2022-07-01	Africa	Cote d'Ivoire	Abidjan	Departement of Epidemic Viruses, Institut Pasteur of Cote d'Ivoire Abidjan	Departement of Epidemic Viruses, Institut Pasteur of Cote d'Ivoire Abidjan	Hervé Albéric Adje Kadjo, Yakoura Karidja Ouattara, Aboubacar Sylla, Venance Luc Kouadio, Marius Adagba, Jacques Danho Monney, Edgard valéry Adjogoua, Mireille Dosso
hCoV-19/CotedIvoire/IPCI-DVE-Cov802039/2022	EPI_ISL_15908229	2022-07-02	Africa	Cote d'Ivoire	Cocody	Departement of Epidemic Viruses, Institut Pasteur of Cote d'Ivoire Abidjan	Departement of Epidemic Viruses, Institut Pasteur of Cote d'Ivoire Abidjan	Hervé Albéric Adje Kadjo, Yakoura Karidja Ouattara, Aboubacar Sylla, Venance Luc Kouadio, Marius Adagba, Jacques Danho Monney, Edgard valéry Adjogoua, Mireille Dosso
hCoV-19/CotedIvoire/IPCI-DVE-COV811633/2022	EPI_ISL_15908266	2022-07-26	Africa	Cote d'Ivoire	Yopougon	Departement of Epidemic Viruses, Institut Pasteur of Cote d'Ivoire Abidjan	Departement of Epidemic Viruses, Institut Pasteur of Cote d'Ivoire Abidjan	Hervé Albéric Adje Kadjo, Yakoura Karidja Ouattara, Aboubacar Sylla, Venance Luc Kouadio, Marius Adagba, Jacques Danho Monney, Cyril Claude Kouassi Tanon, Edgard valéry Adjogoua, Mireille Dosso
hCoV-19/CotedIvoire/IPCI-DVE-Ecov714253/2022	EPI_ISL_15908231	2022-07-06	Africa	Cote d'Ivoire	Treichville	Departement of Epidemic Viruses, Institut Pasteur of Cote d'Ivoire Abidjan	Departement of Epidemic Viruses, Institut Pasteur of Cote d'Ivoire Abidjan	Hervé Albéric Adje Kadjo, Yakoura Karidja Ouattara, Aboubacar Sylla, Venance Luc Kouadio, Marius Adagba, Jacques Danho Monney, Edgard valéry Adjogoua, Mireille Dosso
hCoV-19/CotedIvoire/IPCI-DVE-Ecov714405/2022	EPI_ISL_15908232	2022-07-06	Africa	Cote d'Ivoire	Treichville	Departement of Epidemic Viruses, Institut Pasteur of Cote d'Ivoire Abidjan	Departement of Epidemic Viruses, Institut Pasteur of Cote d'Ivoire Abidjan	Hervé Albéric Adje Kadjo, Yakoura Karidja Ouattara, Aboubacar Sylla, Venance Luc Kouadio, Marius Adagba, Jacques Danho Monney, Edgard valéry Adjogoua, Mireille Dosso
hCoV-19/Crimea/RII-MH70552S/2022	EPI_ISL_14160854	2022-06-19	Europe	Crimea	Sevastopol	Sevastopol Dermatovenerologic Dispensary	WHO National Influenza Centre Russian Federation	Andrey Komissarov, Artem Fadeev, Kseniya Komissarova, Oula Mansour, Kirill Varchenko, Mikhail Bakaev, Tamila Musaeva, Veronika Eder, Maria Pisareva, Nikita Yolshin, Daria Danilenko, Ksenia Safina, Elena Nabieva, Georgii Bazykin, Dmitry Lioznov
hCoV-19/Croatia/27462/2022	EPI_ISL_9859918	2022-01-22	Europe	Croatia	Bjelovar-Bilogora County	Zavod za javno zdravstvo Bjelovarsko-bilogorske županije	Hrvatski zavod za javno zdravstvo	Irena Tabain, Ivana Ferenčak, Josipa Kuzle, Anita Jurić, Dragan Jurić
hCoV-19/Croatia/32468/2022	EPI_ISL_11268437	2022-02-28	Europe	Croatia	The City of Zagreb	Klinika za infektivne bolesti "Dr. Fran Mihaljević"	Hrvatski zavod za javno zdravstvo	Irena Tabain, Ivana Ferenčak, Josipa Kuzle, Anita Jurić, Dragan Jurić
hCoV-19/Croatia/33372/2022	EPI_ISL_11563947	2022-03-17	Europe	Croatia	Bjelovar-Bilogora County	Opća bolnica Bjelovar	Hrvatski zavod za javno zdravstvo	Irena Tabain, Ivana Ferenčak, Josipa Kuzle, Anita Jurić, Dragan Jurić
hCoV-19/Croatia/35057/2022	EPI_ISL_12287102	2022-04-05	Europe	Croatia	Bjelovar-Bilogora County	Opća bolnica Bjelovar	Hrvatski zavod za javno zdravstvo	Irena Tabain, Ivana Ferenčak, Josipa Kuzle, Anita Jurić, Dragan Jurić
hCoV-19/Croatia/37117/2022	EPI_ISL_13032646	2022-05-10	Europe	Croatia	Bjelovar-Bilogora County	Opća bolnica Bjelovar	Hrvatski zavod za javno zdravstvo	Irena Tabain, Ivana Ferenčak, Josipa Kuzle, Anita Jurić, Dragan Jurić
hCoV-19/Croatia/37144/2022	EPI_ISL_13425900	2022-05-13	Europe	Croatia	The City of Zagreb	Klinika za infektivne bolesti "Dr. Fran Mihaljević"	Hrvatski zavod za javno zdravstvo	Irena Tabain, Ivana Ferenčak, Josipa Kuzle, Anita Jurić, Dragan Jurić
hCoV-19/Croatia/37630/2022	EPI_ISL_13477849	2022-05-27	Europe	Croatia	The City of Zagreb	Hrvatski zavod za javno zdravstvo	Hrvatski zavod za javno zdravstvo	Irena Tabain, Ivana Ferenčak, Josipa Kuzle, Anita Jurić, Dragan Jurić
hCoV-19/Croatia/37794/2022	EPI_ISL_13491387	2022-06-01	Europe	Croatia	Bjelovar-Bilogora County	Zavod za javno zdravstvo Bjelovarsko-bilogorske županije	Hrvatski zavod za javno zdravstvo	Irena Tabain, Ivana Ferenčak, Josipa Kuzle, Anita Jurić, Dragan Jurić
hCoV-19/Croatia/38168/2022	EPI_ISL_13619048	2022-06-07	Europe	Croatia	Primorje-Gorski Kotar County	Nastavni zavod za javno zdravstvo Primorsko- Goranske županije	Hrvatski zavod za javno zdravstvo	Irena Tabain, Ivana Ferenčak, Josipa Kuzle, Anita Jurić, Dragan Jurić
hCoV-19/Croatia/38572/2022	EPI_ISL_13959782	2022-06-27	Europe	Croatia	Dubrovnik-Neretva County	Zavod za javno zdravstvo Dubrovačko-Neretvanske županije	Hrvatski zavod za javno zdravstvo	Irena Tabain, Ivana Ferenčak, Josipa Kuzle, Anita Jurić, Dragan Jurić
hCoV-19/Croatia/38588/2022	EPI_ISL_13955093	2022-06-20	Europe	Croatia	Primorje-Gorski Kotar County	Nastavni zavod za javno zdravstvo Primorsko- Goranske županije	Hrvatski zavod za javno zdravstvo	Irena Tabain, Ivana Ferenčak, Josipa Kuzle, Anita Jurić, Dragan Jurić
hCoV-19/Croatia/38894/2022	EPI_ISL_14065020	2022-07-04	Europe	Croatia	The City of Zagreb	Klinika za infektivne bolesti "Dr. Fran Mihaljević"	Hrvatski zavod za javno zdravstvo	Irena Tabain, Ivana Ferenčak, Josipa Kuzle, Anita Jurić, Dragan Jurić
hCoV-19/Croatia/39171/2022	EPI_ISL_14066763	2022-07-05	Europe	Croatia	Dubrovnik-Neretva County	Zavod za javno zdravstvo Dubrovačko-Neretvanske županije	Hrvatski zavod za javno zdravstvo	Irena Tabain, Ivana Ferenčak, Josipa Kuzle, Anita Jurić, Dragan Jurić
hCoV-19/Croatia/39486/2022	EPI_ISL_14214323	2022-07-12	Europe	Croatia	The City of Zagreb	Klinika za infektivne bolesti "Dr. Fran Mihaljević"	Hrvatski zavod za javno zdravstvo	Irena Tabain, Ivana Ferenčak, Josipa Kuzle, Anita Jurić, Dragan Jurić
hCoV-19/Croatia/42028/2022	EPI_ISL_14888961	2022-08-24	Europe	Croatia	The City of Zagreb	Klinika za infektivne bolesti "Dr. Fran Mihaljević"	Hrvatski zavod za javno zdravstvo	Irena Tabain, Ivana Ferenčak, Josipa Kuzle, Anita Jurić, Dragan Jurić
hCoV-19/Curacao/CW-RIVM-101092/2022	EPI_ISL_12954018	2022-05-10	South America	Curacao	Curacao	National Institute for Public Health and the Environment (RIVM)	National Institute for Public Health and the Environment (RIVM)	Adam Meijer, Harry Vennema, Dirk Eggink, Jeroen Cremer, Sharon van den Brink, Bas van der Veer, AnneMarie van den Brandt, Lisa Wijsman, Kim Freriks, Ryanne Jaarsma, Lynn Aarts, Sanne Bos, Jil Kocken, Jordy de Bakker, Afke Vogelzang, Linda van Someren, Florian Zwagemaker, Dennis Schmitz, Annelies Kroneman, Karim Hajji, Ivo van Walle, Chantal Reusken
hCoV-19/Curacao/CW-RIVM-101604/2022	EPI_ISL_13144578	2022-05-16	South America	Curacao	Curacao	National Institute for Public Health and the Environment (RIVM)	National Institute for Public Health and the Environment (RIVM)	Adam Meijer, Harry Vennema, Dirk Eggink, Jeroen Cremer, Sharon van den Brink, Bas van der Veer, AnneMarie van den Brandt, Lisa Wijsman, Kim Freriks, Ryanne Jaarsma, Lynn Aarts, Sanne Bos, Jil Kocken, Jordy de Bakker, Afke Vogelzang, Florian Zwagemaker, Dennis Schmitz, Annelies Kroneman, Karim Hajji, Ivo van Walle, Chantal Reusken
hCoV-19/Curacao/CW-RIVM-102242/2022	EPI_ISL_13332168	2022-05-24	South America	Curacao	Curacao	National Institute for Public Health and the Environment (RIVM)	National Institute for Public Health and the Environment (RIVM)	Adam Meijer, Harry Vennema, Dirk Eggink, Jeroen Cremer, Sharon van den Brink, Bas van der Veer, AnneMarie van den Brandt, Lisa Wijsman, Kim Freriks, Ryanne Jaarsma, Lynn Aarts, Sanne Bos, Jil Kocken, Jordy de Bakker, Afke Vogelzang, Florian Zwagemaker, Dennis Schmitz, Annelies Kroneman, Karim Hajji, Ivo van Walle, Chantal Reusken
hCoV-19/Curacao/CW-RIVM-102257/2022	EPI_ISL_13332183	2022-05-27	South America	Curacao	Curacao	National Institute for Public Health and the Environment (RIVM)	National Institute for Public Health and the Environment (RIVM)	Adam Meijer, Harry Vennema, Dirk Eggink, Jeroen Cremer, Sharon van den Brink, Bas van der Veer, AnneMarie van den Brandt, Lisa Wijsman, Kim Freriks, Ryanne Jaarsma, Lynn Aarts, Sanne Bos, Jil Kocken, Jordy de Bakker, Afke Vogelzang, Florian Zwagemaker, Dennis Schmitz, Annelies Kroneman, Karim Hajji, Ivo van Walle, Chantal Reusken
hCoV-19/Curacao/CW-RIVM-102744/2022	EPI_ISL_13431742	2022-06-02	South America	Curacao	Curacao	National Institute for Public Health and the Environment (RIVM)	National Institute for Public Health and the Environment (RIVM)	Adam Meijer, Harry Vennema, Dirk Eggink, Jeroen Cremer, Sharon van den Brink, Bas van der Veer, AnneMarie van den Brandt, Lisa Wijsman, Kim Freriks, Ryanne Jaarsma, Lynn Aarts, Sanne Bos, Jil Kocken, Jordy de Bakker, Afke Vogelzang, Florian Zwagemaker, Dennis Schmitz, Annelies Kroneman, Karim Hajji, Ivo van Walle, Chantal Reusken
hCoV-19/Curacao/CW-RIVM-103210/2022	EPI_ISL_13431755	2022-06-07	South America	Curacao	Curacao	National Institute for Public Health and the Environment (RIVM)	National Institute for Public Health and the Environment (RIVM)	Adam Meijer, Harry Vennema, Dirk Eggink, Jeroen Cremer, Sharon van den Brink, Bas van der Veer, AnneMarie van den Brandt, Lisa Wijsman, Kim Freriks, Ryanne Jaarsma, Lynn Aarts, Sanne Bos, Jil Kocken, Jordy de Bakker, Afke Vogelzang, Florian Zwagemaker, Dennis Schmitz, Annelies Kroneman, Karim Hajji, Ivo van Walle, Chantal Reusken
hCoV-19/Curacao/CW-RIVM-103212/2022	EPI_ISL_13431757	2022-06-07	South America	Curacao	Curacao	National Institute for Public Health and the Environment (RIVM)	National Institute for Public Health and the Environment (RIVM)	Adam Meijer, Harry Vennema, Dirk Eggink, Jeroen Cremer, Sharon van den Brink, Bas van der Veer, AnneMarie van den Brandt, Lisa Wijsman, Kim Freriks, Ryanne Jaarsma, Lynn Aarts, Sanne Bos, Jil Kocken, Jordy de Bakker, Afke Vogelzang, Florian Zwagemaker, Dennis Schmitz, Annelies Kroneman, Karim Hajji, Ivo van Walle, Chantal Reusken
hCoV-19/Curacao/CW-RIVM-106232/2022	EPI_ISL_13990876	2022-07-04	South America	Curacao		National Institute for Public Health and the Environment (RIVM)	National Institute for Public Health and the Environment (RIVM)	Adam Meijer, Harry Vennema, Dirk Eggink, Jeroen Cremer, Sharon van den Brink, Bas van der Veer, AnneMarie van den Brandt, Lisa Wijsman, Kim Freriks, Ryanne Jaarsma, Lynn Aarts, Sanne Bos, Jil Kocken, Jordy de Bakker, Afke Vogelzang, Florian Zwagemaker, Dennis Schmitz, Annelies Kroneman, Karim Hajji, Ivo van Walle, Chantal Reusken
hCoV-19/Curacao/CW-RIVM-106252/2022	EPI_ISL_13990896	2022-07-07	South America	Curacao		National Institute for Public Health and the Environment (RIVM)	National Institute for Public Health and the Environment (RIVM)	Adam Meijer, Harry Vennema, Dirk Eggink, Jeroen Cremer, Sharon van den Brink, Bas van der Veer, AnneMarie van den Brandt, Lisa Wijsman, Kim Freriks, Ryanne Jaarsma, Lynn Aarts, Sanne Bos, Jil Kocken, Jordy de Bakker, Afke Vogelzang, Florian Zwagemaker, Dennis Schmitz, Annelies Kroneman, Karim Hajji, Ivo van Walle, Chantal Reusken
hCoV-19/Curacao/CW-RIVM-107102/2022	EPI_ISL_14239285	2022-07-13	South America	Curacao	Curacao	National Institute for Public Health and the Environment (RIVM)	National Institute for Public Health and the Environment (RIVM)	Adam Meijer, Harry Vennema, Dirk Eggink, Jeroen Cremer, Sharon van den Brink, Bas van der Veer, AnneMarie van den Brandt, Lisa Wijsman, Kim Freriks, Ryanne Jaarsma, Lynn Aarts, Sanne Bos, Jil Kocken, Jordy de Bakker, Afke Vogelzang, Florian Zwagemaker, Dennis Schmitz, Annelies Kroneman, Karim Hajji, Ivo van Walle, Chantal Reusken
hCoV-19/Curacao/CW-RIVM-109498/2022	EPI_ISL_14705311	2022-08-02	South America	Curacao	Curacao	National Institute for Public Health and the Environment (RIVM)	National Institute for Public Health and the Environment (RIVM)	Adam Meijer, Harry Vennema, Dirk Eggink, Jeroen Cremer, Sharon van den Brink, Bas van der Veer, AnneMarie van den Brandt, Lisa Wijsman, Kim Freriks, Ryanne Jaarsma, Lynn Aarts, Sanne Bos, Jil Kocken, Jordy de Bakker, Afke Vogelzang, Florian Zwagemaker, Dennis Schmitz, Annelies Kroneman, Karim Hajji, Ivo van Walle, Chantal Reusken
hCoV-19/Curacao/CW-RIVM-90921/2022	EPI_ISL_11118900	2022-02-26	South America	Curacao	Curacao	National Institute for Public Health and the Environment (RIVM)	National Institute for Public Health and the Environment (RIVM)	Adam Meijer, Harry Vennema, Dirk Eggink, Jeroen Cremer, Sharon van den Brink, Bas van der Veer, AnneMarie van den Brandt, Lisa Wijsman, Kim Freriks, Ryanne Jaarsma, Lynn Aarts, Sanne Bos, Jil Kocken, Jordy de Bakker, Afke Vogelzang, Linda van Someren, Tram Le, Florian Zwagemaker, Dennis Schmitz, Annelies Kroneman, Karim Hajji, Ivo van Walle, Chantal Reusken
hCoV-19/Curacao/CW-RIVM-92121/2022	EPI_ISL_11407571	2022-02-28	South America	Curacao	Curacao	National Institute for Public Health and the Environment (RIVM)	National Institute for Public Health and the Environment (RIVM)	Adam Meijer, Harry Vennema, Dirk Eggink, Jeroen Cremer, Sharon van den Brink, Bas van der Veer, AnneMarie van den Brandt, Lisa Wijsman, Kim Freriks, Ryanne Jaarsma, Lynn Aarts, Sanne Bos, Jil Kocken, Jordy de Bakker, Afke Vogelzang, Linda van Someren, Tram Le, Florian Zwagemaker, Dennis Schmitz, Annelies Kroneman, Karim Hajji, Ivo van Walle, Chantal Reusken
hCoV-19/Curacao/CW-RIVM-92138/2022	EPI_ISL_11407584	2022-03-04	South America	Curacao	Curacao	National Institute for Public Health and the Environment (RIVM)	National Institute for Public Health and the Environment (RIVM)	Adam Meijer, Harry Vennema, Dirk Eggink, Jeroen Cremer, Sharon van den Brink, Bas van der Veer, AnneMarie van den Brandt, Lisa Wijsman, Kim Freriks, Ryanne Jaarsma, Lynn Aarts, Sanne Bos, Jil Kocken, Jordy de Bakker, Afke Vogelzang, Linda van Someren, Tram Le, Florian Zwagemaker, Dennis Schmitz, Annelies Kroneman, Karim Hajji, Ivo van Walle, Chantal Reusken
hCoV-19/Curacao/CW-RIVM-96602/2022	EPI_ISL_12081617	2022-04-02	South America	Curacao	Curacao	National Institute for Public Health and the Environment (RIVM)	National Institute for Public Health and the Environment (RIVM)	Adam Meijer, Harry Vennema, Dirk Eggink, Jeroen Cremer, Sharon van den Brink, Bas van der Veer, AnneMarie van den Brandt, Lisa Wijsman, Kim Freriks, Ryanne Jaarsma, Lynn Aarts, Sanne Bos, Jil Kocken, Jordy de Bakker, Afke Vogelzang, Linda van Someren, Florian Zwagemaker, Dennis Schmitz, Annelies Kroneman, Karim Hajji, Ivo van Walle, Chantal Reusken
hCoV-19/Curacao/CW-RIVM-97668/2022	EPI_ISL_12550525	2022-04-07	South America	Curacao	Curacao	National Institute for Public Health and the Environment (RIVM)	National Institute for Public Health and the Environment (RIVM)	Adam Meijer, Harry Vennema, Dirk Eggink, Jeroen Cremer, Sharon van den Brink, Bas van der Veer, AnneMarie van den Brandt, Lisa Wijsman, Kim Freriks, Ryanne Jaarsma, Lynn Aarts, Sanne Bos, Jil Kocken, Jordy de Bakker, Afke Vogelzang, Linda van Someren, Florian Zwagemaker, Dennis Schmitz, Annelies Kroneman, Karim Hajji, Ivo van Walle, Chantal Reusken
hCoV-19/Cyprus/BMV5292/2022	EPI_ISL_18477831	2022-02-13	Europe	Cyprus		Medicover Genetics	Laboratory of Biotechnology and Molecular Virology, University of Cyprus	Leondios G. Kostrikis et al.
hCoV-19/Cyprus/BMV7813/2022	EPI_ISL_18480403	2022-05-16	Europe	Cyprus		Medicover Genetics	Laboratory of Biotechnology and Molecular Virology, University of Cyprus	Leondios G. Kostrikis et al.
hCoV-19/Cyprus/BMV7896/2022	EPI_ISL_18476015	2022-06-06	Europe	Cyprus		Ammochostos General Hospital	Laboratory of Biotechnology and Molecular Virology, University of Cyprus	Leondios G. Kostrikis et al.
hCoV-19/Cyprus/BMV7957/2022	EPI_ISL_18476472	2022-06-13	Europe	Cyprus		Ammochostos General Hospital	Laboratory of Biotechnology and Molecular Virology, University of Cyprus	Leondios G. Kostrikis et al.
hCoV-19/Cyprus/BMV8260/2022	EPI_ISL_18484741	2022-07-08	Europe	Cyprus		Medicover Genetics	Laboratory of Biotechnology and Molecular Virology, University of Cyprus	Leondios G. Kostrikis et al.
hCoV-19/Cyprus/CING_37_1003_Ni/2022	EPI_ISL_13774010	2022-03-10	Europe	Cyprus		Department of Molecular Virology, Cyprus Institute of Neurology and Genetics	Department of Molecular Virology, Cyprus Institute of Neurology and Genetics	Jan Richter, Christina Tryfonos, Dana Koptides, Christos Charalambous, Denise Alexandrou, Olga Kalakouta, Christina Christodoulou
hCoV-19/CzechRepublic/34SVANsv56315/2022	EPI_ISL_13619209	2022-06-17	Europe	Czech Republic	North Moravian Region	Covid laboratory, Department of Microbiology, St. Anne's University Hospital Brno	Covid laboratory, Department of Microbiology, St. Anne's University Hospital Brno	Milada Dvořáčková, Jan Vrbsky, Lenka Zamecnikova, Kate Zettlova, Juraj Lacko
hCoV-19/CzechRepublic/CSQ6918/2022	EPI_ISL_11464604	2022-03-13	Europe	Czech Republic	South Moravian Region	OKMI	University Hospital Brno, CMBG	Bezdicek Matej, Svaton Jan, Kristyna Dufkova, Lengerova Martina, Dolejska Monika
hCoV-19/CzechRepublic/FNHK-Ps-003188/2022	EPI_ISL_9793669	2022-01-26	Europe	Czech Republic	Pardubice Region	Pardubicka nemocnice	University Hospital Hradec Kralove	Marketa Gancarcikova, Helena Kovarikova, Lenka Rysava, Monika Berankova
hCoV-19/CzechRepublic/FNHK-Ps-004922/2022	EPI_ISL_12261506	2022-04-05	Europe	Czech Republic	Hradec Kralove Region	University Hospital Hradec Kralove	University Hospital Hradec Kralove	Marketa Gancarcikova, Helena Kovarikova, Lenka Rysava, Monika Berankova
hCoV-19/CzechRepublic/FNHK-Ps-005234/2022	EPI_ISL_12567643	2022-04-15	Europe	Czech Republic	Pardubice Region	Pardubicka nemocnice	University Hospital Hradec Kralove	Marketa Gancarcikova, Helena Kovarikova, Lenka Rysava, Monika Berankova
hCoV-19/CzechRepublic/FNHK-Ps-005540/2022	EPI_ISL_13183292	2022-05-26	Europe	Czech Republic	Pardubice Region	University Hospital Hradec Kralove	University Hospital Hradec Kralove	Marketa Gancarcikova, Helena Kovarikova, Lenka Rysava, Monika Berankova
hCoV-19/CzechRepublic/NAT-22-22372/2022	EPI_ISL_11997595	2022-03-15	Europe	Czech Republic	Prague	Faculty Hospital Bulovka, Department of Clinical Microbiology	Charles University, Faculty of Science, BIOCEV, OMICS Genomics	Vladimír Hampl, Štěpánka Hrdá, Ruth Tachezy, Blanka Hamplová, Sebastian Cristian Treitli, Zoltán Füssy, Ingrid Poláková, Alžběta Bučková, Nela Václavíková, Jiří Novák
hCoV-19/CzechRepublic/NAT-22-26988/2022	EPI_ISL_13228302	2022-05-04	Europe	Czech Republic	Central Bohemian Region	Faculty Hospital Bulovka, Department of Clinical Microbiology	Charles University, Faculty of Science, BIOCEV, OMICS Genomics	Vladimír Hampl, Štěpánka Hrdá, Ruth Tachezy, Blanka Hamplová, Sebastian Cristian Treitli, Zoltán Füssy, Ingrid Poláková, Alžběta Bučková, Nela Václavíková, Jiří Novák
hCoV-19/CzechRepublic/NAT-22-27729/2022	EPI_ISL_13460458	2022-06-02	Europe	Czech Republic		Faculty Hospital Bulovka, Department of Clinical Microbiology	Charles University, Faculty of Science, BIOCEV, OMICS Genomics	Vladimír Hampl, Štěpánka Hrdá, Ruth Tachezy, Blanka Hamplová, Sebastian Cristian Treitli, Zoltán Füssy, Ingrid Poláková, Alžběta Bučková, Nela Václavíková, Jiří Novák
hCoV-19/CzechRepublic/NAT-22-Y28067/2022	EPI_ISL_15074608	2022-09-02	Europe	Czech Republic	Prague	Faculty Hospital Bulovka, Department of Clinical Microbiology	Charles University, Faculty of Science, BIOCEV, OMICS Genomics	Vladimír Hampl, Štěpánka Hrdá, Ruth Tachezy, Blanka Hamplová, Sebastian Cristian Treitli, Zoltán Füssy, Ingrid Poláková, Alžběta Bučková, Nela Václavíková, Jiří Novák
hCoV-19/CzechRepublic/UKDD-ZUUL-D202203051/2022	EPI_ISL_9663352	2022-01-25	Europe	Czech Republic		Zdravotní ústav Ústí nad Labem	Institute of Medical Microbiology and Virology, University Hospital Carl Gustav Carus, TU Dresden	Marlena Stadtmüller, Alexa Laubner, Fabian Rost, Sylvia Klemroth, Grit Mehnert, Montserrat Palau de Miquel, Susanne Reinhardt, Anett Zabzinski, Sylke Winkler, Alexander Dalpke, Romana Mikešová, Jitka Pohořská, Ivana Stiborová, Eva Patrasová, Lenka Šimůnková
hCoV-19/CzechRepublic/UKDD-ZUUL-D202205576/2022	EPI_ISL_11354356	2022-02-27	Europe	Czech Republic		Zdravotní ústav Ústí nad Labem	Institute of Medical Microbiology and Virology, University Hospital Carl Gustav Carus, TU Dresden	Marlena Stadtmüller, Alexa Laubner, Fabian Rost, Sylvia Klemroth, Grit Mehnert, Montserrat Palau de Miquel, Susanne Reinhardt, Anett Zabzinski, Sylke Winkler, Alexander Dalpke, Romana Mikešová, Jitka Pohořská, Ivana Stiborová, Eva Patrasová, Lenka Šimůnková
hCoV-19/CzechRepublic/UKDD-ZUUL-D202205677/2022	EPI_ISL_11354619	2022-03-06	Europe	Czech Republic		Zdravotní ústav Ústí nad Labem	Institute of Medical Microbiology and Virology, University Hospital Carl Gustav Carus, TU Dresden	Marlena Stadtmüller, Alexa Laubner, Fabian Rost, Sylvia Klemroth, Grit Mehnert, Montserrat Palau de Miquel, Susanne Reinhardt, Anett Zabzinski, Sylke Winkler, Alexander Dalpke, Romana Mikešová, Jitka Pohořská, Ivana Stiborová, Eva Patrasová, Lenka Šimůnková
hCoV-19/CzechRepublic/UMTM486388/2022	EPI_ISL_14766183	2022-07-27	Europe	Czech Republic	Olomouc Region	Institute of Molecular and Translational Medicine / Laboratory of Experimental Medicine, Faculty of Medicine and Dentistry, Palacky University	Institute of Molecular and Translational Medicine / Laboratory of Experimental Medicine, Faculty of Medicine and Dentistry, Palacky University	Rastislav Slavkovský, Hana Jaworek, Vladimíra Koudeláková, Barbora Blumová, Kateřina Kubáňová, Marián Hajdúch
hCoV-19/CzechRepublic/UMTM486621/2022	EPI_ISL_14766194	2022-08-01	Europe	Czech Republic	Olomouc Region	Institute of Molecular and Translational Medicine / Laboratory of Experimental Medicine, Faculty of Medicine and Dentistry, Palacky University	Institute of Molecular and Translational Medicine / Laboratory of Experimental Medicine, Faculty of Medicine and Dentistry, Palacky University	Rastislav Slavkovský, Hana Jaworek, Vladimíra Koudeláková, Barbora Blumová, Kateřina Kubáňová, Marián Hajdúch
hCoV-19/CzechRepublic/UMTM486764/2022	EPI_ISL_14888413	2022-08-01	Europe	Czech Republic	Olomouc Region	CGB laboratoř, a.s.	Institute of Molecular and Translational Medicine / Laboratory of Experimental Medicine, Faculty of Medicine and Dentistry, Palacky University	Rastislav Slavkovský, Hana Jaworek, Vladimíra Koudeláková, Barbora Blumová, Kateřina Kubáňová, Marián Hajdúch
hCoV-19/Denmark/DCGC-314465/2021	EPI_ISL_8805536	2021-12-31	Europe	Denmark	Hovedstaden	Department of Clinical Microbiology and Center for Genomic Medicine, Rigshospitalet, Copenhagen, Denmark	Statens Serum Institut Bioinformatics and Microbial Genomics	Povilas Matusevicius et al.
hCoV-19/Denmark/DCGC-324129/2022	EPI_ISL_9011616	2022-01-16	Europe	Denmark	Midtjylland	Department of Bacteria, Parasites and Fungi, Statens Serum Institut, Copenhagen, Denmark	Statens Serum Institut Bioinformatics and Microbial Genomics	Povilas Matusevicius et al.
hCoV-19/Denmark/DCGC-350183/2022	EPI_ISL_9568019	2022-01-30	Europe	Denmark	Syddanmark	Department of Bacteria, Parasites and Fungi, Statens Serum Institut, Copenhagen, Denmark	Statens Serum Institut Bioinformatics and Microbial Genomics	Povilas Matusevicius et al.
hCoV-19/Denmark/DCGC-375311/2022	EPI_ISL_10094299	2022-02-11	Europe	Denmark	Midtjylland	Department of Bacteria, Parasites and Fungi, Statens Serum Institut, Copenhagen, Denmark	Statens Serum Institut Bioinformatics and Microbial Genomics	Povilas Matusevicius et al.
hCoV-19/Denmark/DCGC-409934/2022	EPI_ISL_10813114	2022-02-27	Europe	Denmark	Midtjylland	Department of Bacteria, Parasites and Fungi, Statens Serum Institut, Copenhagen, Denmark	Statens Serum Institut Bioinformatics and Microbial Genomics	Povilas Matusevicius et al.
hCoV-19/Denmark/DCGC-411472/2022	EPI_ISL_10860547	2022-03-04	Europe	Denmark		Department of Bacteria, Parasites and Fungi, Statens Serum Institut, Copenhagen, Denmark	Statens Serum Institut Bioinformatics and Microbial Genomics	Povilas Matusevicius et al.
hCoV-19/Denmark/DCGC-473804/2022	EPI_ISL_11914558	2022-03-29	Europe	Denmark	Midtjylland	Department of Bacteria, Parasites and Fungi, Statens Serum Institut, Copenhagen, Denmark	Statens Serum Institut Bioinformatics and Microbial Genomics	Povilas Matusevicius et al.
hCoV-19/Denmark/DCGC-476845/2022	EPI_ISL_11990473	2022-04-04	Europe	Denmark		Department of Bacteria, Parasites and Fungi, Statens Serum Institut, Copenhagen, Denmark	Statens Serum Institut Bioinformatics and Microbial Genomics	Povilas Matusevicius et al.
hCoV-19/Denmark/DCGC-503534/2022	EPI_ISL_12435774	2022-02-09	Europe	Denmark		Department of Clinical Microbiology and Center for Genomic Medicine, Rigshospitalet, Copenhagen, Denmark	Statens Serum Institut Bioinformatics and Microbial Genomics	Povilas Matusevicius et al.
hCoV-19/Denmark/DCGC-517892/2022	EPI_ISL_12851017	2022-05-16	Europe	Denmark	Sjaelland	Department of Bacteria, Parasites and Fungi, Statens Serum Institut, Copenhagen, Denmark	Statens Serum Institut Bioinformatics and Microbial Genomics	Povilas Matusevicius et al.
hCoV-19/Denmark/DCGC-518155/2022	EPI_ISL_12895447	2022-05-17	Europe	Denmark		Department of Bacteria, Parasites and Fungi, Statens Serum Institut, Copenhagen, Denmark	Statens Serum Institut Bioinformatics and Microbial Genomics	Povilas Matusevicius et al.
hCoV-19/Denmark/DCGC-531070/2022	EPI_ISL_13358029	2022-06-13	Europe	Denmark		Department of Bacteria, Parasites and Fungi, Statens Serum Institut, Copenhagen, Denmark	Statens Serum Institut Bioinformatics and Microbial Genomics	Povilas Matusevicius et al.
hCoV-19/Denmark/DCGC-531484/2022	EPI_ISL_13400300	2022-06-15	Europe	Denmark	Hovedstaden	Department of Bacteria, Parasites and Fungi, Statens Serum Institut, Copenhagen, Denmark	Statens Serum Institut Bioinformatics and Microbial Genomics	Povilas Matusevicius et al.
hCoV-19/Denmark/DCGC-546424/2022	EPI_ISL_13796204	2022-07-08	Europe	Denmark	Midtjylland	Department of Bacteria, Parasites and Fungi, Statens Serum Institut, Copenhagen, Denmark	Statens Serum Institut Bioinformatics and Microbial Genomics	Povilas Matusevicius et al.
hCoV-19/Denmark/DCGC-547884/2022	EPI_ISL_13840563	2022-07-10	Europe	Denmark	Syddanmark	Department of Bacteria, Parasites and Fungi, Statens Serum Institut, Copenhagen, Denmark	Statens Serum Institut Bioinformatics and Microbial Genomics	Povilas Matusevicius et al.
hCoV-19/Denmark/DCGC-574399/2022	EPI_ISL_14870746	2022-08-31	Europe	Denmark	Sjaelland	Department of Bacteria, Parasites and Fungi, Statens Serum Institut, Copenhagen, Denmark	Statens Serum Institut Bioinformatics and Microbial Genomics	Povilas Matusevicius et al.
hCoV-19/Denmark/DCGC-582733/2022	EPI_ISL_15084241	2022-01-29	Europe	Denmark		Department of Clinical Microbiology, Odense University Hospital, Odense, Denmark	Statens Serum Institut Bioinformatics and Microbial Genomics	Povilas Matusevicius et al.
hCoV-19/Djibouti/NAMRU3_C585/2022	EPI_ISL_13719639	2022-02-15	Africa	Djibouti	Djibouti	Naval Medical Research Unit No. 3	Naval Medical Research Center Biological Defense Research Directorate	Catherine E. Arnold, Logan J. Voegtly, Emily K. Stefanov, Haven L. Miner, Andrea E. Luquette, Robin H. Miller, Lindsay Glang, Francisco Malagon, Regina Z. Cer, Stephen M. Eggan, and Kimberly A. Bishop-Lilly
hCoV-19/Djibouti/NAMRU3_C833/2022	EPI_ISL_13719645	2022-04-02	Africa	Djibouti	Djibouti	Naval Medical Research Unit No. 3	Naval Medical Research Center Biological Defense Research Directorate	Catherine E. Arnold, Logan J. Voegtly, Emily K. Stefanov, Haven L. Miner, Andrea E. Luquette, Robin H. Miller, Lindsay Glang, Francisco Malagon, Regina Z. Cer, Stephen M. Eggan, and Kimberly A. Bishop-Lilly
hCoV-19/Djibouti/NAMRU3_C852/2022	EPI_ISL_13719647	2022-04-27	Africa	Djibouti	Djibouti	Naval Medical Research Unit No. 3	Naval Medical Research Center Biological Defense Research Directorate	Catherine E. Arnold, Logan J. Voegtly, Emily K. Stefanov, Haven L. Miner, Andrea E. Luquette, Robin H. Miller, Lindsay Glang, Francisco Malagon, Regina Z. Cer, Stephen M. Eggan, and Kimberly A. Bishop-Lilly
hCoV-19/Djibouti/NAMRU3_E502/2022	EPI_ISL_13719656	2022-04-28	Africa	Djibouti	Djibouti	Naval Medical Research Unit No. 3	Naval Medical Research Center Biological Defense Research Directorate	Catherine E. Arnold, Logan J. Voegtly, Emily K. Stefanov, Haven L. Miner, Andrea E. Luquette, Robin H. Miller, Lindsay Glang, Francisco Malagon, Regina Z. Cer, Stephen M. Eggan, and Kimberly A. Bishop-Lilly
hCoV-19/Djibouti/NAMRU3_E908/2022	EPI_ISL_15091038	2022-05-09	Africa	Djibouti	Djibouti	Naval Medical Research Unit No. 3	Naval Medical Research Center Biological Defense Research Directorate	J. Alexander Chitty, Logan J. Voegtly, Catherine E. Arnold, Andrea E. Luquette, Maren C. Fitzpatrick, Hannah M. Drum, Emily K. Stefanov, Stephen M. Eggan, Regina Z. Cer, Rebecca Pavlicek, Francisco Malagon, Kimberly A. Bishop-Lilly
hCoV-19/Djibouti/NAMRU3_E917/2022	EPI_ISL_15091043	2022-05-08	Africa	Djibouti	Djibouti	Naval Medical Research Unit No. 3	Naval Medical Research Center Biological Defense Research Directorate	J. Alexander Chitty, Logan J. Voegtly, Catherine E. Arnold, Andrea E. Luquette, Maren C. Fitzpatrick, Hannah M. Drum, Emily K. Stefanov, Stephen M. Eggan, Regina Z. Cer, Rebecca Pavlicek, Francisco Malagon, Kimberly A. Bishop-Lilly
hCoV-19/Djibouti/NAMRU3_E944/2022	EPI_ISL_13719659	2022-04-30	Africa	Djibouti	Djibouti	Naval Medical Research Unit No. 3	Naval Medical Research Center Biological Defense Research Directorate	Catherine E. Arnold, Logan J. Voegtly, Emily K. Stefanov, Haven L. Miner, Andrea E. Luquette, Robin H. Miller, Lindsay Glang, Francisco Malagon, Regina Z. Cer, Stephen M. Eggan, and Kimberly A. Bishop-Lilly
hCoV-19/Djibouti/NAMRU3_F211/2022	EPI_ISL_15091056	2022-06-01	Africa	Djibouti	Djibouti	Naval Medical Research Unit No. 3	Naval Medical Research Center Biological Defense Research Directorate	J. Alexander Chitty, Logan J. Voegtly, Catherine E. Arnold, Andrea E. Luquette, Maren C. Fitzpatrick, Hannah M. Drum, Emily K. Stefanov, Stephen M. Eggan, Regina Z. Cer, Rebecca Pavlicek, Francisco Malagon, Kimberly A. Bishop-Lilly
hCoV-19/Djibouti/NAMRU3_F237/2022	EPI_ISL_15091063	2022-05-22	Africa	Djibouti	Djibouti	Naval Medical Research Unit No. 3	Naval Medical Research Center Biological Defense Research Directorate	J. Alexander Chitty, Logan J. Voegtly, Catherine E. Arnold, Andrea E. Luquette, Maren C. Fitzpatrick, Hannah M. Drum, Emily K. Stefanov, Stephen M. Eggan, Regina Z. Cer, Rebecca Pavlicek, Francisco Malagon, Kimberly A. Bishop-Lilly
hCoV-19/Djibouti/NAMRU3_F254/2022	EPI_ISL_15091070	2022-05-30	Africa	Djibouti	Djibouti	Naval Medical Research Unit No. 3	Naval Medical Research Center Biological Defense Research Directorate	J. Alexander Chitty, Logan J. Voegtly, Catherine E. Arnold, Andrea E. Luquette, Maren C. Fitzpatrick, Hannah M. Drum, Emily K. Stefanov, Stephen M. Eggan, Regina Z. Cer, Rebecca Pavlicek, Francisco Malagon, Kimberly A. Bishop-Lilly
hCoV-19/Djibouti/NAMRU3_F632/2022	EPI_ISL_15091080	2022-06-14	Africa	Djibouti	Djibouti	Naval Medical Research Unit No. 3	Naval Medical Research Center Biological Defense Research Directorate	J. Alexander Chitty, Logan J. Voegtly, Catherine E. Arnold, Andrea E. Luquette, Maren C. Fitzpatrick, Hannah M. Drum, Emily K. Stefanov, Stephen M. Eggan, Regina Z. Cer, Rebecca Pavlicek, Francisco Malagon, Kimberly A. Bishop-Lilly
hCoV-19/Dominica/139297/2022	EPI_ISL_13091761	2022-04-23	North America	Dominica		Princess Margaret Hospital	CARPHA	Carlos Rampersad on behalf of CARPHA
hCoV-19/Dominica/139298/2022	EPI_ISL_13091762	2022-05-06	North America	Dominica		Princess Margaret Hospital	CARPHA	Carlos Rampersad on behalf of CARPHA
hCoV-19/Dominica/139299/2022	EPI_ISL_13091763	2022-05-07	North America	Dominica		Princess Margaret Hospital	CARPHA	Carlos Rampersad on behalf of CARPHA
hCoV-19/Dominica/139300/2022	EPI_ISL_13091764	2022-05-10	North America	Dominica		Princess Margaret Hospital	CARPHA	Carlos Rampersad on behalf of CARPHA
hCoV-19/DominicanRepublic/1898204-LNSPDD/2022	EPI_ISL_14061651	2022-04-26	North America	Dominican Republic	SANTIAGO	Laboratorio Nacional de Salud Pública Dr. Defilló	Laboratorio Nacional de Salud Pública Dr. Defilló	Isaac Miguel Sánchez, Carlos Vergara Castillo, Francisco Cuevas, Edwin Féliz, Anny Peña, Pedro Martinez, Yeny E. Lara Perez, Robinson Agramonte
hCoV-19/DominicanRepublic/1905721-LNSPDD/2022	EPI_ISL_14061664	2022-05-11	North America	Dominican Republic	DISTRITO NACIONAL	Laboratorio Nacional de Salud Pública Dr. Defilló	Laboratorio Nacional de Salud Pública Dr. Defilló	Isaac Miguel Sánchez, Carlos Vergara Castillo, Francisco Cuevas, Edwin Féliz, Anny Peña, Pedro Martinez, Yeny E. Lara Perez, Robinson Agramonte
hCoV-19/DominicanRepublic/1918384-LNSPDD/2022	EPI_ISL_14061693	2022-05-25	North America	Dominican Republic	DISTRITO NACIONAL	Laboratorio Nacional de Salud Pública Dr. Defilló	Laboratorio Nacional de Salud Pública Dr. Defilló	Isaac Miguel Sánchez, Carlos Vergara Castillo, Francisco Cuevas, Edwin Féliz, Anny Peña, Pedro Martinez, Yeny E. Lara Perez, Robinson Agramonte
hCoV-19/DominicanRepublic/1918422-LNSPDD/2022	EPI_ISL_14061694	2022-05-25	North America	Dominican Republic	DISTRITO NACIONAL	Laboratorio Nacional de Salud Pública Dr. Defilló	Laboratorio Nacional de Salud Pública Dr. Defilló	Isaac Miguel Sánchez, Carlos Vergara Castillo, Francisco Cuevas, Edwin Féliz, Anny Peña, Pedro Martinez, Yeny E. Lara Perez, Robinson Agramonte
hCoV-19/DominicanRepublic/2000539-LNSPDD/2022	EPI_ISL_13690298	2022-06-24	North America	Dominican Republic	la Vega	Laboratorio Nacional de Salud Pública Dr. Defilló	Laboratorio Nacional de Salud Pública Dr. Defilló	Isaac Miguel Sánchez, Carlos Vergara Castillo, Francisco Cuevas, Edwin Féliz, Anny Peña, Pedro Martinez, Yeny E. Lara Perez, Robinson Agramonte
hCoV-19/DominicanRepublic/2009145-LNSPDD/2022	EPI_ISL_13811408	2022-06-28	North America	Dominican Republic	Santiago	Laboratorio Nacional de Salud Pública Dr. Defilló	Laboratorio Nacional de Salud Pública Dr. Defilló	Isaac Miguel Sánchez, Carlos Vergara Castillo, Francisco Cuevas, Edwin Féliz, Anny Peña, Pedro Martinez, Yeny E. Lara Perez, Robinson Agramonte
hCoV-19/DominicanRepublic/2018347-LNSPDD/2022	EPI_ISL_13965553	2022-07-04	North America	Dominican Republic	DUARTE	Laboratorio Nacional de Salud Pública Dr. Defilló	Laboratorio Nacional de Salud Pública Dr. Defilló	Isaac Miguel Sánchez, Carlos Vergara Castillo, Francisco Cuevas, Edwin Féliz, Anny Peña, Pedro Martinez, Yeny E. Lara Perez, Robinson Agramonte
hCoV-19/DominicanRepublic/2018375-LNSPDD/2022	EPI_ISL_13965556	2022-07-04	North America	Dominican Republic	DUARTE	Laboratorio Nacional de Salud Pública Dr. Defilló	Laboratorio Nacional de Salud Pública Dr. Defilló	Isaac Miguel Sánchez, Carlos Vergara Castillo, Francisco Cuevas, Edwin Féliz, Anny Peña, Pedro Martinez, Yeny E. Lara Perez, Robinson Agramonte
hCoV-19/DRC/INRB-RDC-733/2022	EPI_ISL_13135608	2022-02-22	Africa	Democratic Republic of the Congo	Nord-Kivu	Laboratoire Rodolphe Mérieux (INRB Goma)	Pathogen Genomics Lab, National Institute for Biomedical Research (INRB)	Placide Mbala-Kingebeni, Daniel Mukadi, Edith Nkwembe, Eddy Kinganda-Lusamaki, Amuri Aziza, Francisca Muyembe Mawete, Emmanuel Lokilo Lofiko, Jean Claude Makangara, Gradi Luakanda, Michel Mbimbi, Hervé Viala, Catherine Pratt, Matthias Pauthner, Josh Quick, Allison Black, James Hadfield, Trevor Bedford, Ian Goodfellow, Andrew Rambaut, Nick Loman, Kristian Andersen, Michael Wiley, Steve Ahuka-Munde…
hCoV-19/DRC/INRB-RDC-734/2022	EPI_ISL_13135609	2022-03-28	Africa	Democratic Republic of the Congo	Nord-Kivu	Laboratoire Rodolphe Mérieux (INRB Goma)	Pathogen Genomics Lab, National Institute for Biomedical Research (INRB)	Placide Mbala-Kingebeni, Daniel Mukadi, Edith Nkwembe, Eddy Kinganda-Lusamaki, Amuri Aziza, Francisca Muyembe Mawete, Emmanuel Lokilo Lofiko, Jean Claude Makangara, Gradi Luakanda, Michel Mbimbi, Hervé Viala, Catherine Pratt, Matthias Pauthner, Josh Quick, Allison Black, James Hadfield, Trevor Bedford, Ian Goodfellow, Andrew Rambaut, Nick Loman, Kristian Andersen, Michael Wiley, Steve Ahuka-Munde…
hCoV-19/DRC/INRB-RDC-739/2022	EPI_ISL_13135612	2022-02-14	Africa	Democratic Republic of the Congo	Nord-Kivu	Laboratoire Rodolphe Mérieux (INRB Goma)	Pathogen Genomics Lab, National Institute for Biomedical Research (INRB)	Placide Mbala-Kingebeni, Daniel Mukadi, Edith Nkwembe, Eddy Kinganda-Lusamaki, Amuri Aziza, Francisca Muyembe Mawete, Emmanuel Lokilo Lofiko, Jean Claude Makangara, Gradi Luakanda, Michel Mbimbi, Hervé Viala, Catherine Pratt, Matthias Pauthner, Josh Quick, Allison Black, James Hadfield, Trevor Bedford, Ian Goodfellow, Andrew Rambaut, Nick Loman, Kristian Andersen, Michael Wiley, Steve Ahuka-Munde…
hCoV-19/DRC/INRB-RDC-740/2022	EPI_ISL_13135613	2022-04-06	Africa	Democratic Republic of the Congo	Nord-Kivu	Laboratoire Rodolphe Mérieux (INRB Goma)	Pathogen Genomics Lab, National Institute for Biomedical Research (INRB)	Placide Mbala-Kingebeni, Daniel Mukadi, Edith Nkwembe, Eddy Kinganda-Lusamaki, Amuri Aziza, Francisca Muyembe Mawete, Emmanuel Lokilo Lofiko, Jean Claude Makangara, Gradi Luakanda, Michel Mbimbi, Hervé Viala, Catherine Pratt, Matthias Pauthner, Josh Quick, Allison Black, James Hadfield, Trevor Bedford, Ian Goodfellow, Andrew Rambaut, Nick Loman, Kristian Andersen, Michael Wiley, Steve Ahuka-Munde…
hCoV-19/DRC/INRB-RDC-761/2022	EPI_ISL_13408029	2022-05-22	Africa	Democratic Republic of the Congo	Equateur	Laboratoire Provincial de l'Equateur	Pathogen Genomics Lab, National Institute for Biomedical Research (INRB)	Placide Mbala-Kingebeni, Jolie Kamala, Edith Nkwembe, Eddy Kinganda-Lusamaki, Amuri Aziza, Francisca Muyembe Mawete, Emmanuel Lokilo Lofiko, Jean Claude Makangara, Gradi Luakanda, Prince Akil, Raphaël Lumembe, Gabriel Kabamba, Catherine Pratt, Matthias Pauthner, Josh Quick, Allison Black, James Hadfield, Trevor Bedford, Ian Goodfellow, Andrew Rambaut, Nick Loman, Kristian Andersen, Michael Wiley,…
hCoV-19/DRC/INRB-RDC-924/2022	EPI_ISL_13825178	2022-06-15	Africa	Democratic Republic of the Congo	Nord-Kivu	Laboratoire Rodolphe Mérieux (INRB Goma)	Pathogen Genomics Lab, National Institute for Biomedical Research (INRB)	Placide Mbala-Kingebeni, Daniel Mukadi, Edith Nkwembe, Eddy Kinganda-Lusamaki, Amuri Aziza, Francisca Muyembe Mawete, Emmanuel Lokilo Lofiko, Jean Claude Makangara, Gradi Luakanda, Michel Mbimbi, Hervé Viala, Catherine Pratt, Matthias Pauthner, Josh Quick, Allison Black, James Hadfield, Trevor Bedford, Ian Goodfellow, Andrew Rambaut, Nick Loman, Kristian Andersen, Michael Wiley, Steve Ahuka-Munde…
hCoV-19/DRC/INRB-RDC-940/2022	EPI_ISL_13825179	2022-06-18	Africa	Democratic Republic of the Congo	Haut-Uele	Centre Médical Kibali	Pathogen Genomics Lab, National Institute for Biomedical Research (INRB)	Placide Mbala-Kingebeni, Daniel Mukadi, Edith Nkwembe, Eddy Kinganda-Lusamaki, Amuri Aziza, Francisca Muyembe Mawete, Emmanuel Lokilo Lofiko, Jean Claude Makangara, Gradi Luakanda, Michel Mbimbi, Hervé Viala, Catherine Pratt, Matthias Pauthner, Josh Quick, Allison Black, James Hadfield, Trevor Bedford, Ian Goodfellow, Andrew Rambaut, Nick Loman, Kristian Andersen, Michael Wiley, Steve Ahuka-Munde…
hCoV-19/Ecuador/NIC-INSPI-1171-680/2022	EPI_ISL_14926375	2022-07-31	South America	Ecuador	Pichincha	INSPI-CRN DE INFLUENZA Y OTROS VIRUS RESPIRATORIOS	INSPI-CRN DE INFLUENZA Y OTROS VIRUS RESPIRATORIOS	Alfredo Bruno, Michelle Páez, Jimmy Garcés, Maritza Olmedo, Marissa Flores, Diego Morales, Rubén Armas
hCoV-19/Ecuador/NIC-INSPI-417884/2022	EPI_ISL_13114028	2022-04-29	South America	Ecuador	Manabi	INSPI-CRN DE INFLUENZA Y OTROS VIRUS RESPIRATORIOS	INSPI-CRN DE INFLUENZA Y OTROS VIRUS RESPIRATORIOS	Alfredo Bruno, Michelle Páez, Rubén Armas, Diego Morales
hCoV-19/Ecuador/NIC-INSPI-424767/2022	EPI_ISL_14209007	2022-07-05	South America	Ecuador	Manabi	INSPI-CRN DE INFLUENZA Y OTROS VIRUS RESPIRATORIOS	INSPI-CRN DE INFLUENZA Y OTROS VIRUS RESPIRATORIOS	Alfredo Bruno, Michelle Páez, Jimmy Garcés, Maritza Olmedo, Diego Morales, Rubén Armas
hCoV-19/Ecuador/NIC-INSPI-83032/2022	EPI_ISL_11760554	2022-03-07	South America	Ecuador	Pichincha	INSPI-CRN DE INFLUENZA Y OTROS VIRUS RESPIRATORIOS	INSPI-CRN DE INFLUENZA Y OTROS VIRUS RESPIRATORIOS	Alfredo Bruno, Maritza Olmedo, Michelle Páez, Jimmy Garcés, Marissa Flores, Diego Morales, Ruben Armas
hCoV-19/Ecuador/NIC-INSPI-90861/2022	EPI_ISL_13114007	2022-05-06	South America	Ecuador	Pichincha	INSPI-CRN DE INFLUENZA Y OTROS VIRUS RESPIRATORIOS	INSPI-CRN DE INFLUENZA Y OTROS VIRUS RESPIRATORIOS	Alfredo Bruno, Michelle Páez, Marissa Flores, Rubén Armas, Diego Morales
hCoV-19/Ecuador/NIC-INSPI-92415/2022	EPI_ISL_13542652	2022-05-25	South America	Ecuador	Pichincha	INSPI-CRN DE INFLUENZA Y OTROS VIRUS RESPIRATORIOS	INSPI-CRN DE INFLUENZA Y OTROS VIRUS RESPIRATORIOS	Alfredo Bruno, Michelle Páez, Marissa Flores, Diego Morales, Ruben Armas
hCoV-19/Ecuador/NIC-INSPI-93679/2022	EPI_ISL_13542677	2022-06-03	South America	Ecuador	Pichincha	INSPI-CRN DE INFLUENZA Y OTROS VIRUS RESPIRATORIOS	INSPI-CRN DE INFLUENZA Y OTROS VIRUS RESPIRATORIOS	Alfredo Bruno, Michelle Páez, Marissa Flores, Diego Morales, Ruben Armas
hCoV-19/Ecuador/NIC-INSPI-94092/2022	EPI_ISL_13542728	2022-06-09	South America	Ecuador	Cotopaxi	INSPI-CRN DE INFLUENZA Y OTROS VIRUS RESPIRATORIOS	INSPI-CRN DE INFLUENZA Y OTROS VIRUS RESPIRATORIOS	Alfredo Bruno, Michelle Páez, Marissa Flores, Diego Morales, Ruben Armas
hCoV-19/Ecuador/NIC-INSPI-94094/2022	EPI_ISL_13542729	2022-06-09	South America	Ecuador	Cotopaxi	INSPI-CRN DE INFLUENZA Y OTROS VIRUS RESPIRATORIOS	INSPI-CRN DE INFLUENZA Y OTROS VIRUS RESPIRATORIOS	Alfredo Bruno, Michelle Páez, Marissa Flores, Diego Morales, Ruben Armas
hCoV-19/Ecuador/NIC-INSPI-94714/2022	EPI_ISL_14208982	2022-07-07	South America	Ecuador	Cotopaxi	INSPI-CRN DE INFLUENZA Y OTROS VIRUS RESPIRATORIOS	INSPI-CRN DE INFLUENZA Y OTROS VIRUS RESPIRATORIOS	Alfredo Bruno, Michelle Páez, Jimmy Garcés, Maritza Olmedo, Marissa Flores, Diego Morales, Rubén Armas
hCoV-19/Ecuador/UEES-INTERLAB-UG-7515632/2022	EPI_ISL_11112158	2022-02-26	South America	Ecuador	Guayas	INTERLAB	Omics Sciences Laboratory	Derly Andrade Molina, Gabriel Morey León, Karen Muñoz, Juan Carlos Fernández Cadena
hCoV-19/Ecuador/UEES-INTERLAB-UG-7535952/2022	EPI_ISL_11112190	2022-03-07	South America	Ecuador	Guayas	INTERLAB	Omics Sciences Laboratory	Derly Andrade Molina, Gabriel Morey León, Karen Muñoz, Juan Carlos Fernández Cadena
hCoV-19/Ecuador/USFQ-3375/2022	EPI_ISL_12934466	2022-05-13	South America	Ecuador	Pichincha	Institute of Microbiology, Universidad San Francisco de Quito	Institute of Microbiology, Universidad San Francisco de Quito	Rommel Guevara, Belén Prado-Vivar, Erika B. Muñoz, Mateo Carvajal, Sully Márquez, Fernanda Zurita, Bernardo Gutiérrez, Miguel Moncayo, María José Mora, Verónica Barragán, Patricio Rojas-Silva, Gabriel Trueba, Michelle Grunauer, Paúl Cárdenas
hCoV-19/Ecuador/USFQ-4172/2022	EPI_ISL_14599870	2022-08-10	South America	Ecuador	Pichincha	Institute of Microbiology, Universidad San Francisco de Quito	Institute of Microbiology, Universidad San Francisco de Quito	Mateo Carvajal, Sully Márquez, Belén Prado-Vivar, Erika B. Muñoz, Rommel Guevara, Fernanda Zurita, Bernardo Gutiérrez, Francisco Viteri, Alfredo Amores, Verónica Barragán, Patricio Rojas-Silva, Gabriel Trueba, Michelle Grunauer, Paúl Cárdenas
hCoV-19/Ecuador/USFQ-UESS-F07/2022	EPI_ISL_12508480	2022-02-03	South America	Ecuador	Guayas	Institute of Microbiology, Universidad San Francisco de Quito	Institute of Microbiology, Universidad San Francisco de Quito	Erika B. Muñoz, Belén Prado-Vivar, Mateo Carvajal, Sully Márquez, Fernanda Zurita, Rommel Guevara, Bernardo Gutiérrez, Gabriel Morey, Derly Andrade, Verónica Barragán, Patricio Rojas-Silva, Gabriel Trueba, Michelle Grunauer, Paúl Cárdenas
hCoV-19/Egypt/CPHL-21891/2022	EPI_ISL_12607741	2022-03-01	Africa	Egypt		CPHL,MOH,EGYPT	CPHL	Wael H. Roshdy, Mohamed Kamal, Shymaa s. Ahmed, Ramy Galal, Nancy el guindy, Amel nagiub, Marwa Abd EL fatah, salma sayed, Abd Monaem Adel, Galal Mahmoud, Dalia Ramadan, Marwa Saleh, Amer Sayed, Rasha Zaater, Mohamed Hassany, Amr Kandil.
hCoV-19/Egypt/CPHL-21933/2022	EPI_ISL_12607774	2022-01-31	Africa	Egypt		CPHL,MOH,EGYPT	CPHL	Wael H. Roshdy, Mohamed Kamal, Shymaa s. Ahmed, Ramy Galal, Nancy el guindy, Amel nagiub, Marwa Abd EL fatah, salma sayed, Abd Monaem Adel, Galal Mahmoud, Dalia Ramadan, Marwa Saleh, Amer Sayed, Rasha Zaater, Mohamed Hassany, Amr Kandil.
hCoV-19/Egypt/CPHL-21953/2022	EPI_ISL_12607790	2022-02-08	Africa	Egypt		CPHL,MOH,EGYPT	CPHL	Wael H. Roshdy, Mohamed Kamal, Shymaa s. Ahmed, Ramy Galal, Nancy el guindy, Amel nagiub, Marwa Abd EL fatah, salma sayed, Abd Monaem Adel, Galal Mahmoud, Dalia Ramadan, Marwa Saleh, Amer Sayed, Rasha Zaater, Mohamed Hassany, Amr Kandil.
hCoV-19/Egypt/CPHL-EGY22197/2022	EPI_ISL_15270436	2022-01-18	Africa	Egypt		CPHL,MOH,EGYPT	CPHL	Wael H. Roshdy, Mohamed Kamal, Shymaa s. Ahmed, Ramy Galal, Nancy el guindy, Amel nagiub, Marwa Abd EL fatah, salma sayed, Abd Monaem Adel, Galal Mahmoud, Dalia Ramadan, Marwa Saleh, Amer Sayed, Rasha Zaater, Mohamed Hassany, Amr Kandil.
hCoV-19/Egypt/CPHL-EGY22267/2022	EPI_ISL_15270493	2022-05-23	Africa	Egypt		CPHL,MOH,EGYPT	CPHL	Wael H. Roshdy, Mohamed Kamal, Shymaa s. Ahmed, Ramy Galal, Nancy el guindy, Amel nagiub, Marwa Abd EL fatah, salma sayed, Abd Monaem Adel, Galal Mahmoud, Dalia Ramadan, Marwa Saleh, Amer Sayed, Rasha Zaater, Mohamed Hassany, Amr Kandil.
hCoV-19/Egypt/CPHL-EGY22518/2022	EPI_ISL_15270714	2022-06-28	Africa	Egypt		CPHL,MOH,EGYPT	CPHL	Wael H. Roshdy, Mohamed Kamal, Shymaa s. Ahmed, Ramy Galal, Nancy el guindy, Amel nagiub, Marwa Abd EL fatah, salma sayed, Abd Monaem Adel, Galal Mahmoud, Dalia Ramadan, Marwa Saleh, Amer Sayed, Rasha Zaater, Mohamed Hassany, Amr Kandil.
hCoV-19/Egypt/CPHL-EGY22535/2022	EPI_ISL_15270731	2022-06-28	Africa	Egypt		CPHL,MOH,EGYPT	CPHL	Wael H. Roshdy, Mohamed Kamal, Shymaa s. Ahmed, Ramy Galal, Nancy el guindy, Amel nagiub, Marwa Abd EL fatah, salma sayed, Abd Monaem Adel, Galal Mahmoud, Dalia Ramadan, Marwa Saleh, Amer Sayed, Rasha Zaater, Mohamed Hassany, Amr Kandil.
hCoV-19/ElSalvador/ES-SA-0388-25-LNSP/2022	EPI_ISL_18110582	2022-06-16	North America	El Salvador	Santa Ana	Laboratorio de Biologia Molecular Santa Ana	Laboratorio Nacional de Salud Publica	Laboratorio de Secuenciacion y genomica del LNSP-INS, Baylor College of Medicine, Laboratorio de Biologia Molecular del LNSP-INS, Laboratorio de biologia molecular Santa Ana, Sandoval Xochitl, Vasquez Ruth, Jovel Denis, Cruz Jessica, Martinez Deny, Orellana Alejandra, Alfaro Kevin, Trejo Jonathan
hCoV-19/ElSalvador/ES-SA-0482-36-LNSP/2022	EPI_ISL_18110593	2022-07-13	North America	El Salvador	Santa Ana	Laboratorio de Biologia Molecular Santa Ana	Laboratorio Nacional de Salud Publica	Laboratorio de Secuenciacion y genomica del LNSP-INS, Baylor College of Medicine, Laboratorio de Biologia Molecular del LNSP-INS, Laboratorio de biologia molecular Santa Ana, Sandoval Xochitl, Vasquez Ruth, Jovel Denis, Cruz Jessica, Martinez Deny, Orellana Alejandra, Alfaro Kevin, Trejo Jonathan
hCoV-19/ElSalvador/INC-LNSP-184/2022	EPI_ISL_13839602	2022-04-07	North America	El Salvador		Laboratorio Nacional de Salud Publica	Inciensa, Instituto de Investigación y Enseñanza en Nutrición y Salud	Ruth Vasquez, Denis Jovel, Laboratorio de genómica INCIENSA
hCoV-19/ElSalvador/INC-LNSP-185/2022	EPI_ISL_13839603	2022-04-20	North America	El Salvador		Laboratorio Nacional de Salud Publica	Inciensa, Instituto de Investigación y Enseñanza en Nutrición y Salud	Ruth Vasquez, Denis Jovel, Laboratorio de genómica INCIENSA
hCoV-19/ElSalvador/INC-LNSP-189/2022	EPI_ISL_13839607	2022-04-26	North America	El Salvador		Laboratorio Nacional de Salud Publica	Inciensa, Instituto de Investigación y Enseñanza en Nutrición y Salud	Ruth Vasquez, Denis Jovel, Laboratorio de genómica INCIENSA
hCoV-19/ElSalvador/INC-LNSP-196/2022	EPI_ISL_13839615	2022-05-05	North America	El Salvador		Laboratorio Nacional de Salud Publica	Inciensa, Instituto de Investigación y Enseñanza en Nutrición y Salud	Ruth Vasquez, Denis Jovel, Laboratorio de genómica INCIENSA
hCoV-19/ElSalvador/INC-LNSP-210/2022	EPI_ISL_13839629	2022-05-24	North America	El Salvador		Laboratorio Nacional de Salud Publica	Inciensa, Instituto de Investigación y Enseñanza en Nutrición y Salud	Ruth Vasquez, Denis Jovel, Laboratorio de genómica INCIENSA
hCoV-19/ElSalvador/INC-LNSP-218/2022	EPI_ISL_13839637	2022-05-27	North America	El Salvador		Laboratorio Nacional de Salud Publica	Inciensa, Instituto de Investigación y Enseñanza en Nutrición y Salud	Ruth Vasquez, Denis Jovel, Laboratorio de genómica INCIENSA
hCoV-19/ElSalvador/INC-LNSP-220/2022	EPI_ISL_13839639	2022-05-28	North America	El Salvador		Laboratorio Nacional de Salud Publica	Inciensa, Instituto de Investigación y Enseñanza en Nutrición y Salud	Ruth Vasquez, Denis Jovel, Laboratorio de genómica INCIENSA
hCoV-19/ElSalvador/INC-LNSP-315/2022	EPI_ISL_15185721	2022-07-20	North America	El Salvador	Chalatenango	Laboratorio Nacional de Salud Publica	Inciensa, Instituto de Investigación y Enseñanza en Nutrición y Salud	Ruth Vasquez, Denis Jovel, Laboratorio de genómica INCIENSA
hCoV-19/England/DHSC-CYNG7KI/2022	EPI_ISL_11946194	2022-01-15	Europe	United Kingdom	England	Yourgene Health	COVID-19 Genomics UK (COG-UK) Consortium	UKHSA; Yourgene Health
hCoV-19/England/DHSC-CYY14Q3/2022	EPI_ISL_11948948	2022-02-21	Europe	United Kingdom	England	Yourgene Health	COVID-19 Genomics UK (COG-UK) Consortium	UKHSA; Yourgene Health
hCoV-19/England/LSPA-3CD6F10/2022	EPI_ISL_11771018	2022-03-28	Europe	United Kingdom	England	Rosalind Franklin Laboratory	Wellcome Sanger Institute for the COVID-19 Genomics UK (COG-UK) Consortium	Donald Fraser, Suki Lee, Rob Howes, The Rosalind Franklin Laboratory and Alex Alderton, Roberto Amato, Jeffrey Barrett, Sonia Goncalves, Ewan Harrison, David K. Jackson, Ian Johnston, Dominic Kwiatkowski, Cordelia Langford, John Sillitoe on behalf of the Wellcome Sanger Institute COVID-19 Surveillance Team
hCoV-19/England/LSPA-3EC30D5/2022	EPI_ISL_14043261	2022-07-06	Europe	United Kingdom	England	Rosalind Franklin Laboratory	Wellcome Sanger Institute for the COVID-19 Genomics UK (COG-UK) Consortium	Donald Fraser, Suki Lee, Rob Howes, The Rosalind Franklin Laboratory and Alex Alderton, Roberto Amato, Jeffrey Barrett, Sonia Goncalves, Ewan Harrison, David K. Jackson, Ian Johnston, Dominic Kwiatkowski, Cordelia Langford, John Sillitoe on behalf of the Wellcome Sanger Institute COVID-19 Surveillance Team
hCoV-19/England/LSPA-3F43C8D/2022	EPI_ISL_14321124	2022-08-02	Europe	United Kingdom	England	Rosalind Franklin Laboratory	Wellcome Sanger Institute for the COVID-19 Genomics UK (COG-UK) Consortium	Donald Fraser, Suki Lee, Rob Howes, The Rosalind Franklin Laboratory and Alex Alderton, Roberto Amato, Jeffrey Barrett, Sonia Goncalves, Ewan Harrison, David K. Jackson, Ian Johnston, Dominic Kwiatkowski, Cordelia Langford, John Sillitoe on behalf of the Wellcome Sanger Institute COVID-19 Surveillance Team
hCoV-19/England/PHEC-YYFX8N1/2022	EPI_ISL_13361791	2022-06-06	Europe	United Kingdom	England	Respiratory Virus Unit, Microbiology Services Colindale, Public Health England	COVID-19 Genomics UK (COG-UK) Consortium	PHE Covid Sequencing Team
hCoV-19/England/PHEC-YYGNA7D/2022	EPI_ISL_14024082	2022-07-12	Europe	United Kingdom	England	Respiratory Virus Unit, Microbiology Services Colindale, Public Health England	COVID-19 Genomics UK (COG-UK) Consortium	PHE Covid Sequencing Team
hCoV-19/env/Liechtenstein/CeMM25649/2022	EPI_ISL_11073377	2022-02-27	Europe	Liechtenstein		Institute for Water Quality and Resource Management, Technical University Vienna	Bergthaler laboratory, CeMM Research Center for Molecular Medicine of the Austrian Academy of Sciences	Lukas Endler, Anna Schedl, Fabian Amman, Petr Triska, Matthew Thornton, Thomas Penz, Benedikt Agerer, Michelle Chan, Michael Schuster, Bekir Erguner, Jan Laine, Martin Senekowitsch, Christoph Bock, Andreas Bergthaler
hCoV-19/env/Liechtenstein/CeMM28084/2022	EPI_ISL_12314084	2022-04-10	Europe	Liechtenstein		Institute for Water Quality and Resource Management, Technical University Vienna	Bergthaler laboratory, CeMM Research Center for Molecular Medicine of the Austrian Academy of Sciences	Lukas Endler, Anna Schedl, Fabian Amman, Petr Triska, Matthew Thornton, Michelle Chan, Alberto Alises, Michael Schuster, Christoph Bock, Andreas Bergthaler
hCoV-19/env/Liechtenstein/CeMM29102/2022	EPI_ISL_12728111	2022-05-01	Europe	Liechtenstein		Institute for Water Quality and Resource Management, Technical University Vienna	Bergthaler laboratory, CeMM Research Center for Molecular Medicine of the Austrian Academy of Sciences	Lukas Endler, Anna Schedl, Fabian Amman, Petr Triska, Matthew Thornton, Michelle Chan, Alberto Alises, Michael Schuster, Christoph Bock, Andreas Bergthaler
hCoV-19/env/Liechtenstein/CeMM30727/2022	EPI_ISL_13490906	2022-06-05	Europe	Liechtenstein		Institute for Water Quality and Resource Management, Technical University Vienna	Bergthaler laboratory, CeMM Research Center for Molecular Medicine of the Austrian Academy of Sciences	Lukas Endler, Anna Schedl, Fabian Amman, Petr Triska, Matthew Thornton, Michelle Chan, Alberto Alises, Michael Schuster, Christoph Bock, Andreas Bergthaler
hCoV-19/Estonia/19044703/2022	EPI_ISL_11739598	2022-02-22	Europe	Estonia		Synlab Eesti OÜ	1. Laboratory of Communicable Diseases (Estonia); 2. Eurofins Genomics Europe Sequencing GmbH	Abroi A., Lahesaare A., Shablinskaja A., Hoidmets D., Jaaniso E., Kallas E., Sepp H., Peterson H., Niglas H., Suija H., Lutsar I., Kuzmin I., Koppel I., Epštein J., Truusalu K., Ratnik K., Kaarna K., Huik K., Dotsenko L., Milani L., Metspalu M., Härma M-A., Pauskar M., Sadikova O., Oopkaup O.E., Naaber P., Avi R., Päll T., Reisberg T., Raudvere U., Talas U.G.
hCoV-19/Estonia/19703537/2022	EPI_ISL_13805386	2022-06-07	Europe	Estonia	Northern Estonia	Synlab Eesti OÜ	1. Laboratory of Communicable Diseases (Estonia); 2. Eurofins Genomics Europe Sequencing GmbH	Abroi A., Lahesaare A., Shablinskaja A., Hoidmets D., Jaaniso E., Kallas E., Sepp H., Peterson H., Niglas H., Suija H., Lutsar I., Kuzmin I., Koppel I., Epštein J., Truusalu K., Ratnik K., Kaarna K., Huik K., Dotsenko L., Milani L., Metspalu M., Härma M-A., Pauskar M., Sadikova O., Oopkaup O.E., Naaber P., Avi R., Päll T., Reisberg T., Raudvere U., Talas U.G.
hCoV-19/Estonia/19857507/2022	EPI_ISL_12449513	2022-03-31	Europe	Estonia		Synlab Eesti OÜ	1. Laboratory of Communicable Diseases (Estonia); 2. Eurofins Genomics Europe Sequencing GmbH	Abroi A., Lahesaare A., Shablinskaja A., Hoidmets D., Jaaniso E., Kallas E., Sepp H., Peterson H., Niglas H., Suija H., Lutsar I., Kuzmin I., Koppel I., Epštein J., Truusalu K., Ratnik K., Kaarna K., Huik K., Dotsenko L., Milani L., Metspalu M., Härma M-A., Pauskar M., Sadikova O., Oopkaup O.E., Naaber P., Avi R., Päll T., Reisberg T., Raudvere U., Talas U.G.
hCoV-19/Estonia/20490881/2022	EPI_ISL_14357702	2022-07-03	Europe	Estonia	Western Estonia	Synlab Eesti OÜ	1. Laboratory of Communicable Diseases (Estonia); 2. Eurofins Genomics Europe Sequencing GmbH	Abroi A., Lahesaare A., Shablinskaja A., Hoidmets D., Jaaniso E., Kallas E., Sepp H., Peterson H., Niglas H., Suija H., Lutsar I., Kuzmin I., Koppel I., Epštein J., Truusalu K., Ratnik K., Kaarna K., Huik K., Dotsenko L., Milani L., Metspalu M., Härma M-A., Pauskar M., Sadikova O., Oopkaup O.E., Naaber P., Avi R., Päll T., Reisberg T., Raudvere U., Talas U.G.
hCoV-19/Estonia/RC0424216/2022	EPI_ISL_10444844	2022-01-30	Europe	Estonia	Northern Estonia	Synlab Eesti OÜ	1. Laboratory of Communicable Diseases (Estonia); 2. Eurofins Genomics Europe Sequencing GmbH	Abroi A., Lahesaare A., Shablinskaja A., Hoidmets D., Jaaniso E., Kallas E., Sepp H., Peterson H., Niglas H., Suija H., Lutsar I., Kuzmin I., Koppel I., Epštein J., Truusalu K., Ratnik K., Kaarna K., Huik K., Dotsenko L., Milani L., Metspalu M., Härma M-A., Pauskar M., Sadikova O., Oopkaup O.E., Naaber P., Avi R., Päll T., Reisberg T., Raudvere U., Talas U.G.
hCoV-19/Estonia/RC0614224/2022	EPI_ISL_11540401	2022-03-03	Europe	Estonia	North-Eastern Estonia	Synlab Eesti OÜ	1. Laboratory of Communicable Diseases (Estonia); 2. Eurofins Genomics Europe Sequencing GmbH	Abroi A., Lahesaare A., Shablinskaja A., Hoidmets D., Jaaniso E., Kallas E., Sepp H., Peterson H., Niglas H., Suija H., Lutsar I., Kuzmin I., Koppel I., Epštein J., Truusalu K., Ratnik K., Kaarna K., Huik K., Dotsenko L., Milani L., Metspalu M., Härma M-A., Pauskar M., Sadikova O., Oopkaup O.E., Naaber P., Avi R., Päll T., Reisberg T., Raudvere U., Talas U.G.
hCoV-19/Estonia/RC0673388/2022	EPI_ISL_12449424	2022-04-03	Europe	Estonia	Northern Estonia	Synlab Eesti OÜ	1. Laboratory of Communicable Diseases (Estonia); 2. Eurofins Genomics Europe Sequencing GmbH	Abroi A., Lahesaare A., Shablinskaja A., Hoidmets D., Jaaniso E., Kallas E., Sepp H., Peterson H., Niglas H., Suija H., Lutsar I., Kuzmin I., Koppel I., Epštein J., Truusalu K., Ratnik K., Kaarna K., Huik K., Dotsenko L., Milani L., Metspalu M., Härma M-A., Pauskar M., Sadikova O., Oopkaup O.E., Naaber P., Avi R., Päll T., Reisberg T., Raudvere U., Talas U.G.
hCoV-19/Estonia/RC0682525/2022	EPI_ISL_12450045	2022-04-10	Europe	Estonia	Central Estonia	Synlab Eesti OÜ	1. Laboratory of Communicable Diseases (Estonia); 2. Eurofins Genomics Europe Sequencing GmbH	Abroi A., Lahesaare A., Shablinskaja A., Hoidmets D., Jaaniso E., Kallas E., Sepp H., Peterson H., Niglas H., Suija H., Lutsar I., Kuzmin I., Koppel I., Epštein J., Truusalu K., Ratnik K., Kaarna K., Huik K., Dotsenko L., Milani L., Metspalu M., Härma M-A., Pauskar M., Sadikova O., Oopkaup O.E., Naaber P., Avi R., Päll T., Reisberg T., Raudvere U., Talas U.G.
hCoV-19/Estonia/RC0687018/2022	EPI_ISL_13028779	2022-04-14	Europe	Estonia	North-Eastern Estonia	Synlab Eesti OÜ	1. Laboratory of Communicable Diseases (Estonia); 2. Eurofins Genomics Europe Sequencing GmbH	Abroi A., Lahesaare A., Shablinskaja A., Hoidmets D., Jaaniso E., Kallas E., Sepp H., Peterson H., Niglas H., Suija H., Lutsar I., Kuzmin I., Koppel I., Epštein J., Truusalu K., Ratnik K., Kaarna K., Huik K., Dotsenko L., Milani L., Metspalu M., Härma M-A., Pauskar M., Sadikova O., Oopkaup O.E., Naaber P., Avi R., Päll T., Reisberg T., Raudvere U., Talas U.G.
hCoV-19/Estonia/RC0705147/2022	EPI_ISL_13405587	2022-05-19	Europe	Estonia		Synlab Eesti OÜ	1. Laboratory of Communicable Diseases (Estonia); 2. Eurofins Genomics Europe Sequencing GmbH	Abroi A., Lahesaare A., Shablinskaja A., Hoidmets D., Jaaniso E., Kallas E., Sepp H., Peterson H., Niglas H., Suija H., Lutsar I., Kuzmin I., Koppel I., Epštein J., Truusalu K., Ratnik K., Kaarna K., Huik K., Dotsenko L., Milani L., Metspalu M., Härma M-A., Pauskar M., Sadikova O., Oopkaup O.E., Naaber P., Avi R., Päll T., Reisberg T., Raudvere U., Talas U.G.
hCoV-19/Estonia/RC0706712/2022	EPI_ISL_13406196	2022-05-30	Europe	Estonia	Northern Estonia	Synlab Eesti OÜ	1. Laboratory of Communicable Diseases (Estonia); 2. Eurofins Genomics Europe Sequencing GmbH	Abroi A., Lahesaare A., Shablinskaja A., Hoidmets D., Jaaniso E., Kallas E., Sepp H., Peterson H., Niglas H., Suija H., Lutsar I., Kuzmin I., Koppel I., Epštein J., Truusalu K., Ratnik K., Kaarna K., Huik K., Dotsenko L., Milani L., Metspalu M., Härma M-A., Pauskar M., Sadikova O., Oopkaup O.E., Naaber P., Avi R., Päll T., Reisberg T., Raudvere U., Talas U.G.
hCoV-19/Estonia/RC0707163/2022	EPI_ISL_13805345	2022-06-02	Europe	Estonia	Southern Estonia	Synlab Eesti OÜ	1. Laboratory of Communicable Diseases (Estonia); 2. Eurofins Genomics Europe Sequencing GmbH	Abroi A., Lahesaare A., Shablinskaja A., Hoidmets D., Jaaniso E., Kallas E., Sepp H., Peterson H., Niglas H., Suija H., Lutsar I., Kuzmin I., Koppel I., Epštein J., Truusalu K., Ratnik K., Kaarna K., Huik K., Dotsenko L., Milani L., Metspalu M., Härma M-A., Pauskar M., Sadikova O., Oopkaup O.E., Naaber P., Avi R., Päll T., Reisberg T., Raudvere U., Talas U.G.
hCoV-19/Estonia/RC0707406/2022	EPI_ISL_13805373	2022-06-03	Europe	Estonia	Southern Estonia	Synlab Eesti OÜ	1. Laboratory of Communicable Diseases (Estonia); 2. Eurofins Genomics Europe Sequencing GmbH	Abroi A., Lahesaare A., Shablinskaja A., Hoidmets D., Jaaniso E., Kallas E., Sepp H., Peterson H., Niglas H., Suija H., Lutsar I., Kuzmin I., Koppel I., Epštein J., Truusalu K., Ratnik K., Kaarna K., Huik K., Dotsenko L., Milani L., Metspalu M., Härma M-A., Pauskar M., Sadikova O., Oopkaup O.E., Naaber P., Avi R., Päll T., Reisberg T., Raudvere U., Talas U.G.
hCoV-19/Estonia/RC0710392/2022	EPI_ISL_14357868	2022-07-13	Europe	Estonia	Northern Estonia	Synlab Eesti OÜ	1. Laboratory of Communicable Diseases (Estonia); 2. Eurofins Genomics Europe Sequencing GmbH	Abroi A., Lahesaare A., Shablinskaja A., Hoidmets D., Jaaniso E., Kallas E., Sepp H., Peterson H., Niglas H., Suija H., Lutsar I., Kuzmin I., Koppel I., Epštein J., Truusalu K., Ratnik K., Kaarna K., Huik K., Dotsenko L., Milani L., Metspalu M., Härma M-A., Pauskar M., Sadikova O., Oopkaup O.E., Naaber P., Avi R., Päll T., Reisberg T., Raudvere U., Talas U.G.
hCoV-19/Eswatini/ILRI_M03328/2022	EPI_ISL_13149327	2022-04-30	Africa	Eswatini	Manzini	Public Health Laboratory: COVID-19 Lab	International Livestock Research Institute	Samuel O. Oyola, Daniel Ouso, Gilbert Kibet, Shebbar Osiany, Edward Kiritu, Paul Dobi, Collins Muli, Gugu Maphalala, Nomcebo Phungwayo, Susan Kamalizeni, Siphesihle Langwenya, Mncedisi Hlophe, Patrick Amoth, Vishvanath Nene, Sonal P. Henson, Edward O. Abworo
hCoV-19/Eswatini/ILRI_M03335/2022	EPI_ISL_13149334	2022-05-03	Africa	Eswatini	Manzini	Public Health Laboratory: COVID-19 Lab	International Livestock Research Institute	Samuel O. Oyola, Daniel Ouso, Gilbert Kibet, Shebbar Osiany, Edward Kiritu, Paul Dobi, Collins Muli, Gugu Maphalala, Nomcebo Phungwayo, Susan Kamalizeni, Siphesihle Langwenya, Mncedisi Hlophe, Patrick Amoth, Vishvanath Nene, Sonal P. Henson, Edward O. Abworo
hCoV-19/Eswatini/N38269/2022	EPI_ISL_12954393	2022-01-28	Africa	Eswatini	Manzini	Releigh Fitkin Memorial Hospital	National Institute for Communicable Diseases of the National Health Laboratory Service	Maphalala G, Amoako DG, Everatt J, Kekana D, Scheepers C, Mohale T, Ntuli N, Mahlangu B, Mnguni A, Ismail A, Bhiman JN, Wolter N
hCoV-19/Eswatini/N40299/2022	EPI_ISL_12954394	2022-02-27	Africa	Eswatini	Manzini	Releigh Fitkin Memorial Hospital	National Institute for Communicable Diseases of the National Health Laboratory Service	Maphalala G, Amoako DG, Everatt J, Kekana D, Scheepers C, Mohale T, Ntuli N, Mahlangu B, Mnguni A, Ismail A, Bhiman JN, Wolter N
hCoV-19/Eswatini/N40421/2022	EPI_ISL_12954361	2022-03-28	Africa	Eswatini	Hhohho	Mbabane Government Hospital	National Institute for Communicable Diseases of the National Health Laboratory Service	Maphalala G, Amoako DG, Everatt J, Kekana D, Scheepers C, Mohale T, Ntuli N, Mahlangu B, Mnguni A, Ismail A, Bhiman JN, Wolter N
hCoV-19/Ethiopia/EPHI-893-07/2022	EPI_ISL_19147621	2022-07-01	Africa	Ethiopia	Addis Ababa	Ethiopian Public Health Institute, AHRI	Ethiopian Public Health Institute, AHRI	Hailu, G., Abaysew, A., Mengesha, M., Mulu, A., Hailu, D., Adnew, B., Gebreegzaiobxier, A., Tayachew, A., Aguine, A., Kifle, S., Onywera, H., Stanislas, A., Abate, E., Medihen, G., Legesse, M., Marcello, A., Bitew, M.
hCoV-19/Ethiopia/ILRI_COVM02929/2022	EPI_ISL_11295037	2022-02-04	Africa	Ethiopia	Oromia	Addis Ababa University	International Livestock Research Institute	Abay Sisay, Abraham Tesfaye, Adey Feleke Desta, Samuel O. Oyola, Gilbert Kibet, Daniel Ouso, Shebbar Osiany, Edward Kiritu, Paul Dobi, Collins Muli, Patrick Amoth, Vishvanath Nene, Sonal P. Henson, Edward O. Abworo
hCoV-19/Finland/P-7412/2022	EPI_ISL_14302813	2022-07-07	Europe	Finland	Uusimaa	Department of Virology and Immunology, University of Helsinki and Helsinki University Hospital, Huslab Finland	Department of Virology, Faculty of Medicine, University of Helsinki, Helsinki, Finland	Teemu Smura, Hanna Vauhkonen, Mert Erdin, Ravi Kant, Phuoc Truong, Sari Hannula, Satu Kurkela, Hanna Jarva, Maija Lappalainen, Olli Vapalahti
hCoV-19/Finland/P-854/2022	EPI_ISL_12323070	2022-01-15	Europe	Finland	Uusimaa	Department of Virology and Immunology, University of Helsinki and Helsinki University Hospital, Huslab Finland	Department of Virology, Faculty of Medicine, University of Helsinki, Helsinki, Finland	Teemu Smura, Hanna Vauhkonen, Mert Erdin, Ravi Kant, Phuoc Truong, Sari Hannula, Kati Donner, Tiina Hannunen, Aino Palva, Emma Saarinen, Hanna Liimatainen, Raisa Loginov, Satu Kurkela, Hanna Jarva, Maija Lappalainen, Olli Vapalahti
hCoV-19/Finland/R-8361/2022	EPI_ISL_15542137	2022-08-06	Europe	Finland	Uusimaa	Department of Virology and Immunology, University of Helsinki and Helsinki University Hospital, Huslab Finland	Department of Virology, Faculty of Medicine, University of Helsinki, Helsinki, Finland	Teemu Smura, Hanna Vauhkonen, Mert Erdin, Ravi Kant, Phuoc Truong, Sari Hannula, Satu Kurkela, Hanna Jarva, Maija Lappalainen, Olli Vapalahti
hCoV-19/Finland/THL-202208965/2022	EPI_ISL_11812450	2022-02-26	Europe	Finland		NordLab Kemi	Expert Microbiology, National Institute for Health and Welfare	Soile Blomqvist, Jani Halkilahti, Kirsi Liitsola, Haider al-Hello, Päivi Laurila, Erika Lindh, Teemu Smura, Ravi Kant, Phuoc Truong, Olli Vapalahti, Sari Hannula, Aino Palva, Suvi Kyttänen, Tiina Hannunen, Emma Saarinen, Niina Ikonen, Carita Savolainen-Kopra
hCoV-19/Finland/THL-202209448/2022	EPI_ISL_12631291	2022-03-18	Europe	Finland		Fimlab Laboratoriot Oy Tampere	Expert Microbiology, National Institute for Health and Welfare	Soile Blomqvist, Jani Halkilahti, Kirsi Liitsola, Haider al-Hello, Päivi Laurila, Erika Lindh, Teemu Smura, Ravi Kant, Phuoc Truong, Olli Vapalahti, Sari Hannula, Aino Palva, Suvi Kyttänen, Tiina Hannunen, Emma Saarinen, Niina Ikonen, Carita Savolainen-Kopra
hCoV-19/Finland/THL-202211918/2022	EPI_ISL_12635239	2022-04-01	Europe	Finland		NordLab Oulu	Expert Microbiology, National Institute for Health and Welfare	Soile Blomqvist, Jani Halkilahti, Kirsi Liitsola, Haider al-Hello, Päivi Laurila, Erika Lindh, Teemu Smura, Ravi Kant, Phuoc Truong, Olli Vapalahti, Sari Hannula, Aino Palva, Suvi Kyttänen, Tiina Hannunen, Emma Saarinen, Niina Ikonen, Carita Savolainen-Kopra
hCoV-19/Finland/THL-202214592/2022	EPI_ISL_13539066	2022-06-03	Europe	Finland		Fimlab Laboratoriot Oy Tampere	Expert Microbiology, National Institute for Health and Welfare	Soile Blomqvist, Jani Halkilahti, Kirsi Liitsola, Haider al-Hello, Päivi Laurila, Erika Lindh, Teemu Smura, Ravi Kant, Phuoc Truong, Olli Vapalahti, Sari Hannula, Pekka Ellonen, Niina Ikonen, Carita Savolainen-Kopra, Niko Tervo
hCoV-19/Finland/THL-202215602/2022	EPI_ISL_14297875	2022-07-01	Europe	Finland		SataDiag	Expert Microbiology, National Institute for Health and Welfare	Soile Blomqvist, Jani Halkilahti, Kirsi Liitsola, Haider al-Hello, Päivi Laurila, Erika Lindh, Teemu Smura, Ravi Kant, Phuoc Truong, Olli Vapalahti, Sari Hannula, Pekka Ellonen, Niina Ikonen, Carita Savolainen-Kopra, Niko Tervo
hCoV-19/Finland/VI-2796/2022	EPI_ISL_15972861	2022-02-18	Europe	Finland	Uusimaa	Department of Virology and Immunology, University of Helsinki and Helsinki University Hospital, Huslab Finland	Department of Virology, Faculty of Medicine, University of Helsinki, Helsinki, Finland	Teemu Smura, Hanna Vauhkonen, Mert Erdin, Viktor Olander, Ravi Kant, Phuoc Truong, Sari Hannula, Satu Kurkela, Hanna Jarva, Maija Lappalainen, Olli Vapalahti
hCoV-19/Finland/VI-6928/2022	EPI_ISL_14313097	2022-06-15	Europe	Finland	Uusimaa	Department of Virology and Immunology, University of Helsinki and Helsinki University Hospital, Huslab Finland	Department of Virology, Faculty of Medicine, University of Helsinki, Helsinki, Finland	Teemu Smura, Hanna Vauhkonen, Mert Erdin, Ravi Kant, Phuoc Truong, Sari Hannula, Satu Kurkela, Hanna Jarva, Maija Lappalainen, Olli Vapalahti
hCoV-19/Finland/VI-8404/2022	EPI_ISL_15542303	2022-08-08	Europe	Finland	Uusimaa	Department of Virology and Immunology, University of Helsinki and Helsinki University Hospital, Huslab Finland	Department of Virology, Faculty of Medicine, University of Helsinki, Helsinki, Finland	Teemu Smura, Hanna Vauhkonen, Mert Erdin, Ravi Kant, Phuoc Truong, Sari Hannula, Satu Kurkela, Hanna Jarva, Maija Lappalainen, Olli Vapalahti
hCoV-19/France/ARA-GENBIO-14291811595/2022	EPI_ISL_13713854	2022-06-30	Europe	France	Auvergne-Rhone-Alpes	Genbio - Pt / Clermont Gravanches	Gen-Bio Inovie Gravanches	Stephan Kemeny, Abdelali Zrhidri, Gregory Egea
hCoV-19/France/BRE-ChuBr-2208546676/2022	EPI_ISL_15041519	2022-08-24	Europe	France	Bretagne	Centre Hospitalier (CH) Morlaix	Centre Hospitalier Universitaire (CHU) Brest	Sophie Vallet, Léa Pilorgé, Adissa Tran Minoui, Simon Rambaud, Christopher Payan
hCoV-19/France/GES-PTMV-GR0571930131/2022	EPI_ISL_14133794	2022-07-12	Europe	France	Grand Est	Site Sarreguemines Dory	Plateau Technique De Metz Verriers	Alexandra Jacques, Géraldine Roy-Drewery, Emilie Levesque, Patrice De Monchy
hCoV-19/France/HDF-biopath-7736403978/2022	EPI_ISL_12717845	2022-04-29	Europe	France	Hauts-de-France	Centre Auchan Englos	Biopath Laboratoires	Hugues Leroy, Christophe Sagot, Nicolas Capron, Antoine Crinquette
hCoV-19/France/IDF-HB-112203101773/2022	EPI_ISL_15018938	2022-03-25	Europe	France	Ile-de-France	Assistance Publique - Hopitaux de Paris (AP-HP) Bichat-Claude Bernard	Assistance Publique - Hopitaux de Paris (AP-HP) Bichat-Claude Bernard	Antoine Bridier-Nahmias, Romain Coppée, Quentin Le Hingrat, Valentine Marie Ferré, Gilles Collin, Alexandre Storto, Mélanie Bertine, Nadhira Houhou-Fidouh, Benoit Visseaux, Diane Descamps, Charlotte Charpentier
hCoV-19/France/OCC-CHU-TLS-6003228184/2022	EPI_ISL_14960234	2022-09-03	Europe	France	Occitanie	CHU Toulouse	CHU Purpan - Laboratoire de Virologie - Institut Fédératif de Biologie	Justine Latour, Nicolas Jeanne, Noemie Ranger, Romain Carcenac, Agnes Harter, Pauline Boyer, Venicia Ferrer, Pauline Tremeaux, Jacques Izopet
hCoV-19/France/OCC-GENBIO-C30GN1150252/2022	EPI_ISL_12455097	2022-04-25	Europe	France	Occitanie	Bio66 - Medipole	Gen-Bio Inovie Gravanches	Stephan Kemeny, Abdelali Zrhidri, Gregory Egea
hCoV-19/France/OCC-GENBIO-M84GN1850018/2022	EPI_ISL_13740189	2022-07-03	Europe	France	Occitanie	B34 - Bedarieux	Gen-Bio Inovie Gravanches	Stephan Kemeny, Abdelali Zrhidri, Gregory Egea
hCoV-19/France/un-IHUMI-069178/2022	EPI_ISL_18169458	2022-02	Europe	France		Institut Hospitalo-Universitaire Mediterranee Infection	Institut Hospitalo-Universitaire Mediterranee Infection	Colson, P., Levasseur, A., Boschi, C., La Scola, B.
hCoV-19/France/un-IHUMI-074219/2022	EPI_ISL_18169537	2022-03	Europe	France		Institut Hospitalo-Universitaire Mediterranee Infection	Institut Hospitalo-Universitaire Mediterranee Infection	Colson, P., Levasseur, A., Boschi, C., La Scola, B.
hCoV-19/France/un-IHUMI-078017/2022	EPI_ISL_18180818	2022-04	Europe	France		Institut Hospitalo-Universitaire Mediterranee Infection	Institut Hospitalo-Universitaire Mediterranee Infection	Colson, P., Levasseur, A., Boschi, C., La Scola, B.
hCoV-19/France/un-IHUMI-082480/2022	EPI_ISL_18180015	2022-05	Europe	France		Institut Hospitalo-Universitaire Mediterranee Infection	Institut Hospitalo-Universitaire Mediterranee Infection	Colson, P., Levasseur, A., Boschi, C., La Scola, B.
hCoV-19/France/un-IHUMI-084928/2022	EPI_ISL_18180749	2022-06	Europe	France		Institut Hospitalo-Universitaire Mediterranee Infection	Institut Hospitalo-Universitaire Mediterranee Infection	Colson, P., Levasseur, A., Boschi, C., La Scola, B.
hCoV-19/FrenchGuiana/IPG-g0530018/2022	EPI_ISL_13175789	2022-05-30	South America	French Guiana		Institut Pasteur Cayenne	Institut Pasteur Cayenne	Anne Lavergne, Dominique Rousset, Antoine Enfissi
hCoV-19/FrenchGuiana/IPG-g0607026/2022	EPI_ISL_13361145	2022-06-07	South America	French Guiana		Institut Pasteur Cayenne	Institut Pasteur Cayenne	Anne Lavergne, Dominique Rousset, Antoine Enfissi
hCoV-19/FrenchGuiana/IPG-g0711037/2022	EPI_ISL_14021014	2022-07-11	South America	French Guiana		Institut Pasteur Cayenne	Institut Pasteur Cayenne	Anne Lavergne, Dominique Rousset, Antoine Enfissi
hCoV-19/Georgia/Tb-s3886/2022	EPI_ISL_9611217	2022-01-27	Asia	Georgia	Dmanisi	Department for Virology, Molecular Biology and Genome Research, R. G. Lugar Center for Public Health Research, National Center for Disease Control and Public Health (NCDC) of Georgia.	Department for Virology, Molecular Biology and Genome Research, R. G. Lugar Center for Public Health Research, National Center for Disease Control and Public Health (NCDC) of Georgia.	Giorgi Tomashvili, Giorgi Gogoladze, Meri Pantsulaia, Gvantsa Brachveli, Salome Javashvili, Nino Berishvili, Tata Imnadze, Ana Papkiauri, Gvantsa Chanturia, Ann Machablishvili, Nato Kotaria, Marine Murtskhvaladze, Lela Sabadze, Mari Gavashelidze, Tamar Jashiashvili, Tea Tevdoradze, Ketevan Sidamonidze, Ekaterine Khmaladze, Ekaterine Zhghenti, Roena Sukhiashvili, Mariam Zakalashvili, Lela Urushadz…
hCoV-19/Georgia/Tb-s4802/2022	EPI_ISL_11027063	2022-02-18	Asia	Georgia	Kutaisi	Department for Virology, Molecular Biology and Genome Research, R. G. Lugar Center for Public Health Research, National Center for Disease Control and Public Health (NCDC) of Georgia.	Department for Virology, Molecular Biology and Genome Research, R. G. Lugar Center for Public Health Research, National Center for Disease Control and Public Health (NCDC) of Georgia.	Giorgi Tomashvili, Giorgi Gogoladze, Meri Pantsulaia, Gvantsa Brachveli, Salome Javashvili, Nino Berishvili, Tata Imnadze, Ana Papkiauri, Gvantsa Chanturia, Ann Machablishvili, Nato Kotaria, Marine Murtskhvaladze, Lela Sabadze, Mari Gavashelidze, Tamar Jashiashvili, Tea Tevdoradze, Ketevan Sidamonidze, Ekaterine Khmaladze, Ekaterine Zhghenti, Roena Sukhiashvili, Mariam Zakalashvili, Lela Urushadz…
hCoV-19/Georgia/Tb-s5143/2022	EPI_ISL_13302894	2022-03-18	Asia	Georgia	Batumi	Family Medicine Center of Tamari Settlement Ltd.	Department for Virology, Molecular Biology and Genome Research, R. G. Lugar Center for Public Health Research, National Center for Disease Control and Public Health (NCDC) of Georgia.	Giorgi Tomashvili, Giorgi Gogoladze, Meri Pantsulaia, Gvantsa Brachveli, Salome Javashvili, Nino Berishvili, Tata Imnadze, Ana Papkiauri, Gvantsa Chanturia, Ann Machablishvili, Nato Kotaria, Marine Murtskhvaladze, Lela Sabadze, Mari Gavashelidze, Tamar Jashiashvili, Tea Tevdoradze, Ketevan Sidamonidze, Ekaterine Khmaladze, Ekaterine Zhghenti, Roena Sukhiashvili, Mariam Zakalashvili, Lela Urushadz…
hCoV-19/Georgia/Tb-s5230/2022	EPI_ISL_13480542	2022-05-25	Asia	Georgia	Batumi	National Center for Disease Control and Public Health (NCDC) of Georgia.	Department for Virology, Molecular Biology and Genome Research, R. G. Lugar Center for Public Health Research, National Center for Disease Control and Public Health (NCDC) of Georgia.	Giorgi Tomashvili, Giorgi Gogoladze, Meri Pantsulaia, Gvantsa Brachveli, Salome Javashvili, Nino Berishvili, Tata Imnadze, Ana Papkiauri, Gvantsa Chanturia, Ann Machablishvili, Nato Kotaria, Marine Murtskhvaladze, Lela Sabadze, Mari Gavashelidze, Tamar Jashiashvili, Tea Tevdoradze, Ketevan Sidamonidze, Ekaterine Khmaladze, Ekaterine Zhghenti, Roena Sukhiashvili, Mariam Zakalashvili, Lela Urushadz…
hCoV-19/Georgia/Tb-s5257/2022	EPI_ISL_13884652	2022-06-18	Asia	Georgia	Tbilisi	National Center for Disease Control and Public Health (NCDC) of Georgia.	Department for Virology, Molecular Biology and Genome Research, R. G. Lugar Center for Public Health Research, National Center for Disease Control and Public Health (NCDC) of Georgia.	Giorgi Tomashvili, Giorgi Gogoladze, Meri Pantsulaia, Gvantsa Brachveli, Salome Javashvili, Nino Berishvili, Tata Imnadze, Ana Papkiauri, Gvantsa Chanturia, Ann Machablishvili, Nato Kotaria, Marine Murtskhvaladze, Lela Sabadze, Mari Gavashelidze, Tamar Jashiashvili, Tea Tevdoradze, Ketevan Sidamonidze, Ekaterine Khmaladze, Ekaterine Zhghenti, Roena Sukhiashvili, Mariam Zakalashvili, Lela Urushadz…
hCoV-19/Georgia/Tb-s5452/2022	EPI_ISL_14437580	2022-06-27	Asia	Georgia	Tbilisi	Laboratory Med Diagnostics	Department for Virology, Molecular Biology and Genome Research, R. G. Lugar Center for Public Health Research, National Center for Disease Control and Public Health (NCDC) of Georgia.	Giorgi Tomashvili, Giorgi Gogoladze, Meri Pantsulaia, Gvantsa Brachveli, Salome Javashvili, Nino Berishvili, Tata Imnadze, Ana Papkiauri, Gvantsa Chanturia, Ann Machablishvili, Nato Kotaria, Marine Murtskhvaladze, Lela Sabadze, Mari Gavashelidze, Tamar Jashiashvili, Tea Tevdoradze, Ketevan Sidamonidze, Ekaterine Khmaladze, Ekaterine Zhghenti, Roena Sukhiashvili, Mariam Zakalashvili, Lela Urushadz…
hCoV-19/Georgia/Tb-s5648/2022	EPI_ISL_14437614	2022-07-11	Asia	Georgia	Zugdidi	Zugdidi Public Health Center	Department for Virology, Molecular Biology and Genome Research, R. G. Lugar Center for Public Health Research, National Center for Disease Control and Public Health (NCDC) of Georgia.	Giorgi Tomashvili, Giorgi Gogoladze, Meri Pantsulaia, Gvantsa Brachveli, Salome Javashvili, Nino Berishvili, Tata Imnadze, Ana Papkiauri, Gvantsa Chanturia, Ann Machablishvili, Nato Kotaria, Marine Murtskhvaladze, Lela Sabadze, Mari Gavashelidze, Tamar Jashiashvili, Tea Tevdoradze, Ketevan Sidamonidze, Ekaterine Khmaladze, Ekaterine Zhghenti, Roena Sukhiashvili, Mariam Zakalashvili, Lela Urushadz…
hCoV-19/Georgia/Tb-s5792/2022	EPI_ISL_14701490	2022-07-13	Asia	Georgia	Kutaisi	Kutaisi Public Health and Safe Environment Center	Department for Virology, Molecular Biology and Genome Research, R. G. Lugar Center for Public Health Research, National Center for Disease Control and Public Health (NCDC) of Georgia.	Giorgi Tomashvili, Giorgi Gogoladze, Meri Pantsulaia, Gvantsa Brachveli, Salome Javashvili, Nino Berishvili, Tata Imnadze, Ana Papkiauri, Gvantsa Chanturia, Ann Machablishvili, Nato Kotaria, Marine Murtskhvaladze, Lela Sabadze, Mari Gavashelidze, Tamar Jashiashvili, Tea Tevdoradze, Ketevan Sidamonidze, Ekaterine Khmaladze, Ekaterine Zhghenti, Roena Sukhiashvili, Mariam Zakalashvili, Lela Urushadz…
hCoV-19/Germany/BW-RKI-I-967587/2022	EPI_ISL_14886948	2022-08-23	Europe	Germany	Baden-Wurttemberg	Limbach - MVZ Labor Ludwigsburg	Robert Koch Institute	unknown
hCoV-19/Germany/NW-RKI-I-869827/2022	EPI_ISL_13383014	2022-06-03	Europe	Germany	North Rhine-Westphalia	Labor Mönchengladbach MVZ Dr. Stein + Kollegen GbR	Robert Koch Institute	unknown
hCoV-19/Germany/RP-RKI-I-927459/2022	EPI_ISL_14401574	2022-07-14	Europe	Germany	Rhineland-Palatinate	LabKom - Labor Mainz MVZ GmbH	Robert Koch Institute	unknown
hCoV-19/Germany/SH-RKI-I-820388/2022	EPI_ISL_12997973	2022-05-07	Europe	Germany	Schleswig-Holstein	LADR Zentrallabor DR. Kramer & Kollegen Geesthacht	Robert Koch Institute	unknown
hCoV-19/Germany/un-ChVir-LB-220211-5554/2022	EPI_ISL_9975712	2022-01-18	Europe	Germany		Labor Berlin Charité Vivantes GmbH / Institut für Virologie	Charité Universitätsmedizin Berlin, Institut für Virologie/Labor Berlin	Peter Menzel, Christine Stephan, Rolf Schwarzer, Victor M Corman, Barbara Mühlemann, Terry Jones, Christian Drosten
hCoV-19/Germany/un-ChVir-LB-220225-5580/2022	EPI_ISL_10707727	2022-02-19	Europe	Germany		Labor Berlin Charité Vivantes GmbH / Institut für Virologie	Charité Universitätsmedizin Berlin, Institut für Virologie/Labor Berlin	Peter Menzel, Christine Stephan, Rolf Schwarzer, Victor M Corman, Barbara Mühlemann, Terry Jones, Christian Drosten
hCoV-19/Germany/un-ChVir-LB-220318-5844/2022	EPI_ISL_11355518	2022-03-11	Europe	Germany		Labor Berlin Charité Vivantes GmbH / Institut für Virologie	Charité Universitätsmedizin Berlin, Institut für Virologie/Labor Berlin	Peter Menzel, Christine Stephan, Rolf Schwarzer, Victor M Corman, Barbara Mühlemann, Terry Jones, Christian Drosten
hCoV-19/Germany/un-ChVir-LB-220422-5749/2022	EPI_ISL_12252753	2022-04-15	Europe	Germany		Labor Berlin Charité Vivantes GmbH / Institut für Virologie	Charité Universitätsmedizin Berlin, Institut für Virologie/Labor Berlin	Peter Menzel, Christine Stephan, Rolf Schwarzer, Victor M Corman, Barbara Mühlemann, Terry Jones, Christian Drosten
hCoV-19/Germany/un-ChVir-LB-220520-5677/2022	EPI_ISL_13464780	2022-05-09	Europe	Germany		Labor Berlin Charité Vivantes GmbH / Institut für Virologie	Charité Universitätsmedizin Berlin, Institut für Virologie/Labor Berlin	Peter Menzel, Christine Stephan, Rolf Schwarzer, Victor M Corman, Barbara Mühlemann, Terry Jones, Christian Drosten
hCoV-19/Germany/un-ChVir-LB-220624-5544/2022	EPI_ISL_13609638	2022-06-02	Europe	Germany		Labor Berlin Charité Vivantes GmbH / Institut für Virologie	Charité Universitätsmedizin Berlin, Institut für Virologie/Labor Berlin	Peter Menzel, Christine Stephan, Rolf Schwarzer, Victor M Corman, Barbara Mühlemann, Terry Jones, Christian Drosten
hCoV-19/Ghana/WACCBIP-GS3359/2022	EPI_ISL_15187072	2022-01-25	Africa	Ghana	Bono	WACCBIP, Volta Road, University of Ghana, Accra, Ghana	WACCBIP, Volta Road, University of Ghana, Accra, Ghana	Collins M. Morang'a, Joyce M. Ngoi, Dominic S. Y. Amuzu, Vincent Appiah, Philip M. Soglo, Violette V. M'cormack, Samirah Saiid, Bright K. Yemi, Deborah N. A. Mettle, Kukua Bandoh, Dzidzor Y. Ayeke, Eric O. K. Antwi, Philip A. Offie, Theophilus K. Tsikata, Fuseini Abubakar, Nicaise T. Ndam, Gloria Amegatcher, Yaw Bediako, Peter K. Quashie, Lucas N. Amenga-Etego, and Gordon A. Awandare
hCoV-19/Ghana/WACCBIP-GS3469/2022	EPI_ISL_15187041	2022-06-22	Africa	Ghana	Bono	WACCBIP, Volta Road, University of Ghana, Accra, Ghana	WACCBIP, Volta Road, University of Ghana, Accra, Ghana	Collins M. Morang'a, Joyce M. Ngoi, Dominic S. Y. Amuzu, Vincent Appiah, Philip M. Soglo, Violette V. M'cormack, Samirah Saiid, Bright K. Yemi, Deborah N. A. Mettle, Kukua Bandoh, Dzidzor Y. Ayeke, Eric O. K. Antwi, Philip A. Offie, Theophilus K. Tsikata, Fuseini Abubakar, Nicaise T. Ndam, Gloria Amegatcher, Yaw Bediako, Peter K. Quashie, Lucas N. Amenga-Etego, and Gordon A. Awandare
hCoV-19/Greece/10376/2022	EPI_ISL_10859455	2022-02-07	Europe	Greece	Attica	Central Public Health Laboratory, National Public Health Organization	Central Public Health Laboratory, National Public Health Organization	Kyriaki Tryfinopoulou, Gregory Spanakos, Antigoni Katsoulidou, Panagiota Moulopoulou, Eleftherios Miaoulis, Polyxeni Syrianou, Panagiotis Mantas, Michalis Polemis
hCoV-19/Greece/16803/2022	EPI_ISL_11813697	2022-03-15	Europe	Greece	Attica	Central Public Health Laboratory, National Public Health Organization	Central Public Health Laboratory, National Public Health Organization	Kyriaki Tryfinopoulou, Gregory Spanakos, Antigoni Katsoulidou, Panagiota Moulopoulou, Eleftherios Miaoulis, Polyxeni Syrianou, Panagiotis Mantas, Michalis Polemis
hCoV-19/Greece/19299/2022	EPI_ISL_15211085	2022-03-23	Europe	Greece	Attica	National Public Health Organization	National Public Health Organization	Kyriaki Tryfinopoulou et al.
hCoV-19/Greece/26283/2022	EPI_ISL_13904562	2022-06-10	Europe	Greece	Attica	National Public Health Organization	National Public Health Organization	Kyriaki Tryfinopoulou, Gregory Spanakos, Antigoni Katsoulidou, Panagiota Moulopoulou, Eleftherios Miaoulis, Polyxeni Syrianou, Maria Eleni Oikonomou, Panagiotis Mantas
hCoV-19/Greece/26831/2022	EPI_ISL_13824937	2022-06-16	Europe	Greece	Epirus	National Public Health Organization	National Public Health Organization	Kyriaki Tryfinopoulou, Gregory Spanakos, Antigoni Katsoulidou, Panagiota Moulopoulou, Eleftherios Miaoulis, Polyxeni Syrianou, Maria Eleni Oikonomou, Panagiotis Mantas
hCoV-19/Greece/327140/2022	EPI_ISL_10129396	2022-01-30	Europe	Greece	Attica	Greek Genome Center, Biomedical Research Foundation of the Academy of Athens (BRFAA)	Greek Genome Center, Biomedical Research Foundation of the Academy of Athens (BRFAA)	Emmanouil Athanasiadis, Giannis Vatsellas, Theodoros Loupis, Dimitris Vrachnos, Katerina Zoi, Dimitrios Thanos
hCoV-19/Greece/329214/2022	EPI_ISL_11070511	2022-01-31	Europe	Greece	Attica	Greek Genome Center, Biomedical Research Foundation of the Academy of Athens (BRFAA)	Greek Genome Center, Biomedical Research Foundation of the Academy of Athens (BRFAA)	Emmanouil Athanasiadis, Giannis Vatsellas, Theodoros Loupis, Dimitris Vrachnos, Katerina Zoi, Dimitrios Thanos
hCoV-19/Greece/335190/2022	EPI_ISL_11072582	2022-02-28	Europe	Greece	Attica	Greek Genome Center, Biomedical Research Foundation of the Academy of Athens (BRFAA)	Greek Genome Center, Biomedical Research Foundation of the Academy of Athens (BRFAA)	Emmanouil Athanasiadis, Giannis Vatsellas, Theodoros Loupis, Dimitris Vrachnos, Katerina Zoi, Dimitrios Thanos
hCoV-19/Greece/33549/2022	EPI_ISL_14603197	2022-07-18	Europe	Greece	Western Greece	National Public Health Organization	National Public Health Organization	Kyriaki Tryfinopoulou, Gregory Spanakos, Antigoni Katsoulidou, Panagiota Moulopoulou, Eleftherios Miaoulis, Polyxeni Syrianou, Maria Eleni Oikonomou, Panagiotis Mantas
hCoV-19/Greece/34147/2022	EPI_ISL_14604710	2022-07-25	Europe	Greece	Central Greece	National Public Health Organization	National Public Health Organization	Kyriaki Tryfinopoulou, Gregory Spanakos, Antigoni Katsoulidou, Panagiota Moulopoulou, Eleftherios Miaoulis, Polyxeni Syrianou, Maria Eleni Oikonomou, Panagiotis Mantas
hCoV-19/Greece/35223/2022	EPI_ISL_14890238	2022-08-01	Europe	Greece	Attica	National Public Health Organization	National Public Health Organization	Kyriaki Tryfinopoulou, Gregory Spanakos, Antigoni Katsoulidou, Panagiota Moulopoulou, Eleftherios Miaoulis, Polyxeni Syrianou, Maria Eleni Oikonomou, Panagiotis Mantas
hCoV-19/Greece/Crete-163/2022	EPI_ISL_13539175	2022-04-25	Europe	Greece		Laboratory of Clinical Virology Heraklion Crete	Laboratory of Clinical Virology Heraklion Crete	Alexandros Zafiropoulos, George Sourvinos
hCoV-19/Greece/Crete-182/2022	EPI_ISL_13539118	2022-05-06	Europe	Greece		Laboratory of Clinical Virology Heraklion Crete	Laboratory of Clinical Virology Heraklion Crete	Alexandros Zafiropoulos, George Sourvinos
hCoV-19/Greece/Crete-234/2022	EPI_ISL_13539140	2022-06-10	Europe	Greece		Laboratory of Clinical Virology Heraklion Crete	Laboratory of Clinical Virology Heraklion Crete	Alexandros Zafiropoulos, George Sourvinos
hCoV-19/Grenada/010675/2022	EPI_ISL_17996777	2022-05-31	North America	Grenada		WINDREF/SGU Laboratory	WINDREF/SGU Laboratory	Vanessa Matthew-Belmar, Nikita Cudjoe, Elsa Chitan, Trevor Noel, Calum Macpherson
hCoV-19/Grenada/010680/2022	EPI_ISL_17996780	2022-05-31	North America	Grenada		WINDREF/SGU Laboratory	WINDREF/SGU Laboratory	Vanessa Matthew-Belmar, Nikita Cudjoe, Elsa Chitan, Trevor Noel, Calum Macpherson
hCoV-19/Grenada/080434/2022	EPI_ISL_18081636	2022-04-05	North America	Grenada		WINDREF/SGU Laboratory	WINDREF/SGU Laboratory	Vanessa Matthew-Belmar, Nikita Cudjoe, Elsa Chitan, Nandy Noel, Trevor Noel, Calum Macpherson
hCoV-19/Grenada/130701/2022	EPI_ISL_18082229	2022-07-12	North America	Grenada		WINDREF/SGU Laboratory	WINDREF/SGU Laboratory	Vanessa Matthew-Belmar, Nikita Cudjoe, Elsa Chitan, Nandy Noel, Trevor Noel, Calum Macpherson
hCoV-19/Grenada/130710/2022	EPI_ISL_18082238	2022-07-12	North America	Grenada		WINDREF/SGU Laboratory	WINDREF/SGU Laboratory	Vanessa Matthew-Belmar, Nikita Cudjoe, Elsa Chitan, Nandy Noel, Trevor Noel, Calum Macpherson
hCoV-19/Grenada/130711/2022	EPI_ISL_18082239	2022-07-12	North America	Grenada		WINDREF/SGU Laboratory	WINDREF/SGU Laboratory	Vanessa Matthew-Belmar, Nikita Cudjoe, Elsa Chitan, Nandy Noel, Trevor Noel, Calum Macpherson
hCoV-19/Grenada/130722/2022	EPI_ISL_18082247	2022-06-01	North America	Grenada		WINDREF/SGU Laboratory	WINDREF/SGU Laboratory	Vanessa Matthew-Belmar, Nikita Cudjoe, Elsa Chitan, Nandy Noel, Trevor Noel, Calum Macpherson
hCoV-19/Grenada/130723/2022	EPI_ISL_18082248	2022-06-01	North America	Grenada		WINDREF/SGU Laboratory	WINDREF/SGU Laboratory	Vanessa Matthew-Belmar, Nikita Cudjoe, Elsa Chitan, Nandy Noel, Trevor Noel, Calum Macpherson
hCoV-19/Grenada/220388/2022	EPI_ISL_18081674	2022-03-18	North America	Grenada		WINDREF/SGU Laboratory	WINDREF/SGU Laboratory	Vanessa Matthew-Belmar, Nikita Cudjoe, Elsa Chitan, Nandy Noel, Trevor Noel, Calum Macpherson
hCoV-19/Grenada/280305/2022	EPI_ISL_18081718	2022-03-25	North America	Grenada		WINDREF/SGU Laboratory	WINDREF/SGU Laboratory	Vanessa Matthew-Belmar, Nikita Cudjoe, Elsa Chitan, Nandy Noel, Trevor Noel, Calum Macpherson
hCoV-19/Guadeloupe/CERBAHC-02386885/2022	EPI_ISL_10794676	2022-02-21	North America	Guadeloupe		LBBMS BIO POLE ANTILLES	CERBA HealthCare	Bénédicte Roquebert, Laura Verdurme, Mathilde Roussel, Sabine Trombert, Stéphanie Haim-Boukobza
hCoV-19/Guadeloupe/CERBAHC-02520748/2022	EPI_ISL_11283316	2022-02-28	North America	Guadeloupe		LBBMS BIO POLES ANTILLES	CERBA HealthCare	Bénédicte Roquebert, Laura Verdurme, Mathilde Roussel, Sabine Trombert, Stéphanie Haim-Boukobza
hCoV-19/Guadeloupe/CERBAHC-03934900/2022	EPI_ISL_12140294	2022-03-29	North America	Guadeloupe		LBBMS BIO POLE ANTILLES	CERBA HealthCare	Bénédicte Roquebert, Laura Verdurme, Mathilde Roussel, Sabine Trombert, Stéphanie Haim-Boukobza
hCoV-19/Guadeloupe/CERBAHC-0473545/2022	EPI_ISL_12177756	2022-04-04	North America	Guadeloupe		LBBMS BIO POLE ANTILLES	CERBA HealthCare	Bénédicte Roquebert, Laura Verdurme, Mathilde Roussel, Sabine Trombert, Stéphanie Haim-Boukobza
hCoV-19/Guadeloupe/GUA-cerba-22T0845160/2022	EPI_ISL_13271427	2022-05-23	North America	Guadeloupe		Lbbms Bio Poles Antilles	Laboratoire Cerba	Laura Verdurme, Mathilde Roussel, Sabine Trombert-Paolantoni, Bénédicte Roquebert, Stéphanie Haim-Boukobza
hCoV-19/Guadeloupe/GUA-cerba-22T0993685/2022	EPI_ISL_13376135	2022-06-07	North America	Guadeloupe		Lbbms Bio Poles Antilles	Laboratoire Cerba	Laura Verdurme, Mathilde Roussel, Sabine Trombert-Paolantoni, Bénédicte Roquebert, Stéphanie Haim-Boukobza
hCoV-19/Guadeloupe/GUA-cerba-22T0993728/2022	EPI_ISL_13376136	2022-06-07	North America	Guadeloupe		Lbbms Bio Pole Antilles	Laboratoire Cerba	Laura Verdurme, Mathilde Roussel, Sabine Trombert-Paolantoni, Bénédicte Roquebert, Stéphanie Haim-Boukobza
hCoV-19/Guadeloupe/IPP10990/2022	EPI_ISL_10646950	2022-02-07	North America	Guadeloupe	Pointe-a-Pitre	Outre Mer	National Reference Center for Viruses of Respiratory Infections, Institut Pasteur, Paris	Marion Barbet, Sylvie Behillil, Méline Bizard, Angela Brisebarre, Camille Capel, Vincent Enouf, Louise Lefrançois, Frédéric Lemoine, Christophe Malabat, Corinne Maufrais, Slim El Khiari, Julien Fumey, Etienne Simon-Lorière, Maud Vanpeene, Sylvie Van der Werf, Sylvaine BASTIAN
hCoV-19/Guadeloupe/IPP14958/2022	EPI_ISL_11140698	2022-02-21	North America	Guadeloupe	Pointe-a-Pitre	Hopital	National Reference Center for Viruses of Respiratory Infections, Institut Pasteur, Paris	Marion Barbet, Sylvie Behillil, Méline Bizard, Angela Brisebarre, Camille Capel, Vincent Enouf, Louise Lefrançois, Frédéric Lemoine, Christophe Malabat, Corinne Maufrais, Slim El Khiari, Julien Fumey, Etienne Simon-Lorière, Maud Vanpeene, Sylvie Van der Werf, Sylvaine BASTIAN
hCoV-19/Guadeloupe/IPP18367/2022	EPI_ISL_11328282	2022-03-07	North America	Guadeloupe	Les Abymes	Outre Mer	National Reference Center for Viruses of Respiratory Infections, Institut Pasteur, Paris	Marion Barbet, Sylvie Behillil, Méline Bizard, Angela Brisebarre, Camille Capel, Vincent Enouf, Louise Lefrançois, Frédéric Lemoine, Christophe Malabat, Corinne Maufrais, Slim El Khiari, Julien Fumey, Etienne Simon-Lorière, Maud Vanpeene, Sylvie Van der Werf, Stéphanie GUYOMARD-RABENIRINA
hCoV-19/Guadeloupe/IPP21121/2022	EPI_ISL_11759621	2022-03-14	North America	Guadeloupe	Pointe-a-Pitre	Outre Mer	National Reference Center for Viruses of Respiratory Infections, Institut Pasteur, Paris	Marion Barbet, Sylvie Behillil, Méline Bizard, Angela Brisebarre, Camille Capel, Vincent Enouf, Louise Lefrançois, Frédéric Lemoine, Christophe Malabat, Corinne Maufrais, Slim El Khiari, Julien Fumey, Etienne Simon-Lorière, Maud Vanpeene, Sylvie Van der Werf, Sylvaine BASTIAN
hCoV-19/Guadeloupe/IPP23500/2022	EPI_ISL_11997289	2022-03-21	North America	Guadeloupe	Pointe-a-Pitre	Outre Mer	National Reference Center for Viruses of Respiratory Infections, Institut Pasteur, Paris	Marion Barbet, Sylvie Behillil, Méline Bizard, Angela Brisebarre, Camille Capel, Vincent Enouf, Louise Lefrançois, Frédéric Lemoine, Christophe Malabat, Corinne Maufrais, Slim El Khiari, Julien Fumey, Etienne Simon-Lorière, Maud Vanpeene, Sylvie Van der Werf, Sylvaine BASTIAN
hCoV-19/Guadeloupe/IPP28559/2022	EPI_ISL_12474146	2022-04-04	North America	Guadeloupe	Pointe-a-Pitre	Outre Mer	National Reference Center for Viruses of Respiratory Infections, Institut Pasteur, Paris	Marion Barbet, Sylvie Behillil, Méline Bizard, Angela Brisebarre, Camille Capel, Vincent Enouf, Louise Lefrançois, Frédéric Lemoine, Christophe Malabat, Corinne Maufrais, Slim El Khiari, Julien Fumey, Etienne Simon-Lorière, Maud Vanpeene, Sylvie Van der Werf, Sylvaine BASTIAN
hCoV-19/Guadeloupe/IPP29834/2022	EPI_ISL_12532983	2022-04-11	North America	Guadeloupe	Les Abymes	Outre Mer	National Reference Center for Viruses of Respiratory Infections, Institut Pasteur, Paris	Marion Barbet, Sylvie Behillil, Méline Bizard, Angela Brisebarre, Camille Capel, Vincent Enouf, Louise Lefrançois, Frédéric Lemoine, Christophe Malabat, Corinne Maufrais, Slim El Khiari, Julien Fumey, Etienne Simon-Lorière, Maud Vanpeene, Sylvie Van der Werf, Stéphanie GUYOMARD-RABENIRINA
hCoV-19/Guadeloupe/IPP38037/2022	EPI_ISL_13331828	2022-06-03	North America	Guadeloupe	Pointe-a-Pitre	Outre Mer	Institut Pasteur	Marion Barbet, Sylvie Behillil, Méline Bizard, Angela Brisebarre, Camille Capel, Vincent Enouf, Louise Lefrançois, Frédéric Lemoine, Christophe Malabat, Corinne Maufrais, Slim El Khiari, Julien Fumey, Etienne Simon-Lorière, Maud Vanpeene, Sylvie Van der Werf, Sylvaine BASTIAN
hCoV-19/Guadeloupe/IPP38042/2022	EPI_ISL_13331833	2022-05-23	North America	Guadeloupe	Pointe-a-Pitre	Outre Mer	Institut Pasteur	Marion Barbet, Sylvie Behillil, Méline Bizard, Angela Brisebarre, Camille Capel, Vincent Enouf, Louise Lefrançois, Frédéric Lemoine, Christophe Malabat, Corinne Maufrais, Slim El Khiari, Julien Fumey, Etienne Simon-Lorière, Maud Vanpeene, Sylvie Van der Werf, Sylvaine BASTIAN
hCoV-19/Guadeloupe/IPP38044/2022	EPI_ISL_13331835	2022-05-16	North America	Guadeloupe	Pointe-a-Pitre	Outre Mer	Institut Pasteur	Marion Barbet, Sylvie Behillil, Méline Bizard, Angela Brisebarre, Camille Capel, Vincent Enouf, Louise Lefrançois, Frédéric Lemoine, Christophe Malabat, Corinne Maufrais, Slim El Khiari, Julien Fumey, Etienne Simon-Lorière, Maud Vanpeene, Sylvie Van der Werf, Sylvaine BASTIAN
hCoV-19/Guadeloupe/IPP38463/2022	EPI_ISL_13373006	2022-05-30	North America	Guadeloupe	Pointe-a-Pitre	Outre Mer	National Reference Center for Viruses of Respiratory Infections, Institut Pasteur, Paris	Marion Barbet, Méline Bizard, Angela Brisebarre, Camille Capel, Vincent Enouf, Louise Lefrançois, Frédéric Lemoine, Christophe Malabat, Corinne Maufrais, Slim El Khiari, Julien Fumey, Etienne Simon-Lorière, Maud Vanpeene, Sylvie Van der Werf, Sylvaine BASTIAN
hCoV-19/Guatemala/4355-LNS/2022	EPI_ISL_13080826	2022-03-17	North America	Guatemala	Guatemala	Laboratorio Nacional de Salud (LNS), Guatemala	Laboratorio Nacional de Salud (LNS), Guatemala	Mendoza L, García G
hCoV-19/Guatemala/46453-LNS/2022	EPI_ISL_13096545	2022-05-18	North America	Guatemala	El Progreso	Laboratorio Nacional de Salud (LNS), Guatemala	Laboratorio Nacional de Salud (LNS), Guatemala	Mendoza L, García G, Calan K, Perez, M
hCoV-19/Guatemala/4705-LNS/2022	EPI_ISL_13096568	2022-05-13	North America	Guatemala		Laboratorio Nacional de Salud (LNS), Guatemala	Laboratorio Nacional de Salud (LNS), Guatemala	Mendoza L, García G, Calan K, Perez, M
hCoV-19/Guatemala/4708-LNS/2022	EPI_ISL_13096571	2022-05-14	North America	Guatemala		Laboratorio Nacional de Salud (LNS), Guatemala	Laboratorio Nacional de Salud (LNS), Guatemala	Mendoza L, García G, Calan K, Perez, M
hCoV-19/Guatemala/4916-LNS/2022	EPI_ISL_13490319	2022-06-03	North America	Guatemala	Guatemala	Laboratorio Nacional de Salud (LNS), Guatemala	Laboratorio Nacional de Salud (LNS), Guatemala	Mendoza L, García G, Perez M, Calan K
hCoV-19/Guatemala/4972-LNS/2022	EPI_ISL_13490334	2022-06-02	North America	Guatemala	Chiquimula	Laboratorio Nacional de Salud (LNS), Guatemala	Laboratorio Nacional de Salud (LNS), Guatemala	Mendoza L, García G, Perez M, Calan K
hCoV-19/Guatemala/6750-LNS/2022	EPI_ISL_14081494	2022-06-13	North America	Guatemala	Guatemala	Laboratorio Nacional de Salud (LNS), Guatemala	Laboratorio Nacional de Salud (LNS), Guatemala	Mendoza L, García G, Perez M, Calan K
hCoV-19/Guatemala/7903-LNS/2022	EPI_ISL_14081525	2022-07-06	North America	Guatemala	Chiquimula	Laboratorio Nacional de Salud (LNS), Guatemala	Laboratorio Nacional de Salud (LNS), Guatemala	Mendoza L, García G, Perez M, Calan K
hCoV-19/Guatemala/7955-LNS/2022	EPI_ISL_16208283	2022-07-07	North America	Guatemala	ALTA VERAPAZ	Laboratorio Nacional de Salud (LNS), Guatemala	Laboratorio Nacional de Salud (LNS), Guatemala	Mendoza L, Perez M, Calan K
hCoV-19/Guatemala/8506-LNS/2022	EPI_ISL_15917669	2022-08-08	North America	Guatemala	Chiquimula	Laboratorio Nacional de Salud (LNS), Guatemala	Laboratorio Nacional de Salud (LNS), Guatemala	Mendoza L, Perez M, Calan K
hCoV-19/Guatemala/8895-LNS/2022	EPI_ISL_15246236	2022-08-16	North America	Guatemala		Laboratorio Nacional de Salud (LNS), Guatemala	Laboratorio Nacional de Salud (LNS), Guatemala	Mendoza L, Perez M, Calan K
hCoV-19/Guatemala/INC-LNS-275/2022	EPI_ISL_12543190	2022-03-25	North America	Guatemala	Guatemala	Laboratorio Nacional de Salud (LNS), Guatemala	Inciensa, Instituto Costarricense de Investigación y Enseñanza en Nutrición y Salud	César Conde, Selene González, Claudia Estrada, Laboratorio de Genómica INCIENSA
hCoV-19/Guatemala/INC-LNS-327/2022	EPI_ISL_12543239	2022-04-07	North America	Guatemala	Guatemala	Laboratorio Nacional de Salud (LNS), Guatemala	Inciensa, Instituto Costarricense de Investigación y Enseñanza en Nutrición y Salud	César Conde, Selene González, Claudia Estrada, Laboratorio de Genómica INCIENSA
hCoV-19/Guinea/CERFIG-36928/2022	EPI_ISL_14578529	2022-04-08	Africa	Guinea	Boke	CERFIG	CERFIG	Haby DIALLO, Thibaut Armel Cherif GNIMADI, Abdoul Karim SOUMAH, Aminata MBAYE, Abdoulaye TOURE, Ahidjo AYOUBA, Eric DELAPORTE, Martine PEETERS, Alpha Kabinet KEITA
hCoV-19/Guinea/CERFIG-37214/2022	EPI_ISL_14578533	2022-05-20	Africa	Guinea	Conakry	CERFIG	CERFIG	Haby DIALLO, Thibaut Armel Cherif GNIMADI, Abdoul Karim SOUMAH, Aminata MBAYE, Abdoulaye TOURE, Ahidjo AYOUBA, Eric DELAPORTE, Martine PEETERS, Alpha Kabinet KEITA
hCoV-19/Guinea/CERFIG-37364/2022	EPI_ISL_14578596	2022-06-09	Africa	Guinea	Conakry	CERFIG	CERFIG	Haby DIALLO, Thibaut Armel Cherif GNIMADI, Abdoul Karim SOUMAH, Aminata MBAYE, Abdoulaye TOURE, Ahidjo AYOUBA, Eric DELAPORTE, Martine PEETERS, Alpha Kabinet KEITA
hCoV-19/Guinea/CERFIG-37495/2022	EPI_ISL_14578597	2022-06-23	Africa	Guinea	Conakry	CERFIG	CERFIG	Haby DIALLO, Thibaut Armel Cherif GNIMADI, Abdoul Karim SOUMAH, Aminata MBAYE, Abdoulaye TOURE, Ahidjo AYOUBA, Eric DELAPORTE, Martine PEETERS, Alpha Kabinet KEITA
hCoV-19/Guinea/CERFIG-37522/2022	EPI_ISL_14578598	2022-06-28	Africa	Guinea	Conakry	CERFIG	CERFIG	Haby DIALLO, Thibaut Armel Cherif GNIMADI, Abdoul Karim SOUMAH, Aminata MBAYE, Abdoulaye TOURE, Ahidjo AYOUBA, Eric DELAPORTE, Martine PEETERS, Alpha Kabinet KEITA
hCoV-19/Guinea/CERFIG-37534/2022	EPI_ISL_15455529	2022-06-29	Africa	Guinea	Conakry	Centre de recherche et de formation en infectiologie de Guinée	Centre de recherche et de formation en infectiologie de Guinée	Thibaut Armel Cherif GNIMADI, Haby DIALLO, Aminata MBAYE, Abdoul Karim SOUMAH, Abdoulaye TOURE, Ahidjo AYOUBA, Eric DELAPORTE, Martine PEETERS, Alpha Kabinet KEITA
hCoV-19/Guinea/CERFIG-37614/2022	EPI_ISL_14578600	2022-07-22	Africa	Guinea	Conakry	CERFIG	CERFIG	Haby DIALLO, Thibaut Armel Cherif GNIMADI, Abdoul Karim SOUMAH, Aminata MBAYE, Abdoulaye TOURE, Ahidjo AYOUBA, Eric DELAPORTE, Martine PEETERS, Alpha Kabinet KEITA
hCoV-19/Guinea/LFHVG-G0620/2022	EPI_ISL_12416755	2022-03-08	Africa	Guinea	Ratoma	Laboratoire des Fievres Hemorragiques Virales en Guinee, LFHVG	Laboratoire des Fievres Hemorragiques Virales en Guinee, LFHVG, and the Bernhard Nocht Institute for Tropical Medicine, BNITM	N’Faly Magassouba, Barré Soropogui, Sophie Duraffour, Stephan Guenther
hCoV-19/Guinea/LFHVG-G0640/2021	EPI_ISL_12416772	2021-12-30	Africa	Guinea	Ratoma	Laboratoire des Fievres Hemorragiques Virales en Guinee, LFHVG	Laboratoire des Fievres Hemorragiques Virales en Guinee, LFHVG, and the Bernhard Nocht Institute for Tropical Medicine, BNITM	N’Faly Magassouba, Barré Soropogui, Sophie Duraffour, Stephan Guenther
hCoV-19/Guinea/LFHVG-G0709/2022	EPI_ISL_14605089	2022-07-01	Africa	Guinea	Conakry	Laboratoire des Fievres Hemorragiques Virales en Guinee, LFHVG	Laboratoire des Fievres Hemorragiques Virales en Guinee, LFHVG, and the Bernhard Nocht Institute for Tropical Medicine, BNITM	N’Faly Magassouba, Barré Soropogui, Sophie Duraffour, Stephan Guenther
hCoV-19/Haiti/27427/2022	EPI_ISL_16585320	2022-04-19	North America	Haiti		Laboratoire National de Santé Publique	Laboratory of Respiratory Viruses and Measles, Oswaldo Cruz Institute, FIOCRUZ	Paola Resende, Luciana Appolinario, Fernando Motta, Elisa Cavalcante Pereira, Ighor Arantes, Bruna Mendonça da Silva, Jéssica Graça Macedo de Carvalho, Larissa Macedo Pinto, Victor Guimaraes, Ito Journel, Jacques Boncy, Samson Marseille, Juliana Leite, Marilda Siqueira on behalf of the Fiocruz COVID-19 Genomic Surveillance Network
hCoV-19/Haiti/27442/2022	EPI_ISL_16585329	2022-05-27	North America	Haiti		Laboratoire National de Santé Publique	Laboratory of Respiratory Viruses and Measles, Oswaldo Cruz Institute, FIOCRUZ	Paola Resende, Luciana Appolinario, Fernando Motta, Elisa Cavalcante Pereira, Ighor Arantes, Bruna Mendonça da Silva, Jéssica Graça Macedo de Carvalho, Larissa Macedo Pinto, Victor Guimaraes, Ito Journel, Jacques Boncy, Samson Marseille, Juliana Leite, Marilda Siqueira on behalf of the Fiocruz COVID-19 Genomic Surveillance Network
hCoV-19/Haiti/EUSOM-12-67/2022	EPI_ISL_19518490	2022-06-24	North America	Haiti		Department of Pathology and Laboratory Medicine, Emory University School of Medicine	Department of Pathology and Laboratory Medicine, Emory University School of Medicine	Mavian, C.N., Tagliamonte, M.S., Bassett, M., Alam, M., Cash, M.N., Hitchings, M., Louis, R., Riva, A., Zainabadi, K., Deschamps, M.M., Liautaud, B., Rouzier, V., Fitzgerald, D.W., Pape, J.W., Morris, J.G. Jr. and Salemi, M.
hCoV-19/Haiti/LNSP-75050001/2022	EPI_ISL_17152784	2022-07-04	North America	Haiti		Laboratoire National de Santé Publique	Laboratoire National de Santé Publique	Rosette Demar Calixte, Katia Michelle Docteur, Watson Renelus, Dimmy Choudelor, Ito Journel, Jouvelie Jean Francois, Gerrard Joseph, Samson Marseille, Jacques Boncy on behalf of the LNSP COVID-19 Genomic Surveillance Network
hCoV-19/HongKong/HK-HKPU-12642/2021	EPI_ISL_12417363	2021-12-31	Asia	Hong Kong		Department of Health Technology and Informatics, The Hong Kong Polytechnic University	Department of Health Technology and Informatics, The Hong Kong Polytechnic University	Gilman Kit-Hang Siu, Lam-Kwong Lee, Kenneth Siu-Sing Leung, Jake Siu-Lun Leung, Wing-Hei Lo, Timothy Ting-Leung Ng, Chloe Toi-Mei Chan, Ivan Tak-Fai Wong, Kingsley King-Gee Tam, Hiu-Yin Lao, Alan Ka-Lun Wu, Miranda Chong-Yee Yau, Yvette Wai-Man Lai, Kitty Sau-Chun Fung, Sandy Ka-Yee Chau, Barry Kin-Chung Wong, Wing-Kin To, Kristine Luk, Alex Yat-Man Ho, Tak-Lun Que, Kam-Tong Yip, Wing Cheong Yam,…
hCoV-19/HongKong/HK-HKPU-12719/2022	EPI_ISL_12417432	2022-01-03	Asia	Hong Kong		Department of Health Technology and Informatics, The Hong Kong Polytechnic University	Department of Health Technology and Informatics, The Hong Kong Polytechnic University	Gilman Kit-Hang Siu, Lam-Kwong Lee, Kenneth Siu-Sing Leung, Jake Siu-Lun Leung, Wing-Hei Lo, Timothy Ting-Leung Ng, Chloe Toi-Mei Chan, Ivan Tak-Fai Wong, Kingsley King-Gee Tam, Hiu-Yin Lao, Alan Ka-Lun Wu, Miranda Chong-Yee Yau, Yvette Wai-Man Lai, Kitty Sau-Chun Fung, Sandy Ka-Yee Chau, Barry Kin-Chung Wong, Wing-Kin To, Kristine Luk, Alex Yat-Man Ho, Tak-Lun Que, Kam-Tong Yip, Wing Cheong Yam,…
hCoV-19/HongKong/HK-HKPU-13184/2022	EPI_ISL_12417745	2022-01-23	Asia	Hong Kong		Department of Health Technology and Informatics, The Hong Kong Polytechnic University	Department of Health Technology and Informatics, The Hong Kong Polytechnic University	Gilman Kit-Hang Siu, Lam-Kwong Lee, Kenneth Siu-Sing Leung, Jake Siu-Lun Leung, Wing-Hei Lo, Timothy Ting-Leung Ng, Chloe Toi-Mei Chan, Ivan Tak-Fai Wong, Kingsley King-Gee Tam, Hiu-Yin Lao, Alan Ka-Lun Wu, Miranda Chong-Yee Yau, Yvette Wai-Man Lai, Kitty Sau-Chun Fung, Sandy Ka-Yee Chau, Barry Kin-Chung Wong, Wing-Kin To, Kristine Luk, Alex Yat-Man Ho, Tak-Lun Que, Kam-Tong Yip, Wing Cheong Yam,…
hCoV-19/HongKong/HK-HKPU-13288/2022	EPI_ISL_12417717	2022-01-23	Asia	Hong Kong		Department of Health Technology and Informatics, The Hong Kong Polytechnic University	Department of Health Technology and Informatics, The Hong Kong Polytechnic University	Gilman Kit-Hang Siu, Lam-Kwong Lee, Kenneth Siu-Sing Leung, Jake Siu-Lun Leung, Wing-Hei Lo, Timothy Ting-Leung Ng, Chloe Toi-Mei Chan, Ivan Tak-Fai Wong, Kingsley King-Gee Tam, Hiu-Yin Lao, Alan Ka-Lun Wu, Miranda Chong-Yee Yau, Yvette Wai-Man Lai, Kitty Sau-Chun Fung, Sandy Ka-Yee Chau, Barry Kin-Chung Wong, Wing-Kin To, Kristine Luk, Alex Yat-Man Ho, Tak-Lun Que, Kam-Tong Yip, Wing Cheong Yam,…
hCoV-19/HongKong/HK-HKPU-PU22MB341109/2022	EPI_ISL_14215304	2022-06-20	Asia	Hong Kong		Department of Health Technology and Informatics, The Hong Kong Polytechnic University	Department of Health Technology and Informatics, The Hong Kong Polytechnic University	Gilman Kit-Hang Siu, Lam-Kwong Lee, Kenneth Siu-Sing Leung, Jake Siu-Lun Leung, Wing-Hei Lo, Timothy Ting-Leung Ng, Chloe Toi-Mei Chan, Ivan Tak-Fai Wong, Kingsley King-Gee Tam, Hiu-Yin Lao, Alan Ka-Lun Wu, Miranda Chong-Yee Yau, Yvette Wai-Man Lai, Kitty Sau-Chun Fung, Sandy Ka-Yee Chau, Barry Kin-Chung Wong, Wing-Kin To, Kristine Luk, Alex Yat-Man Ho, Tak-Lun Que, Kam-Tong Yip, Wing Cheong Yam,…
hCoV-19/HongKong/HK-HKPU-PU22MC704992/2022	EPI_ISL_13140476	2022-04-15	Asia	Hong Kong		Department of Health Technology and Informatics, The Hong Kong Polytechnic University	Department of Health Technology and Informatics, The Hong Kong Polytechnic University	Gilman Kit-Hang Siu, Lam-Kwong Lee, Kenneth Siu-Sing Leung, Jake Siu-Lun Leung, Wing-Hei Lo, Timothy Ting-Leung Ng, Chloe Toi-Mei Chan, Ivan Tak-Fai Wong, Kingsley King-Gee Tam, Hiu-Yin Lao, Alan Ka-Lun Wu, Miranda Chong-Yee Yau, Yvette Wai-Man Lai, Kitty Sau-Chun Fung, Sandy Ka-Yee Chau, Barry Kin-Chung Wong, Wing-Kin To, Kristine Luk, Alex Yat-Man Ho, Tak-Lun Que, Kam-Tong Yip, Wing Cheong Yam,…
hCoV-19/HongKong/HK-HKPU-PU22MV032288/2022	EPI_ISL_12810000	2022-04-26	Asia	Hong Kong		Department of Health Technology and Informatics, The Hong Kong Polytechnic University	Department of Health Technology and Informatics, The Hong Kong Polytechnic University	Gilman Kit-Hang Siu, Lam-Kwong Lee, Kenneth Siu-Sing Leung, Jake Siu-Lun Leung, Wing-Hei Lo, Timothy Ting-Leung Ng, Chloe Toi-Mei Chan, Ivan Tak-Fai Wong, Kingsley King-Gee Tam, Hiu-Yin Lao, Alan Ka-Lun Wu, Miranda Chong-Yee Yau, Yvette Wai-Man Lai, Kitty Sau-Chun Fung, Sandy Ka-Yee Chau, Barry Kin-Chung Wong, Wing-Kin To, Kristine Luk, Alex Yat-Man Ho, Tak-Lun Que, Kam-Tong Yip, Wing Cheong Yam,…
hCoV-19/HongKong/HK-HKPU-PU22TM236229/2022	EPI_ISL_12418464	2022-02-07	Asia	Hong Kong		Department of Health Technology and Informatics, The Hong Kong Polytechnic University	Department of Health Technology and Informatics, The Hong Kong Polytechnic University	Gilman Kit-Hang Siu, Lam-Kwong Lee, Kenneth Siu-Sing Leung, Jake Siu-Lun Leung, Wing-Hei Lo, Timothy Ting-Leung Ng, Chloe Toi-Mei Chan, Ivan Tak-Fai Wong, Kingsley King-Gee Tam, Hiu-Yin Lao, Alan Ka-Lun Wu, Miranda Chong-Yee Yau, Yvette Wai-Man Lai, Kitty Sau-Chun Fung, Sandy Ka-Yee Chau, Barry Kin-Chung Wong, Wing-Kin To, Kristine Luk, Alex Yat-Man Ho, Tak-Lun Que, Kam-Tong Yip, Wing Cheong Yam,…
hCoV-19/HongKong/HK-HKPU-PU22V2448237/2022	EPI_ISL_12418592	2022-02-08	Asia	Hong Kong		Department of Health Technology and Informatics, The Hong Kong Polytechnic University	Department of Health Technology and Informatics, The Hong Kong Polytechnic University	Gilman Kit-Hang Siu, Lam-Kwong Lee, Kenneth Siu-Sing Leung, Jake Siu-Lun Leung, Wing-Hei Lo, Timothy Ting-Leung Ng, Chloe Toi-Mei Chan, Ivan Tak-Fai Wong, Kingsley King-Gee Tam, Hiu-Yin Lao, Alan Ka-Lun Wu, Miranda Chong-Yee Yau, Yvette Wai-Man Lai, Kitty Sau-Chun Fung, Sandy Ka-Yee Chau, Barry Kin-Chung Wong, Wing-Kin To, Kristine Luk, Alex Yat-Man Ho, Tak-Lun Que, Kam-Tong Yip, Wing Cheong Yam,…
hCoV-19/HongKong/HK-HKPU-PUB092947397/2022	EPI_ISL_12810004	2022-04-20	Asia	Hong Kong		Department of Health Technology and Informatics, The Hong Kong Polytechnic University	Department of Health Technology and Informatics, The Hong Kong Polytechnic University	Gilman Kit-Hang Siu, Lam-Kwong Lee, Kenneth Siu-Sing Leung, Jake Siu-Lun Leung, Wing-Hei Lo, Timothy Ting-Leung Ng, Chloe Toi-Mei Chan, Ivan Tak-Fai Wong, Kingsley King-Gee Tam, Hiu-Yin Lao, Alan Ka-Lun Wu, Miranda Chong-Yee Yau, Yvette Wai-Man Lai, Kitty Sau-Chun Fung, Sandy Ka-Yee Chau, Barry Kin-Chung Wong, Wing-Kin To, Kristine Luk, Alex Yat-Man Ho, Tak-Lun Que, Kam-Tong Yip, Wing Cheong Yam,…
hCoV-19/HongKong/HK-HKPU-PUH079566526/2022	EPI_ISL_12419213	2022-04-05	Asia	Hong Kong		Department of Health Technology and Informatics, The Hong Kong Polytechnic University	Department of Health Technology and Informatics, The Hong Kong Polytechnic University	Gilman Kit-Hang Siu, Lam-Kwong Lee, Kenneth Siu-Sing Leung, Jake Siu-Lun Leung, Wing-Hei Lo, Timothy Ting-Leung Ng, Chloe Toi-Mei Chan, Ivan Tak-Fai Wong, Kingsley King-Gee Tam, Hiu-Yin Lao, Alan Ka-Lun Wu, Miranda Chong-Yee Yau, Yvette Wai-Man Lai, Kitty Sau-Chun Fung, Sandy Ka-Yee Chau, Barry Kin-Chung Wong, Wing-Kin To, Kristine Luk, Alex Yat-Man Ho, Tak-Lun Que, Kam-Tong Yip, Wing Cheong Yam,…
hCoV-19/HongKong/HK-HKPU-PUN383598195/2022	EPI_ISL_15679083	2022-08-04	Asia	Hong Kong		Department of Health Technology and Informatics, The Hong Kong Polytechnic University	Department of Health Technology and Informatics, The Hong Kong Polytechnic University	Gilman Kit-Hang Siu, Lam-Kwong Lee, Kenneth Siu-Sing Leung, Jake Siu-Lun Leung, Wing-Hei Lo, Timothy Ting-Leung Ng, Chloe Toi-Mei Chan, Ivan Tak-Fai Wong, Kingsley King-Gee Tam, Hiu-Yin Lao, Alan Ka-Lun Wu, Miranda Chong-Yee Yau, Yvette Wai-Man Lai, Kitty Sau-Chun Fung, Sandy Ka-Yee Chau, Barry Kin-Chung Wong, Wing-Kin To, Kristine Luk, Alex Yat-Man Ho, Tak-Lun Que, Kam-Tong Yip, Wing Cheong Yam,…
hCoV-19/HongKong/HK-HKPU-PUN510523830/2022	EPI_ISL_14227034	2022-06-29	Asia	Hong Kong		Department of Health Technology and Informatics, The Hong Kong Polytechnic University	Department of Health Technology and Informatics, The Hong Kong Polytechnic University	Gilman Kit-Hang Siu, Lam-Kwong Lee, Kenneth Siu-Sing Leung, Jake Siu-Lun Leung, Wing-Hei Lo, Timothy Ting-Leung Ng, Chloe Toi-Mei Chan, Ivan Tak-Fai Wong, Kingsley King-Gee Tam, Hiu-Yin Lao, Alan Ka-Lun Wu, Miranda Chong-Yee Yau, Yvette Wai-Man Lai, Kitty Sau-Chun Fung, Sandy Ka-Yee Chau, Barry Kin-Chung Wong, Wing-Kin To, Kristine Luk, Alex Yat-Man Ho, Tak-Lun Que, Kam-Tong Yip, Wing Cheong Yam,…
hCoV-19/HongKong/HK-HKPU-PUN513475713/2022	EPI_ISL_15680110	2022-07-27	Asia	Hong Kong		Department of Health Technology and Informatics, The Hong Kong Polytechnic University	Department of Health Technology and Informatics, The Hong Kong Polytechnic University	Gilman Kit-Hang Siu, Lam-Kwong Lee, Kenneth Siu-Sing Leung, Jake Siu-Lun Leung, Wing-Hei Lo, Timothy Ting-Leung Ng, Chloe Toi-Mei Chan, Ivan Tak-Fai Wong, Kingsley King-Gee Tam, Hiu-Yin Lao, Alan Ka-Lun Wu, Miranda Chong-Yee Yau, Yvette Wai-Man Lai, Kitty Sau-Chun Fung, Sandy Ka-Yee Chau, Barry Kin-Chung Wong, Wing-Kin To, Kristine Luk, Alex Yat-Man Ho, Tak-Lun Que, Kam-Tong Yip, Wing Cheong Yam,…
hCoV-19/HongKong/HK-HKPU-PUN522278445/2022	EPI_ISL_15681056	2022-09-09	Asia	Hong Kong		Department of Health Technology and Informatics, The Hong Kong Polytechnic University	Department of Health Technology and Informatics, The Hong Kong Polytechnic University	Gilman Kit-Hang Siu, Lam-Kwong Lee, Kenneth Siu-Sing Leung, Jake Siu-Lun Leung, Wing-Hei Lo, Timothy Ting-Leung Ng, Chloe Toi-Mei Chan, Ivan Tak-Fai Wong, Kingsley King-Gee Tam, Hiu-Yin Lao, Alan Ka-Lun Wu, Miranda Chong-Yee Yau, Yvette Wai-Man Lai, Kitty Sau-Chun Fung, Sandy Ka-Yee Chau, Barry Kin-Chung Wong, Wing-Kin To, Kristine Luk, Alex Yat-Man Ho, Tak-Lun Que, Kam-Tong Yip, Wing Cheong Yam,…
hCoV-19/HongKong/HK-HKPU-PUN52231798A/2022	EPI_ISL_15683729	2022-07-08	Asia	Hong Kong		Department of Health Technology and Informatics, The Hong Kong Polytechnic University	Department of Health Technology and Informatics, The Hong Kong Polytechnic University	Gilman Kit-Hang Siu, Lam-Kwong Lee, Kenneth Siu-Sing Leung, Jake Siu-Lun Leung, Wing-Hei Lo, Timothy Ting-Leung Ng, Chloe Toi-Mei Chan, Ivan Tak-Fai Wong, Kingsley King-Gee Tam, Hiu-Yin Lao, Alan Ka-Lun Wu, Miranda Chong-Yee Yau, Yvette Wai-Man Lai, Kitty Sau-Chun Fung, Sandy Ka-Yee Chau, Barry Kin-Chung Wong, Wing-Kin To, Kristine Luk, Alex Yat-Man Ho, Tak-Lun Que, Kam-Tong Yip, Wing Cheong Yam,…
hCoV-19/HongKong/HK-HKPU-PUN522710274/2022	EPI_ISL_15680636	2022-09-03	Asia	Hong Kong		Department of Health Technology and Informatics, The Hong Kong Polytechnic University	Department of Health Technology and Informatics, The Hong Kong Polytechnic University	Gilman Kit-Hang Siu, Lam-Kwong Lee, Kenneth Siu-Sing Leung, Jake Siu-Lun Leung, Wing-Hei Lo, Timothy Ting-Leung Ng, Chloe Toi-Mei Chan, Ivan Tak-Fai Wong, Kingsley King-Gee Tam, Hiu-Yin Lao, Alan Ka-Lun Wu, Miranda Chong-Yee Yau, Yvette Wai-Man Lai, Kitty Sau-Chun Fung, Sandy Ka-Yee Chau, Barry Kin-Chung Wong, Wing-Kin To, Kristine Luk, Alex Yat-Man Ho, Tak-Lun Que, Kam-Tong Yip, Wing Cheong Yam,…
hCoV-19/HongKong/HK-HKPU-PUN523281016/2022	EPI_ISL_15679372	2022-08-06	Asia	Hong Kong		Department of Health Technology and Informatics, The Hong Kong Polytechnic University	Department of Health Technology and Informatics, The Hong Kong Polytechnic University	Gilman Kit-Hang Siu, Lam-Kwong Lee, Kenneth Siu-Sing Leung, Jake Siu-Lun Leung, Wing-Hei Lo, Timothy Ting-Leung Ng, Chloe Toi-Mei Chan, Ivan Tak-Fai Wong, Kingsley King-Gee Tam, Hiu-Yin Lao, Alan Ka-Lun Wu, Miranda Chong-Yee Yau, Yvette Wai-Man Lai, Kitty Sau-Chun Fung, Sandy Ka-Yee Chau, Barry Kin-Chung Wong, Wing-Kin To, Kristine Luk, Alex Yat-Man Ho, Tak-Lun Que, Kam-Tong Yip, Wing Cheong Yam,…
hCoV-19/HongKong/HK-HKPU-PUN527195513/2022	EPI_ISL_15681068	2022-09-10	Asia	Hong Kong		Department of Health Technology and Informatics, The Hong Kong Polytechnic University	Department of Health Technology and Informatics, The Hong Kong Polytechnic University	Gilman Kit-Hang Siu, Lam-Kwong Lee, Kenneth Siu-Sing Leung, Jake Siu-Lun Leung, Wing-Hei Lo, Timothy Ting-Leung Ng, Chloe Toi-Mei Chan, Ivan Tak-Fai Wong, Kingsley King-Gee Tam, Hiu-Yin Lao, Alan Ka-Lun Wu, Miranda Chong-Yee Yau, Yvette Wai-Man Lai, Kitty Sau-Chun Fung, Sandy Ka-Yee Chau, Barry Kin-Chung Wong, Wing-Kin To, Kristine Luk, Alex Yat-Man Ho, Tak-Lun Que, Kam-Tong Yip, Wing Cheong Yam,…
hCoV-19/HongKong/HK-HKPU-PUN685048619/2022	EPI_ISL_15683568	2022-06-25	Asia	Hong Kong		Department of Health Technology and Informatics, The Hong Kong Polytechnic University	Department of Health Technology and Informatics, The Hong Kong Polytechnic University	Gilman Kit-Hang Siu, Lam-Kwong Lee, Kenneth Siu-Sing Leung, Jake Siu-Lun Leung, Wing-Hei Lo, Timothy Ting-Leung Ng, Chloe Toi-Mei Chan, Ivan Tak-Fai Wong, Kingsley King-Gee Tam, Hiu-Yin Lao, Alan Ka-Lun Wu, Miranda Chong-Yee Yau, Yvette Wai-Man Lai, Kitty Sau-Chun Fung, Sandy Ka-Yee Chau, Barry Kin-Chung Wong, Wing-Kin To, Kristine Luk, Alex Yat-Man Ho, Tak-Lun Que, Kam-Tong Yip, Wing Cheong Yam,…
hCoV-19/HongKong/HK-HKPU-PUU005718332/2022	EPI_ISL_12810070	2022-05-02	Asia	Hong Kong		Department of Health Technology and Informatics, The Hong Kong Polytechnic University	Department of Health Technology and Informatics, The Hong Kong Polytechnic University	Gilman Kit-Hang Siu, Lam-Kwong Lee, Kenneth Siu-Sing Leung, Jake Siu-Lun Leung, Wing-Hei Lo, Timothy Ting-Leung Ng, Chloe Toi-Mei Chan, Ivan Tak-Fai Wong, Kingsley King-Gee Tam, Hiu-Yin Lao, Alan Ka-Lun Wu, Miranda Chong-Yee Yau, Yvette Wai-Man Lai, Kitty Sau-Chun Fung, Sandy Ka-Yee Chau, Barry Kin-Chung Wong, Wing-Kin To, Kristine Luk, Alex Yat-Man Ho, Tak-Lun Que, Kam-Tong Yip, Wing Cheong Yam,…
hCoV-19/HongKong/HK-HKPU-PUU037325883/2022	EPI_ISL_13140510	2022-05-20	Asia	Hong Kong		Department of Health Technology and Informatics, The Hong Kong Polytechnic University	Department of Health Technology and Informatics, The Hong Kong Polytechnic University	Gilman Kit-Hang Siu, Lam-Kwong Lee, Kenneth Siu-Sing Leung, Jake Siu-Lun Leung, Wing-Hei Lo, Timothy Ting-Leung Ng, Chloe Toi-Mei Chan, Ivan Tak-Fai Wong, Kingsley King-Gee Tam, Hiu-Yin Lao, Alan Ka-Lun Wu, Miranda Chong-Yee Yau, Yvette Wai-Man Lai, Kitty Sau-Chun Fung, Sandy Ka-Yee Chau, Barry Kin-Chung Wong, Wing-Kin To, Kristine Luk, Alex Yat-Man Ho, Tak-Lun Que, Kam-Tong Yip, Wing Cheong Yam,…
hCoV-19/HongKong/HK-HKPU-PUU038046988/2022	EPI_ISL_13694171	2022-05-28	Asia	Hong Kong		Department of Health Technology and Informatics, The Hong Kong Polytechnic University	Department of Health Technology and Informatics, The Hong Kong Polytechnic University	Gilman Kit-Hang Siu, Lam-Kwong Lee, Kenneth Siu-Sing Leung, Jake Siu-Lun Leung, Wing-Hei Lo, Timothy Ting-Leung Ng, Chloe Toi-Mei Chan, Ivan Tak-Fai Wong, Kingsley King-Gee Tam, Hiu-Yin Lao, Alan Ka-Lun Wu, Miranda Chong-Yee Yau, Yvette Wai-Man Lai, Kitty Sau-Chun Fung, Sandy Ka-Yee Chau, Barry Kin-Chung Wong, Wing-Kin To, Kristine Luk, Alex Yat-Man Ho, Tak-Lun Que, Kam-Tong Yip, Wing Cheong Yam,…
hCoV-19/HongKong/HK-HKPU-PUU039446920/2022	EPI_ISL_13694228	2022-06-02	Asia	Hong Kong		Department of Health Technology and Informatics, The Hong Kong Polytechnic University	Department of Health Technology and Informatics, The Hong Kong Polytechnic University	Gilman Kit-Hang Siu, Lam-Kwong Lee, Kenneth Siu-Sing Leung, Jake Siu-Lun Leung, Wing-Hei Lo, Timothy Ting-Leung Ng, Chloe Toi-Mei Chan, Ivan Tak-Fai Wong, Kingsley King-Gee Tam, Hiu-Yin Lao, Alan Ka-Lun Wu, Miranda Chong-Yee Yau, Yvette Wai-Man Lai, Kitty Sau-Chun Fung, Sandy Ka-Yee Chau, Barry Kin-Chung Wong, Wing-Kin To, Kristine Luk, Alex Yat-Man Ho, Tak-Lun Que, Kam-Tong Yip, Wing Cheong Yam,…
hCoV-19/HongKong/HKU-307/2022	EPI_ISL_16347788	2022-03-15	Asia	Hong Kong		Department of Microbiology, The University of Hong Kong	Department of Microbiology, The University of Hong Kong	Kelvin K.W. To, Kwok-Yung Yuen
hCoV-19/HongKong/HKU-353/2022	EPI_ISL_16347833	2022-03-30	Asia	Hong Kong		Department of Microbiology, The University of Hong Kong	Department of Microbiology, The University of Hong Kong	Kelvin K.W. To, Kwok-Yung Yuen
hCoV-19/HongKong/VM22000003/2021	EPI_ISL_9643317	2021-12-31	Asia	Hong Kong		Home Quarantine Taskforce	Hong Kong Department of Health	Alan K.L. Tsang, Peter C.W. Yip, Patricia K. L. Leung, Ken H.L. Ng, Edman T.K. Lam, Rickjason C.W. Chan
hCoV-19/HongKong/VM22000006/2021	EPI_ISL_8880076	2021-12-31	Asia	Hong Kong		Quarantine Camp	Hong Kong Department of Health	Alan K.L. Tsang, Peter C.W. Yip, Patricia K. L. Leung, Ken H.L. Ng, Edman T.K. Lam, Rickjason C.W. Chan
hCoV-19/HongKong/VM22022172/2022	EPI_ISL_10497312	2022-02-12	Asia	Hong Kong		Prince of Wales Hospital	Hong Kong Department of Health	Alan K.L. Tsang, Peter C.W. Yip, Patricia K. L. Leung, Ken H.L. Ng, Edman T.K. Lam, Rickjason C.W. Chan
hCoV-19/HongKong/VZ22073601/2022	EPI_ISL_11876222	2022-03-28	Asia	Hong Kong		Centre for Health Protection	Hong Kong Department of Health	Alan K.L. Tsang, Peter C.W. Yip, Patricia K. L. Leung, Ken H.L. Ng, Edman T.K. Lam, Rickjason C.W. Chan
hCoV-19/HongKong/VZ22092197/2022	EPI_ISL_12693762	2022-05-03	Asia	Hong Kong		Centre for Health Protection	Public Health Laboratory Centre, Hong Kong Department of Health	Alan K.L. Tsang, Peter C.W. Yip, Patricia K. L. Leung, Ken H.L. Ng, Edman T.K. Lam, Rickjason C.W. Chan
hCoV-19/Hungary/4200-UPL22-004831/2022	EPI_ISL_15104791	2022-03-24	Europe	Hungary		Institute of Laboratory Medicine, Semmelweis University	iBioscience Kft.	Gergő Túri
hCoV-19/Hungary/MBL-0302_9/2022	EPI_ISL_17033792	2022-03-02	Europe	Hungary		Hungarian Defence Forces Medical Centre COVID Laboratory	Hungarian Defence Forces Medical Centre Epidemiological and Scientific Research Institute	Csaba István Pereszlényi, Gábor Dudás, Krisztián Tóth, Andrea Kiss, Ágnes Nagy
hCoV-19/Hungary/MBL-0324_5/2022	EPI_ISL_17033793	2022-03-24	Europe	Hungary		Hungarian Defence Forces Medical Centre COVID Laboratory	Hungarian Defence Forces Medical Centre Epidemiological and Scientific Research Institute	Csaba István Pereszlényi, Gábor Dudás, Krisztián Tóth, Andrea Kiss, Ágnes Nagy
hCoV-19/Hungary/MBL-13551/2022	EPI_ISL_17033616	2022-05-18	Europe	Hungary	Budapest	Hungarian Defence Forces Medical Centre COVID Laboratory	Hungarian Defence Forces Medical Centre Epidemiological and Scientific Research Institute	Csaba István Pereszlényi, Gábor Dudás, Krisztián Tóth, Andrea Kiss, Ágnes Nagy
hCoV-19/Hungary/MBL-13811/2022	EPI_ISL_17033622	2022-05-25	Europe	Hungary	Budapest	Hungarian Defence Forces Medical Centre COVID Laboratory	Hungarian Defence Forces Medical Centre Epidemiological and Scientific Research Institute	Csaba István Pereszlényi, Gábor Dudás, Krisztián Tóth, Andrea Kiss, Ágnes Nagy
hCoV-19/Hungary/MBL-14394/2022	EPI_ISL_17033635	2022-06-14	Europe	Hungary	Jasz-Nagykun-Szolnok County	Hungarian Defence Forces Medical Centre COVID Laboratory	Hungarian Defence Forces Medical Centre Epidemiological and Scientific Research Institute	Csaba István Pereszlényi, Gábor Dudás, Krisztián Tóth, Andrea Kiss, Ágnes Nagy
hCoV-19/Hungary/MBL-3626/2022	EPI_ISL_17033796	2022-01-25	Europe	Hungary	Veszprem County	Hungarian Defence Forces Medical Centre COVID Laboratory	Hungarian Defence Forces Medical Centre Epidemiological and Scientific Research Institute	Csaba István Pereszlényi, Gábor Dudás, Krisztián Tóth, Andrea Kiss, Ágnes Nagy
hCoV-19/Hungary/MBL-5445/2022	EPI_ISL_17033758	2022-01-31	Europe	Hungary	Jasz-Nagykun-Szolnok County	Hungarian Defence Forces Medical Centre COVID Laboratory	Hungarian Defence Forces Medical Centre Epidemiological and Scientific Research Institute	Csaba István Pereszlényi, Gábor Dudás, Krisztián Tóth, Andrea Kiss, Ágnes Nagy
hCoV-19/Hungary/MBL-7824/2022	EPI_ISL_17033801	2022-02-10	Europe	Hungary	Csongrad County	Hungarian Defence Forces Medical Centre COVID Laboratory	Hungarian Defence Forces Medical Centre Epidemiological and Scientific Research Institute	Csaba István Pereszlényi, Gábor Dudás, Krisztián Tóth, Andrea Kiss, Ágnes Nagy
hCoV-19/Hungary/MBL-9860/2022	EPI_ISL_17033806	2022-02-27	Europe	Hungary	Zala county	Hungarian Defence Forces Medical Centre COVID Laboratory	Hungarian Defence Forces Medical Centre Epidemiological and Scientific Research Institute	Csaba István Pereszlényi, Gábor Dudás, Krisztián Tóth, Andrea Kiss, Ágnes Nagy
hCoV-19/Iceland/DCGN-0000889/2021	EPI_ISL_16927333	2021-12-31	Europe	Iceland		deCODE genetics	deCODE genetics	Melsted, P., Jonsson, H.
hCoV-19/Iceland/DCGN-0006944/2022	EPI_ISL_16933539	2022-01-27	Europe	Iceland		deCODE genetics	deCODE genetics	Melsted, P., Jonsson, H.
hCoV-19/Iceland/L-107/2022	EPI_ISL_13999925	2022-06-12	Europe	Iceland		Landspitali Department of Clinical Microbiology	Landspitali Department of Clinical Microbiology	Freyja Valsdottir, Arsalan Amirfallah, Zarko Urosevic
hCoV-19/Iceland/L-1456/2022	EPI_ISL_14920288	2022-09-02	Europe	Iceland		Landspitali Department of Clinical Microbiology	Landspitali Department of Clinical Microbiology	Freyja Valsdottir, Arsalan Amirfallah, Zarko Urosevic, Brynja Armannsdottir, Karl Gustaf Kristinsson, Magnus Mani Saemundarson, Marta Mekarska
hCoV-19/Iceland/L-359/2022	EPI_ISL_14000273	2022-07-07	Europe	Iceland		Landspitali Department of Clinical Microbiology	Landspitali Department of Clinical Microbiology	Freyja Valsdottir, Arsalan Amirfallah, Zarko Urosevic
hCoV-19/Iceland/L-420/2022	EPI_ISL_14000334	2022-07-12	Europe	Iceland		Landspitali Department of Clinical Microbiology	Landspitali Department of Clinical Microbiology	Freyja Valsdottir, Arsalan Amirfallah, Zarko Urosevic
hCoV-19/Iceland/L-92/2022	EPI_ISL_13999910	2022-06-10	Europe	Iceland		Landspitali Department of Clinical Microbiology	Landspitali Department of Clinical Microbiology	Freyja Valsdottir, Arsalan Amirfallah, Zarko Urosevic
hCoV-19/India/AP-CCMB-CIC3800/2022	EPI_ISL_10748669	2022-02-01	Asia	India	Andhra Pradesh	AP SSO	CSIR-Centre for Cellular and Molecular Biology-INSACOG	Tulasi Nagabandi,Lamuk Zaveri,Jandhyala Sai Krishna,Malini Nemalikanti,Sreelekshmi MS,Ara Sreenivas,Amareshwar Vodapalli,B Himasri,Valli Nagalakshmi Undamatla,Sumedha Avadhanula,Vidhyadhari Methuku,Bishwadeep Singha,Ashutosh Aasdev,Pramada Prasad,Archana Bharadwaj Siva,Karthik Bharadwaj Tallapaka,Rakesh K Mishra,Divya Tej Sowpati,Surabhi Srivastava
hCoV-19/India/AP-CCMB-CID0575/2022	EPI_ISL_12813004	2022-03-07	Asia	India	Andhra Pradesh	AP SSO	CSIR-Centre for Cellular and Molecular Biology-INSACOG	Amareshwar Vodapalli, Tulasi Nagabandi, Pramada Prasad, B Himasri, Sumedha Avadhanula, Jandhyala Sai Krishna, Ara Sreenivas, Sreelekshmi MS, Ashutosh Aasdev, Malini Nemalikanti, Valli Nagalakshmi Undamatla, Vidhyadhari Methuku, Bishwadeep Singha, Lamuk Zaveri, Archana Bharadwaj Siva, Karthik Bharadwaj Tallapaka, Rakesh K Mishra, Divya Tej Sowpati, Surabhi Srivastava
hCoV-19/India/DL-AIIMS-COVTN73629/2022	EPI_ISL_13822871	2022-06-18	Asia	India	Delhi	COVID-CBNAAT; Department of Microbiology; AIIMS; New Delhi	Genomics Lab; CCRF; AIIMS; New Delhi_INSACOG	Urvashi B. Singh; Rama Chaudhry; Kiran Bala; Lata Rani; Lata Kumari; Madhulika Kabra; Ritu Gupta; Subrata Sinha; vineet ahuja; Sushanta Deb; Jawed Ahmed; Sudesh Gaurav; Md. Nizam; Anwita Mishra; J. Stephenraj; Jyoti Shukla; Deepika Bhardwaj; Randeep Guleria
hCoV-19/India/GA-ICMR-NIV-INSACOG-G-12163/2022	EPI_ISL_14861606	2022-07-18	Asia	India	Goa	National Influenza Centre (NIC), ICMR-National Institute of Virology (NIV)	National Influenza Centre (NIC), ICMR-National Insitute of Virology (NIV)	Varsha Potdar et al.
hCoV-19/India/GJ-INSACOG-GBRC7201/2022	EPI_ISL_13697020	2022-05-16	Asia	India	Gujarat	Scientific Diagnostic Center Pvt.Ltd, Ahmedabad	Gujarat Biotechnology Research Centre	Dinesh Kumar et al
hCoV-19/India/KA-ICMR-INSACOG-VRDL-MYS-7484/2022	EPI_ISL_15316393	2022-09-12	Asia	India	Karnataka	VRDL-MMC&RI-INSACOG	NIV Influenza	Dr. Amrutha Kumari
hCoV-19/India/MH_BJCOG_4302/2022	EPI_ISL_15398135	2022-06-07	Asia	India	Maharashtra	Apollo Hospital International Limited, Gandhinagar	Center for Genomics, Department of Microbiology, BJ Government Medical College and Sassoon Hospitals, Pune - 411001, Maharashtra, India	Dr Rajesh Karyakarte, Dr Rashmita Das, Dr Suvarna Joshi, Dr Sushma Yanamandra, Dr Smriti Shende, Dr Nyabom Taji, Vishal Rajput, Reena Katke
hCoV-19/India/MH-GMCA-ICMR-INSACOG-C625240/2022	EPI_ISL_13502562	2022-06-16	Asia	India	Maharashtra	VRDL GMCH AURANGABAD	NIV Influenza	Dr. Jyoti Iravane
hCoV-19/India/MH-RFIP13700/2022	EPI_ISL_14260810	2022-07-04	Asia	India	Maharashtra	BJMC	RF-IISER Pune	Krishanpal Karmodiya, Aurnab Ghose, Joy Merwin Monteiro, Suvarna Joshi, Rajesh Karyakarte
hCoV-19/India/MH-RFIP15429/2022	EPI_ISL_15440433	2022-08-08	Asia	India	Maharashtra	Genepath	RF-IISER Pune	Krishanpal Karmodiya, Aurnab Ghose, Joy Merwin Monteiro, Shatakshi Ranade, Nikhil Phadke
hCoV-19/India/MN-ICMR-NIV_MCL_22_3647_10508/2022	EPI_ISL_13469943	2022-01-25	Asia	India	Manipur	Indian Council of Medical Research-National Institute of Virology	Indian Council of Medical Research-National Institute of Virology	Pragya D Yadav
hCoV-19/India/MZ-INSACOG-1572600027455/2022	EPI_ISL_13159334	2022-02-15	Asia	India	Mizoram	INSACOG-Mizoram	National Institute of Biomedical Genomics – INSACOG	Arindam Maitra, Swagnik Roy, Nidhan Kumar Biswas, Gracy Laldinmawii, Sreedhar Chinnaswamy, N Senthil Kumar, Saumitra Das
hCoV-19/India/OR-ILSGS18956/2022	EPI_ISL_14601865	2022-08-02	Asia	India	Odisha	ILS, Bhubaneswar	Institute of Life Sciences-INSACOG	Sunil K. Raghav, Safal Walia, Deepak Jena, Arup Ghosh, Atimukta Jha, Bharati Singh, Surya Prakash, Tejeswar Dass, Rupesh Dash, Rajeeb Swain, Punit Prasad, INSACOG Consortium, Ajay Parida
hCoV-19/India/OR-ILSGS19261/2022	EPI_ISL_15153215	2022-08-09	Asia	India	Odisha	ILS, Bhubaneswar	Institute of Life Sciences-INSACOG	Sunil K. Raghav, Deepak Jena, Arup Ghosh, Atimukta Jha, Bharati Singh, Surya Prakash, Tejeswar Dass, Rupesh Dash, Rajeeb Swain, Punit Prasad, INSACOG Consortium, Ajay Parida
hCoV-19/India/RJ-SMS-ICMR-INSACOG-TS-10874/2022	EPI_ISL_10523339	2022-02-19	Asia	India	Rajasthan	SMS MEDICAL COLLEGE,JAIPUR	NIV Influenza	Bharti Malhotra, Swati Gautam, Pratibha Sharma, Himanshu sharma,Dinesh parsoya, Farah Deeba, Neha Bhomia, Nita pal, Varsha Potdar, Pragya D Yadav, Nivedita Gupta, Sudhir Bhandari
hCoV-19/India/RJ-SMS-ICMR-INSACOG-TS-14032/2022	EPI_ISL_13577503	2022-05-06	Asia	India	Rajasthan	SMS MEDICAL COLLEGE,JAIPUR	NIV Influenza	Bharti Malhotra, Swati Gautam, Pratibha Sharma, Himanshu sharma, Dinesh parsoya, Farah Deeba, Neha Bhomia, Nita pal, Varsha Potdar, Pragya D Yadav, Nivedita Gupta, Sudhir Bhandari
hCoV-19/India/TN-CDFD-E130379/2022	EPI_ISL_13804327	2022-01-08	Asia	India	Tamil Nadu	Christian Medical College	CDFD-INSACOG	Asmita Gupta, Rupin Shelake, Arunkumar Karunanidhi, Vinay Donipadi, KPP Abhilash, Binila Chacko, Priya G, Ramya I, Mahesh Moorthy, Nitya Wadhwa, Shirali Raina Labroo, Bhabatosh Das, Divya Vashisht, Ashwin Dalal, Pramod Kumar Garg, Murali Bashyam
hCoV-19/India/TN-CDFD-W7-162/2022	EPI_ISL_12354754	2022-04-21	Asia	India	Tamil Nadu	Directorate of Public Health and Preventive Medicine	CDFD-INSACOG	Asmita Gupta, Rupin Shelake, Arunkumar Karunanidhi, Vinay Donipadi, Divya Vashisht, Ashwin Dalal, Selvavinayagam Sivaprakasam, Darez Ahamed, Sampath Palani, Raju Sivadoss, Avudaiselvi Rathinasamy, Gurunathan Subramanian, Rajesh Kumar Manivannan, Devi Monika Ayyagari Venkata, Hemashree Kannan, Kalpana Raghu, Murali Bashyam
hCoV-19/India/TN-CDFD-W7-184/2022	EPI_ISL_12687187	2022-04-25	Asia	India	Tamil Nadu	Directorate of Public Health and Preventive Medicine	CDFD-INSACOG	Asmita Gupta, Rupin Shelake, Arunkumar Karunanidhi, Vinay Donipadi, Divya Vashisht, Ashwin Dalal, Selvavinayagam Sivaprakasam, Darez Ahamed, Sampath Palani, Raju Sivadoss, Avudaiselvi Rathinasamy, Gurunathan Subramanian, Rajesh Kumar Manivannan, Devi Monika Ayyagari Venkata, Hemashree Kannan, Kalpana Raghu, Murali Bashyam
hCoV-19/India/un-1085-TSR-10815/2022	EPI_ISL_14018244	2022-06-15	Asia	India		LMMD, RGCB	LMMD-RGCB-INSACOG	Dr Radha Krishnan Nair, Heera Pillai, Sanughosh
hCoV-19/India/un-431-KNR-10809/2022	EPI_ISL_14018238	2022-04-04	Asia	India		LMMD, RGCB	LMMD-RGCB-INSACOG	Dr Radha Krishnan Nair, Heera Pillai, Sanughosh
hCoV-19/India/un-SPHL-598/2022	EPI_ISL_17757786	2022-05-06	Asia	India		Public Health, State Public Health Laboratory Chennai	Public Health, State Public Health Laboratory Chennai	Raju, S.
hCoV-19/India/WB-INSACOG-1931503215316/2022	EPI_ISL_13877198	2022-06-30	Asia	Armenia		INSACOG-WB	National Institute of Biomedical Genomics – INSACOG	Arindam Maitra, Bhaswati Bandyopadhyay, Nidhan Kumar Biswas, Tamal Ghosh, Sreedhar Chinnaswamy, Ajay Chakraborti, Saumitra Das
hCoV-19/Indonesia/BA-GS-WJHL-ITB-NIHRD-W03828/2022	EPI_ISL_13847905	2022-06-14	Asia	Indonesia	Bali	Dinkes Provinsi Bali (RSUP Sanglah)	West Java Health Laboratory; School of Life Sciences and Technology, Institut Teknologi Bandung; National Institute of Health Research & Development	Azzania Fibriani, Karimatu Khoirunnisa, Miftahul Faridl, Ema Rahmawati, Ryan Bayusantika Ristandi, Rifky Waluyajati Rachman, Cut Nur Cinthia Alamanda, Rini Robiani, Hadiana, Hana Apsari Pawestri, Nelis Imaningsih, Subangkit, IGM Wirabrata
hCoV-19/Indonesia/BA-NIHRD-WGS-22-11043/2022	EPI_ISL_14321834	2022-06-30	Asia	Indonesia	Bali	Laboratorium Fullerton Health Clinic Bali	National Quality Control Laboratory of Drug and Food	Dilin R. N., Sri U, Hana Apsari Pawestri
hCoV-19/Indonesia/BA-SANGLAHUNUD-C.17.0078/2022	EPI_ISL_13657196	2022-06-17	Asia	Indonesia	Bali	LAB DIAGNOS	RSUP Sanglah/FK Unud	Ni Nyoman Ayu Dewi, Agus Eka Darwinata, Ida Bagus Nyoman Putra Dwija, I Putu Bayu Mayura, Nyoman Sri Handayani, Ni Ketut Nanik Astuti, Luh Inta Prilandari, I Wayan Sudana, Desak Putra Artini, Putu Nia Nuratmini, Theresia Ni Luh Putu Yeti, I Wayan Widya
hCoV-19/Indonesia/BT-NIHRD-MI_22_00306/2022	EPI_ISL_8801463	2022-01-03	Asia	Indonesia	Banten	KKP Kelas 1 Soekarno-Hatta (FarmaLab)	National Institute of Health Research and Development	Hana Apsari Pawestri, Fajar Nur Sulistiyohadi, Subangkit, Kartika Dewi Puspa, Arie Ardiansyah Nugraha, Hartanti Dian Ikawati,Nur Ika Hariastuti, Putri Widia, Nelly Puspandari, Vivi Setiawaty
hCoV-19/Indonesia/BT-NIHRD-MI_22_31417/2022	EPI_ISL_12560754	2022-04-03	Asia	Indonesia	Banten	KKP Kelas I Soekarno-Hatta (FarmaLab)	National Institute of Health Research and Development	Nelis Imaningsih, Arie Ardiansyah Nugraha, Fajar Nur Sulistiyohadi, Hana Apsari Pawestri, Hartanti Dian Ikawati, Subangkit, Kartika Dewi Puspa, Nur Ika Hariastuti, Putri Widia Astuti, IGM Wirabrata
hCoV-19/Indonesia/BT-NIHRD-MI.21.14742/2021	EPI_ISL_8725069	2021-12-30	Asia	Indonesia	Banten	KKP Kelas 1 Soekarno-Hatta (iLab)	National Institute of Health Research and Development	Hana Apsari Pawestri, Fajar Nur Sulistiyohadi, Subangkit, Kartika Dewi Puspa, Arie Ardiansyah Nugraha, Hartanti Dian Ikawati,Nur Ika Hariastuti, Putri Widia, Nelly Puspandari, Vivi Setiawaty
hCoV-19/Indonesia/BT-NIHRD-MI.22.13568/2022	EPI_ISL_9843637	2022-02-03	Asia	Indonesia	Banten	KKP Kelas 1 Soekarno-Hatta (iLab)	National Institute of Health Research and Development	Fajar Nur Sulistiyohadi, Hana Apsari Pawestri, Subangkit, Kartika Dewi Puspa, Arie Ardiansyah Nugraha, Hartanti Dian Ikawati,Nur Ika Hariastuti, Putri Widia, Nelly Puspandari, Vivi Setiawaty
hCoV-19/Indonesia/BT-ProdiaClinicalLaboratory-19/2022	EPI_ISL_13626503	2022-03-08	Asia	Indonesia	Banten	Prodia Harapan Indah II	Prodia Clinical Laboratory	Fredeswinda Bagaskoro, Wynne Theresa, Trijayani, Elin Safitri Aviani, Louisa Enestina, Winny, Eunice Limantara, Christian Tristianto, Roselina Dwiyanti Putri, Tati Normaliana, Kresnodityo Jatiputro Widianto, Rina Susanti Chen, Andrea Budiman, Miswar Fattah
hCoV-19/Indonesia/JB-GS-WJHL-ITB-C38629/2022	EPI_ISL_10993816	2022-02-21	Asia	Indonesia	West Java	Puskesmas Tagog Apu	West Java Health Laboratory; School of Life Sciences and Technology, Institut Teknologi Bandung	Azzania Fibriani, Miftahul Faridl, Karimatu Khoirunnisa, Ema Rahmawati, Ryan Bayusantika Ristandi, Rifky Waluyajati Rachman, Cut Nur Cinthia Alamanda, Rini Robiani
hCoV-19/Indonesia/JB-GS-WJHL-ITB-C43593/2022	EPI_ISL_11461706	2022-03-18	Asia	Indonesia	West Java	Puskesmas Padalarang	West Java Health Laboratory; School of Life Sciences and Technology, Institut Teknologi Bandung	Azzania Fibriani, Karimatu Khoirunnisa, Miftahul Faridl, Ema Rahmawati, Ryan Bayusantika Ristandi, Rifky Waluyajati Rachman, Cut Nur Cinthia Alamanda, Rini Robiani, Hadiana
hCoV-19/Indonesia/JB-NIHRD-WGS-22-19186/2022	EPI_ISL_14795448	2022-08-15	Asia	Indonesia	West Java	RS Paru dr M Goenawan Partowidigdo Cisarua	National Institute of Health Research and Development	Hartanti Dian Ikawati, Arie Ardiansyah Nugraha, Fajar Nur Sulistiyohadi, Hana Apsari Pawestri, Subangkit, Putri Widia Astuti, Nelis Imaningsih, IGM Wirabrata
hCoV-19/Indonesia/JI-ITD-56127NT/2022	EPI_ISL_16520640	2022-07-15	Asia	Indonesia	East Java	Institute of Tropical Disease, Universitas Airlangga	Institute of Tropical Disease, Universitas Airlangga	Rima R Prasetya, Krisnoadi Rahardjo, Aldise M Nastri, Jezzy R Dewantari, GAIHN-HAI, Kuntaman, Alicia M Widya, Siti R O Sulikah, Fikri S Widyatama, Musofa Rusli, Mariyatul Qibtiah, Naritha Vermasari, Neneng D Kurniati, Erwin Ashta Triyono, Joni Wahyuhadi, Kazufumi Shimizu, Maria I Lusida
hCoV-19/Indonesia/JI-ITD-56465N/2022	EPI_ISL_16520641	2022-07-13	Asia	Indonesia	East Java	RSUD Dr. Soetomo	Institute of Tropical Disease, Universitas Airlangga	Kazufumi Shimizu, Krisnoadi Rahardjo, Aldise M Nastri, Jezzy R Dewantari, Rima R Prasetya, GAIHN-HAI, Kuntaman, Alicia M Widya, Siti R O Sulikah, Fikri S Widyatama, Musofa Rusli, Mariyatul Qibtiah, Naritha Vermasari, Neneng D Kurniati, Erwin Ashta Triyono, Joni Wahyuhadi, Maria I Lusida
hCoV-19/Indonesia/JI-ITD-58310N/2022	EPI_ISL_16520788	2022-09-09	Asia	Indonesia	East Java	RSUD Dr. Soetomo	Institute of Tropical Disease, Universitas Airlangga	Kazufumi Shimizu, Krisnoadi Rahardjo, Aldise M Nastri, Jezzy R Dewantari, Rima R Prasetya, GAIHN-HAI, Kuntaman, Alicia M Widya, Siti R O Sulikah, Fikri S Widyatama, Musofa Rusli, Mariyatul Qibtiah, Naritha Vermasari, Neneng D Kurniati, Erwin Ashta Triyono, Joni Wahyuhadi, Maria I Lusida
hCoV-19/Indonesia/JK-CW62-0793/2022	EPI_ISL_12975444	2022-04-25	Asia	Indonesia	Jakarta	Labkesda DKI	National Quality Control Laboratory of Drug and Food	Diana Tw., M. Erdiansyah, Sri Utaminingsih, Marcella S., Hana Apsari Pawestri
hCoV-19/Indonesia/JK-GS-GSILab-1072653/2022	EPI_ISL_13424063	2022-05-20	Asia	Indonesia	Jakarta	Genomik Solidaritas Indonesia Laboratorium	Genomik Solidaritas Indonesia Laboratorium	Reinhart Gabriel, Vania Gavrila Wikasa, Ahmad Yogi Nugraha, Yoga Yoliandhi Koto, Dian Pitaloka Rajagukguk, Gracia Felias Enos Korompis, Stefanus Bernard, Annisa Muthiah Sukirman, Anuraj Shankar, Louisa Markus, Meutia Ayuputeri Kumaheri, Ariel Pradipta
hCoV-19/Indonesia/JK-GS-GSILab-1073878/2022	EPI_ISL_13424096	2022-05-26	Asia	Indonesia	Jakarta	Genomik Solidaritas Indonesia Laboratorium	Genomik Solidaritas Indonesia Laboratorium	Dian Pitaloka Rajagukguk, Ahmad Yogi Nugraha, Yoga Yoliandhi Koto, Reinhart Gabriel, Vania Gavrila Wikasa, Gracia Felias Enos Korompis, Stefanus Bernard, Annisa Muthiah Sukirman, Anuraj Shankar, Louisa Markus, Meutia Ayuputeri Kumaheri, Ariel Pradipta,
hCoV-19/Indonesia/JK-Labkes-WGS_22_09103/2022	EPI_ISL_14071089	2022-07-11	Asia	Indonesia	Jakarta	RS Pertamina Jaya	Balai Labkes PAK Prov Jateng	Yekti Hediningsih, Dyah Ayu Kunti Hapsari, Purnomo, Endah Wahyuni, Sekti Handayani, Ismi Farhati
hCoV-19/Indonesia/JK-NIHRD-ITB-N720/2022	EPI_ISL_14668238	2022-08-01	Asia	Indonesia	Jakarta	RSDC Wisma Atlet Kemayoran	School of Life Science and Technology, Bandung Institute of Technology (ITB)	Azzania Fibriani, Intan Taufik, Popi Septiani, Husna Nugrahapraja, Feraliana, Ihsan Fauzan, Kamilia Hanani, Agust Leo Fany Siregar, Findy Ashgi, Hana Apsari Pawestri, Nelis Imaningsih, Subangkit, IGM Wirabrata
hCoV-19/Indonesia/JK-NIHRD-MI_22_03047/2022	EPI_ISL_9571408	2022-01-11	Asia	Indonesia	Jakarta	Lab Klinik Utama Karunia	National Institute of Health Research and Development	Arie Ardiansyah Nugraha, Fajar Nur Sulistiyohadi, Hana Apsari Pawestri, Hartanti Dian Ikawati, Subangkit, Kartika Dewi Puspa, Nur Ika Hariastuti, Puri Widia, Nelly Puspandari, Vivi Setiawaty
hCoV-19/Indonesia/JK-NIHRD-WGS-22-04877/2022	EPI_ISL_13356096	2022-06-10	Asia	Indonesia	Jakarta	Bumame Farmasi	National Institute of Health Research and Development	Hana Apsari Pawestri, Arie Ardiansyah Nugraha, Fajar Nur Sulistiyohadi, Hartanti Dian Ikawati, Subangkit, Kartika Dewi Puspa, Nur Ika Hariastuti, Putri Widia Astuti, Nelis Imaningsih, IGM Wirabrata
hCoV-19/Indonesia/JK-NIHRD-WGS.22.08408/2022	EPI_ISL_13875496	2022-07-05	Asia	Indonesia	Jakarta	RSPI Prof Dr Sulianti Saroso	National Institute of Health Research and Development	Nur Ika Hariastuti, Hana Apsari Pawestri, Arie Ardiansyah Nugraha, Fajar Nur Sulistiyohadi, Hartanti Dian Ikawati, Subangkit, Kartika Dewi Puspa, Putri Widia Astuti, Nelis Imaningsih, IGM Wirabrata
hCoV-19/Indonesia/JT-Labkes-27KM/2022	EPI_ISL_12932787	2022-04-11	Asia	Indonesia	Central Java	RSUD Dr.R SOEDAJTI GROB	Balai Labkes PAK Prov Jawa Tengah	Yekti Hediningsih, Dyah Ayu Kunti Hapsari, Purnomo, Endah Wahyuni, Sekti Handayani, Ismi Farhati, Marwiyah, Hendrik Sulistiyanto
hCoV-19/Indonesia/KB-NIHRD-WGS_22_03739/2022	EPI_ISL_11686682	2022-02-26	Asia	Indonesia	West Kalimantan	Dinkes Provinsi Kalimantan Barat	National Institute of Health Research and Development	Hartanti Dian Ikawati, Arie Ardiansyah Nugraha, Fajar Nur Sulistiyohadi, Hana Apsari Pawestri, Subangkit, Kartika Dewi Puspa, Nur Ika Hariastuti, Putri Widia Astuti, Nelis Imaningsih, IGM Wirabrata
hCoV-19/Indonesia/KI-GS-FKUINIHRD-0572/2022	EPI_ISL_11114212	2022-01-31	Asia	Indonesia	Jakarta	MOBILE PCR KPC	Faculty of Medicine, Universitas Indonesia	Fera Ibrahim, Fadilah, Rela Febriani, Indri Nurzahra, Andi Yasmon, Rafika Indah Paramita, Khaerunissa Anbar Istiadi, Linda Erlina, Ajeng Megawati Fajrin, Wahyu Dian Utari, Fithriyah, Beti Ernawati, Pratiwi Sudarmono, Budi Wiweko, Badriul Hegar, Anis Karuniawati, Ari Fahrial Syam
hCoV-19/Iran/BB2025/2022	EPI_ISL_13407056	2022-04-22	Asia	Iran	Bushehr	Corona Central Lab	COVID-19 National Reference Laboratory, Pasteur Institute of Iran	Ali Maleki, Mohsen Keshavarz, Zahra Ahmadi, Zahra Fereydouni, Mahsa Tavakoli, Amir Hesam Nemati, Parastoo Yektay Sanati, Setareh Kashanian, Zahra Hosseini, Laya Farhan Asadi, Jahangir Rezaie, Farideh Niknam Oskouei, Mohammad Modoodi Yaghooti, Mahdi Rohani, Mostafa Salehi-Vaziri
hCoV-19/Iran/Larestan-NIC-25mo-2/2022	EPI_ISL_14806934	2022-08-04	Asia	Iran	Larestan	National Influenza Center	National Influenza Center	J Yavarian, NZ Shafiei Jandaghi, V Salimi, A Nejati, K Sadeghi, Nastaran Ghavami, Marzieh Faraji-Zonouz, Sevrin Zadheidar, Adel Abedi and T Mokhtari Azad
hCoV-19/Iran/NIC-17es-51/2022	EPI_ISL_11905683	2022-02-28	Asia	Iran	Bushehr	Bushehr University of Medical University	National Influenza Center	NZ Shafiei Jandaghi, V Salimi, A Nejati, K Sadeghi, J Yavarian, Nastaran Ghavami, Sevrin Zadheidar, Adel Abedi Marzieh Faraji-Zonouz and T Mokhtari Azad
hCoV-19/Iran/NIC-30Kh-19/2022	EPI_ISL_13464005	2022-06-20	Asia	Iran	Ahvaz	Ahvaz University of Medical Sciences	National Influenza Center	A Nejati, J Yavarian, K Sadeghi, NZ Shafiei Jandaghi, V Salimi, Adel Abedi, Nastaran Ghavami, Sevrin Zadheidar, Mrzieh Faraji-Zonouzand T Mokhtari Azad
hCoV-19/Iran/NIC-30Kh-47/2022	EPI_ISL_13464022	2022-05-04	Asia	Iran	Behbahan	Behbahan University of Medical Sciences	National Influenza Center	K Sadeghi, A Nejati, J Yavarian, NZ Shafiei Jandaghi, V Salimi, Nastaran Ghavami, Sevrin Zadheidar, Marzieh Fraji-Zonouz, Adel Abedi and T Mokhtari Azad
hCoV-19/Iraq/BG-USAFSAM-S20133/2022	EPI_ISL_15889756	2022-05-10	Asia	Iraq	Baghdad	US Air Force School of Aerospace Medicine	US Air Force School of Aerospace Medicine	Anthony Fries, Deanna Muehleman, Jennifer Meyer, William Gruner, Kelsey Lanter, Carol Garrett, Sarah Purves, Clarise Starr, Elizabeth Macias
hCoV-19/Iraq/KR-SEARCH-120449/2022	EPI_ISL_12604503	2022-01-23	Asia	Iraq	Kurdistan	University of Duhok COVID-19 Center for Research and Diagnosis	Andersen lab at Scripps Research	SEARCH Alliance with Sherzad Majeed Taher, Jassim Mohammed Abdo, Muayad Aghali Merza
hCoV-19/Ireland/CE-NVRL-ecS22IRL00362151/2022	EPI_ISL_14238161	2022-06-16	Europe	Ireland	Clare	National Virus Reference Laboratory	National Virus Reference Laboratory	Zoe Yandle, Charlene Bennett, Gabriel Gonzalez, Michael Carr, Jonathan Dean, Cillian F De Gascun
hCoV-19/Ireland/CW-NVRL-ecS22IRL00267194/2022	EPI_ISL_12584859	2022-03-22	Europe	Ireland	Carlow	National Virus Reference Laboratory	National Virus Reference Laboratory	Zoe Yandle, Charlene Bennett, Gabriel Gonzalez, Michael Carr, Jonathan Dean, Cillian F De Gascun
hCoV-19/Ireland/CW-NVRL-ecS22IRL00323531/2022	EPI_ISL_13774837	2022-05-09	Europe	Ireland	Carlow	National Virus Reference Laboratory	National Virus Reference Laboratory	Zoe Yandle, Charlene Bennett, Gabriel Gonzalez, Michael Carr, Jonathan Dean, Cillian F De Gascun
hCoV-19/Ireland/CW-NVRL-S22IRL00088328/2022	EPI_ISL_10887387	2022-01-25	Europe	Ireland	Carlow	National Virus Reference Laboratory	National Virus Reference Laboratory	Zoe Yandle, Charlene Bennett, Gabriel Gonzalez, Michael Carr, Jonathan Dean, Cillian F De Gascun
hCoV-19/Ireland/CW-NVRL-S22IRL00104856/2022	EPI_ISL_10988911	2022-02-01	Europe	Ireland	Carlow	National Virus Reference Laboratory	National Virus Reference Laboratory	Zoe Yandle, Charlene Bennett, Gabriel Gonzalez, Michael Carr, Jonathan Dean, Cillian F De Gascun
hCoV-19/Ireland/CW-NVRL-S22IRL00308581/2022	EPI_ISL_13123593	2022-04-24	Europe	Ireland	Carlow	National Virus Reference Laboratory, University College Dublin	National Virus Reference Laboratory, University College Dublin	Zoe Yandle, Charlene Bennett, Gabriel Gonzalez, Michael Carr, Jonathan Dean, Cillian F De Gascun
hCoV-19/Ireland/D-NVRL-S22IRL00410068/2022	EPI_ISL_14774794	2022-07-12	Europe	Ireland	Dublin	National Virus Reference Laboratory	National Virus Reference Laboratory	Zoe Yandle, Charlene Bennett, Gabriel Gonzalez, Michael Carr, Jonathan Dean, Cillian F De Gascun
hCoV-19/Ireland/G-MUH-N355/2022	EPI_ISL_15112150	2022-08-09	Europe	Ireland	Galway	MUH	UHG	Wendy Brennan, Celine Higgins, Joanne King, Una Ni Riain, Martin Cormican
hCoV-19/Ireland/LM-Enfer-020722008_C3/2022	EPI_ISL_13728465	2022-07-02	Europe	Ireland	Leitrim	Enfer	Enfer	Elaine M. Kenny, Suzie Coughlan
hCoV-19/Ireland/MH-NVRL-S22IRL00086163/2022	EPI_ISL_11375898	2022-01-25	Europe	Ireland	Meath	National Virus Reference Laboratory	National Virus Reference Laboratory	Zoe Yandle, Charlene Bennett, Gabriel Gonzalez, Michael Carr, Jonathan Dean, Cillian F De Gascun
hCoV-19/Ireland/RN-NVRL-ecS22IRL00287673/2022	EPI_ISL_12743537	2022-04-04	Europe	Ireland	Roscommon	National Virus Reference Laboratory	National Virus Reference Laboratory	Zoe Yandle, Charlene Bennett, Gabriel Gonzalez, Michael Carr, Jonathan Dean, Cillian F De Gascun
hCoV-19/Ireland/WD-NVRL-S22IRL00239909/2022	EPI_ISL_12131913	2022-03-15	Europe	Ireland	Waterford	National Virus Reference Laboratory	National Virus Reference Laboratory	Zoe Yandle, Charlene Bennett, Gabriel Gonzalez, Michael Carr, Jonathan Dean, Cillian F De Gascun
hCoV-19/Israel/CVL-9002046/2022	EPI_ISL_12090960	2022-03-18	Asia	Israel		Public health laboratories Tel Aviv	Israel Central Virology laboratory	Neta Zuckerman, Efrat Dahan Bucris, Miranda Geva, Hagar Morad, Or Zilbertzan, Oran Erster, Danit Sofer, Michal Mandelboim, Ella Mendelson, Orna Mor, Gal Zizelski Valenci, Inna Kutikov, Samuel Ezekiel, Shir cohen, Mor Rubinstein, Zeev Dveyrin, Efrat Rorman, Israel Nissan
hCoV-19/Israel/CVL-9004531/2022	EPI_ISL_13111548	2022-05-19	Asia	Israel		Public health laboratories Tel Aviv	Israel Central Virology laboratory	Neta Zuckerman, Efrat Dahan Bucris, Miranda Geva, Hagar Morad, Or Zilbertzan, Oran Erster, Danit Sofer, Michal Mandelboim, Ella Mendelson, Orna Mor, Gal Zizelski Valenci, Inna Kutikov, Samuel Ezekiel, Shir cohen, Mor Rubinstein, Zeev Dveyrin, Efrat Rorman, Israel Nissan
hCoV-19/Israel/ICH-741182913/2022	EPI_ISL_14457701	2022-08-04	Asia	Israel		Clinical Microbiology Laboratory, Tel Aviv Sourasky Medical Center	Clinical Microbiology Laboratory, Tel Aviv Sourasky Medical Center	Katya Levytskyi, Ora Halutz, Alon Ziv, Goel Morad, Matan Slutzkin, Amos Adler
hCoV-19/Israel/ICH-741184426/2022	EPI_ISL_14568557	2022-08-14	Asia	Israel		Clinical Microbiology Laboratory, Tel Aviv Sourasky Medical Center	Clinical Microbiology Laboratory, Tel Aviv Sourasky Medical Center	Katya Levytskyi, Ora Halutz, Alon Ziv, Goel Morad, Matan Slutzkin, Amos Adler
hCoV-19/Israel/ICH-741204221/2022	EPI_ISL_11828812	2022-03-04	Asia	Israel		Clinical Microbiology Laboratory, Tel Aviv Sourasky Medical Center	Clinical Microbiology Laboratory, Tel Aviv Sourasky Medical Center	Orly Eshel, Katya Levytskyi, Ora Halutz, Alon Ziv, Lior Handler, Goel Morad, Matan Slutzkin, Amos Adler
hCoV-19/Israel/ICH-741204240/2022	EPI_ISL_11828596	2022-02-26	Asia	Israel		Clinical Microbiology Laboratory, Tel Aviv Sourasky Medical Center	Clinical Microbiology Laboratory, Tel Aviv Sourasky Medical Center	Orly Eshel, Katya Levytskyi, Ora Halutz, Alon Ziv, Lior Handler, Goel Morad, Matan Slutzkin, Amos Adler
hCoV-19/Israel/ICH-741211913/2022	EPI_ISL_11969711	2022-03-24	Asia	Israel		Clinical Microbiology Laboratory, Tel Aviv Sourasky Medical Center	Clinical Microbiology Laboratory, Tel Aviv Sourasky Medical Center	Orly Eshel, Katya Levytskyi, Ora Halutz, Alon Ziv, Lior Handler, Goel Morad, Matan Slutzkin, Amos Adler
hCoV-19/Israel/ICH-741231976/2022	EPI_ISL_13461556	2022-06-15	Asia	Israel		Clinical Microbiology Laboratory, Tel Aviv Sourasky Medical Center	Clinical Microbiology Laboratory, Tel Aviv Sourasky Medical Center	Orly Eshel, Katya Levytskyi, Ora Halutz, Alon Ziv, Lior Handler, Goel Morad, Matan Slutzkin, Amos Adler
hCoV-19/Israel/ICH-741238120/2022	EPI_ISL_13323664	2022-06-06	Asia	Israel		Clinical Microbiology Laboratory, Tel Aviv Sourasky Medical Center	Clinical Microbiology Laboratory, Tel Aviv Sourasky Medical Center	Orly Eshel, Katya Levytskyi, Ora Halutz, Alon Ziv, Lior Handler, Goel Morad, Matan Slutzkin, Amos Adler
hCoV-19/Israel/ICH-741241774/2022	EPI_ISL_13730759	2022-07-03	Asia	Israel		Clinical Microbiology Laboratory, Tel Aviv Sourasky Medical Center	Clinical Microbiology Laboratory, Tel Aviv Sourasky Medical Center	Orly Eshel, Katya Levytskyi, Ora Halutz, Alon Ziv, Lior Handler, Goel Morad, Matan Slutzkin, Amos Adler
hCoV-19/Israel/SMC-7045821/2022	EPI_ISL_11319672	2022-02-15	Asia	Israel		Shamir Medical Center (Asaf Harofe)	Shamir Medical Center (Asaf Harofe)	Nir Rainy,Chen Weiner,Reut Sorek Abramovich,Yevgeni Yegorov,Anna Vishnevsky,Alona Frenkel,Patricia Benveniste-Lekovitz,Abu Hamad Ramzia,Adina Bar Chaim
hCoV-19/Israel/SMC-7046824/2022	EPI_ISL_11321253	2022-02-11	Asia	Israel		Shamir Medical Center (Asaf Harofe)	Shamir Medical Center (Asaf Harofe)	Nir Rainy,Chen Weiner,Reut Sorek Abramovich,Yevgeni Yegorov,Anna Vishnevsky,Alona Frenkel,Patricia Benveniste-Lekovitz,Abu Hamad Ramzia,Adina Bar Chaim
hCoV-19/Israel/SMC-7073263/2022	EPI_ISL_13313408	2022-05-31	Asia	Israel		Shamir Medical Center (Asaf Harofe)	Shamir Medical Center (Asaf Harofe)	Nir Rainy, Chen Weiner, Reut Sorek Abramovich, Yevgeni Yegorov, Anna Vishnevsky, Patricia Benveniste-Lekovitz, Abu Hamad Ramzia, Adina Bar Chaim
hCoV-19/Italy/APU-AOUR_9169879/2022	EPI_ISL_16758666	2022-04-03	Europe	Italy		Azienda Ospedaliero Universitaria Riuniti, Foggia	Microbiology and Virology Laboratory, "Policlinico Riuniti, Azienda Ospedaliero Universitaria, Foggia"	Fabio Arena, Settimia Altamura, Donatella Cedola, Valeria Delli Carri, Maria Rosaria Lipsi, Loris Micelli, Daniela Pisanelli, Tiziana Rollo, Maurizio Margaglione and Rosella De Nittis
hCoV-19/Italy/BO_1572/2022	EPI_ISL_14161050	2022-07-26	Europe	Italy	Bologna	UO Microbiologia, IRCCS Az.Ospedaliero-Universitaria di Bologna, Policlinico di S.Orsola	Unità Operativa di Microbiologia, IRCSS Policlinico di Sant'Orsola, Azienda Ospedaliero Universitaria di Bologna	Giada Rossini
hCoV-19/Italy/EMR_AUSLRomagna_C074-22-32/2022	EPI_ISL_14259108	2022-08-01	Europe	Italy		U.O. Microbiologia Laboratorio Unico Centro Servizi - AUSL della Romagna	U.O. Microbiologia, Laboratorio Unico Centro Servizi - AUSL della Romagna	Giorgio Dirani
hCoV-19/Italy/LAZ-AMC-2202282595-DS/2022	EPI_ISL_11108608	2022-02-28	Europe	Italy		Virology Laboratory, Scientific Department, Army Medical Center	Virology Laboratory, Scientific Department, Army Medical Center	Silvia Fillo, Riccardo De Sanctis, Antonella Fortunato, Anella Monte, Rossella Brandi, Giulia Campoli, Marzia Cavalli, Anna Anselmo, Vanessa Vera Fain, Francesco Giordani, Giandomenico Cerreto, Filippo Molinari, Giancarlo Petralito, Florigio Lista
hCoV-19/Italy/LAZ-UCBM-1429/2022	EPI_ISL_9596593	2022-01-31	Europe	Italy		GENZANO	University Campus Bio-Medico of Rome (UCBM)	Riva E., De Florio L., Fogolari M., Francesconi M., Lintas C., Veralli R., Angeletti S.
hCoV-19/Italy/LOM_PM_49772737/2022	EPI_ISL_12087774	2022-04-04	Europe	Italy		Fondazione IRCCS Ca' Granda Ospedale Maggiore Policlinico	Fondazione IRCCS Ca' Granda Ospedale Maggiore Policlinico	Ferruccio Ceriotti, Sara Uceda Renteria
hCoV-19/Italy/LOM_SYNLAB_9167212935/2022	EPI_ISL_13864946	2022-02-16	Europe	Italy		Synlab	SYNLAB ITALIA	Giovanna Alleva, Federica di Marzo
hCoV-19/Italy/SIC-AOUP-UNIPA_100391/2022	EPI_ISL_13340714	2022-06-09	Europe	Italy		Laboratorio di Riferimento Regionale della Sicilia Occidentale per l'Emergenza COVID-19	Laboratorio di Riferimento Regionale della Sicilia Occidentale per l’Emergenza COVID-19	Fabio Tramuto, Carmelo Massimo Maida, Daniela Di Naro, Giulia Randazzo, Walter Mazzucco, Giorgio Graziano, Vincenzo Restivo, Claudio Costantino, Francesco Vitale
hCoV-19/Italy/SIC-CQRC-3422044182-22/2022	EPI_ISL_14168474	2022-07-01	Europe	Italy		Laboratorio CQRC	CQRC_QUALITY CONTROL CHEMICAL BIOLOGICAL RISK_AOOR Villa Sofia Cervello Palermo	Di Gaudio F., Brunacci G., Contino F.
hCoV-19/Italy/SIC-CQRC-3422057465/2022	EPI_ISL_15282797	2022-08-22	Europe	Italy		Laboratorio CQRC	CQRC_QUALITY CONTROL CHEMICAL BIOLOGICAL RISK_AOOR Villa Sofia Cervello Palermo	Di Gaudio F., Brunacci G., Contino F.
hCoV-19/Italy/TUS-AOUC-593/2022	EPI_ISL_13099807	2022-04-24	Europe	Italy		AOUC Azienda Ospedaliero-Universitaria Careggi	Microbiology and Virology Unit, Florence Careggi University Hospital; Department of Experimental and Clinical Medicine, University of Florence, Florence, Italy	Gianmaria Rossolini
hCoV-19/Italy/UMB-IZSGC-33642.1.12/2022	EPI_ISL_11826887	2022-03-29	Europe	Italy		Azienda USL Umbria 2	Istituto Zooprofilattico Sperimentale dell’Abruzzo e Molise “G. Caporale”	Proietti A, Pistoni E, Biagetti M, Giammarioli M, Lorusso A, Marcacci M, Di Domenico M, Ancora M, Curini V, Mangone I, Rinaldi A, Delli Compagni E, Scialabba S, Di Pasquale A, Cammà C, Puglia I, Calistri P, Savini G
hCoV-19/Italy/VEN-IZSVe-22RS8294-7_VI/2022	EPI_ISL_14971332	2022-09-06	Europe	Italy		AULSS 7 Pedemontana - Bassano	Istituto Zooprofilattico Sperimentale delle Venezie	Adelaide Milani, Alessia Schivo, Annalisa Salviato, Elisa Palumbo, Erika Giorgia Quaranta, Angela Salomoni, Ambra Pastori, Edoardo Giussani, Alice Fusaro, Isabella Monne, Calogero Terregino, Antonia Ricci
hCoV-19/Jamaica/JAM-UWIMicro-0979/2022	EPI_ISL_13462636	2022-04-21	North America	Jamaica		Department of Microbiology, University of the West Indies	Department of Microbiology, University of the West Indies	Keisha Francis, Velesha Frater, Alrica Bruce Mowatt, Suwanie Lewis, Michelle Hamilton, Jacquiline Bisasor-Mckenzie, Jerome Walker, Joshua Anzinger
hCoV-19/Jamaica/JAM-UWIMicro-1047/2022	EPI_ISL_13812602	2022-05-04	North America	Jamaica		21 Slipe Pen Road, Kingston, Jamaica, W.I.	Department of Microbiology, University of the West Indies	Keisha Francis, Velesha Frater, Alrica Bruce Mowatt, Suwanie Lewis, Jacquiline Bisasor-Mckenzie, Jerome Walker, Joshua Anzinger
hCoV-19/Jamaica/JAM-UWIMicro-1299/2022	EPI_ISL_13819656	2022-03-29	North America	Jamaica		21 Slipe Pen Road, Kingston, Jamaica, W.I.	Department of Microbiology, University of the West Indies	Keisha Francis, Velesha Frater, Alrica Bruce Mowatt, Suwanie Lewis, Jacquiline Bisasor-Mckenzie, Jerome Walker, Joshua Anzinger
hCoV-19/Jamaica/JAM-UWIMicro-1351/2022	EPI_ISL_13819703	2022-04-25	North America	Jamaica		21 Slipe Pen Road, Kingston, Jamaica, W.I.	Department of Microbiology, University of the West Indies	Keisha Francis, Velesha Frater, Alrica Bruce Mowatt, Suwanie Lewis, Jacquiline Bisasor-Mckenzie, Jerome Walker, Joshua Anzinger
hCoV-19/Jamaica/JAM-UWIMicro-1896/2022	EPI_ISL_14977371	2022-06-24	North America	Jamaica		21 Slipe Pen Road, Kingston, Jamaica, W.I.	Department of Microbiology, University of the West Indies	Keisha Francis, Velesha Frater, Alrica Bruce Mowatt, Suwanie Lewis, Jacquiline Bisasor-Mckenzie, Jerome Walker, Joshua Anzinger
hCoV-19/Jamaica/JAM-UWIMicro-1917/2022	EPI_ISL_14987016	2022-07-05	North America	Jamaica		21 Slipe Pen Road, Kingston, Jamaica, W.I.	Department of Microbiology, University of the West Indies	Keisha Francis, Velesha Frater, Alrica Bruce Mowatt, Suwanie Lewis, Jacquiline Bisasor-Mckenzie, Jerome Walker, Joshua Anzinger
hCoV-19/Jamaica/UWI-2078/2022	EPI_ISL_17418927	2022-05-12	North America	Jamaica		National Public Health Laboratory	Department of biology, University of the West Indies	Keisha Francis, Velesha Frater, Alrica Bruce Mowatt, Suwanie Lewis, Jacquiline Bisasor-Mckenzie, Jerome Walker, Joshua Anzinger
hCoV-19/Japan/IC-2926/2021	EPI_ISL_8560423	2021-12-30	Asia	Japan		SARS-CoV-2 testing team, National Institute of Infectious Diseases	Pathogen Genomics Center, National Institute of Infectious Diseases	Tsuyoshi Sekizuka, Kentaro Itokawa, Rina Tanaka, Masanori Hashino, Nozomu Hanaoka, Masumichi Saito, Naomi Nojiri, Hazuka Y Furihata, Tsuguto Fujimoto, Makoto Kuroda
hCoV-19/Japan/IC-2927/2021	EPI_ISL_8560425	2021-12-30	Asia	Japan		SARS-CoV-2 testing team, National Institute of Infectious Diseases	Pathogen Genomics Center, National Institute of Infectious Diseases	Tsuyoshi Sekizuka, Kentaro Itokawa, Rina Tanaka, Masanori Hashino, Nozomu Hanaoka, Masumichi Saito, Naomi Nojiri, Hazuka Y Furihata, Tsuguto Fujimoto, Makoto Kuroda
hCoV-19/Japan/IC-4302/2022	EPI_ISL_10494844	2022-01-19	Asia	Japan		SARS-CoV-2 testing team, National Institute of Infectious Diseases	Pathogen Genomics Center, National Institute of Infectious Diseases	Tsuyoshi Sekizuka, Kentaro Itokawa, Rina Tanaka, Masanori Hashino, Nozomu Hanaoka, Masumichi Saito, Naomi Nojiri, Hazuka Y Furihata, Tsuguto Fujimoto, Makoto Kuroda
hCoV-19/Japan/IC-6915/2022	EPI_ISL_11826698	2022-03-21	Asia	Japan		SARS-CoV-2 testing team, National Institute of Infectious Diseases	Pathogen Genomics Center, National Institute of Infectious Diseases	Tsuyoshi Sekizuka, Kentaro Itokawa, Rina Tanaka, Masanori Hashino, Nozomu Hanaoka, Masumichi Saito, Naomi Nojiri, Hazuka Y Furihata, Tsuguto Fujimoto, Makoto Kuroda
hCoV-19/Japan/IC-9792/2022	EPI_ISL_13027198	2022-05-10	Asia	Japan		SARS-CoV-2 testing team, National Institute of Infectious Diseases	Pathogen Genomics Center, National Institute of Infectious Diseases	Tsuyoshi Sekizuka, Kentaro Itokawa, Rina Tanaka, Masanori Hashino, Nozomu Hanaoka, Masumichi Saito, Naomi Nojiri, Hazuka Y Furihata, Tsuguto Fujimoto, Makoto Kuroda
hCoV-19/Japan/KN1166A1314/2022	EPI_ISL_17378809	2022-07-13	Asia	Japan	Chiba	Life Science Data Research Center at university of tokyo	Life Science Data Research Center at university of tokyo	y.kashima
hCoV-19/Japan/OPHO-Hb49-102/2022	EPI_ISL_12648437	2022-04-27	Asia	Japan	Osaka	Department of Clinical Laboratory, Osaka Habikino Medical Center	Department of Developmental Medicine, Osaka Women's and Children's Hospital	Itaru Yanagihara, Yukiko Nakura
hCoV-19/Japan/PG-209543/2022	EPI_ISL_11710256	2022-02-21	Asia	Japan	Ibaraki	Ibaraki Prefectural Institute of Public Health	Ibaraki Prefectural Institute of Public Health	Keiko Goto, Ryo Kashimura, Shuichi Osawa, Tsuyoshi Sekizuka, Kentaro Itokawa, Rina Tanaka, Masanori Hashino, Makoto Kuroda
hCoV-19/Japan/PG-218539/2022	EPI_ISL_12991929	2022-02-09	Asia	Japan	Fukuoka	Kitakyushu City Institute of Health and Environmental Sciences	Fukuoka Institute of Health and Environmental Sciences	Asuka Kikuchi, Katsuya Obata, Hitoshi Hamada, Hiroki Tashiro, Yoshiki Etoh, Asako Nakamura, Hiroaki Shigemura, Akira Ohishi, Takayuki Kobayashi, Yuki Carl, Chiharu Katamune, Saori Ueda, Ikumi Sato, Mitsuhiro Hamasaki, Yuki Ashizuka, Tsuyoshi Sekizuka, Kentaro Itokawa, Rina Tanaka, Masanori Hashino, Makoto Kuroda
hCoV-19/Japan/PG-224331/2022	EPI_ISL_12944397	2022-03-19	Asia	Japan	Gifu	Department of Health Science, Gifu Prefectural Research Institute for Health and Environmental Sciences	Gifu Prefectural Research Institute for Health and Environmental Sciences	Yuta Uramoto, Masahiro Nishioka, Tomohiro Yamaguchi, Takuya Mizuno, Tsuyoshi Kuzuguchi, Yoshihiro Kameyama, Tsuyoshi Sekizuka, Kentaro Itokawa, Rina Tanaka, Masanori Hashino, Makoto Kuroda
hCoV-19/Japan/PG-231212/2022	EPI_ISL_12945632	2022-04-06	Asia	Japan	Kumamoto	Kumamoto City Environmental Reserch Institute	Kumamoto City Environmental Reserch Institute	Mayumi Kadoguchi, Tsuyoshi Sekizuka, Kentaro Itokawa, Rina Tanaka, Masanori Hashino, Makoto Kuroda
hCoV-19/Japan/PG-239585/2022	EPI_ISL_12941026	2022-04-29	Asia	Japan	Saitama	Pathogen Genomics Center, National Institute of Infectious Diseases	Pathogen Genomics Center, National Institute of Infectious Diseases	Tsuyoshi Sekizuka, Kentaro Itokawa, Rina Tanaka, Masanori Hashino, Makoto Kuroda
hCoV-19/Japan/PG-254472/2022	EPI_ISL_14110176	2022-05-09	Asia	Japan	Kumamoto	Kumamoto City Environmental Reserch Institute	Kumamoto City Environmental Reserch Institute	Mayumi Kadoguchi, Saki Noda, Tsuyoshi Sekizuka, Kentaro Itokawa, Akina Ogamino, Rina Tanaka, Masanori Hashino, Makoto Kuroda
hCoV-19/Japan/PG-262046/2022	EPI_ISL_14119106	2022-06-10	Asia	Japan	Fukushima	Pathogen Genomics Center, National Institute of Infectious Diseases	Pathogen Genomics Center, National Institute of Infectious Diseases	Tsuyoshi Sekizuka, Kentaro Itokawa, Akina Ogamino, Rina Tanaka, Masanori Hashino, Makoto Kuroda
hCoV-19/Japan/PG-270037/2022	EPI_ISL_14128242	2022-06-28	Asia	Japan	Hyogo	Department of Infectious Diseases, Kobe Institute of Health	Department of Infectious Diseases, Kobe Institute of Health	Ryohei Nomoto, Noriko Nakanishi, Tomotada Iwamoto, Tsuyoshi Sekizuka, Kentaro Itokawa, Akina Ogamino, Rina Tanaka, Masanori Hashino, Makoto Kuroda
hCoV-19/Japan/PG-328776/2022	EPI_ISL_14640516	2022-08-02	Asia	Japan	Saitama	Kawagoe City Public Health Center	Kawagoe City Public Health Center	Yurie Ino, Akiko Ito, Junko Okuno, Tsuyoshi Sekizuka, Kentaro Itokawa, Akina Ogamino, Rina Tanaka, Masanori Hashino, Makoto Kuroda
hCoV-19/Japan/PG-334990/2022	EPI_ISL_14647233	2022-08-05	Asia	Japan	Kochi	Pathogen Genomics Center, National Institute of Infectious Diseases	Pathogen Genomics Center, National Institute of Infectious Diseases	Tsuyoshi Sekizuka, Kentaro Itokawa, Akina Ogamino, Rina Tanaka, Masanori Hashino, Makoto Kuroda
hCoV-19/Japan/PG-355618/2022	EPI_ISL_15261365	2022-09-01	Asia	Japan	Fukuoka	Fukuoka City Institute of Health and Environment	Fukuoka City Institute of Health and Environment	Misaki Matsudaira, Michihiko Miyamoto, Musashi Sanui, Chinami Wasano, Yoshihiro Miyao, Tsuyoshi Sekizuka, Kentaro Itokawa, Akina Ogamino, Rina Tanaka, Masanori Hashino, Makoto Kuroda
hCoV-19/Japan/PG-376099/2022	EPI_ISL_15503078	2022-09-12	Asia	Japan	Kanagawa	Kawasaki City Institute for Public Health	Kawasaki City Institute for Public Health	Kuniharu Sasaki, Kouhei Natsui, Chihiro Arai, Azumi Wakana, Risa Hatakeyama, Chie Akaboshi, Tsuyoshi Sekizuka, Kentaro Itokawa, Akina Ogamino, Rina Tanaka, Masanori Hashino, Makoto Kuroda
hCoV-19/Japan/TKYK46931/2022	EPI_ISL_11333337	2022-02-25	Asia	Japan	Tokyo	Tokyo Metropolitan Institute of Public Health	Tokyo Metropolitan Institute of Public Health	Hirofumi Miyake, Kenshirou Kuroki, Maya Isogai, Arisa Amano, Masaki Hayashi, Takako Yamazaki, Akane Negishi,Takushi Fujiwara, Mami Nagashima, Jun Suzuki, Kenji Sadamasu
hCoV-19/Japan/TKYkbm14063/2022	EPI_ISL_12083602	2022-03-17	Asia	Japan	Tokyo	Tokyo Metropolitan Institute of Public Health	Tokyo Metropolitan Institute of Public Health	Masaki Hayashi, Takako Yamazaki, Akane Negishi, Sachiko Harada, Ryota Kumagai, Ai Suzuki, Fumi Kasuya, Takushi Fujiwara, Hirofumi Miyake, Mami Nagashima, Kenji Sadamasu
hCoV-19/Japan/TKYkbm15311/2022	EPI_ISL_12309629	2022-03-26	Asia	Japan	Tokyo	Tokyo Metropolitan Institute of Public Health	Tokyo Metropolitan Institute of Public Health	Akane Negishi, Sachiko Harada, Ryota Kumagai, Ai Suzuki, Fumi Kasuya, Takushi Fujiwara, Hirofumi Miyake, Mami Nagashima, Kenji Sadamasu
hCoV-19/Japan/TKYkbm24981/2022	EPI_ISL_13651406	2022-06-01	Asia	Japan	Tokyo	Tokyo Metropolitan Institute of Public Health	Tokyo Metropolitan Institute of Public Health	Akane Negishi, Sachiko Harada, Ryota Kumagai, Ai Suzuki, Fumi Kasuya, Kenshiro Kuroki, Arisa Amano, Maya Isogai, Hitoshi Ito, Shota Yokota, Takushi Fujiwara, Hirofumi Miyake, Mami Nagashima, Kenji Sadamasu
hCoV-19/Japan/TKYmbc1856/2022	EPI_ISL_14782581	2022-07-06	Asia	Japan	Tokyo	Tokyo Metropolitan Institute of Public Health	Tokyo Metropolitan Institute of Public Health	Akane Negishi, Sachiko Harada, Ryota Kumagai, Ai Suzuki, Fumi Kasuya, Kenshiro Kuroki, Arisa Amano, Maya Isogai, Hitoshi Ito, Shota Yokota, Takushi Fujiwara, Hirofumi Miyake, Mami Nagashima, Kenji Sadamasu
hCoV-19/Japan/TKYmbc6993/2022	EPI_ISL_15200654	2022-08-05	Asia	Japan	Tokyo	Tokyo Metropolitan Institute of Public Health	Tokyo Metropolitan Institute of Public Health	Akane Negishi, Sachiko Harada, Ryota Kumagai, Ai Suzuki, Fumi Kasuya, Kenshiro Kuroki, Arisa Amano, Maya Isogai, Hitoshi Ito, Shota Yokota, Takushi Fujiwara, Hirofumi Miyake, Mami Nagashima, Kenji Sadamasu
hCoV-19/Japan/TKYnat4806/2022	EPI_ISL_14510137	2022-07-15	Asia	Japan	Tokyo	Tokyo Metropolitan Institute of Public Health	Tokyo Metropolitan Institute of Public Health	Akane Negishi, Sachiko Harada, Ryota Kumagai, Ai Suzuki, Fumi Kasuya, Kenshiro Kuroki, Arisa Amano, Maya Isogai, Hitoshi Ito, Shota Yokota, Takushi Fujiwara, Hirofumi Miyake, Mami Nagashima, Kenji Sadamasu
hCoV-19/Jiangsu/NJ_08/2022	EPI_ISL_16138059	2022-02-10	Asia	China	Jiangsu	Center Laboratory of Health Quarantine, Nanjing Customs	Center Laboratory of Health Quarantine, Nanjing Customs	Geng, H., Geng, H.
hCoV-19/Jordan/Biolab0469/2022	EPI_ISL_8766862	2022-01-06	Asia	Jordan	Amman	Biolab Diagnostic Laboratories	Biolab Diagnostic Laboratories	Issa Abu-Dayyeh, Ahmad Tibi, Lama Hussein, Shaima Ali, Badia Saddedin, Eiad Atwa, Amid Abdelnour
hCoV-19/Jordan/Biolab0628/2022	EPI_ISL_11532994	2022-01-17	Asia	Jordan	Amman	Biolab Diagnostic Laboratories	Biolab Diagnostic Laboratories	Issa Abu-Dayyeh, Ahmad Tibi, Lama Hussein, Shaima Ali, Badia Saddedin, Eiad Atwa, Amid Abdelnour
hCoV-19/Jordan/Biolab0665/2022	EPI_ISL_12226166	2022-02-18	Asia	Jordan	Amman	Biolab Diagnostic Laboratories	Biolab Diagnostic Laboratories	Issa Abu-Dayyeh, Ahmad Tibi, Lama Hussein, Shaima Ali, Badia Saddedin, Eiad Atwa, Amid Abdelnour
hCoV-19/Jordan/Biolab0666/2022	EPI_ISL_12226167	2022-02-27	Asia	Jordan	Amman	Biolab Diagnostic Laboratories	Biolab Diagnostic Laboratories	Issa Abu-Dayyeh, Ahmad Tibi, Lama Hussein, Shaima Ali, Badia Saddedin, Eiad Atwa, Amid Abdelnour
hCoV-19/Jordan/JUST-MBV-15/2022	EPI_ISL_12977278	2022-03-26	Asia	Jordan		Molecular Biology and Virology	Molecular Biology and Virology	Mohammad Alboom, Dr.Moh''D Borhan Al-Zghoul, Dr.Mustafa Ababneh
hCoV-19/Jordan/KHCC_R1S5/2022	EPI_ISL_19135397	2022-04-07	Asia	Jordan	Amman	King Hussein Cancer Center Molecular Diagnostics Immunogenetics Lab Amman, Jordan	King Hussein Cancer Center Molecular Diagnostics Immunogenetics Lab Amman, Jordan	Dr. Osama Alsmadi, Dr. Abdelghani Tbakhi, Zeena Shaneen, Eiad Atwa
hCoV-19/Jordan/KHCC_R1S6/2022	EPI_ISL_19135398	2022-05-13	Asia	Jordan	Amman	King Hussein Cancer Center Molecular Diagnostics Immunogenetics Lab Amman, Jordan	King Hussein Cancer Center Molecular Diagnostics Immunogenetics Lab Amman, Jordan	Dr. Osama Alsmadi, Dr. Abdelghani Tbakhi, Zeena Shaneen, Eiad Atwa
hCoV-19/Kazakhstan/KAR-NRL-S2090/2022	EPI_ISL_13257821	2022-03-25	Asia	Kazakhstan		National Center of Expertise in Karaganda region	Reference laboratory for the control of viral infections	Madina Tleubergenova, Maikotov Bekzhan, Aidar Usserbayev, Artem Fadeev, Gaukhar Nussupbayeva
hCoV-19/Kazakhstan/NLA-41_30/2022	EPI_ISL_17454271	2022-08-15	Asia	Kazakhstan	Astana	Clinical Diagnostic Laboratory "Olymp"	Center for Life Sciences, National Laboratory Astana, Nazarbayev University	Ulykbek Kairov, Amina Amanzhanova, Daniyar Karabayev, Saule Rakhimova, Akbota Aitkulova, Nuray Tynyshtykbayeva, Diana Samatkyzy, Ruslan Kalendar, Ulan Kozhamkulov, Askhat Molkenov, Aidana Gabdulkayum, Dos Sarbassov, and Ainur Akilzhanova
hCoV-19/Kenya/2021185014/2022	EPI_ISL_18290118	2022-07-18	Africa	Kenya	Turkana	DLSP KEMRI/CDC NAIROBI Lab	DLSP KEMRI/CDC NAIROBI Lab	Lydia Mwasi, Caroline Ochieng, Melvin Ochieng, Faith Lutomiah, Naomi Koech, Bonventure Juma
hCoV-19/Kenya/2021185044/2022	EPI_ISL_18106819	2022-07-25	Africa	Kenya	Turkana	DLSP KEMRI/CDC NAIROBI Lab	DLSP KEMRI/CDC NAIROBI Lab	Lydia Mwasi, Caroline Ochieng, Melvin Ochieng, Faith Lutomiah, Naomi Koech, Bonventure Juma
hCoV-19/Kenya/2021185058/2022	EPI_ISL_18290122	2022-07-28	Africa	Kenya	Turkana	DLSP KEMRI/CDC NAIROBI Lab	DLSP KEMRI/CDC NAIROBI Lab	Lydia Mwasi, Caroline Ochieng, Melvin Ochieng, Faith Lutomiah, Naomi Koech, Bonventure Juma
hCoV-19/Kenya/2021185114/2022	EPI_ISL_18290115	2022-08-15	Africa	Kenya	Turkana	DLSP KEMRI/CDC NAIROBI Lab	DLSP KEMRI/CDC NAIROBI Lab	Lydia Mwasi, Caroline Ochieng, Melvin Ochieng, Faith Lutomiah, Naomi Koech, Bonventure Juma
hCoV-19/Kenya/ILRI_COVM03904/2022	EPI_ISL_13986455	2022-06-27	Africa	Kenya	Narok	International Livestock Research Institute	International Livestock Research Institute	Samuel O. Oyola, Daniel Ouso, Gilbert Kibet, Shebbar Osiany, Edward Kiritu, Paul Dobi, Collins Muli, Patrick Amoth, Vishvanath Nene, Benard Mware, Edward O. Abworo
hCoV-19/Kenya/ILRI_COVM03920/2022	EPI_ISL_13986467	2022-07-04	Africa	Kenya	Nakuru	International Livestock Research Institute	International Livestock Research Institute	Samuel O. Oyola, Daniel Ouso, Gilbert Kibet, Shebbar Osiany, Edward Kiritu, Paul Dobi, Collins Muli, Patrick Amoth, Vishvanath Nene, Benard Mware, Edward O. Abworo
hCoV-19/Kenya/SS10572/2022	EPI_ISL_15582086	2022-08-07	Africa	Kenya	Garissa	Kenya Red Cross - IFO Camp	KEMRI-Wellcome Trust Research Programme,Kilifi	Githinji G., Ochola I., Agoti C., Mohamed K.S., Mburu M.W., Morobe J., Ndwiga L. Makori T., Ongera E., Lambisia A., Nokes D.J.
hCoV-19/Kenya/SS6780/2022	EPI_ISL_11561268	2022-01-18	Africa	Kenya	Nairobi	Pathologist Lancet Kenya	KEMRI-Wellcome Trust Research Programme,Kilifi	Githinji G.,Ochola I, Agoti C.,Mohamed K.S.,de Laurent Z.,Mburu M.W.,Morobe J.,Lambisia A.,Makori T.,Ongera E., Ndwiga L., Mukadam R, Ngari C., Munoko A., D.J.Nokes
hCoV-19/Kenya/SS6947/2022	EPI_ISL_11561370	2022-01-22	Africa	Kenya	Mombasa	Pathologist Lancet Kenya	KEMRI-Wellcome Trust Research Programme,Kilifi	Githinji G.,Ochola I, Agoti C.,Mohamed K.S.,de Laurent Z.,Mburu M.W.,Morobe J.,Lambisia A.,Makori T.,Ongera E., Ndwiga L., Mukadam R, Ngari C., Munoko A., D.J.Nokes
hCoV-19/Kenya/SS6973/2022	EPI_ISL_11561387	2022-02-07	Africa	Kenya	Nairobi	Pathologist Lancet Kenya	KEMRI-Wellcome Trust Research Programme,Kilifi	Githinji G.,Ochola I, Agoti C.,Mohamed K.S.,de Laurent Z.,Mburu M.W.,Morobe J.,Lambisia A.,Makori T.,Ongera E., Ndwiga L., Mukadam R, Ngari C., Munoko A., D.J.Nokes
hCoV-19/Kenya/SS8011/2022	EPI_ISL_12561087	2022-03-30	Africa	Kenya	Nairobi	Pathologist Lancet Kenya	KEMRI-Wellcome Trust Research Programme,Kilifi	Githinji G., Ochola I, Agoti C., Mohamed K.S., de Laurent Z., Mburu M.W., Morobe J., Lambisia A., Makori T., Ongera E., Ndwiga L., Mukadam R, Ngari C., Munoko A., D.J.Nokes
hCoV-19/Kenya/SS8364/2022	EPI_ISL_12905593	2022-04-07	Africa	Kenya	Nairobi	Pathologist Lancet Kenya	KEMRI-Wellcome Trust Research Programme,Kilifi	Githinji G., Ochola I, Agoti C., Mohamed K.S., de Laurent Z., Mburu M.W., Morobe J., Lambisia A., Makori T., Ongera E., Ndwiga L., Mukadam R, Ngari C., Munoko A., D.J.Nokes
hCoV-19/Kenya/SS8366/2022	EPI_ISL_12905594	2022-04-22	Africa	Kenya	Nairobi	Pathologist Lancet Kenya	KEMRI-Wellcome Trust Research Programme,Kilifi	Githinji G., Ochola I, Agoti C., Mohamed K.S., de Laurent Z., Mburu M.W., Morobe J., Lambisia A., Makori T., Ongera E., Ndwiga L., Mukadam R, Ngari C., Munoko A., D.J.Nokes
hCoV-19/Kenya/SS8374/2022	EPI_ISL_12905601	2022-04-21	Africa	Kenya	Nairobi	Pathologist Lancet Kenya	KEMRI-Wellcome Trust Research Programme,Kilifi	Githinji G., Ochola I, Agoti C., Mohamed K.S., de Laurent Z., Mburu M.W., Morobe J., Lambisia A., Makori T., Ongera E., Ndwiga L., D.J.Nokes
hCoV-19/Kenya/SS8376/2022	EPI_ISL_12905602	2022-05-11	Africa	Kenya	Nairobi	Pathologist Lancet Kenya	KEMRI-Wellcome Trust Research Programme,Kilifi	Githinji G., Ochola I, Agoti C., Mohamed K.S., de Laurent Z., Mburu M.W., Morobe J., Lambisia A., Makori T., Ongera E., Ndwiga L., D.J.Nokes
hCoV-19/Kiribati/KIR065/2022	EPI_ISL_14250575	2022-06-14	Oceania	Kiribati		Kiribati Ministry of Health and Medical Services	Microbiological Diagnostic Unit - Public Health Laboratory (MDU-PHL)	Kabiri, T.U., Tekoaua R., Ruaia B., Seemann, T., Horan, K., Sherry, N.L.
hCoV-19/Kiribati/KIR067/2022	EPI_ISL_14250577	2022-06-14	Oceania	Kiribati		Kiribati Ministry of Health and Medical Services	Microbiological Diagnostic Unit - Public Health Laboratory (MDU-PHL)	Kabiri, T.U., Tekoaua R., Ruaia B., Seemann, T., Horan, K., Sherry, N.L.
hCoV-19/Kosovo/CO-00733-XXK000_6641_02_Niph_2022/2022	EPI_ISL_11804501	2022-02-23	Europe	Kosovo	Polac	Department of Microbiology, National Institute of Public Health of Kosovo	Department of Microbiology, National Institute of Public Health of Kosovo	Xhevat Jakupi, Zana Deva, Donjeta Hajdari, Aferdita Kuqi-Hyseni, Pranvera Abazi, Nazmi Mehmeti, Blendi Jerliu, Robert Ramadani
hCoV-19/Kosovo/CO-00850_XXK000_9195_04_Niph_2022/2022	EPI_ISL_13517370	2022-04-22	Europe	Kosovo	Decan	Department of Microbiology, National Institute of Public Health of Kosovo	Department of Microbiology, National Institute of Public Health of Kosovo	Xhevat Jakupi, Zana Deva, Donjeta Hajdari, Aferdita Kuqi-Hyseni, Pranvera Abazi, Nazmi Mehmeti, Blendi Jerliu, Robert Ramadani
hCoV-19/Kosovo/CO-00850_XXK000_9567_05_Niph_2022/2022	EPI_ISL_13517395	2022-05-09	Europe	Kosovo	Prishtine	Department of Microbiology, National Institute of Public Health of Kosovo	Department of Microbiology, National Institute of Public Health of Kosovo	Xhevat Jakupi, Zana Deva, Donjeta Hajdari, Aferdita Kuqi-Hyseni, Pranvera Abazi, Nazmi Mehmeti, Blendi Jerliu, Robert Ramadani
hCoV-19/Kosovo/CO-00850_XXK000_9596_05_Niph_2022/2022	EPI_ISL_13517396	2022-05-10	Europe	Kosovo	Podujeve	Department of Microbiology, National Institute of Public Health of Kosovo	Department of Microbiology, National Institute of Public Health of Kosovo	Xhevat Jakupi, Zana Deva, Donjeta Hajdari, Aferdita Kuqi-Hyseni, Pranvera Abazi, Nazmi Mehmeti, Blendi Jerliu, Robert Ramadani
hCoV-19/Kosovo/CO-00850_XXK000_9672_05_Niph_2022/2022	EPI_ISL_13517404	2022-05-13	Europe	Kosovo	Obiliq	Department of Microbiology, National Institute of Public Health of Kosovo	Department of Microbiology, National Institute of Public Health of Kosovo	Xhevat Jakupi, Zana Deva, Donjeta Hajdari, Aferdita Kuqi-Hyseni, Pranvera Abazi, Nazmi Mehmeti, Blendi Jerliu, Robert Ramadani
hCoV-19/Kosovo/CO-00886_XXK000_368_06_Niph/2022	EPI_ISL_14859457	2022-06-28	Europe	Kosovo	Ferizaj	Department of Microbiology, National Institute of Public Health of Kosovo	Department of Microbiology, National Institute of Public Health of Kosovo	Xhevat Jakupi, Zana Deva, Donjeta Hajdari, Aferdita Kuqi-Hyseni, Pranvera Abazi, Nazmi Mehmeti, Blendi Jerliu, Robert Ramadani
hCoV-19/Kosovo/CO-00886_XXK000_680_07_Niph/2022	EPI_ISL_14751745	2022-07-04	Europe	Kosovo	Drenas	Department of Microbiology, National Institute of Public Health of Kosovo	Department of Microbiology, National Institute of Public Health of Kosovo	Xhevat Jakupi, Zana Deva, Donjeta Hajdari, Aferdita Kuqi-Hyseni, Pranvera Abazi, Nazmi Mehmeti, Blendi Jerliu, Robert Ramadani
hCoV-19/Kuwait/Jaber-20050407/2022	EPI_ISL_11449657	2022-01-24	Asia	Kuwait	Hawally	United Laboratories	Virology Lab, Jaber Al Ahmad Hospital	Dr. Zahrah Buhamad, Dr. Ebaa Al-Awadhi, Haroon Masih
hCoV-19/Kuwait/Jaber-20055115/2022	EPI_ISL_11449660	2022-01-22	Asia	Kuwait	Hawally	The New Kuwait German Laboratory	Virology Lab, Jaber Al Ahmad Hospital	Dr. Zahrah Buhamad, Dr. Ebaa Al-Awadhi, Haroon Masih
hCoV-19/Kuwait/Jaber-20071252/2022	EPI_ISL_11520937	2022-02-03	Asia	Kuwait	Hawally	Jahra Hospital	Virology Lab, Jaber Al Ahmad Hospital	Dr. Zahrah Buhamad, Dr. Ebaa Al-Awadhi, Haroon Masih
hCoV-19/Kuwait/Jaber-20195253/2022	EPI_ISL_13478232	2022-05-26	Asia	Kuwait	Hawally	Jaber Al Ahmad Hospital	Virology Lab, Jaber Al Ahmad Hospital	Dr. Zahrah Buhamad, Dr. Ebaa Al-Awadhi, Haroon Masih, Estabraq Kathim
hCoV-19/Kuwait/Jaber-20240570/2022	EPI_ISL_13610895	2022-06-21	Asia	Kuwait	Hawally	Global Medical Center	Virology Lab, Jaber Al Ahmad Hospital	Dr. Zahrah Buhamad, Dr. Ebaa Al-Awadhi, ElSayed Abdulhamid
hCoV-19/Laos/LOMWRU-0093/2022	EPI_ISL_12987059	2022-03-24	Asia	Laos	Xieng Khouang	Lao-Oxford-Mahosot Hospital-Wellcome Trust Research Unit (LOMWRU)	LOMWRU/Microbiology Laboratory, Mahosot Hospital	Siribun Panapruksachat, Manila Souksavanh, Elizabeth Batty, Matthew T. Robinson, Audrey Dubot-Pérès, Manivanh Vongsouvath, Elizabeth Ashley
hCoV-19/Laos/LOMWRU-0150/2022	EPI_ISL_13091987	2022-04-02	Asia	Laos		LOMWRU	LOMWRU/Microbiology Laboratory, Mahosot Hospital	Siribun Panapruksachat, Manila Souksavanh, Elizabeth Batty, Matthew T. Robinson, Audrey Dubot-Pérès, Manivanh Vongsouvath, Elizabeth Ashley
hCoV-19/Laos/LOMWRU-0364/2022	EPI_ISL_14099046	2022-03-18	Asia	Laos		LOMWRU	LOMWRU/Microbiology Laboratory, Mahosot Hospital	Manila Souksavanh, Siribun Panapruksachat, Elizabeth Batty, Matthew T. Robinson, Audrey Dubot-Pérès, Manivanh Vongsouvath, Elizabeth Ashley
hCoV-19/Laos/LOMWRU-0412/2022	EPI_ISL_14419835	2022-05-06	Asia	Laos	Vientiane	LOMWRU	LOMWRU/Microbiology Laboratory, Mahosot Hospital	Manila Souksavanh, Siribun Panapruksachat, Elizabeth Batty, Matthew T. Robinson, Audrey Dubot-Pérès, Manivanh Vongsouvath, Elizabeth Ashley
hCoV-19/Laos/LOMWRU-0413/2022	EPI_ISL_14419836	2022-05-23	Asia	Laos		LOMWRU	LOMWRU/Microbiology Laboratory, Mahosot Hospital	Manila Souksavanh, Siribun Panapruksachat, Elizabeth Batty, Matthew T. Robinson, Audrey Dubot-Pérès, Manivanh Vongsouvath, Elizabeth Ashley
hCoV-19/Laos/LOMWRU-0422/2022	EPI_ISL_14419846	2022-07-29	Asia	Laos		LOMWRU	LOMWRU/Microbiology Laboratory, Mahosot Hospital	Manila Souksavanh, Siribun Panapruksachat, Elizabeth Batty, Matthew T. Robinson, Audrey Dubot-Pérès, Manivanh Vongsouvath, Elizabeth Ashley
hCoV-19/Laos/LOMWRU-0427/2022	EPI_ISL_14419851	2022-07-07	Asia	Laos	Xieng Khouang	LOMWRU	LOMWRU/Microbiology Laboratory, Mahosot Hospital	Manila Souksavanh, Siribun Panapruksachat, Elizabeth Batty, Matthew T. Robinson, Audrey Dubot-Pérès, Manivanh Vongsouvath, Elizabeth Ashley
hCoV-19/Laos/LOMWRU-0578/2022	EPI_ISL_15973666	2022-05-04	Asia	Laos	Attapeu	LOMWRU	LOMWRU/Microbiology Laboratory, Mahosot Hospital	Manila Souksavanh, Siribun Panapruksachat, Elizabeth Batty, Matthew T. Robinson, Audrey Dubot-Pérès, Manivanh Vongsouvath, Elizabeth Ashley
hCoV-19/Latvia/119206/2022	EPI_ISL_16621035	2022-07-27	Europe	Latvia	Valmieras novads	Nacionālais medicīnas serviss - laboratorija	Riga East University Hospital, National Microbiology Reference Laboratory	Reinis Vangravs, Ģirts Šķenders, Jevgenijs Bodrenko, Kristīne Liepiņa, Anastasija Žuravļova, Arzu Algulieva, Reinis Zeltmatis, Dārta Pūpola, Jūlija Čevere, Oksana Savicka, Ilva Pole, Diāna Dušacka, Sergejs Ņikišins, Nataļja Mikena, Inita Balta
hCoV-19/Latvia/2202011483/2022	EPI_ISL_13629871	2022-02-03	Europe	Latvia		Riga East Clinical University Hospital	Riga East Clinical University Hospital, National Microbiology Reference Laboratory	Reinis Vangravs, Ģirts Šķenders, Jevgenijs Bodrenko, Kristīne Liepiņa, Anastasija Žuravļova, Arzu Algulieva, Reinis Zeltmatis, Dārta Pūpola, Jūlija Čevere, Oksana Savicka, Ilva Pole, Diāna Dušacka, Sergejs Ņikišins
hCoV-19/Latvia/2203052932/2022	EPI_ISL_13626882	2022-03-16	Europe	Latvia	Adazu novads	Riga East Clinical University Hospital	Riga East Clinical University Hospital, National Microbiology Reference Laboratory	Reinis Vangravs, Ģirts Šķenders, Jevgenijs Bodrenko, Kristīne Liepiņa, Anastasija Žuravļova, Arzu Algulieva, Reinis Zeltmatis, Dārta Pūpola, Jūlija Čevere, Oksana Savicka, Ilva Pole, Diāna Dušacka, Sergejs Ņikišins
hCoV-19/Latvia/22055965NO/2022	EPI_ISL_13629751	2022-01-29	Europe	Latvia		Pauls Stradiņš Clinical University Hospital	Riga East Clinical University Hospital, National Microbiology Reference Laboratory	Reinis Vangravs, Ģirts Šķenders, Jevgenijs Bodrenko, Kristīne Liepiņa, Anastasija Žuravļova, Arzu Algulieva, Reinis Zeltmatis, Dārta Pūpola, Jūlija Čevere, Oksana Savicka, Ilva Pole, Diāna Dušacka, Sergejs Ņikišins, Jānis Meisters, Zane Dobele
hCoV-19/Latvia/2207036924/2022	EPI_ISL_16620688	2022-07-13	Europe	Latvia	Ropazu novads	Riga East University Hospital	Riga East University Hospital, National Microbiology Reference Laboratory	Reinis Vangravs, Ģirts Šķenders, Jevgenijs Bodrenko, Kristīne Liepiņa, Anastasija Žuravļova, Arzu Algulieva, Reinis Zeltmatis, Dārta Pūpola, Jūlija Čevere, Oksana Savicka, Ilva Pole, Diāna Dušacka, Sergejs Ņikišins
hCoV-19/Latvia/2207081124/2022	EPI_ISL_16621043	2022-07-27	Europe	Latvia	Augsdaugavas novads	Riga East University Hospital	Riga East University Hospital, National Microbiology Reference Laboratory	Reinis Vangravs, Ģirts Šķenders, Jevgenijs Bodrenko, Kristīne Liepiņa, Anastasija Žuravļova, Arzu Algulieva, Reinis Zeltmatis, Dārta Pūpola, Jūlija Čevere, Oksana Savicka, Ilva Pole, Diāna Dušacka, Sergejs Ņikišins
hCoV-19/Latvia/22144815/2022	EPI_ISL_16638338	2022-06-09	Europe	Latvia	Tukuma novads	E. Gulbja Laboratorija	Riga East University Hospital, National Microbiology Reference Laboratory	Reinis Vangravs, Ģirts Šķenders, Jevgenijs Bodrenko, Kristīne Liepiņa, Anastasija Žuravļova, Arzu Algulieva, Reinis Zeltmatis, Dārta Pūpola, Jūlija Čevere, Oksana Savicka, Ilva Pole, Diāna Dušacka, Sergejs Ņikišins, Mikus Gavars, Dmitrijs Perminovs
hCoV-19/Latvia/22211428NO/2022	EPI_ISL_13630113	2022-04-20	Europe	Latvia	Adazu novads	Pauls Stradiņš Clinical University Hospital	Riga East Clinical University Hospital, National Microbiology Reference Laboratory	Reinis Vangravs, Ģirts Šķenders, Jevgenijs Bodrenko, Kristīne Liepiņa, Anastasija Žuravļova, Arzu Algulieva, Reinis Zeltmatis, Dārta Pūpola, Jūlija Čevere, Oksana Savicka, Ilva Pole, Diāna Dušacka, Sergejs Ņikišins, Jānis Meisters, Zane Dobele
hCoV-19/Latvia/22420756NO/2022	EPI_ISL_16622083	2022-08-15	Europe	Latvia	Madonas novads	Pauls Stradiņš Clinical University Hospital	Riga East University Hospital, National Microbiology Reference Laboratory	Reinis Vangravs, Ģirts Šķenders, Jevgenijs Bodrenko, Kristīne Liepiņa, Anastasija Žuravļova, Arzu Algulieva, Reinis Zeltmatis, Dārta Pūpola, Jūlija Čevere, Oksana Savicka, Ilva Pole, Diāna Dušacka, Sergejs Ņikišins, Jānis Meisters, Zane Dobele
hCoV-19/Latvia/22423088NO/2022	EPI_ISL_16622086	2022-08-16	Europe	Latvia	Liepaja	Pauls Stradiņš Clinical University Hospital	Riga East University Hospital, National Microbiology Reference Laboratory	Reinis Vangravs, Ģirts Šķenders, Jevgenijs Bodrenko, Kristīne Liepiņa, Anastasija Žuravļova, Arzu Algulieva, Reinis Zeltmatis, Dārta Pūpola, Jūlija Čevere, Oksana Savicka, Ilva Pole, Diāna Dušacka, Sergejs Ņikišins, Jānis Meisters, Zane Dobele
hCoV-19/Latvia/4761099/2022	EPI_ISL_13631183	2022-03-21	Europe	Latvia	Ludzas novads	Centrālā Laboratorija	Riga East Clinical University Hospital, National Microbiology Reference Laboratory	Reinis Vangravs, Ģirts Šķenders, Jevgenijs Bodrenko, Kristīne Liepiņa, Anastasija Žuravļova, Arzu Algulieva, Reinis Zeltmatis, Dārta Pūpola, Jūlija Čevere, Oksana Savicka, Ilva Pole, Diāna Dušacka, Sergejs Ņikišins, Stella Lapiņa, Jana Osīte
hCoV-19/Latvia/4790160/2022	EPI_ISL_13630996	2022-03-24	Europe	Latvia	Valmieras novads	Centrālā Laboratorija	Riga East Clinical University Hospital, National Microbiology Reference Laboratory	Reinis Vangravs, Ģirts Šķenders, Jevgenijs Bodrenko, Kristīne Liepiņa, Anastasija Žuravļova, Arzu Algulieva, Reinis Zeltmatis, Dārta Pūpola, Jūlija Čevere, Oksana Savicka, Ilva Pole, Diāna Dušacka, Sergejs Ņikišins, Stella Lapiņa, Jana Osīte
hCoV-19/Latvia/7283938/2022	EPI_ISL_13631237	2022-06-06	Europe	Latvia	Tukuma novads	Centrālā Laboratorija	Riga East Clinical University Hospital, National Microbiology Reference Laboratory	Reinis Vangravs, Ģirts Šķenders, Jevgenijs Bodrenko, Kristīne Liepiņa, Anastasija Žuravļova, Arzu Algulieva, Reinis Zeltmatis, Dārta Pūpola, Jūlija Čevere, Oksana Savicka, Ilva Pole, Diāna Dušacka, Sergejs Ņikišins, Stella Lapiņa, Jana Osīte
hCoV-19/Latvia/840798/2022	EPI_ISL_13630599	2022-05-24	Europe	Latvia	Aizkraukles novads	Nacionālais medicīnas serviss – laboratorija	Riga East Clinical University Hospital, National Microbiology Reference Laboratory	Reinis Vangravs, Ģirts Šķenders, Jevgenijs Bodrenko, Kristīne Liepiņa, Anastasija Žuravļova, Arzu Algulieva, Reinis Zeltmatis, Dārta Pūpola, Jūlija Čevere, Oksana Savicka, Ilva Pole, Diāna Dušacka, Sergejs Ņikišins, Nataļja Mikena, Inita Balta
hCoV-19/Lebanon/AB-4/2022	EPI_ISL_16583766	2022-08-03	Asia	Lebanon	Beirut	American University of Beirut Medical Center	Melhem/Matar lab	Nada M. Melhem, Ghassan M. Matar
hCoV-19/Lebanon/GS-252/2022	EPI_ISL_16583704	2022-02-10	Asia	Lebanon	Beirut	American University of Beirut Medical Center	Melhem/Matar lab	Nada M. Melhem, Ghassan M. Matar
hCoV-19/Lebanon/GS-372/2022	EPI_ISL_16583737	2022-03-21	Asia	Lebanon	Beirut	American University of Beirut Medical Center	Melhem/Matar lab	Nada M. Melhem, Ghassan M. Matar
hCoV-19/Lebanon/HH-1039/2022	EPI_ISL_17022871	2022-06-20	Asia	Lebanon	Sidon	Hammoud Hospital University Medical Center (HHUMC)	Hammoud Hospital University Medical Center (HHUMC)	Ghassan Dbaibo, Fatima Dakroub, Habib AlKalamouni, Nada Melhem, Ghassan Matar
hCoV-19/Lebanon/LEBN-GS-208/2022	EPI_ISL_14605776	2022-01-26	Asia	Lebanon	Beirut	American University of Beirut Medical Center	Melhem/Matar lab	Nada M. Melhem, Farouk F. Abou Hassan
hCoV-19/Lesotho/N47909/2022	EPI_ISL_14952352	2022-04-12	Africa	Lesotho	Mokhotlong	National Reference Laboratories	National Institute for Communicable Diseases of the National Health Laboratory Service	Maphalala G, Everatt J, Kekana D, Ntozini B, Mahlangu B, Stock N, Ntuli N, Mnguni A, Motsatsi G, Nzimande A, Ismail A, Bhiman JN, Wolter N
hCoV-19/Libya/79742-96/2022	EPI_ISL_13505286	2022-03-23	Africa	Libya	Tripoli	Reference Lab for Public Health, NCDC	Reference Lab for Public Health, NCDC	Abdulla Bashein, Omar Elahmer, Abdulaziz Zorgani, Enas Tumi, Abd Alaziz Kafu, Adem Eljerbi, Ahmed Aljawashi, Rahma Ayad
hCoV-19/Libya/80894-93/2022	EPI_ISL_13505289	2022-04-02	Africa	Libya	Tripoli	Abushosha Triage Venter	Reference Lab for Public Health, NCDC	Abdulla Bashein, Omar Elahmer, Enas Tumi, Salem Abadi, Abd Alaziz Kafu, Adem Eljerbi, Ahmed Aljawashi, Walid Elkayekh, Mohamed Matus
hCoV-19/Libya/80903-91/2022	EPI_ISL_13505288	2022-04-02	Africa	Libya	Tripoli	Abushosha Triage Venter	Reference Lab for Public Health, NCDC	Abdulla Bashein, Abdulaziz Zorgani, Kalthom Taher, Nissreen Fawzi, Rahma Ayad, Walid Elkayekh, Rida Ahmed, Mohamed Abuagela
hCoV-19/Libya/85006-15/2022	EPI_ISL_14327801	2022-05-22	Africa	Libya	Tripoli	Public Health Reference Laboratory NCDC	Public Health Reference Laboratory NCDC	Abdulla Bashein, Omar Elahmer, Kalthom Taher, Enas Tumi, Salem Abadi, Rida Ahmed
hCoV-19/Libya/85148-12/2022	EPI_ISL_14327799	2022-05-23	Africa	Libya	Tripoli	Public Health Reference Laboratory NCDC	Public Health Reference Laboratory NCDC	Abdulla Bashein, Omar Elahmer, Kalthom Taher, Enas Tumi, Salem Abadi, Rida Ahmed
hCoV-19/Libya/86174-27/2022	EPI_ISL_14014992	2022-06-02	Africa	Libya	Tripoli	Maitiga isolation centers	Public Health Reference Laboratory NCDC	Abdulla Bashein, Omar Elahmer, Kalthom Taher, Enas Tumi, Salem Abadi, Rida Ahmed
hCoV-19/Liechtenstein/FL-Risch-20220621R12487/2022	EPI_ISL_14524554	2022-06-21	Europe	Liechtenstein		Dr. Risch Ostschweiz AG	Dr Risch Laboratory	Nadia Wohlwend, Faina Wehrli, Dominique Fabien Hilti, Sinem Kas, Martin Risch, Thomas Bodmer, Lorenz Risch
hCoV-19/Liechtenstein/FL-Risch-20220628R12527/2022	EPI_ISL_14524627	2022-06-28	Europe	Liechtenstein		Dr. Risch Ostschweiz AG	Dr Risch Laboratory	Nadia Wohlwend, Faina Wehrli, Dominique Fabien Hilti, Sinem Kas, Martin Risch, Thomas Bodmer, Lorenz Risch
hCoV-19/Liechtenstein/FL-Risch-20220714R12778/2022	EPI_ISL_14524986	2022-07-14	Europe	Liechtenstein		Dr. Risch Ostschweiz AG	Dr Risch Laboratory	Nadia Wohlwend, Faina Wehrli, Dominique Fabien Hilti, Sinem Kas, Martin Risch, Thomas Bodmer, Lorenz Risch
hCoV-19/Liechtenstein/FL-Risch-2222200565/2022	EPI_ISL_10339660	2022-01-29	Europe	Liechtenstein		Dr. Risch Ostschweiz AG	Dr Risch Laboratory	Nadia Wohlwend, Faina Wehrli, Dominique Fabien Hilti, Sinem Kas, Martin Risch, Thomas Bodmer, Lorenz Risch
hCoV-19/Liechtenstein/FL-Risch-2241300595/2022	EPI_ISL_12193796	2022-03-07	Europe	Liechtenstein		Dr. Risch Ostschweiz AG	Dr Risch Laboratory	Nadia Wohlwend, Faina Wehrli, Dominique Fabien Hilti, Sinem Kas, Martin Risch, Thomas Bodmer, Lorenz Risch
hCoV-19/Lithuania/LSMULKKGMMK37C18/2022	EPI_ISL_11349814	2022-03-01	Europe	Lithuania	Marijampoles	UAB Medicina practica laboratorija	Hospital of Lithuanian University of Health Sciences (LSMU) Kaunas Clinics	Rasa Ugenskiene, Darius Cereskevicius, Inga Nasvytiene, Zivile Zemeckiene, Rimvydas Jonikas, Kristina Aleknaviciene, Sandra Zekiene, Mantas Sarauskas, Marius Sukys, Rima Vainoriene, Astra Vitkauskiene, Renaldas Jurkevicius
hCoV-19/Lithuania/LSMULKKGMMK42C20/2022	EPI_ISL_12169536	2022-03-30	Europe	Lithuania	Alytaus apskr.	UAB Diagnostikos laboratorija	Hospital of Lithuanian University of Health Sciences (LSMU) Kaunas Clinics	Rasa Ugenskiene, Darius Cereskevicius, Inga Nasvytiene, Zivile Zemeckiene, Rimvydas Jonikas, Kristina Aleknaviciene, Sandra Zekiene, Mantas Sarauskas, Marius Sukys, Rima Vainoriene, Astra Vitkauskiene, Renaldas Jurkevicius
hCoV-19/Lithuania/LTU000_INMEDICA_1300009/2022	EPI_ISL_12862404	2022-04-30	Europe	Lithuania	Alytaus apskr	National Public Health Surveillance Laboratory	National Public Health Surveillance Laboratory	Lukas Zemaitis, Migle Gabrielaite, Jelena Razmuk, Svajune Muralyte, Ana Steponkiene, Lukas Vasionis, Danas Baksa
hCoV-19/Lithuania/LTU000_KLP_ANT_01_31_79/2022	EPI_ISL_10314397	2022-01-28	Europe	Lithuania	Klaipedos apskr	UAB Diagnostikos laboratorija	National Public Health Surveillance Laboratory	Lukas Zemaitis, Migle Gabrielaite, Jelena Razmuk, Svajune Muralyte, Ana Steponkiene, Lukas Vasionis, Danas Baksa
hCoV-19/Lithuania/LTU000_KLP_ANT_01_31_82/2022	EPI_ISL_10314445	2022-01-28	Europe	Lithuania	Klaipedos apskr	UAB Diagnostikos laboratorija	National Public Health Surveillance Laboratory	Lukas Zemaitis, Migle Gabrielaite, Jelena Razmuk, Svajune Muralyte, Ana Steponkiene, Lukas Vasionis, Danas Baksa
hCoV-19/Lithuania/LTU000_MP_EK11/2022	EPI_ISL_11066650	2022-02-24	Europe	Lithuania	Kauno	UAB Medicina practica laboratorija	National Public Health Surveillance Laboratory	Lukas Zemaitis, Migle Gabrielaite, Jelena Razmuk, Svajune Muralyte, Ana Steponkiene, Lukas Vasionis, Danas Baksa
hCoV-19/Lithuania/LTU000_RPL_307_243/2022	EPI_ISL_12862467	2022-05-01	Europe	Lithuania	Utenos apskr	National Public Health Surveillance Laboratory	National Public Health Surveillance Laboratory	Lukas Zemaitis, Migle Gabrielaite, Jelena Razmuk, Svajune Muralyte, Ana Steponkiene, Lukas Vasionis, Danas Baksa
hCoV-19/Lithuania/LTU000_VULSK_220501120287/2022	EPI_ISL_12771640	2022-05-01	Europe	Lithuania	Alytaus apskr.	Viesoji istaiga Vilniaus universiteto ligonine Santaros klinikos	National Public Health Surveillance Laboratory	Lukas Zemaitis, Migle Gabrielaite, Jelena Razmuk, Svajune Muralyte, Ana Steponkiene, Lukas Vasionis, Danas Baksa
hCoV-19/Lithuania/S22B465/2022	EPI_ISL_10763321	2022-02-17	Europe	Lithuania	Alytaus apskr.	UAB Diagnostikos laboratorija	Vilnius University Hospital Santaros Klinikos, Center of Laboratory Medicine	Monika Katenaite, Rimvydas Norvilas, Dovile Juozapaite, Ingrida Olendraite, Gytis Dudas, Daniel Naumovas, Ligita Raugaite
hCoV-19/Luxembourg/LNS0404262/2022	EPI_ISL_13666415	2022-06-11	Europe	Luxembourg		BioneXt Lab	Laboratoire national de sante, Microbiology, Microbial Genomics Platform	Anke Wienecke-Baldacchino, Eric Hugoson, Sibel Berger, Catherine Ragimbeau, Jessica Tapp, Fatu Djabi, Lise Pignon, Raoul Salmon, Virginie Jover, Elodie Solarino, Thibault Ferrandon, Tamir Abdelrahman
hCoV-19/Luxembourg/LNS0980705/2022	EPI_ISL_14758436	2022-08-03	Europe	Luxembourg		Laboratoires d'analyses medicales - KETTERTHILL	Laboratoire national de sante, Microbiology, Microbial Genomics Platform	Anke Wienecke-Baldacchino, Eric Hugoson, Ines Kozar, Sibel Berger, Jessica Tapp, Lise Pignon, Virginie Jover, Elodie Solarino, Hanna Nummer, Serge Vedy, Caroline Scheiber, Tamir Abdelrahman
hCoV-19/Luxembourg/LNS2206210/2022	EPI_ISL_13291962	2022-05-23	Europe	Luxembourg		Laboratoires Reunis	Laboratoire national de sante, Microbiology, Microbial Genomics Platform	Anke Wienecke-Baldacchino, Eric Hugoson, Sibel Berger, Catherine Ragimbeau, Jessica Tapp, Fatu Djabi, Lise Pignon, Raoul Salmon, Virginie Jover, Elodie Solarino, Bernard Weber, Tamir Abdelrahman
hCoV-19/Luxembourg/LNS3127406/2022	EPI_ISL_14147361	2022-07-14	Europe	Luxembourg		Laboratoire national de sante, Microbiology, Virology	Laboratoire national de sante, Microbiology, Microbial Genomics Platform	Anke Wienecke-Baldacchino, Eric Hugoson, Sibel Berger, Catherine Ragimbeau, Jessica Tapp, Fatu Djabi, Lise Pignon, Raoul Salmon, Virginie Jover, Elodie Solarino, Trung Nguyen Nguyen, Tamir Abdelrahman
hCoV-19/Luxembourg/LNS3167889/2022	EPI_ISL_13666479	2022-06-08	Europe	Luxembourg		BioneXt Lab	Laboratoire national de sante, Microbiology, Microbial Genomics Platform	Anke Wienecke-Baldacchino, Eric Hugoson, Sibel Berger, Catherine Ragimbeau, Jessica Tapp, Fatu Djabi, Lise Pignon, Raoul Salmon, Virginie Jover, Elodie Solarino, Thibault Ferrandon, Tamir Abdelrahman
hCoV-19/Luxembourg/LNS3518551/2022	EPI_ISL_13667452	2022-06-21	Europe	Luxembourg		Laboratoires d'analyses medicales - KETTERTHILL	Laboratoire national de sante, Microbiology, Microbial Genomics Platform	Anke Wienecke-Baldacchino, Eric Hugoson, Sibel Berger, Catherine Ragimbeau, Jessica Tapp, Fatu Djabi, Lise Pignon, Raoul Salmon, Virginie Jover, Elodie Solarino, Serge Vedy, Caroline Scheiber, Tamir Abdelrahman
hCoV-19/Luxembourg/LNS3611197/2022	EPI_ISL_12448534	2022-04-04	Europe	Luxembourg		Laboratoires d'analyses medicales - KETTERTHILL	Laboratoire national de sante, Microbiology, Microbial Genomics Platform	Anke Wienecke-Baldacchino, Eric Hugoson, Sibel Berger, Catherine Ragimbeau, Jessica Tapp, Fatu Djabi, Lise Pignon, Raoul Salmon, Virginie Jover, Elodie Solarino, Serge Vedy, Caroline Scheiber, Tamir Abdelrahman
hCoV-19/Luxembourg/LNS4390072/2022	EPI_ISL_13968665	2022-07-05	Europe	Luxembourg		BioneXt Lab	Laboratoire national de sante, Microbiology, Microbial Genomics Platform	Anke Wienecke-Baldacchino, Eric Hugoson, Sibel Berger, Catherine Ragimbeau, Jessica Tapp, Fatu Djabi, Lise Pignon, Raoul Salmon, Virginie Jover, Elodie Solarino, Thibault Ferrandon, Tamir Abdelrahman
hCoV-19/Luxembourg/LNS6805479/2022	EPI_ISL_12453297	2022-03-22	Europe	Luxembourg		Laboratoire national de sante, Microbiology, Virology	Laboratoire national de sante, Microbiology, Microbial Genomics Platform	Anke Wienecke-Baldacchino, Eric Hugoson, Sibel Berger, Catherine Ragimbeau, Jessica Tapp, Fatu Djabi, Lise Pignon, Raoul Salmon, Virginie Jover, Elodie Solarino, Trung Nguyen Nguyen, Tamir Abdelrahman
hCoV-19/Luxembourg/LNS6980638/2022	EPI_ISL_13292250	2022-06-03	Europe	Luxembourg		Laboratoires d'analyses medicales - KETTERTHILL	Laboratoire national de sante, Microbiology, Microbial Genomics Platform	Anke Wienecke-Baldacchino, Eric Hugoson, Sibel Berger, Catherine Ragimbeau, Jessica Tapp, Fatu Djabi, Lise Pignon, Raoul Salmon, Virginie Jover, Elodie Solarino, Serge Vedy, Caroline Scheiber, Tamir Abdelrahman
hCoV-19/Luxembourg/LNS8348965/2022	EPI_ISL_14759733	2022-08-16	Europe	Luxembourg		Laboratoires Reunis	Laboratoire national de sante, Microbiology, Microbial Genomics Platform	Anke Wienecke-Baldacchino, Eric Hugoson, Ines Kozar, Sibel Berger, Jessica Tapp, Lise Pignon, Virginie Jover, Elodie Solarino, Hanna Nummer, Bernard Weber, Tamir Abdelrahman
hCoV-19/Luxembourg/LNS8535681/2022	EPI_ISL_12451760	2022-03-07	Europe	Luxembourg		Hospital Center Luxembourg	Laboratoire national de sante, Microbiology, Microbial Genomics Platform	Anke Wienecke-Baldacchino, Eric Hugoson, Sibel Berger, Catherine Ragimbeau, Jessica Tapp, Fatu Djabi, Lise Pignon, Raoul Salmon, Virginie Jover, Elodie Solarino, Michel Kohnen, Jean-Hugues Francois, Tamir Abdelrahman
hCoV-19/Luxembourg/LNS8626388/2022	EPI_ISL_15078327	2022-09-05	Europe	Luxembourg		BioneXt Lab	Laboratoire national de sante, Microbiology, Microbial Genomics Platform	Anke Wienecke-Baldacchino, Eric Hugoson, Ines Kozar, Sibel Berger, Jessica Tapp, Lise Pignon, Virginie Jover, Elodie Solarino, Hanna Nummer, Thibault Ferrandon, Tamir Abdelrahman
hCoV-19/Malawi/CERI-KRISP-K044972/2022	EPI_ISL_13986514	2022-02-22	Africa	Malawi	Blantyre	Barc Bio Banking Repository	CERI, Centre for Epidemic Response and Innovation, Stellenbosch University and KRISP, KZN Research Innovation and Sequencing Platform, UKZN.	Maponga T, Wilson S, Claassen M, Stander T, van Zyl G, Preiser W, Giandhari J, Pillay S, Naidoo Y, Sankon TJ, Maharaj A, Anyaneji UJ, Moir M, Van Wyk S, San JE, Tshiabuila D, Tegally H, Wilkinson E, de Oliveira T
hCoV-19/Malawi/MLW-00512/2022	EPI_ISL_11246817	2022-01-31	Africa	Malawi	Southern	Malawi Liverpool Wellcome Trust Clinical Research Program	Malawi Liverpool Wellcome Trust Clinical Research Program	Catherine Anscombe, Philip Ashton, Mavis Menyere, Belson Kutambe, Nicholas Feasey, Ben Morton, Sam Lissauer, Kondwani Jambo
hCoV-19/Malawi/NHRL-0434/2022	EPI_ISL_15123873	2022-05-30	Africa	Malawi	Southern Region	Queen Elizabeth Central Hospital	National HIV Reference Laboratory, Ministry of Health, Public Health Institute of Malawi	Chilima BZ, Mvula BD, Bangoh JB, Chiwaula MJ, Bighignoli B, Malolo I, Chitenje M, Chabuka LB, Panja L, Mzumara TE, Dzinza N, Kusakala G, Hara G, Bitilinyu JB, Chanache W, Mdakala A, Meya J, Mwangomba W,
hCoV-19/Malaysia/C19UMB1248/2022	EPI_ISL_10942290	2022-01-16	Asia	Malaysia	Johor	PKD TANGKAK	UKM Medical Molecular Biology Institute (UMBI)	Rahman Jamal, Nur Alyaa Afifah Md Shahri, Mira Farzana Mohamad Mokhtar, Muhiddin Ishak, Ryia Illani Mohd Yunos, Siti Nur Hasanah Mohd Yusuf, Khairun Nur Abd Ghafar, Zahirrah Begam Mohamed Rasheed, Nurul Syakima Ab Mutalib, Nor Azila Muhammad Azami
hCoV-19/Malaysia/C19UMB2103/2022	EPI_ISL_13622752	2022-05-20	Asia	Malaysia	Johor	MKAJB	UKM Medical Molecular Biology Institute (UMBI)	Rahman Jamal, Nur Alyaa Afifah Md Shahri, Mira Farzana Mohamad Mokhtar, Muhiddin Ishak, Ryia Illani Mohd Yunos, Siti Nur Hasanah Mohd Yusuf, Khairun Nur Abd Ghafar, Zahirrah Begam Mohamed Rasheed, Nurul Syakima Ab Mutalib, Nor Azila Muhammad Azami
hCoV-19/Malaysia/IMR_CV04654/2022	EPI_ISL_13871631	2022-06-10	Asia	Malaysia	Johor	Sultanah Aminah Hospital	Institute for Medical Research, Infectious Disease Research Centre, National Institutes of Health, Ministry of Health Malaysia	Suppiah J, Kamel K, Azizan MA, Ramly N, Robert F, Anasir MI, Ahmad Fazilah NA, Ahmad FA, Norhisham SN, Mohamad Sukri MZ, Rosli NR, Jamaluddin MS, G. Adypatti NM, Thayan R
hCoV-19/Malaysia/IMR_CV04905/2022	EPI_ISL_14368257	2022-07-14	Asia	Malaysia	Johor	SULTANAH AMINAH HOSPITAL	Institute for Medical Research, Infectious Disease Research Centre, National Institutes of Health, Ministry of Health Malaysia	Kamel K, Suppiah J, Azizan MA, Ramly N, Robert F, Anasir MI, Ahmad Fazilah NA, Ahmad FA, Norhisham SN, Mohamad Sukri MZ, Rosli NR, Thayan R
hCoV-19/Malaysia/IMR_OS4145/2022	EPI_ISL_15047248	2022-07-16	Asia	Malaysia	Selangor	Kuala Lumpur International Airport	Institute for Medical Research, Infectious Disease Research Centre, National Institutes of Health, Ministry of Health Malaysia	Kalyanasundram J, MatRahim N, Suib FA, Kamel K, Suppiah J, Anasir MI, Jamaluddin MS, G.Adypatti NM, Nawi MH, Thayan R
hCoV-19/Malaysia/IMR_OS4255/2022	EPI_ISL_14977026	2022-07-21	Asia	Malaysia	Selangor	Institute for Medical Research, Infectious Disease Research Centre, National Institutes of Health, Ministry of Health Malaysia	Institute for Medical Research, Infectious Disease Research Centre, National Institutes of Health, Ministry of Health Malaysia	Kalyanasundram J, MatRahim N, Suib FA, Kamel K, Suppiah J, Anasir MI, Jamaluddin MS, G.Adypatti NM, Nawi MH, Thayan R
hCoV-19/Malaysia/IMR_OS5346/2022	EPI_ISL_15166422	2022-08-03	Asia	Malaysia	Selangor	Kuala Lumpur International Airport	Institute for Medical Research, Infectious Disease Research Centre, National Institutes of Health, Ministry of Health Malaysia	Kalyanasundram J, MatRahim N, Suib FA, Kamel K, Suppiah J, Anasir MI, Jamaluddin MS, G.Adypatti NM, Nawi MH, Thayan R
hCoV-19/Malaysia/IMR_OS6218/2022	EPI_ISL_15502781	2022-06-16	Asia	Malaysia	Selangor	Institute for Medical Research, Infectious Disease Research Centre, National Institutes of Health, Ministry of Health Malaysia	Institute for Medical Research, Infectious Disease Research Centre, National Institutes of Health, Ministry of Health Malaysia	Kalyanasundram J, MatRahim N, Suib FA, Kamel K, Suppiah J, Anasir MI, Jamaluddin MS, G.Adypatti NM, Nawi MH, Thayan R
hCoV-19/Malaysia/UNIMAS-B17437/2022	EPI_ISL_12510425	2022-03-30	Asia	Malaysia	Sarawak	Borneo Medical Centre (Kuching)	Institute of Health and Community Medicine	Chan Chia Jui, David Perera, Ooi Mong How, Wong Jyn Shan
hCoV-19/Malaysia/UPM02557N/2022	EPI_ISL_13026079	2022-03-27	Asia	Malaysia	Johor	Neogenix Laboratoire Sdn Bhd	Universiti Putra Malaysia (UPM)	Choo Yee Yu, Sie Yeng Wong, Nancy Woan Charn Liew, Su Mei Yew, Chee Sian Kuan, Syafinaz Amin-Nordin, Narcisse Joseph, Zunita Zakaria, Nurulfiza Mat Isa, Hui Yee Chee
hCoV-19/Maldives/MAV110958/2022	EPI_ISL_9528136	2022-01-18	Asia	Maldives	ADh. Mahibadhoo	Indira Gandhi Memorial Hospital	Indira Gandhi Memorial Hospital	D. Fathmath Nazla Rafeeq, Dr. Ibrahim Afzal, Ms. Aishath Shuhudha, Ms. Aminath Shazleena Abdul Rahman, Ms. Soafy Mohamed, Mr. Ibrahim Nishan Ahmed
hCoV-19/Maldives/MAV112248/2022	EPI_ISL_9528127	2022-01-18	Asia	Maldives	TH. Vilufushi	Indira Gandhi Memorial Hospital	Indira Gandhi Memorial Hospital	D. Fathmath Nazla Rafeeq, Dr. Ibrahim Afzal, Ms. Aishath Shuhudha, Ms. Aminath Shazleena Abdul Rahman, Ms. Soafy Mohamed, Mr. Ibrahim Nishan Ahmed
hCoV-19/Maldives/MAV123146/2022	EPI_ISL_9738887	2022-01-22	Asia	Maldives	GDh. Madaveli	Maldives Police Services Lab	Maldives Police Services Lab	D. Fathmath Nazla Rafeeq, Dr. Ibrahim Afzal, Ms. Aishath Shuhudha, Ms. Aminath Shazleena Abdul Rahman, Ms. Soafy Mohamed, Mr. Ibrahim Nishan Ahmed
hCoV-19/Maldives/MAV164705/2022	EPI_ISL_10639112	2022-02-12	Asia	Maldives	L. Maabaidhoo	Indira Gandhi Memorial Hospital	Indira Gandhi Memorial Hospital	D. Fathmath Nazla Rafeeq, Dr. Ibrahim Afzal, Ms. Aishath Shuhudha, Ms. Aminath Shazleena Abdul Rahman, Ms. Soafy Mohamed, Mr. Ibrahim Nishan Ahmed
hCoV-19/Maldives/MAV169518/2022	EPI_ISL_10994859	2022-02-18	Asia	Maldives	GA. Dhaandhoo	Indira Gandhi Memorial Hospital	Indira Gandhi Memorial Hospital	D. Fathmath Nazla Rafeeq, Dr. Ibrahim Afzal, Ms. Aishath Shuhudha, Ms. Aminath Shazleena Abdul Rahman, Ms. Soafy Mohamed, Mr. Ibrahim Nishan Ahmed
hCoV-19/Maldives/MAV185522/2022	EPI_ISL_12635701	2022-03-16	Asia	Maldives	K. Male'	Indira Gandhi Memorial Hospital	Indira Gandhi Memorial Hospital	D. Fathmath Nazla Rafeeq, Ms. Aishath Shuhudha, Ms. Aminath Shazleena Abdul Rahman, Ms. Soafy Mohamed, Mr. Ibrahim Nishan Ahmed
hCoV-19/Maldives/MAV187723/2022	EPI_ISL_12635675	2022-03-22	Asia	Maldives	DH. Maaenboodhoo	Indira Gandhi Memorial Hospital	Indira Gandhi Memorial Hospital	D. Fathmath Nazla Rafeeq, Ms. Aishath Shuhudha, Ms. Aminath Shazleena Abdul Rahman, Ms. Soafy Mohamed, Mr. Ibrahim Nishan Ahmed
hCoV-19/Maldives/MAV192025/2022	EPI_ISL_12635663	2022-04-27	Asia	Maldives	ADh. Mahibadhoo	Indira Gandhi Memorial Hospital	Indira Gandhi Memorial Hospital	D. Fathmath Nazla Rafeeq, Ms. Aishath Shuhudha, Ms. Aminath Shazleena Abdul Rahman, Ms. Soafy Mohamed, Mr. Ibrahim Nishan Ahmed
hCoV-19/MarshallIslands/MH-H2210052/2022	EPI_ISL_12695069	2022-04-15	Oceania	Marshall Islands		Ebeye Department of Health Services	State Laboratories Division, Hawaii State Department of Health	Pamela O'Brien, Drew Kuwazaki, Ayana Garnet, Samantha Cotter, Cheyenne Barela, Cheryl-lynn Daquip, Mark Nagata, Samantha Sruba, Jeffrey Au, Briana Ofilas, Remedios Gose, Daniel Strange, Edward Desmond
hCoV-19/Martinique/ChuMar-2207004048/2022	EPI_ISL_15778190	2022-07-04	North America	Martinique		Centre Hospitalier Universitaire (CHU) Martinique	Centre Hospitalier Universitaire (CHU) Martinique	Georges Dos Santos, Laurence Fagour, Anne Dubremetz, Rafaelle Theodose
hCoV-19/Martinique/IPP23768/2022	EPI_ISL_11997284	2022-03-20	North America	Martinique	Fort-de-France	Outre Mer	National Reference Center for Viruses of Respiratory Infections, Institut Pasteur, Paris	Marion Barbet, Sylvie Behillil, Méline Bizard, Angela Brisebarre, Camille Capel, Vincent Enouf, Louise Lefrançois, Frédéric Lemoine, Christophe Malabat, Corinne Maufrais, Slim El Khiari, Julien Fumey, Etienne Simon-Lorière, Maud Vanpeene, Sylvie Van der Werf, Laurence FAGOUR
hCoV-19/Martinique/IPP32538/2022	EPI_ISL_12740695	2022-04-25	North America	Martinique	Fort-de-France	Outre Mer - Laboratoire Bio Santé	National Reference Center for Viruses of Respiratory Infections, Institut Pasteur, Paris	Marion Barbet, Sylvie Behillil, Méline Bizard, Angela Brisebarre, Camille Capel, Vincent Enouf, Louise Lefrançois, Frédéric Lemoine, Christophe Malabat, Corinne Maufrais, Slim El Khiari, Julien Fumey, Etienne Simon-Lorière, Maud Vanpeene, Sylvie Van der Werf, Marie-Hélène GLAUDON LOUVEAU DE LA GUIGNERAYE
hCoV-19/Martinique/IPP37079/2022	EPI_ISL_13283344	2022-05-23	North America	Martinique	Fort-de-France	Labo Analyses Med	National Reference Center for Viruses of Respiratory Infections, Institut Pasteur, Paris	Marion Barbet, Méline Bizard, Angela Brisebarre, Camille Capel, Vincent Enouf, Louise Lefrançois, Frédéric Lemoine, Christophe Malabat, Corinne Maufrais, Slim El Khiari, Julien Fumey, Etienne Simon-Lorière, Maud Vanpeene, Sylvie Van der Werf, Marie-Hélène GLAUDON LOUVEAU DE LA GUIGNERAYE
hCoV-19/Martinique/IPP39254/2022	EPI_ISL_13407108	2022-06-07	North America	Martinique	Fort-de-France	Labo Analyses Med	Institut Pasteur	Marion Barbet, Sylvie Behillil, Méline Bizard, Angela Brisebarre, Camille Capel, Vincent Enouf, Louise Lefrançois, Frédéric Lemoine, Christophe Malabat, Corinne Maufrais, Slim El Khiari, Julien Fumey, Etienne Simon-Lorière, Maud Vanpeene, Sylvie Van der Werf, Marie-Hélène GLAUDON LOUVEAU DE LA GUIGNERAYE
hCoV-19/Mauritanie/401094/2022	EPI_ISL_14195952	2022-05-12	Africa	Mauritania	ASS	INRSP-Mauritania	INRSP-Mauritania	Sidi mohamed Ahmed, Jemila Deida, adelkader eljeylai, Ahmed Bar, Sidi Mohamed Laghdaf
hCoV-19/Mauritius/18255/2022	EPI_ISL_12352277	2022-03-10	Africa	Mauritius		Central Health Laboratory , Ministry of Health and Wellness	Central Health Laboratory , Ministry of Health and Wellness	Ramuth M, Ubheeram A, Janoo N, Mathur H, Sujeewon C, Bahadoor BS, Sonoo J
hCoV-19/Mauritius/5509/2022	EPI_ISL_10626147	2022-01-25	Africa	Mauritius		Central Health Laboratory , Ministry of Health and Wellness	Central Health Laboratory , Ministry of Health and Wellness	Ramuth M, Ubheeram A,Janoo N ,Mathur H, Sujeewon C, Bahadoor BS, Sonoo J
hCoV-19/Mauritius/7765/2022	EPI_ISL_10635647	2022-02-05	Africa	Mauritius		Central Health Laboratory(Virology Dept) , Ministry of Health and Wellness	Central Health Laboratory(Virology Dept) , Ministry of Health and Wellness	Ramuth M, Ubheeram A,Janoo N ,Mathur H, Sujeewon C, Bahadoor BS, Sonoo J
hCoV-19/Mauritius/CERI-KRISP-K036248/2022	EPI_ISL_10861044	2022-01-28	Africa	Mauritius	Black River	Victoria Hospital, Candos,Vacoas Road, Quatre Bornes, Mauritius	CERI, Centre for Epidemic Response and Innovation, Stellenbosch University and KRISP, KZN Research Innovation and Sequencing Platform, UKZN.	Manraj SS, Sonoo J, Bahadoor BS,Ubheeram A, Francois A, Jannoo N,Bacorisen A, Ramuth M, Giandhari J, Pillay S, Naidoo Y, Naicker D, Maharaj A, Anyaneji UJ,Sanko TJ, Moir M, Van Wyk S, San JE, Tshiabuila D, Tegally H, Wilkinson E, de Oliveira T
hCoV-19/Mauritius/CERI-KRISP-K037768/2022	EPI_ISL_11621008	2022-02-19	Africa	Mauritius	Moka	Victoria Hospital	CERI, Centre for Epidemic Response and Innovation, Stellenbosch University and KRISP, KZN Research Innovation and Sequencing Platform, UKZN.	Manraj SS, Sonoo J, Bahadoor BS,Ubheeram A, Francois A, Jannoo N,Bacorisen A, Ramuth M, Giandhari J, Pillay S, Naidoo Y, Naicker D, Maharaj A, Anyaneji UJ, Moir M, Van Wyk S, San JE, Tshiabuila D, Tegally H, Wilkinson E, de Oliveira T
hCoV-19/Mauritius/CERI-KRISP-K042697/2022	EPI_ISL_12952752	2022-04-21	Africa	Mauritius	Pamplemousses	Central Health Laboratory , Victoria Hospital, Ministry of Health and Wellness, Mauritius	CERI, Centre for Epidemic Response and Innovation, Stellenbosch University and KRISP, KZN Research Innovation and Sequencing Platform, UKZN.	Sonoo J, Issack M, Bahadoor BS, Ramuth M, Ubheeram A, Jannoo N, Mathur H, Giandhari J, Pillay S, Naidoo Y, Maharaj A, Anyaneji UJ, Sanko TJ, Moir M, Van Wyk S, San JE, Tshiabuila D, Tegally H, Wilkinson E, de Oliveira T
hCoV-19/Mauritius/CERI-KRISP-K043635/2022	EPI_ISL_13341530	2022-05-14	Africa	Mauritius	Flacq	Central Health Laboratory , Victoria Hospital, Ministry of Health and Wellness, Mauritius	CERI, Centre for Epidemic Response and Innovation, Stellenbosch University and KRISP, KZN Research Innovation and Sequencing Platform, UKZN.	Sonoo J, Issack M, Bahadoor BS, Ramuth M, Ubheeram A, Jannoo N, Mathur H, Giandhari J, Pillay S, Naidoo Y, Maharaj A, Anyaneji UJ, Sanko TJ, Moir M, Van Wyk S, San JE, Tshiabuila D, Tegally H, Wilkinson E, de Oliveira T
hCoV-19/Mauritius/CERI-KRISP-K044309/2022	EPI_ISL_14460239	2022-06-01	Africa	Mauritius	Grand port	Central Health Laboratory , Victoria Hospital, Ministry of Health and Wellness, Mauritius	CERI, Centre for Epidemic Response and Innovation, Stellenbosch University and KRISP, KZN Research Innovation and Sequencing Platform, UKZN.	Sonoo J, Issack M, Bahadoor BS, Ramuth M, Ubheeram A, Jannoo N, Mathur H, Giandhari J, Pillay S, Naidoo Y, Maharaj A, Anyaneji UJ, Sanko TJ, Moir M, Van Wyk S, San JE, Tshiabuila D, Tegally H, Wilkinson E, de Oliveira T
hCoV-19/Mauritius/CERI-KRISP-K046746/2022	EPI_ISL_15195196	2022-08-11	Africa	Mauritius	Pamplemousses	Central Health Laboratory , Victoria Hospital, Ministry of Health and Wellness, Mauritius	CERI, Centre for Epidemic Response and Innvoation, Stellenbosch University and KRISP, KZN Research Innovation and Sequencing Platform, UKZN.	Sonoo J, Issack M, Bahadoor BS, Ramuth M, Ubheeram A, Jannoo N, Mathur H, Giandhari J, Pillay S, Naidoo Y, Sanko TJ Maharaj A, Anyaneji UJ, Moir M, Van Wyk S, San JE, Tshiabuila D, Tegally H, Wilkinson E, de Oliveira T
hCoV-19/Mauritius/ILRI_COVM03417/2022	EPI_ISL_13101749	2022-02-17	Africa	Mauritius		Central Health Laboratory (Virology Dept), Ministry of Health and Wellness	International Livestock Research Institute	Samuel O. Oyola, Daniel Ouso, Gilbert Kibet, Shebbar Osiany, Edward Kiritu, Paul Dobi, Collins Muli, Ramuth M., Ubheeram A., Jannoo N., Mathur H., Sujeewon C., Bahadoor B.S., Sonoo J., Patrick Amoth, Vishvanath Nene, Sonal P. Henson, Edward O. Abworo
hCoV-19/Mauritius/ILRI_COVM03759/2022	EPI_ISL_13696753	2022-05-25	Africa	Mauritius	Riviere du rempart	International Livestock Research Institute	Central Health Laboratory (Virology Dept), Ministry of Health and Wellness	Samuel O. Oyola, Gilbert Kibet, Daniel Ouso, Shebbar Osiany, Edward Kiritu, Paul Dobi, Collins Muli, Ramuth M., Ubheeram A., Jannoo N., Mathur H., Sujeewon C., Bahadoor B.S., Sonoo J., Patrick Amoth, Vishvanath Nene, Bernard Mware, Edward O. Abworo
hCoV-19/Mauritius/ILRI_COVM04190/2022	EPI_ISL_15059626	2022-07-22	Africa	Mauritius	Riviere du rempart	International Livestock Research Institute	International Livestock Research Institute	Samuel O. Oyola, Gilbert Kibet, Shebbar Osiany, Edward Kiritu, Paul Dobi, Collins Muli, Ramuth M., Ubheeram A., Jannoo N., Mathur H., Sujeewon C., Bahadoor B.S., Sonoo J., Patrick Amoth, Vishvanath Nene, Bernard Mware, Edward O. Abworo
hCoV-19/Mauritius/ILRI_M04710/2022	EPI_ISL_15961505	2022-09-09	Africa	Mauritius	Black River	Central Health Laboratory (Virology Dept), Ministry of Health and Wellness	International Livestock Research Institute	Samuel O. Oyola, Gilbert Kibet, Kennedy Mwangi, Shebbar Osiany, Edward Kiritu, Paul Dobi, Collins Muli, Ramuth M., Ubheeram A., Jannoo N., Mathur H., Sujeewon C., Bahadoor B.S., Sonoo J., Patrick Amoth, Vishvanath Nene, Bernard Mware, Edward O. Abworo
hCoV-19/Mauritius/ILRI_M04713/2022	EPI_ISL_15961508	2022-09-09	Africa	Mauritius	Moka	Central Health Laboratory (Virology Dept), Ministry of Health and Wellness	International Livestock Research Institute	Samuel O. Oyola, Gilbert Kibet, Kennedy Mwangi, Shebbar Osiany, Edward Kiritu, Paul Dobi, Collins Muli, Ramuth M., Ubheeram A., Jannoo N., Mathur H., Sujeewon C., Bahadoor B.S., Sonoo J., Patrick Amoth, Vishvanath Nene, Bernard Mware, Edward O. Abworo
hCoV-19/Mauritius/ILRI-M04578/2022	EPI_ISL_15601952	2022-08-24	Africa	Mauritius	Port-louis	International Livestock Research Institute	International Livestock Research Institute	Samuel O. Oyola, Gilbert Kibet, Shebbar Osiany, Edward Kiritu, Paul Dobi, Collins Muli, Ramuth M., Ubheeram A., Jannoo N., Mathur H., Sujeewon C., Bahadoor B.S., Sonoo J., Patrick Amoth, Vishvanath Nene, Bernard Mware, Edward O. Abworo
hCoV-19/Mauritius/N37812/2022	EPI_ISL_12954651	2022-02-23	Africa	Mauritius		CENTRAL HEALTH LABORATORY	National Institute for Communicable Diseases of the National Health Laboratory Service	Amoako DG, Everatt J, Kekana D, Scheepers C, Mohale T, Ntuli N, Mahlangu B, Mnguni A, Ismail A, Bhiman JN, Wolter N
hCoV-19/Mauritius/N39693/2022	EPI_ISL_12954971	2022-03-15	Africa	Mauritius		CENTRAL HEALTH LABORATORY	National Institute for Communicable Diseases of the National Health Laboratory Service	Amoako DG, Everatt J, Kekana D, Scheepers C, Mohale T, Ntuli N, Mahlangu B, Mnguni A, Ismail A, Bhiman JN, Wolter N
hCoV-19/Mauritius/N43384/2022	EPI_ISL_14513702	2022-04-09	Africa	Mauritius		CENTRAL HEALTH LABORATORY	National Institute for Communicable Diseases of the National Health Laboratory Service	Magalutcheemee R, Amoako DG, Everatt J, Kekana D, Scheepers C, Mohale T, Ntuli N, Mahlangu B, Mnguni A, Ismail A, Bhiman JN, Wolter N
hCoV-19/Mayotte/HCL722002167601/2022	EPI_ISL_12310669	2022-03-29	Africa	Mayotte		CENTRE HOSPITALIER DE MAYOTTE	CNR Virus des Infections Respiratoires - France SUD	Antonin Bal, Bruno Simon, Theophile Boyer, Gregory Destras, Gwendolyne Burfin, Hadrien Regue, Quentin Semanas, Martine Valette, Bruno Lina, Laurence Josset
hCoV-19/Mayotte/HCL722002168001/2022	EPI_ISL_12263214	2022-04-04	Africa	Mayotte		CENTRE HOSPITALIER DE MAYOTTE	CNR Virus des Infections Respiratoires - France SUD	Antonin Bal, Bruno Simon, Theophile Boyer, Gregory Destras, Gwendolyne Burfin, Hadrien Regue, Quentin Semanas, Martine Valette, Bruno Lina, Laurence Josset
hCoV-19/Mayotte/HCL722003465301/2022	EPI_ISL_13879517	2022-06-23	Africa	Mayotte		CENTRE HOSPITALIER DE MAYOTTE	CNR Virus des Infections Respiratoires - France SUD	Antonin Bal, Bruno Simon, Theophile Boyer, Gregory Destras, Gwendolyne Burfin, Hadrien Regue, Quentin Semanas, Martine Valette, Bruno Lina, Laurence Josset
hCoV-19/Mexico/AGU-LESP-17862-S35/2022	EPI_ISL_16764182	2022-05-13	North America	Mexico	Aguascalientes	Modulo fijo LESP	Laboratorio Estatal de Salud Pública (LESP) Aguascalientes Instituto de Salud del Estado de Aguascalientes (ISSEA)	Miriam Lozano-Gamboa, David E. Tachiquin-Gutierrez, Brian Muñoz-Gomez, Magally Tristan-Leon, Anastacio Palacios-Marmolejo, David Hernandez-Wancho, Sabel Hernandez-Zavala.
hCoV-19/Mexico/CMX_LANGEBIO_IMSS_8874/2022	EPI_ISL_13802101	2022-06-08	North America	Mexico	Mexico City	Laboratorio Central de Epidemiologia (LCE)	Unidad de Genomica Avanzada	Consorcio Mexicano de Vigilancia Genomica (CoViGen-Mex). Authors (in alphabetical order): Julio Elias Alvarado-Yaah, Carlos F. Arias, Santiago Avila-Rios, Victor Hugo Borja-Aburto, Celia Boukadida, Juan Bautista Chale-Dzul, Jose Antonio Enciso-Moreno, Gloria Elena Espinoza-Ayala, Fernando Fontove-Herrera, Concepcion Grajales-Muniz, Ricardo Grande, Alfredo Herrera-Estrella, Carla Ivon Herrera-Naje…
hCoV-19/Mexico/CMX_UNAM_1723/2022	EPI_ISL_18184138	2022-04-21	North America	Mexico	Mexico City	Universidad Nacional Autónoma de México, Genetica del Desarrollo y Fisiologia Molecular, Instituto de Biotecnologia	Universidad Nacional Autónoma de México, Genetica del Desarrollo y Fisiologia Molecular, Instituto de Biotecnologia	Taboada, B., Zarate, S., Garcia-Lopez, R., Munoz-Medina, J.E., Gomez-Gil, B., Herrera-Estrella, A., Sanchez-Flores, A., Salas-Lais, A.G., Roche, B., Martinez-Morales, G., Dominguez Zarate, H., Duque Molina, C., Aviles Hernandez, R., Lopez, S., Arias, C.F., Alvarado-Yaah, J.E., Arias, C.F., Becerril-Vargas, E., Cabrera-Gaytan, D.A., Corona Armenta, G., Chaidez-Quiroz, C., Dominguez-Zarate, H., Enc…
hCoV-19/Mexico/CMX-INER-IBT-1708/2022	EPI_ISL_12377651	2022-03-29	North America	Mexico	Mexico City	Instituto Nacional de Enfermedades Respiratorias (INER)	Laboratorio de Biología Molecular de Enfermedades Emergentes y EPOC, Instituto Nacional de Enfermedades Respiratorias (INER)	Consorcio Mexicano de Vigilancia Genómica (CoViGen-Mex). Authors (in alphabetical order): Julio Elias Alvarado-Yaah, Carlos F. Arias, Santiago Ávila-Ríos, Eduardo Becerril-Vargas, Víctor Hugo Borja-Aburto, Celia Boukadida, Cristóbal Cháidez-Quiróz, Juan Bautista Chale-Dzul, Gabriel Chavira-Trujillo, Ricardo Ciria Merce, Andreu Comas-García, Célida Duque Molina, Julissa Enciso-Ibarra, José Antonio…
hCoV-19/Mexico/CMX-INMEGEN-53-264/2022	EPI_ISL_9337798	2022-01-17	North America	Mexico	Mexico City	Instituto Nacional de Medicina Genomica	Instituto Nacional de Medicina Genomica	Cedro-Tanda A, Escobar-Arrazola MA, Ramirez-Vega O, Garnica-Lopez Dora, Rangel-DeLeon D, Yair Alfaro-Mora, Hidalgo-Miranda A, Mendoza-Vargas A, Reyes-Grajeda JP, Herrera-Montalvo LA.
hCoV-19/Mexico/CMX-UNAM-1_7064/2022	EPI_ISL_16871908	2022-03-30	North America	Mexico	Mexico City	Universidad Nacional Autonoma de Mexico - Genetica del Desarrollo y Fisiologia Molecular - Instituto de Biotecnologia	Universidad Nacional Autonoma de Mexico - Genetica del Desarrollo y Fisiologia Molecular - Instituto de Biotecnologia	Zarate, S., Taboada, B., Rosales-Rivera, M., Garcia-Lopez, R., Munoz-Medina, J.E., Sanchez-Flores, A., Herrera-Estrella, A., Gomez-Gil, B., Selem-Mojica, N., Salas-Lais, A.G., Vazquez-Perez, J.A., Cabrera-Gaytan, D.A., Fernandes-Matano, L., Uribe-Noguez, L.A., Chale-Dzul, J.B., Maldonado Meza, B.I., Mejia-Nepomuceno, F., Perez-Padilla, R., Gutierrez-Rios, R.M., Loza, A., Roche, B., Lopez, S., Ari…
hCoV-19/Mexico/COL_LANGEBIO_IMSS_9783/2022	EPI_ISL_14254038	2022-07-09	North America	Mexico	Colima	Centro de Investigacion Biomedica de Occidente (CIBO)	Unidad de Genomica Avanzada	Consorcio Mexicano de Vigilancia Genomica (CoViGen-Mex). Authors (in alphabetical order): Julio Elias Alvarado-Yaah, Carlos F. Arias, Santiago Avila-Rios, Victor Hugo Borja-Aburto, Celia Boukadida, Juan Bautista Chale-Dzul, Jose Antonio Enciso-Moreno, Gloria Elena Espinoza-Ayala, Fernando Fontove-Herrera, Concepcion Grajales-Muniz, Ricardo Grande, Alfredo Herrera-Estrella, Carla Ivon Herrera-Naje…
hCoV-19/Mexico/MEX_UNAM_9139/2022	EPI_ISL_18184195	2022-06-21	North America	Mexico	State of Mexico	Universidad Nacional Autónoma de México, Genetica del Desarrollo y Fisiologia Molecular, Instituto de Biotecnologia	Universidad Nacional Autónoma de México, Genetica del Desarrollo y Fisiologia Molecular, Instituto de Biotecnologia	Taboada, B., Zarate, S., Garcia-Lopez, R., Munoz-Medina, J.E., Gomez-Gil, B., Herrera-Estrella, A., Sanchez-Flores, A., Salas-Lais, A.G., Roche, B., Martinez-Morales, G., Dominguez Zarate, H., Duque Molina, C., Aviles Hernandez, R., Lopez, S., Arias, C.F., Alvarado-Yaah, J.E., Arias, C.F., Becerril-Vargas, E., Cabrera-Gaytan, D.A., Corona Armenta, G., Chaidez-Quiroz, C., Dominguez-Zarate, H., Enc…
hCoV-19/Mexico/NLE-LESPNL-007351/2022	EPI_ISL_15735827	2022-06-15	North America	Mexico	Nuevo Leon	Laboratorio Estatal de Salud Publica de Nuevo Leon	Laboratorio Estatal de Salud Publica de Nuevo Leon	Eduardo Isaac de la Rosa-Moreno, Edwin Antonio Reyes-Olvera, Else del Carmen Garcia-Garcia, Idamar Coré Barroso-Servin, Karla Beatriz Fernandez-Cano
hCoV-19/Mexico/QUE-INMEGEN-74-187/2022	EPI_ISL_13262696	2022-05-29	North America	Mexico	Queretaro	SALUD DIGNA	Instituto Nacional de Medicina Genomica	Cedro-Tanda A, Escobar-Arrazola MA, Ramirez-Vega O, Garnica-Lopez Dora, Abraham Campos-Romero, Moreno-Camacho José Luis, Rodriguez-Gallegos Jorge, Luna-Ruiz Marco, Rangel-DeLeon D, Yair Alfaro-Mora, Garcia-Garcia FE, Sanchez-Xochipa S, Hidalgo-Miranda A, Mendoza-Vargas A, Reyes-Grajeda JP, Herrera-Montalvo LA.
hCoV-19/Mexico/ROO_IBT_IMSS_6781/2022	EPI_ISL_11826176	2022-03-04	North America	Mexico	Quintana Roo	Unidad de Investigación Médica de Yucatán (UIMY)	Instituto de Biotecnología de la UNAM	Consorcio Mexicano de Vigilancia Genómica (CoViGen-Mex). Authors (in alphabetical order): Julio Elias Alvarado-Yaah, Carlos F. Arias, Santiago Ávila-Ríos, Eduardo Becerril-Vargas, Víctor Hugo Borja-Aburto, Celia Boukadida, Cristóbal Cháidez-Quiróz, Juan Bautista Chale-Dzul, Ricardo Ciria Merce, Andreu Comas-García, Célida Duque Molina, Julissa Enciso-Ibarra, José Antonio Enciso-Moreno, Gloria Ele…
hCoV-19/Mexico/ROO_InDRE_FB12599_E23315931135_S12763/2022	EPI_ISL_11412646	2022-02-23	North America	Mexico	Quintana Roo	LESP Quintana Roo	Instituto de Diagnostico y Referencia Epidemiologicos (INDRE)	Claudia Wong-Arambula, Abril Rodriguez-Maldonado, Vanessa Rivero-Arredondo, Ariadna Medina-Benitez, Joaquin Quiroz-Mercado, Ana Cota-Magana, Maribel Gonzalez-Villa, Natividad Cruz-Ortiz, Tatiana Nunez-Garcia, Gisela Barrera-Badillo, Fernando Gonzalez-Dominguez,Lucia Hernandez-Rivas, Irma Lopez-Martinez, Ernesto Ramirez-Gonzalez.
hCoV-19/Mexico/SIN_UNAM_6680/2022	EPI_ISL_18184299	2022-07-05	North America	Mexico	Sinaloa	Universidad Nacional Autónoma de México, Genetica del Desarrollo y Fisiologia Molecular, Instituto de Biotecnologia	Universidad Nacional Autónoma de México, Genetica del Desarrollo y Fisiologia Molecular, Instituto de Biotecnologia	Taboada, B., Zarate, S., Garcia-Lopez, R., Munoz-Medina, J.E., Gomez-Gil, B., Herrera-Estrella, A., Sanchez-Flores, A., Salas-Lais, A.G., Roche, B., Martinez-Morales, G., Dominguez Zarate, H., Duque Molina, C., Aviles Hernandez, R., Lopez, S., Arias, C.F., Alvarado-Yaah, J.E., Arias, C.F., Becerril-Vargas, E., Cabrera-Gaytan, D.A., Corona Armenta, G., Chaidez-Quiroz, C., Dominguez-Zarate, H., Enc…
hCoV-19/Mexico/SON_IBT_IMSS_9609/2022	EPI_ISL_15248596	2022-09-02	North America	Mexico	Sonora	Centro de Investigación Biomédica de Occidente (CIBO)	Instituto de Biotecnología de la UNAM	Consorcio Mexicano de Vigilancia Genómica (CoViGen-Mex). Authors (in alphabetical order): Julio Elias Alvarado-Yaah, Carlos F. Arias, Santiago Ávila-Ríos, Eduardo Becerril-Vargas, Víctor Hugo Borja-Aburto, Celia Boukadida, Cristóbal Cháidez-Quiróz, Juan Bautista Chale-Dzul, Ricardo Ciria Merce, Andreu Comas-García, Célida Duque Molina, Julissa Enciso-Ibarra, José Antonio Enciso-Moreno, Gloria Ele…
hCoV-19/Mexico/VER_LANGEBIO_IMSS_10006/2022	EPI_ISL_14254276	2022-07-19	North America	Mexico	Veracruz	Laboratorio Central de Epidemiologia (LCE)	Unidad de Genomica Avanzada	Consorcio Mexicano de Vigilancia Genomica (CoViGen-Mex). Authors (in alphabetical order): Julio Elias Alvarado-Yaah, Carlos F. Arias, Santiago Avila-Rios, Victor Hugo Borja-Aburto, Celia Boukadida, Juan Bautista Chale-Dzul, Jose Antonio Enciso-Moreno, Gloria Elena Espinoza-Ayala, Fernando Fontove-Herrera, Concepcion Grajales-Muniz, Ricardo Grande, Alfredo Herrera-Estrella, Carla Ivon Herrera-Naje…
hCoV-19/Mexico/VER_LANGEBIO_IMSS_10342/2022	EPI_ISL_14711181	2022-08-10	North America	Mexico	Veracruz	Laboratorio Central de Epidemiologia (LCE)	Unidad de Genomica Avanzada	Consorcio Mexicano de Vigilancia Genomica (CoViGen-Mex). Authors (in alphabetical order): Julio Elias Alvarado-Yaah, Carlos F. Arias, Santiago Avila-Rios, Victor Hugo Borja-Aburto, Celia Boukadida, Juan Bautista Chale-Dzul, Jose Antonio Enciso-Moreno, Gloria Elena Espinoza-Ayala, Fernando Fontove-Herrera, Concepcion Grajales-Muniz, Ricardo Grande, Alfredo Herrera-Estrella, Carla Ivon Herrera-Naje…
hCoV-19/Moldova/F0051/2022	EPI_ISL_11675227	2022-01-19	Europe	Moldova	Chisinau	MedExpert	MedExpert	Vadim Nirca, Alexandr Morozov, Sergiu Rata MD
hCoV-19/Moldova/F0054/2022	EPI_ISL_11675231	2022-02-06	Europe	Moldova	Chisinau	MedExpert	MedExpert	Vadim Nirca, Alexandr Morozov, Sergiu Rata MD
hCoV-19/Moldova/G0011/2022	EPI_ISL_13159674	2022-05-08	Europe	Moldova	Chisinau	MedExpert	MedExpert	Vadim Nirca, Alexandr Morozov, Anna Victorova, Sergiu Rata MD
hCoV-19/Moldova/G0063/2022	EPI_ISL_13159709	2022-03-04	Europe	Moldova	Chisinau	MedExpert	MedExpert	Vadim Nirca, Alexandr Morozov, Anna Victorova, Sergiu Rata MD
hCoV-19/Moldova/G0075/2022	EPI_ISL_13159715	2022-02-24	Europe	Moldova	Chisinau	MedExpert	MedExpert	Vadim Nirca, Alexandr Morozov, Anna Victorova, Sergiu Rata MD
hCoV-19/Moldova/Nr_10276/2022	EPI_ISL_16828797	2022-06-03	Europe	Moldova		Virology Laboratory, NAPH, Moldova	Virology Laboratory, NAPH, Moldova	Olga Burduniuc, Apostol Mariana, Colac Svetlana, Cataraga Alina
hCoV-19/Moldova/Nr_10703/2022	EPI_ISL_16829068	2022-06-14	Europe	Moldova		Virology Laboratory, NAPH, Moldova	Virology Laboratory, NAPH, Moldova	Olga Burduniuc, Apostol Mariana, Colac Svetlana, Cataraga Alina
hCoV-19/Moldova/Nr_8168/2022	EPI_ISL_16503863	2022-04-27	Europe	Moldova		Virology Laboratory, NAPH, Moldova	Virology Laboratory, NAPH, Moldova	Olga Burduniuc, Apostol Mariana, Colac Svetlana, Cataraga Alina
hCoV-19/Moldova/Nr_9408/2022	EPI_ISL_16561157	2022-05-17	Europe	Moldova		Virology Laboratory, NAPH, Moldova	Virology Laboratory, NAPH, Moldova	Olga Burduniuc, Apostol Mariana, Colac Svetlana, Cataraga Alina
hCoV-19/Moldova/Nr_9850/2022	EPI_ISL_16561201	2022-05-25	Europe	Moldova		Virology Laboratory, NAPH, Moldova	Virology Laboratory, NAPH, Moldova	Olga Burduniuc, Apostol Mariana, Colac Svetlana, Cataraga Alina
hCoV-19/Moldova/Nr-2044/2022	EPI_ISL_10910333	2022-02-17	Europe	Moldova	Leova	Virology Laboratory, NAPH, Moldova	Virology Laboratory, NAPH, Moldova	Olga Burduniuc, Apostol Mariana, Colac Svetlana, Cataraga Alina
hCoV-19/Moldova/Nr-20684/2022	EPI_ISL_11412330	2022-03-17	Europe	Moldova	Chisinau	Virology Laboratory, NAPH, Moldova	Virology Laboratory, NAPH, Moldova	Olga Burduniuc, Apostol Mariana, Colac Svetlana, Cataraga Alina
hCoV-19/Moldova/Nr-6118/2022	EPI_ISL_16178273	2022-04-02	Europe	Moldova		Virology Laboratory, NAPH, Moldova	Virology Laboratory, NAPH, Moldova	Olga Burduniuc, Apostol Mariana, Colac Svetlana, Cataraga Alina
hCoV-19/Moldova/Nr.7120/2022	EPI_ISL_16178325	2022-04-13	Europe	Moldova		Virology Laboratory, NAPH, Moldova	Virology Laboratory, NAPH, Moldova	Olga Burduniuc, Apostol Mariana, Colac Svetlana, Cataraga Alina
hCoV-19/Moldova/un-ChVir29191/2022	EPI_ISL_14295869	2022-06-28	Europe	Moldova		National Agency for Public Health , Ministry of Health of the Republic of Moldova	Charité Universitätsmedizin Berlin, Institut für Virologie	Victor M Corman, Mariana Apostol, Svetlana Colac, Olga Burduniuc, Barbara Mühlemann, Jörn Beheim-Schwarzbach, Talitha Veith, Julia Schneider, Tobias Bleicker, Julia Tesch, Terry Jones, Christian Drosten
hCoV-19/Monaco/IPP13325/2022	EPI_ISL_10816836	2022-02-10	Europe	Monaco		Recherche	National Reference Center for Viruses of Respiratory Infections, Institut Pasteur, Paris	Marion Barbet, Sylvie Behillil, Méline Bizard, Angela Brisebarre, Camille Capel, Vincent Enouf, Louise Lefrançois, Frédéric Lemoine, Christophe Malabat, Corinne Maufrais, Slim El Khiari, Julien Fumey, Etienne Simon-Lorière, Maud Vanpeene, Sylvie Van der Werf, Olivier DEJOUX
hCoV-19/Monaco/IPP13331/2022	EPI_ISL_10816839	2022-02-16	Europe	Monaco		Recherche	National Reference Center for Viruses of Respiratory Infections, Institut Pasteur, Paris	Marion Barbet, Sylvie Behillil, Méline Bizard, Angela Brisebarre, Camille Capel, Vincent Enouf, Louise Lefrançois, Frédéric Lemoine, Christophe Malabat, Corinne Maufrais, Slim El Khiari, Julien Fumey, Etienne Simon-Lorière, Maud Vanpeene, Sylvie Van der Werf, Olivier DEJOUX
hCoV-19/Mongolia/Dornod-1/2022	EPI_ISL_14795121	2022-06-10	Asia	Mongolia		National Center for Communicable Diseases (NCCD) National Influenza Center	National Center for Communicable Diseases (NCCD) National Influenza Center	Naranzul Tsedenbal, Bayasgalan Namuutsetseg, Khishigmunkh Chimedregzen, Seiichiro Fujisaki, Mina Nakauchi, Hideka Miura, Shinji Watanabe, Tsogzolmaa Ganbold, Bumdelger Bayanmunkh, Darmaa Badarch, Nymadawa Pagvajav, Bilegtsaikhan Tsolmon
hCoV-19/Mongolia/Dornod-10/2022	EPI_ISL_14795122	2022-06-03	Asia	Mongolia		National Center for Communicable Diseases (NCCD) National Influenza Center	National Center for Communicable Diseases (NCCD) National Influenza Center	Naranzul Tsedenbal, Bayasgalan Namuutsetseg, Khishigmunkh Chimedregzen, Seiichiro Fujisaki, Mina Nakauchi, Hideka Miura, Shinji Watanabe, Tsogzolmaa Ganbold, Bumdelger Bayanmunkh, Darmaa Badarch, Nymadawa Pagvajav, Bilegtsaikhan Tsolmon
hCoV-19/Mongolia/Orkhon-2946/2022	EPI_ISL_14746502	2022-07-06	Asia	Mongolia		National Center for Communicable Diseases (NCCD) National Influenza Center	National Center for Communicable Diseases (NCCD) National Influenza Center	Naranzul Tsedenbal, Bayasgalan Namuutsetseg, Khishigmunkh Chimedregzen, Seiichiro Fujisaki, Mina Nakauchi, Hideka Miura, Shinji Watanabe, Tsogzolmaa Ganbold, Bumdelger Bayanmunkh, Darmaa Badarch, Nymadawa Pagvajav, Bilegtsaikhan Tsolmon
hCoV-19/Mongolia/UB-43677/2022	EPI_ISL_12136627	2022-02-28	Asia	Mongolia		National Center for Communicable Diseases (NCCD) National Influenza Center	National Center for Communicable Diseases (NCCD) National Influenza Center	Naranzul Tsedenbal, Bayasgalan Namuutsetseg, Khishigmunkh Chimedregzen, Seiichiro Fujisaki, Mina Nakauchi, Hideka Miura, Shinji Watanabe, Tsogzolmaa Ganbold, Bumdelger Bayanmunkh, Darmaa Badarch, Nymadawa Pagvajav, Bilegtsaikhan Tsolmon
hCoV-19/Mongolia/UB-45786/2022	EPI_ISL_14713863	2022-03-04	Asia	Mongolia		National Center for Communicable Diseases (NCCD) National Influenza Center	National Center for Communicable Diseases (NCCD) National Influenza Center	Naranzul Tsedenbal, Bayasgalan Namuutsetseg, Khishigmunkh Chimedregzen, Seiichiro Fujisaki, Mina Nakauchi, Hideka Miura, Shinji Watanabe, Tsogzolmaa Ganbold, Bumdelger Bayanmunkh, Darmaa Badarch, Nymadawa Pagvajav, Bilegtsaikhan Tsolmon
hCoV-19/Mongolia/UB-46805/2022	EPI_ISL_14713862	2022-03-06	Asia	Mongolia		National Center for Communicable Diseases (NCCD) National Influenza Center	National Center for Communicable Diseases (NCCD) National Influenza Center	Naranzul Tsedenbal, Bayasgalan Namuutsetseg, Khishigmunkh Chimedregzen, Seiichiro Fujisaki, Mina Nakauchi, Hideka Miura, Shinji Watanabe, Tsogzolmaa Ganbold, Bumdelger Bayanmunkh, Darmaa Badarch, Nymadawa Pagvajav, Bilegtsaikhan Tsolmon
hCoV-19/Mongolia/UB-57106/2022	EPI_ISL_12136631	2022-02-06	Asia	Mongolia		National Center for Communicable Diseases (NCCD) National Influenza Center	National Center for Communicable Diseases (NCCD) National Influenza Center	Naranzul Tsedenbal, Bayasgalan Namuutsetseg, Khishigmunkh Chimedregzen, Seiichiro Fujisaki, Mina Nakauchi, Hideka Miura, Shinji Watanabe, Tsogzolmaa Ganbold, Bumdelger Bayanmunkh, Darmaa Badarch, Nymadawa Pagvajav, Bilegtsaikhan Tsolmon
hCoV-19/Mongolia/UB-58161/2022	EPI_ISL_14713982	2022-04-12	Asia	Mongolia		National Center for Communicable Diseases (NCCD) National Influenza Center	National Center for Communicable Diseases (NCCD) National Influenza Center	Naranzul Tsedenbal, Bayasgalan Namuutsetseg, Khishigmunkh Chimedregzen, Seiichiro Fujisaki, Mina Nakauchi, Hideka Miura, Shinji Watanabe, Tsogzolmaa Ganbold, Bumdelger Bayanmunkh, Darmaa Badarch, Nymadawa Pagvajav, Bilegtsaikhan Tsolmon
hCoV-19/Mongolia/UB-61087/2022	EPI_ISL_14713969	2022-04-27	Asia	Mongolia		National Center for Communicable Diseases (NCCD) National Influenza Center	National Center for Communicable Diseases (NCCD) National Influenza Center	Naranzul Tsedenbal, Bayasgalan Namuutsetseg, Khishigmunkh Chimedregzen, Seiichiro Fujisaki, Mina Nakauchi, Hideka Miura, Shinji Watanabe, Tsogzolmaa Ganbold, Bumdelger Bayanmunkh, Darmaa Badarch, Nymadawa Pagvajav, Bilegtsaikhan Tsolmon
hCoV-19/Mongolia/UB-63368/2022	EPI_ISL_14724037	2022-05-15	Asia	Mongolia		National Center for Communicable Diseases (NCCD) National Influenza Center	National Center for Communicable Diseases (NCCD) National Influenza Center	Naranzul Tsedenbal, Bayasgalan Namuutsetseg, Khishigmunkh Chimedregzen, Seiichiro Fujisaki, Mina Nakauchi, Hideka Miura, Shinji Watanabe, Tsogzolmaa Ganbold, Bumdelger Bayanmunkh, Darmaa Badarch, Nymadawa Pagvajav, Bilegtsaikhan Tsolmon
hCoV-19/Mongolia/UB-74432/2022	EPI_ISL_14746498	2022-07-08	Asia	Mongolia		National Center for Communicable Diseases (NCCD) National Influenza Center	National Center for Communicable Diseases (NCCD) National Influenza Center	Naranzul Tsedenbal, Bayasgalan Namuutsetseg, Khishigmunkh Chimedregzen, Seiichiro Fujisaki, Mina Nakauchi, Hideka Miura, Shinji Watanabe, Tsogzolmaa Ganbold, Bumdelger Bayanmunkh, Darmaa Badarch, Nymadawa Pagvajav, Bilegtsaikhan Tsolmon
hCoV-19/Montenegro/CO-00688_MNE000_1620832202/2022	EPI_ISL_12280261	2022-03-19	Europe	Montenegro	Niksic	Laboratory for Molecular Diagnostics,IPHMN	Eurofins Genomics Europe Sequencing GmbH	Danijela Vujošević, Marija Govedarica, Rejhan Hot
hCoV-19/Montenegro/CO-00688_MNE000_1622212202/2022	EPI_ISL_12278948	2022-03-19	Europe	Montenegro	Bar	Laboratory for Molecular Diagnostics,IPHMN	Eurofins Genomics Europe Sequencing GmbH	Danijela Vujošević, Marija Govedarica, Rejhan Hot
hCoV-19/Montenegro/CO-00688_MNE000_1622362202/2022	EPI_ISL_12280145	2022-04-19	Europe	Montenegro	Bar	Laboratory for Molecular Diagnostics,IPHMN	Eurofins Genomics Europe Sequencing GmbH	Danijela Vujošević, Marija Govedarica, Rejhan Hot
hCoV-19/Montenegro/CO-00688-1350602202/2022	EPI_ISL_12236177	2022-02-08	Europe	Montenegro	Plav	Laboratory for Molecular Diagnostics,IPHMN	Eurofins Genomics Europe Sequencing GmbH	Danijela Vujošević, Marija Govedarica, Rejhan Hot
hCoV-19/Montenegro/CO-00892_MNE000_1886712202/2022	EPI_ISL_14490194	2022-05-01	Europe	Montenegro	Herceg Novi	Laboratory for Molecular Diagnostics,IPHMN	Eurofins Genomics Europe Sequencing GmbH	Danijela Vujošević, Marija Govedarica, Rejhan Hot
hCoV-19/Montenegro/CO-00892_MNE000_1904782202/2022	EPI_ISL_14490204	2022-05-05	Europe	Montenegro	Pljevlja	Laboratory for Molecular Diagnostics,IPHMN	Eurofins Genomics Europe Sequencing GmbH	Danijela Vujošević, Marija Govedarica, Rejhan Hot
hCoV-19/Montenegro/CO-00892_MNE000_1954842202/2022	EPI_ISL_14493856	2022-05-13	Europe	Montenegro	Berane	Laboratory for Molecular Diagnostics,IPHMN	Eurofins Genomics Europe Sequencing GmbH	Danijela Vujošević, Marija Govedarica, Rejhan Hot
hCoV-19/Montenegro/CO-00892_MNE000_2107302202/2022	EPI_ISL_14509030	2022-06-11	Europe	Montenegro	Bar	Laboratory for Molecular Diagnostics,IPHMN	Eurofins Genomics Europe Sequencing GmbH	Danijela Vujošević, Marija Govedarica, Rejhan Hot
hCoV-19/Montenegro/CO-00892_MNE000_2185922202/2022	EPI_ISL_14509130	2022-06-27	Europe	Montenegro	Cetinje	Laboratory for Molecular Diagnostics,IPHMN	Eurofins Genomics Europe Sequencing GmbH	Danijela Vujošević, Marija Govedarica, Rejhan Hot
hCoV-19/Montenegro/CO-00892_MNE000_2250432202/2022	EPI_ISL_14509138	2022-07-09	Europe	Montenegro	Bar	Laboratory for Molecular Diagnostics,IPHMN	Eurofins Genomics Europe Sequencing GmbH	Danijela Vujošević, Marija Govedarica, Rejhan Hot
hCoV-19/Montenegro/CO-00892_MNE000_2250642202/2022	EPI_ISL_14509139	2022-07-09	Europe	Montenegro	Bijelo Polje	Laboratory for Molecular Diagnostics,IPHMN	Eurofins Genomics Europe Sequencing GmbH	Danijela Vujošević, Marija Govedarica, Rejhan Hot
hCoV-19/Montserrat/141086/2022	EPI_ISL_13099706	2022-05-01	North America	Montserrat		Glendon Hospital Laboratory	CARPHA	Carlos Rampersad on behalf of CARPHA
hCoV-19/Morocco/49/2022	EPI_ISL_19348533	2022-07-01	Africa	Morocco	Agadir	Centre Hospitalier Régional Hassan II	Faculté de Médecine et de Pharmacie d'Agadir (FMPA)	Zohra Lemkhente, Maryem Wardi, Ahmed Belmouden, Mohamed Aghrouch, Abdellah Lotfy
hCoV-19/Morocco/63/2022	EPI_ISL_19348545	2022-03-01	Africa	Morocco	Agadir	LAB ASSALAMA, CHR Hassan II	Faculté de Médecine et de Pharmacie d'Agadir (FMPA)	Zohra Lemkhente, Maryem Wardi, Ahmed Belmouden, Mohamed Aghrouch, Abdellah Lotfy
hCoV-19/Morocco/783/2022	EPI_ISL_13289791	2022-04-02	Africa	Morocco	Casablanca	NIH-Rabat	NIC at National Institute of Hygiene	Hassan Ihazmade, Abderrahman Bimouhen, Zakia Regragui, Fatima El Falaki, Hicham Oumzil, Mohammed Rajaoui
hCoV-19/Morocco/881/2022	EPI_ISL_13408042	2022-05-06	Africa	Morocco	Casablanca	NIC at National Institute of Hygiene	National Institute of Hygiene	Hassan Ihazmade, Bimouhen Abderrahman, Zakia Regragui, Fatima El Falaki, Hicham Oumzil, Rajaoui Mohammed
hCoV-19/Morocco/IPM20413470/2022	EPI_ISL_12590771	2022-02-23	Africa	Morocco	Mohammedia	Institut Pasteur du Maroc, Medical Virology and BSL3 Laboratory	Institut Pasteur du Maroc, Centre de Séquençage Génomique	EL Hamouchi Adil, Charoute Hicham, Harmak Houda, Anga Latifa, Faouzi Abdellah, El Oualid Abdelmjid, Nourlil Jalal, Maaroufi Abderrahmane, Barakat Abdelhamid
hCoV-19/Morocco/IPM20420484/2022	EPI_ISL_15291693	2022-06-15	Africa	Morocco	Casablanca	Institut Pasteur du Maroc, Medical Virology and BSL3 Laboratory	Institut Pasteur du Maroc, Centre de Séquençage Génomique	EL Hamouchi Adil, Charoute Hicham, Harmak Houda, Anga Latifa, Faouzi Abdellah, El Oualid Abdelmjid, Nourlil Jalal, Maaroufi Abderrahmane, Barakat Abdelhamid
hCoV-19/Morocco/IPM20421539/2022	EPI_ISL_15291789	2022-06-20	Africa	Morocco	Casablanca	Institut Pasteur du Maroc, Medical Virology and BSL3 Laboratory	Institut Pasteur du Maroc, Centre de Séquençage Génomique	EL Hamouchi Adil, Charoute Hicham, Harmak Houda, Anga Latifa, Faouzi Abdellah, El Oualid Abdelmjid, Nourlil Jalal, Maaroufi Abderrahmane, Barakat Abdelhamid
hCoV-19/Morocco/IPM20422560/2022	EPI_ISL_15291854	2022-06-24	Africa	Morocco	Casablanca	Institut Pasteur du Maroc, Medical Virology and BSL3 Laboratory	Institut Pasteur du Maroc, Centre de Séquençage Génomique	EL Hamouchi Adil, Charoute Hicham, Harmak Houda, Anga Latifa, Faouzi Abdellah, El Oualid Abdelmjid, Nourlil Jalal, Maaroufi Abderrahmane, Barakat Abdelhamid
hCoV-19/Morocco/IPM20426548/2022	EPI_ISL_14846094	2022-07-13	Africa	Morocco	Casablanca	Institut Pasteur du Maroc, Medical Virology and BSL3 Laboratory	Institut Pasteur du Maroc, Centre de Séquençage Génomique	EL Hamouchi Adil, Charoute Hicham, Harmak Houda, Anga Latifa, Faouzi Abdellah, El Oualid Abdelmjid, Nourlil Jalal, Maaroufi Abderrahmane, Barakat Abdelhamid
hCoV-19/Mozambique/CERI-KRISP-K037921/2022	EPI_ISL_11621086	2022-01-31	Africa	Mozambique	Nampula	Instituto Nacional de Saude (INS), Mozambique	CERI, Centre for Epidemic Response and Innovation, Stellenbosch University and KRISP, KZN Research Innovation and Sequencing Platform, UKZN.	Nalia Ismael, Nadia Sitoe, Paulo Arnaldo, Nedio Mabunda, Giandhari J, Pillay S, Naidoo Y, Naicker D, Maharaj A, Anyaneji UJ, Moir M, Van Wyk S, San JE, Tshiabuila D, Tegally H, Wilkinson E, de Oliveira T
hCoV-19/Mozambique/INS-PIH0010289/2022	EPI_ISL_12511455	2022-02-07	Africa	Mozambique	Inhambane	Biotecnology and Genetics Laboratory - Instituto Nacional de Saúde	Biotecnology and Genetics Laboratory - Instituto Nacional de Saúde	Sofia Viegas, Nalia Ismael, Mirela Pale, Cacildo Magul, Nuro Abilio, Samuel Chumane, Aventina Macuacua
hCoV-19/Mozambique/INS-PMB0593671/2022	EPI_ISL_12511459	2022-03-30	Africa	Mozambique	Maputo	Biotecnology and Genetics Laboratory - Instituto Nacional de Saúde	Biotecnology and Genetics Laboratory - Instituto Nacional de Saúde	Sofia Viegas, Nalia Ismael, Mirela Pale, Cacildo Magul, Nuro Abilio, Samuel Chumane, Aventina Macuacua
hCoV-19/Myanmar/DSMRC-065/2022	EPI_ISL_8920494	2022-01-04	Asia	Myanmar	Yangon	DSMRC	Defence Services Medical Research Centre (DSMRC)	Khine Zaw Oo, Zaw Win Htun, Kyaw Zawl Lin, Aung Sitt Hmue, Zaw Myo Lwin, Ko Ko Win, Kyee Myint, Ko Ko Lwin
hCoV-19/Myanmar/DSMRC-066/2022	EPI_ISL_8920501	2022-01-04	Asia	Myanmar	Yangon	DSMRC	Defence Services Medical Research Centre (DSMRC)	Khine Zaw Oo, Zaw Win Htun, Kyaw Zawl Lin, Aung Sitt Hmue, Zaw Myo Lwin, Ko Ko Win, Kyee Myint, Ko Ko Lwin
hCoV-19/Myanmar/DSMRC-074/2022	EPI_ISL_11149531	2022-03-14	Asia	Myanmar	Nay Pyi Taw	DSMRC	Defence Services Medical Research Centre (DSMRC)	Khine Zaw Oo, Zaw Win Htun, Thet Wai Oo, Kyaw Zawl Lin, Phyo Kyaw Aung, Aung Sitt Hmue, Aung Myo Nyi, Kyaw Moe Htike, Kyee Myint, Ko Ko Lwin
hCoV-19/Myanmar/DSMRC-092/2022	EPI_ISL_11149615	2022-02-19	Asia	Myanmar	Homalin	DSMRC	Defence Services Medical Research Centre (DSMRC)	Khine Zaw Oo, Zaw Win Htun, Thet Wai Oo, Kyaw Zawl Lin, Phyo Kyaw Aung, Aung Sitt Hmue, Aung Myo Nyi, Kyaw Moe Htike, Kyee Myint, Ko Ko Lwin
hCoV-19/Myanmar/DSMRC-093/2022	EPI_ISL_11149617	2022-02-19	Asia	Myanmar	Homalin	DSMRC	Defence Services Medical Research Centre (DSMRC)	Khine Zaw Oo, Zaw Win Htun, Thet Wai Oo, Kyaw Zawl Lin, Phyo Kyaw Aung, Aung Sitt Hmue, Aung Myo Nyi, Kyaw Moe Htike, Kyee Myint, Ko Ko Lwin
hCoV-19/Myanmar/DSMRC-094/2022	EPI_ISL_11149639	2022-02-19	Asia	Myanmar	Homalin	DSMRC	Defence Services Medical Research Centre (DSMRC)	Khine Zaw Oo, Zaw Win Htun, Thet Wai Oo, Kyaw Zawl Lin, Phyo Kyaw Aung, Aung Sitt Hmue, Aung Myo Nyi, Kyaw Moe Htike, Kyee Myint, Ko Ko Lwin
hCoV-19/Myanmar/DSMRC-106-7/2022	EPI_ISL_14241969	2022-07-09	Asia	Myanmar	Yangon	Defence Services Medical Research Center	DSMRC	Khine Zaw OO, Zaw Win Htun, Kyaw Moe Htike, Thurein Kyaw, Maung Maung Aye, Kyee Myint, Ko Ko Lwin
hCoV-19/Namibia/N43476/2022	EPI_ISL_14503052	2022-02	Africa	Namibia	Zambezi	Namibia Institute of Pathology (NIP)	National Institute for Communicable Diseases of the National Health Laboratory Service	Van Rooyen G, Konstantinus I, Amoako DG, Everatt J, Kekana D, Scheepers C, Ntuli N, Mahlangu B, Mnguni A, Ismail A, Bhiman JN, Wolter N
hCoV-19/Namibia/N43486/2022	EPI_ISL_14503059	2022-04	Africa	Namibia	Erongo	Namibia Institute of Pathology (NIP)	National Institute for Communicable Diseases of the National Health Laboratory Service	Van Rooyen G, Konstantinus I, Amoako DG, Everatt J, Kekana D, Scheepers C, Ntuli N, Mahlangu B, Mnguni A, Ismail A, Bhiman JN, Wolter N
hCoV-19/Namibia/N43522/2022	EPI_ISL_14503095	2022-05-03	Africa	Namibia	Khomas	Namibia Institute of Pathology (NIP)	National Institute for Communicable Diseases of the National Health Laboratory Service	Van Rooyen G, Konstantinus I, Amoako DG, Everatt J, Kekana D, Scheepers C, Ntuli N, Mahlangu B, Mnguni A, Ismail A, Bhiman JN, Wolter N
hCoV-19/Namibia/N43556/2022	EPI_ISL_14503123	2022-03	Africa	Namibia	Erongo	Namibia Institute of Pathology (NIP)	National Institute for Communicable Diseases of the National Health Laboratory Service	Van Rooyen G, Konstantinus I, Amoako DG, Everatt J, Kekana D, Scheepers C, Ntuli N, Mahlangu B, Mnguni A, Ismail A, Bhiman JN, Wolter N
hCoV-19/Namibia/NIP0001/2022	EPI_ISL_15963505	2022-06-14	Africa	Namibia	Oshana	NIP_Windhoek_Reference laboratory	NIP_Windhoek_Reference laboratory	Iyaloo Konstantinus, Andreas Shiningavamwe, Naupu Paulina, Ndahafa Frans, Ndinelao Shaanyenange, Nathalia, !Garus-oas, Ndumbu Pentikainen
hCoV-19/Nepal/EPN-T493/2022	EPI_ISL_13331285	2022-01-16	Asia	Nepal	Bagmati	Sukraraj Tropical and Infectious Disease Hospital	Center for Molecular Dynamics Nepal	Epidemic Intelligence Team, Nepal Health Research Council, Center for Molecular Dynamics Nepal, Birat Nepal Medical Trust, OUCRU Nepal, Sukraraj Tropical & Infectious Disease Hospital, Bheri Hospital, Koshi Hospital, Liverpool School of Tropical Medicine, University of Cambridge
hCoV-19/Nepal/NPHL-S-1377/2021	EPI_ISL_11376147	2021-12-30	Asia	Nepal	Kathmandu	Province Public Health Laboratory-2	National Public Health Laboratory	National Public Health Laboratory Team /Quadrum Institute Bioscience UK Team (NVAP for funding /Administration)
hCoV-19/Nepal/NPHL-S-1384/2022	EPI_ISL_11376153	2022-01-06	Asia	Nepal	Madhesh	Province Public Health Laboratory-2	National Public Health Laboratory	National Public Health Laboratory Team /Quadrum Institute Bioscience UK Team (NVAP for funding /Administration)
hCoV-19/Nepal/NPHL-S-1487/2022	EPI_ISL_12140470	2022-02-23	Asia	Nepal	Butwal	Grande Hospital	National Public Health Laboratory	National Public Health Laboartory Team/Grande Hospital
hCoV-19/Nepal/NPHL-S-1498/2022	EPI_ISL_12140481	2022-03-04	Asia	Nepal	Tanahun	PPHL-Gandaki	National Public Health Laboratory	National Public Health Laboartory Team/PPHL-Gandaki
hCoV-19/Nepal/NPHL-S-1517/2022	EPI_ISL_12728826	2022-03-06	Asia	Nepal	Baglung	Dhaulagiri Hospital	National Public Health Laboratory	National Public Health Laboartory Team/Dhaulagiri Hospital
hCoV-19/Nepal/NPHL-S-1537/2022	EPI_ISL_12812598	2022-05-03	Asia	Nepal	Lamjung	PPHL Lumbini	National Public Health Laboratory	National Public Health Laboartory Team/PPHL Lumbini
hCoV-19/Nepal/NPHL-S-1586/2022	EPI_ISL_13388899	2022-06-01	Asia	Nepal	Kathmandu	Belahiya Health Desk	National Public Health Laboratory	National Public Health Laboartory Team/Belahiya Health Desk
hCoV-19/Nepal/NPHL-S-1593/2022	EPI_ISL_13388906	2022-06-02	Asia	Nepal	Kaski	Belahiya Health Desk	National Public Health Laboratory	National Public Health Laboartory Team/Belahiya Health Desk
hCoV-19/Nepal/NPHL-S-1616/2022	EPI_ISL_13692483	2022-06-12	Asia	Nepal	Kailali	Belahiya Health Desk	National Public Health Laboratory	National Public Health Laboratory Team /Belahiya Health Desk
hCoV-19/Nepal/NPHL-S-1656/2022	EPI_ISL_14175124	2022-07-05	Asia	Nepal	Kathmandu	National Public Health Laboratory	National Public Health Laboratory	National Public Health Laboratory Team
hCoV-19/Nepal/NPHL-S-1660/2022	EPI_ISL_14175128	2022-07-09	Asia	Nepal	Bara	National Public Health Laboratory	National Public Health Laboratory	National Public Health Laboratory Team
hCoV-19/Nepal/NPHL-S-1776/2022	EPI_ISL_14807697	2022-08-16	Asia	Nepal	Mugu-12	PPHL-Karnali	National Public Health Laboratory	National Public Health Laboratory Team/PPHL-Karnali
hCoV-19/Nepal/NPHL-S-1780/2022	EPI_ISL_14807701	2022-08-16	Asia	Nepal	Mugu-3	PPHL-Karnali	National Public Health Laboratory	National Public Health Laboratory Team/PPHL-Karnali
hCoV-19/Nepal/NPHL-S-1782/2022	EPI_ISL_14807703	2022-08-16	Asia	Nepal	Mugu-6	PPHL-Karnali	National Public Health Laboratory	National Public Health Laboratory Team/PPHL-Karnali
hCoV-19/Nepal/NPHL-S-1783/2022	EPI_ISL_14807704	2022-08-16	Asia	Nepal	Mugu-3	PPHL-Karnali	National Public Health Laboratory	National Public Health Laboratory Team/PPHL-Karnali
hCoV-19/Nepal/NPHL-S-1785/2022	EPI_ISL_14807706	2022-08-16	Asia	Nepal	Mugu-7	PPHL-Karnali	National Public Health Laboratory	National Public Health Laboratory Team/PPHL-Karnali
hCoV-19/Nepal/NPHL-S-1786/2022	EPI_ISL_14807707	2022-08-11	Asia	Nepal	Lalitpur	National Public Health Laboratory	National Public Health Laboratory	National Public Health Laboratory Team
hCoV-19/Nepal/NPHL-S-1787/2022	EPI_ISL_14807708	2022-08-11	Asia	Nepal	Bhaktapur	National Public Health Laboratory	National Public Health Laboratory	National Public Health Laboratory Team
hCoV-19/Nepal/NPHL-S-1822/2022	EPI_ISL_15313018	2022-07-30	Asia	Nepal	Nuwakot	Shree Birendra Hospital	National Public Health Laboratory	National Public Health Laboratory Team/Shree Birendra Hospital
hCoV-19/Netherlands/DR-RIVM-105586/2022	EPI_ISL_13990902	2022-03-29	Europe	Netherlands	Drenthe	National Institute for Public Health and the Environment (RIVM)	National Institute for Public Health and the Environment (RIVM)	Adam Meijer, Harry Vennema, Dirk Eggink, Jeroen Cremer, Sharon van den Brink, Bas van der Veer, AnneMarie van den Brandt, Lisa Wijsman, Kim Freriks, Ryanne Jaarsma, Lynn Aarts, Sanne Bos, Jil Kocken, Jordy de Bakker, Afke Vogelzang, Florian Zwagemaker, Dennis Schmitz, Annelies Kroneman, Karim Hajji, Ivo van Walle, Chantal Reusken
hCoV-19/Netherlands/DR-RIVM-107187/2022	EPI_ISL_14240211	2022-04-21	Europe	Netherlands	Drenthe	National Institute for Public Health and the Environment (RIVM)	National Institute for Public Health and the Environment (RIVM)	Adam Meijer, Harry Vennema, Dirk Eggink, Jeroen Cremer, Sharon van den Brink, Bas van der Veer, AnneMarie van den Brandt, Lisa Wijsman, Kim Freriks, Ryanne Jaarsma, Lynn Aarts, Sanne Bos, Jil Kocken, Jordy de Bakker, Afke Vogelzang, Florian Zwagemaker, Dennis Schmitz, Annelies Kroneman, Karim Hajji, Ivo van Walle, Chantal Reusken
hCoV-19/Netherlands/DR-RIVM-110866/2022	EPI_ISL_14922375	2022-06-07	Europe	Netherlands	Drenthe	National Institute for Public Health and the Environment (RIVM)	National Institute for Public Health and the Environment (RIVM)	Adam Meijer, Harry Vennema, Dirk Eggink, Jeroen Cremer, Sharon van den Brink, Bas van der Veer, AnneMarie van den Brandt, Lisa Wijsman, Kim Freriks, Ryanne Jaarsma, Lynn Aarts, Sanne Bos, Jil Kocken, Jordy de Bakker, Afke Vogelzang, Florian Zwagemaker, Dennis Schmitz, Annelies Kroneman, Karim Hajji, Ivo van Walle, Chantal Reusken
hCoV-19/Netherlands/DR-RIVM-95724/2022	EPI_ISL_12081620	2022-01-31	Europe	Netherlands	Drenthe	National Institute for Public Health and the Environment (RIVM)	National Institute for Public Health and the Environment (RIVM)	Adam Meijer, Harry Vennema, Dirk Eggink, Jeroen Cremer, Sharon van den Brink, Bas van der Veer, AnneMarie van den Brandt, Lisa Wijsman, Kim Freriks, Ryanne Jaarsma, Lynn Aarts, Sanne Bos, Jil Kocken, Jordy de Bakker, Afke Vogelzang, Linda van Someren, Florian Zwagemaker, Dennis Schmitz, Annelies Kroneman, Karim Hajji, Ivo van Walle, Chantal Reusken
hCoV-19/Netherlands/DR-RIVM-96422/2022	EPI_ISL_12081625	2022-02-27	Europe	Netherlands	Drenthe	National Institute for Public Health and the Environment (RIVM)	National Institute for Public Health and the Environment (RIVM)	Adam Meijer, Harry Vennema, Dirk Eggink, Jeroen Cremer, Sharon van den Brink, Bas van der Veer, AnneMarie van den Brandt, Lisa Wijsman, Kim Freriks, Ryanne Jaarsma, Lynn Aarts, Sanne Bos, Jil Kocken, Jordy de Bakker, Afke Vogelzang, Linda van Someren, Florian Zwagemaker, Dennis Schmitz, Annelies Kroneman, Karim Hajji, Ivo van Walle, Chantal Reusken
hCoV-19/Netherlands/DR-UMCG-MMB_5716/2022	EPI_ISL_13850723	2022-05-05	Europe	Netherlands	Drenthe	UMC Groningen, Clinical Virology, Department of Medical Microbiology and Infection Prevention	UMC Groningen, Clinical Virology, Department of Medical Microbiology and Infection Prevention	Hubert Niesters, Alexander Friedrich, Erley Lizarazo-Forero, Monika Fliss, Lilli Gard, Sigrid Rosema, Coretta Van Leer-Buter, Xuewei Zhou, Marjolein Knoester
hCoV-19/Netherlands/FL-RIVM-107144/2022	EPI_ISL_14240201	2022-07-17	Europe	Netherlands	Flevoland	National Institute for Public Health and the Environment (RIVM)	National Institute for Public Health and the Environment (RIVM)	Adam Meijer, Harry Vennema, Dirk Eggink, Jeroen Cremer, Sharon van den Brink, Bas van der Veer, AnneMarie van den Brandt, Lisa Wijsman, Kim Freriks, Ryanne Jaarsma, Lynn Aarts, Sanne Bos, Jil Kocken, Jordy de Bakker, Afke Vogelzang, Florian Zwagemaker, Dennis Schmitz, Annelies Kroneman, Karim Hajji, Ivo van Walle, Chantal Reusken
hCoV-19/Netherlands/GR-UMCG-MMB_5290/2022	EPI_ISL_12585483	2022-04-27	Europe	Netherlands	Groningen	UMC Groningen, Clinical Virology, Department of Medical Microbiology and Infection Prevention	UMC Groningen, Clinical Virology, Department of Medical Microbiology and Infection Prevention	Hubert Niesters, Alexander Friedrich, Erley Lizarazo-Forero, Monika Fliss, Lilli Gard, Sigrid Rosema, Coretta Van Leer-Buter, Xuewei Zhou, Marjolein Knoester
hCoV-19/Netherlands/LI-RIVM-103044/2022	EPI_ISL_13432346	2022-06-10	Europe	Netherlands	Limburg	National Institute for Public Health and the Environment (RIVM)	National Institute for Public Health and the Environment (RIVM)	Adam Meijer, Harry Vennema, Dirk Eggink, Jeroen Cremer, Sharon van den Brink, Bas van der Veer, AnneMarie van den Brandt, Lisa Wijsman, Kim Freriks, Ryanne Jaarsma, Lynn Aarts, Sanne Bos, Jil Kocken, Jordy de Bakker, Afke Vogelzang, Florian Zwagemaker, Dennis Schmitz, Annelies Kroneman, Karim Hajji, Ivo van Walle, Chantal Reusken
hCoV-19/Netherlands/NH-AUMC-021869/2022	EPI_ISL_13271159	2022-06-05	Europe	Netherlands	Noord-Holland	Public Health Laboratory, Public Health Service Amsterdam, The Netherlands	Department of Medical Microbiology & Infection prevention, Amsterdam University Medical Centers location AMC	Matthijs Welkers, Jelle Koopsen, Robin van Houdt, Marcel Jonges, Sebastien Matamoros, Sjoerd Rebers, Fokla Zorgdrager, Sylvia Bruisten, Akke Cornelissen, Janke Schinkel, Gini van Rijckevorsel, Menno de Jong and Mariken van der Lubben on behalf of the Amsterdam Regional Genomic epidemiology and Outbreak Surveillance (ARGOS) consortium
hCoV-19/Netherlands/NH-AUMC-030440/2022	EPI_ISL_14326525	2022-08-03	Europe	Netherlands	Zuid-Holland	Department of Medical Microbiology & Infection prevention, Amsterdam University Medical Centers location AMC	Department of Medical Microbiology & Infection prevention, Amsterdam University Medical Centers location AMC	Matthijs Welkers, Jelle Koopsen, Robin van Houdt, Marcel Jonges, Sebastien Matamoros, Sjoerd Rebers, Fokla Zorgdrager, Sylvia Bruisten, Akke Cornelissen, Janke Schinkel, Gini van Rijckevorsel, Menno de Jong and Mariken van der Lubben on behalf of the Amsterdam Regional Genomic epidemiology and Outbreak Surveillance (ARGOS) consortium
hCoV-19/Netherlands/NH-inBiome-211453/2022	EPI_ISL_12223598	2022-04-17	Europe	Netherlands	Noord-Holland	Public Health Laboratory, Public Health Service, Amsterdam, The Netherlands	inBiome	Martine Bos, Dries Budding, Inge Weber
hCoV-19/Netherlands/NH-RIVM-105662/2022	EPI_ISL_13991262	2022-07-03	Europe	Netherlands	Noord-Holland	National Institute for Public Health and the Environment (RIVM)	National Institute for Public Health and the Environment (RIVM)	Adam Meijer, Harry Vennema, Dirk Eggink, Jeroen Cremer, Sharon van den Brink, Bas van der Veer, AnneMarie van den Brandt, Lisa Wijsman, Kim Freriks, Ryanne Jaarsma, Lynn Aarts, Sanne Bos, Jil Kocken, Jordy de Bakker, Afke Vogelzang, Florian Zwagemaker, Dennis Schmitz, Annelies Kroneman, Karim Hajji, Ivo van Walle, Chantal Reusken
hCoV-19/Netherlands/NH-RIVM-95308/2022	EPI_ISL_11840538	2022-03-21	Europe	Netherlands	Noord-Holland	National Institute for Public Health and the Environment (RIVM)	National Institute for Public Health and the Environment (RIVM)	Adam Meijer, Harry Vennema, Dirk Eggink, Jeroen Cremer, Sharon van den Brink, Bas van der Veer, AnneMarie van den Brandt, Lisa Wijsman, Kim Freriks, Ryanne Jaarsma, Lynn Aarts, Sanne Bos, Jil Kocken, Jordy de Bakker, Afke Vogelzang, Linda van Someren, Florian Zwagemaker, Dennis Schmitz, Annelies Kroneman, Karim Hajji, Ivo van Walle, Chantal Reusken
hCoV-19/Netherlands/UT-RIVM-100585/2022	EPI_ISL_12953511	2022-05-05	Europe	Netherlands	Utrecht	National Institute for Public Health and the Environment (RIVM)	National Institute for Public Health and the Environment (RIVM)	Adam Meijer, Harry Vennema, Dirk Eggink, Jeroen Cremer, Sharon van den Brink, Bas van der Veer, AnneMarie van den Brandt, Lisa Wijsman, Kim Freriks, Ryanne Jaarsma, Lynn Aarts, Sanne Bos, Jil Kocken, Jordy de Bakker, Afke Vogelzang, Linda van Someren, Florian Zwagemaker, Dennis Schmitz, Annelies Kroneman, Karim Hajji, Ivo van Walle, Chantal Reusken
hCoV-19/Netherlands/UT-RIVM-81908/2021	EPI_ISL_9085218	2021-12-30	Europe	Netherlands	Utrecht	National Institute for Public Health and the Environment (RIVM)	National Institute for Public Health and the Environment (RIVM)	Adam Meijer, Harry Vennema, Dirk Eggink, Jeroen Cremer, Sharon van den Brink, Bas van der Veer, AnneMarie van den Brandt, Lisa Wijsman, Kim Freriks, Ryanne Jaarsma, Lynn Aarts, Sanne Bos, Jil Kocken, Jordy de Bakker, Afke Vogelzang, Linda van Someren, Florian Zwagemaker, Dennis Schmitz, Annelies Kroneman, Karim Hajji, Ivo van Walle, Chantal Reusken
hCoV-19/Netherlands/UT-RIVM-86296/2022	EPI_ISL_10036343	2022-01-20	Europe	Netherlands	Utrecht	National Institute for Public Health and the Environment (RIVM)	National Institute for Public Health and the Environment (RIVM)	Adam Meijer, Harry Vennema, Dirk Eggink, Jeroen Cremer, Sharon van den Brink, Bas van der Veer, AnneMarie van den Brandt, Lisa Wijsman, Kim Freriks, Ryanne Jaarsma, Lynn Aarts, Sanne Bos, Jil Kocken, Jordy de Bakker, Afke Vogelzang, Linda van Someren, Florian Zwagemaker, Dennis Schmitz, Annelies Kroneman, Karim Hajji, Ivo van Walle, Chantal Reusken
hCoV-19/Netherlands/ZH-RIVM-109048/2022	EPI_ISL_14702451	2022-08-03	Europe	Netherlands	Zuid-Holland	National Institute for Public Health and the Environment (RIVM)	National Institute for Public Health and the Environment (RIVM)	Adam Meijer, Harry Vennema, Dirk Eggink, Jeroen Cremer, Sharon van den Brink, Bas van der Veer, AnneMarie van den Brandt, Lisa Wijsman, Kim Freriks, Ryanne Jaarsma, Lynn Aarts, Sanne Bos, Jil Kocken, Jordy de Bakker, Afke Vogelzang, Florian Zwagemaker, Dennis Schmitz, Annelies Kroneman, Karim Hajji, Ivo van Walle, Chantal Reusken
hCoV-19/NewZealand/22CH3038/2022	EPI_ISL_12545086	2022-04-14	Oceania	New Zealand	Southern	Southern Community Labs Dunedin	Institute of Environmental Science and Research (ESR)	Sarah Cockerton, Clare Gebbie, Dhanisha Patel, Rachel Boyle, SallyAnn Harbison, Olivia Stroeven, Xiaoyun Ren, Matt Storey, Nikki Freed, Muhammad Faisal, Jing Wang, Hermes Perez, Anja Werno, Antje van der Linden, Arlo Upton, Chris Mansell, David Hammer, Dragana Drinkovic, Gary McAuliffe, Hana Sofia Andersson, James Ussher, Jill Sherwood, Josh Freeman, Julia Howard, Juliet Elvy, Mary DeAlmeida, Mat…
hCoV-19/NewZealand/22CH3950/2022	EPI_ISL_12805903	2022-05-14	Oceania	New Zealand	Canterbury	Canterbury Health Laboratories	Institute of Environmental Science and Research (ESR)	Sarah Cockerton, Clare Gebbie, Dhanisha Patel, Rachel Boyle, SallyAnn Harbison, Olivia Stroeven, Xiaoyun Ren, Matt Storey, Nikki Freed, Muhammad Faisal, Jing Wang, Hermes Perez, Anja Werno, Antje van der Linden, Arlo Upton, Chris Mansell, David Hammer, Dragana Drinkovic, Gary McAuliffe, Hana Sofia Andersson, James Ussher, Jill Sherwood, Josh Freeman, Julia Howard, Juliet Elvy, Mary DeAlmeida, Mat…
hCoV-19/NewZealand/22CH4003/2022	EPI_ISL_13437872	2022-05-16	Oceania	New Zealand	Canterbury	Canterbury Health Laboratories	Institute of Environmental Science and Research (ESR)	Sarah Cockerton, Clare Gebbie, Dhanisha Patel, Rachel Boyle, SallyAnn Harbison, Olivia Stroeven, Xiaoyun Ren, Matt Storey, Nikki Freed, Muhammad Faisal, Jing Wang, Hermes Perez, Anja Werno, Antje van der Linden, Arlo Upton, Chris Mansell, David Hammer, Dragana Drinkovic, Gary McAuliffe, Hana Sofia Andersson, James Ussher, Jill Sherwood, Josh Freeman, Julia Howard, Juliet Elvy, Mary DeAlmeida, Mat…
hCoV-19/NewZealand/22CV3058/2022	EPI_ISL_11865771	2022-03-17	Oceania	New Zealand	Waitemata	North Shore Hospital	Institute of Environmental Science and Research (ESR)	Sarah Cockerton, Clare Gebbie, Dhanisha Patel, Rachel Boyle, SallyAnn Harbison, Olivia Stroeven, Xiaoyun Ren, Matt Storey, Nikki Freed, Muhammad Faisal, Jing Wang, Hermes Perez, Anja Werno, Antje van der Linden, Arlo Upton, Chris Mansell, David Hammer, Dragana Drinkovic, Gary McAuliffe, Hana Sofia Andersson, James Ussher, Jill Sherwood, Josh Freeman, Julia Howard, Juliet Elvy, Mary DeAlmeida, Mat…
hCoV-19/NewZealand/22HH1892/2022	EPI_ISL_18565347	2022-03-24	Oceania	New Zealand	Wellington	Virology Reference Laboratory, ESR	Institute of Environmental Science and Research (ESR)	Sarah Cockerton, Clare Gebbie, Dhanisha Patel, Rachel Boyle, SallyAnn Harbison, Olivia Stroeven, Xiaoyun Ren, Matt Storey, Nikki Freed, Muhammad Faisal, Jing Wang, Hermes Perez, Bethany Forsythe, Anja Werno, Antje van der Linden, Arlo Upton, Chris Mansell, David Hammer, Dragana Drinkovic, Gary McAuliffe, Hana Sofia Andersson, James Ussher, Jill Sherwood, Josh Freeman, Julia Howard, Juliet Elvy, M…
hCoV-19/NewZealand/22HH5638/2022	EPI_ISL_18565612	2022-06-05	Oceania	New Zealand	Wellington	Virology Reference Laboratory, ESR	Institute of Environmental Science and Research (ESR)	Sarah Cockerton, Clare Gebbie, Dhanisha Patel, Rachel Boyle, SallyAnn Harbison, Olivia Stroeven, Xiaoyun Ren, Matt Storey, Nikki Freed, Muhammad Faisal, Jing Wang, Hermes Perez, Bethany Forsythe, Anja Werno, Antje van der Linden, Arlo Upton, Chris Mansell, David Hammer, Dragana Drinkovic, Gary McAuliffe, Hana Sofia Andersson, James Ussher, Jill Sherwood, Josh Freeman, Julia Howard, Juliet Elvy, M…
[truncated: 727 more rows]
