# Supplementary material for: Genomic Surveillance of SARS‐CoV‐2 in Senegal (2020–2024): Variant Turnover, Omicron Introductions, and Interregional Spread
Source: Influenza Other Respir Viruses. 2026 Jun 12;20(6):e70273. doi: 10.1111/irv.70273 (PMC13261306; doi:10.1111/irv.70273)
Supplement: Supplementary file 4 — Data S4: Metadata table for BA.4 genomes included in the lineage‐specific phylogenetic analysis. [file IRV-20-e70273-s005.xlsx]

## Sheet: Sheet1
strain	gisaid_epi_isl	date	region	country	division	originating_lab	submitting_lab	authors
hCoV-19/AmericanSamoa/AS-H2212293/2022	EPI_ISL_13497737	2022-06-03	Oceania	American Samoa		American Samoa DOH Clinical Laboratory Tafuna Family Health Center	State Laboratories Division, Hawaii State Department of Health	Pamela O'Brien, Drew Kuwazaki, Ayana Garnet, Samantha Cotter, Cheyenne Barela, Cheryl-lynn Daquip, Mark Nagata, Samantha Sruba, Jeffrey Au, Briana Ofilas, Remedios Gose, Daniel Strange, Edward Desmond
hCoV-19/AmericanSamoa/AS-H2213779/2022	EPI_ISL_14207811	2022-06-17	Oceania	American Samoa		American Samoa DOH Clinical Laboratory Tafuna Family Health Center	State Laboratories Division, Hawaii State Department of Health	Pamela O'Brien, Drew Kuwazaki, Ayana Garnet, Samantha Cotter, Cheyenne Barela, Cheryl-lynn Daquip, Mark Nagata, Samantha Sruba, Jeffrey Au, Briana Ofilas, Remedios Gose, Daniel Strange, Edward Desmond
hCoV-19/AmericanSamoa/AS-H2213783/2022	EPI_ISL_14207815	2022-07-08	Oceania	American Samoa		American Samoa DOH Clinical Laboratory Tafuna Family Health Center	State Laboratories Division, Hawaii State Department of Health	Pamela O'Brien, Drew Kuwazaki, Ayana Garnet, Samantha Cotter, Cheyenne Barela, Cheryl-lynn Daquip, Mark Nagata, Samantha Sruba, Jeffrey Au, Briana Ofilas, Remedios Gose, Daniel Strange, Edward Desmond
hCoV-19/AmericanSamoa/AS-H2213950/2022	EPI_ISL_14250560	2022-07-01	Oceania	American Samoa		American Samoa DOH Clinical Laboratory Tafuna Family Health Center	State Laboratories Division, Hawaii State Department of Health	Pamela O'Brien, Drew Kuwazaki, Ayana Garnet, Samantha Cotter, Cheyenne Barela, Cheryl-lynn Daquip, Mark Nagata, Samantha Sruba, Jeffrey Au, Briana Ofilas, Remedios Gose, Daniel Strange, Edward Desmond
hCoV-19/Angola/CERI-KRISP-K050439/2022	EPI_ISL_16311856	2022-08-18	Africa	Angola	Luanda	Africa_CDC_Angola	CERI, Centre for Epidemic Response and Innovation, Stellenbosch University and KRISP, KZN Research Innovation and Sequencing Platform, UKZN.	Morais J, Neto Z, Afonso P, Miranda J, David K, Inglês L, Pereira A, Paulo A Carralero RR Paixão JP, Freitas RH, Mufinda M, Lutucuta S, Maponga T, Wilson S, Claassen M, Stander T, van Zyl G, Preiser W, Giandhari J, Pillay S, Naidoo Y, Sankon TJ, Maharaj A, Anyaneji UJ, Moir M, Van Wyk S, San JE, Tshiabuila D, Tegally H, Wilkinson E, de Oliveira T
hCoV-19/Angola/CERI-KRISP-K050487/2022	EPI_ISL_16311882	2022-08-22	Africa	Angola	Luanda	Africa_CDC_Angola	CERI, Centre for Epidemic Response and Innovation, Stellenbosch University and KRISP, KZN Research Innovation and Sequencing Platform, UKZN.	Morais J, Neto Z, Afonso P, Miranda J, David K, Inglês L, Pereira A, Paulo A Carralero RR Paixão JP, Freitas RH, Mufinda M, Lutucuta S, Maponga T, Wilson S, Claassen M, Stander T, van Zyl G, Preiser W, Giandhari J, Pillay S, Naidoo Y, Sankon TJ, Maharaj A, Anyaneji UJ, Moir M, Van Wyk S, San JE, Tshiabuila D, Tegally H, Wilkinson E, de Oliveira T
hCoV-19/Angola/CERI-KRISP-K050500/2022	EPI_ISL_16311890	2022-08-22	Africa	Angola	Luanda	Africa_CDC_Angola	CERI, Centre for Epidemic Response and Innovation, Stellenbosch University and KRISP, KZN Research Innovation and Sequencing Platform, UKZN.	Morais J, Neto Z, Afonso P, Miranda J, David K, Inglês L, Pereira A, Paulo A Carralero RR Paixão JP, Freitas RH, Mufinda M, Lutucuta S, Maponga T, Wilson S, Claassen M, Stander T, van Zyl G, Preiser W, Giandhari J, Pillay S, Naidoo Y, Sankon TJ, Maharaj A, Anyaneji UJ, Moir M, Van Wyk S, San JE, Tshiabuila D, Tegally H, Wilkinson E, de Oliveira T
hCoV-19/Angola/CERI-KRISP-K050843/2022	EPI_ISL_16567300	2022-09-23	Africa	Angola	Luanda	GPSL	CERI, Centre for Epidemic Response and Innovation, Stellenbosch University and KRISP, KZN Research Innovation and Sequencing Platform, UKZN.	Morais J, Neto Z, Afonso P, Miranda J, David K, Inglês L, Pereira A, Paulo A Carralero RR Paixão JP, Freitas RH, Mufinda M, Lutucuta S, , Giandhari J, Pillay S, Naidoo Y, Maharaj A, Anyaneji UJ, Sanko TJ, Moir M, Van Wyk S, San JE, Tshiabuila D, Tegally H, Wilkinson E, de Oliveira T
hCoV-19/Argentina/INEI-120930/2022	EPI_ISL_17619465	2022-06-14	South America	Argentina	Buenos Aires	Instituto Nacional de Enfermedades Infecciosas C.G.Malbran, Servicio Virosis Respiratorias, Departamento Virologia	Instituto Nacional Enfermedades Infecciosas C.G.Malbran	Baumeister E., Avaro M., Benedetti E., Russo M., Dattero ME, Pontoriero A., Cisterna D., Molina V., Perandones C., Tuduri E., De Belder D., Sanchez Loria J., Haim MS., Mallou F., Poklepovich T., Campos J.
hCoV-19/Argentina/INEI-121044/2022	EPI_ISL_17619556	2022-06-16	South America	Argentina	Entre Rios	Instituto Nacional de Enfermedades Infecciosas C.G.Malbran, Servicio Virosis Respiratorias, Departamento Virologia	Instituto Nacional Enfermedades Infecciosas C.G.Malbran	Baumeister E., Avaro M., Benedetti E., Russo M., Dattero ME, Pontoriero A., Cisterna D., Molina V., Perandones C., Tuduri E., De Belder D., Sanchez Loria J., Haim MS., Mallou F., Poklepovich T., Campos J.
hCoV-19/Argentina/INEI-122010/2022	EPI_ISL_17619695	2022-07-30	South America	Argentina	Salta	Instituto Nacional de Enfermedades Infecciosas C.G.Malbran, Servicio Virosis Respiratorias, Departamento Virologia	Instituto Nacional Enfermedades Infecciosas C.G.Malbran	Baumeister E., Avaro M., Benedetti E., Russo M., Dattero ME, Pontoriero A., Cisterna D., Molina V., Perandones C., Tuduri E., De Belder D., Sanchez Loria J., Haim MS., Mallou F., Poklepovich T., Campos J.
hCoV-19/Argentina/INEI-122323/2022	EPI_ISL_17619737	2022-08-19	South America	Argentina	Entre Rios	Instituto Nacional de Enfermedades Infecciosas C.G.Malbran, Servicio Virosis Respiratorias, Departamento Virologia	Instituto Nacional Enfermedades Infecciosas C.G.Malbran	Baumeister E., Avaro M., Benedetti E., Russo M., Dattero ME, Pontoriero A., Cisterna D., Molina V., Perandones C., Tuduri E., De Belder D., Sanchez Loria J., Haim MS., Mallou F., Poklepovich T., Campos J.
hCoV-19/Argentina/INEI-122324/2022	EPI_ISL_17619738	2022-08-19	South America	Argentina	Entre Rios	Instituto Nacional de Enfermedades Infecciosas C.G.Malbran, Servicio Virosis Respiratorias, Departamento Virologia	Instituto Nacional Enfermedades Infecciosas C.G.Malbran	Baumeister E., Avaro M., Benedetti E., Russo M., Dattero ME, Pontoriero A., Cisterna D., Molina V., Perandones C., Tuduri E., De Belder D., Sanchez Loria J., Haim MS., Mallou F., Poklepovich T., Campos J.
hCoV-19/Argentina/INEI-122354/2022	EPI_ISL_17619750	2022-08-28	South America	Argentina	La Rioja	Instituto Nacional de Enfermedades Infecciosas C.G.Malbran, Servicio Virosis Respiratorias, Departamento Virologia	Instituto Nacional Enfermedades Infecciosas C.G.Malbran	Baumeister E., Avaro M., Benedetti E., Russo M., Dattero ME, Pontoriero A., Cisterna D., Molina V., Perandones C., Tuduri E., De Belder D., Sanchez Loria J., Haim MS., Mallou F., Poklepovich T., Campos J.
hCoV-19/Argentina/INEI-122360/2022	EPI_ISL_17619755	2022-08-25	South America	Argentina	La Rioja	Instituto Nacional de Enfermedades Infecciosas C.G.Malbran, Servicio Virosis Respiratorias, Departamento Virologia	Instituto Nacional Enfermedades Infecciosas C.G.Malbran	Baumeister E., Avaro M., Benedetti E., Russo M., Dattero ME, Pontoriero A., Cisterna D., Molina V., Perandones C., Tuduri E., De Belder D., Sanchez Loria J., Haim MS., Mallou F., Poklepovich T., Campos J.
hCoV-19/Argentina/INEI-122371/2022	EPI_ISL_17619762	2022-08-19	South America	Argentina	Santiago del Estero	Instituto Nacional de Enfermedades Infecciosas C.G.Malbran, Servicio Virosis Respiratorias, Departamento Virologia	Instituto Nacional Enfermedades Infecciosas C.G.Malbran	Baumeister E., Avaro M., Benedetti E., Russo M., Dattero ME, Pontoriero A., Cisterna D., Molina V., Perandones C., Tuduri E., De Belder D., Sanchez Loria J., Haim MS., Mallou F., Poklepovich T., Campos J.
hCoV-19/Argentina/INEI-122376/2022	EPI_ISL_17619767	2022-09-01	South America	Argentina	Santiago del Estero	Instituto Nacional de Enfermedades Infecciosas C.G.Malbran, Servicio Virosis Respiratorias, Departamento Virologia	Instituto Nacional Enfermedades Infecciosas C.G.Malbran	Baumeister E., Avaro M., Benedetti E., Russo M., Dattero ME, Pontoriero A., Cisterna D., Molina V., Perandones C., Tuduri E., De Belder D., Sanchez Loria J., Haim MS., Mallou F., Poklepovich T., Campos J.
hCoV-19/Argentina/INEI121729/2022	EPI_ISL_14944594	2022-07-20	South America	Argentina	Santa Fe	Servicio Virosis Respiratorias-Departamento Virología-INEI	Instituto Nacional Enfermedades Infecciosas C.G.Malbran	Baumeister E., Avaro M., Benedetti E., Russo M., Dattero ME, Pontoriero A., Cisterna D., Molina V., Perandones C., Tuduri E., De Belder D., Sanchez Loria J., Haim MS., Mallou F., Poklepovich T., Campos J.
hCoV-19/Argentina/INEI121882/2022	EPI_ISL_14944700	2022-07-26	South America	Argentina	Tucuman	Servicio Virosis Respiratorias-Departamento Virología-INEI	Instituto Nacional Enfermedades Infecciosas C.G.Malbran	Baumeister E., Avaro M., Benedetti E., Russo M., Dattero ME, Pontoriero A., Cisterna D., Molina V., Perandones C., Tuduri E., De Belder D., Sanchez Loria J., Haim MS., Mallou F., Poklepovich T., Campos J.
hCoV-19/Argentina/INEI122043/2022	EPI_ISL_14944823	2022-08-01	South America	Argentina	Santa Fe	Servicio Virosis Respiratorias-Departamento Virología-INEI	Instituto Nacional Enfermedades Infecciosas C.G.Malbran	Baumeister E., Avaro M., Benedetti E., Russo M., Dattero ME, Pontoriero A., Cisterna D., Molina V., Perandones C., Tuduri E., De Belder D., Sanchez Loria J., Haim MS., Mallou F., Poklepovich T., Campos J.
hCoV-19/Argentina/INEI122519/2022	EPI_ISL_16167293	2022-09-01	South America	Argentina	La Rioja	Servicio Virosis Respiratorias-Departamento Virología-INEI	Instituto Nacional Enfermedades Infecciosas C.G.Malbran	Baumeister E., Avaro M., Benedetti E., Russo M., Dattero ME, Pontoriero A., Cisterna D., Molina V., Perandones C., Tuduri E., De Belder D., Sanchez Loria J., Haim MS., Mallou F., Poklepovich T., Campos J.
hCoV-19/Argentina/PAIS-E1183/2022	EPI_ISL_15791961	2022-08-08	South America	Argentina	Santa Fe	Laboratorio Central Santa Fe	Grupo de Genómica y Bioinformática del Instituto de Investigación de la Cadena Láctea CONICET-INTA on behalf of 'Proyecto Argentino Interinstitucional de genomica de SARS-CoV-2' (PAIS Consortium)	Eberhardt, MF; Irazoqui, JM; Ojeda, G; Rompato, G; Mugna, V; Pastor, C; Amadio, AF
hCoV-19/Aruba/AW-RIVM-108144/2022	EPI_ISL_14706063	2022-07-23	South America	Aruba	Aruba	National Institute for Public Health and the Environment (RIVM)	National Institute for Public Health and the Environment (RIVM)	Adam Meijer, Harry Vennema, Dirk Eggink, Jeroen Cremer, Sharon van den Brink, Bas van der Veer, AnneMarie van den Brandt, Lisa Wijsman, Kim Freriks, Ryanne Jaarsma, Lynn Aarts, Sanne Bos, Jil Kocken, Jordy de Bakker, Afke Vogelzang, Florian Zwagemaker, Dennis Schmitz, Annelies Kroneman, Karim Hajji, Ivo van Walle, Chantal Reusken
hCoV-19/Aruba/AW-RIVM-108868/2022	EPI_ISL_14706167	2022-07-26	South America	Aruba	Aruba	National Institute for Public Health and the Environment (RIVM)	National Institute for Public Health and the Environment (RIVM)	Adam Meijer, Harry Vennema, Dirk Eggink, Jeroen Cremer, Sharon van den Brink, Bas van der Veer, AnneMarie van den Brandt, Lisa Wijsman, Kim Freriks, Ryanne Jaarsma, Lynn Aarts, Sanne Bos, Jil Kocken, Jordy de Bakker, Afke Vogelzang, Florian Zwagemaker, Dennis Schmitz, Annelies Kroneman, Karim Hajji, Ivo van Walle, Chantal Reusken
hCoV-19/Aruba/AW-RIVM-109561/2022	EPI_ISL_14773637	2022-08-03	South America	Aruba	Aruba	National Institute for Public Health and the Environment (RIVM)	National Institute for Public Health and the Environment (RIVM)	Adam Meijer, Harry Vennema, Dirk Eggink, Jeroen Cremer, Sharon van den Brink, Bas van der Veer, AnneMarie van den Brandt, Lisa Wijsman, Kim Freriks, Ryanne Jaarsma, Lynn Aarts, Sanne Bos, Jil Kocken, Jordy de Bakker, Afke Vogelzang, Florian Zwagemaker, Dennis Schmitz, Annelies Kroneman, Karim Hajji, Ivo van Walle, Chantal Reusken
hCoV-19/Australia/ACT6269/2022	EPI_ISL_14573345	2022-05-29	Oceania	Australia	Australian Capital Territory	ACT Pathology	Schwessinger Lab	Austin Bird, Bayantes Dagvadorj, Scott Ferguson, Abigail Graetz, Robyn Hall, Evie Hodgson, Ashley Jones, Craig Kennedy, Karina Kennedy, Rachel Leonard, Carl McCombe, Lydia Murphy, Catalina Barragán Quintero, Rene Riedelbauch, Benjamin Schwessinger, Makenna Short, Rita Tam
hCoV-19/Australia/ACT6394/2022	EPI_ISL_13867542	2022-06-05	Oceania	Australia	Australian Capital Territory	ACT Pathology	Schwessinger Lab	Austin Bird, Bayantes Dagvadorj, Scott Ferguson, Abigail Graetz, Robyn Hall, Evie Hodgson, Ashley Jones, Craig Kennedy, Karina Kennedy, Rachel Leonard, Carl McCombe, Lydia Murphy, Catalina Barragán Quintero, Rene Riedelbauch, Benjamin Schwessinger, Makenna Short, Rita Tam
hCoV-19/Australia/ACT7022/2022	EPI_ISL_13868042	2022-06-26	Oceania	Australia	Australian Capital Territory	ACT Pathology	Schwessinger Lab	Austin Bird, Bayantes Dagvadorj, Scott Ferguson, Abigail Graetz, Robyn Hall, Evie Hodgson, Ashley Jones, Craig Kennedy, Karina Kennedy, Rachel Leonard, Carl McCombe, Lydia Murphy, Catalina Barragán Quintero, Rene Riedelbauch, Benjamin Schwessinger, Makenna Short, Rita Tam
hCoV-19/Australia/ACT7082/2022	EPI_ISL_13868097	2022-06-28	Oceania	Australia	Australian Capital Territory	ACT Pathology	Schwessinger Lab	Austin Bird, Bayantes Dagvadorj, Scott Ferguson, Abigail Graetz, Robyn Hall, Evie Hodgson, Ashley Jones, Craig Kennedy, Karina Kennedy, Rachel Leonard, Carl McCombe, Lydia Murphy, Catalina Barragán Quintero, Rene Riedelbauch, Benjamin Schwessinger, Makenna Short, Rita Tam
hCoV-19/Australia/ACT7861/2022	EPI_ISL_15156345	2022-08-01	Oceania	Australia	Australian Capital Territory	Capital Pathology	Schwessinger Lab	Robyn Hall, Evie Hodgson, Karina Kennedy, Rachel Leonard, Sandra Molloy, Rene Riedelbauch, Benjamin Schwessinger, Paul Whiting
hCoV-19/Australia/ACT7906/2022	EPI_ISL_15156551	2022-08-01	Oceania	Australia	Australian Capital Territory	ACT Pathology	Schwessinger Lab	Robyn Hall, Evie Hodgson, Karina Kennedy, Rachel Leonard, Rene Riedelbauch, Benjamin Schwessinger
hCoV-19/Australia/ACT8542/2022	EPI_ISL_15476980	2022-09-12	Oceania	Australia	Australian Capital Territory	ACT Pathology	Schwessinger Lab	Robyn Hall, Evie Hodgson, Karina Kennedy, Rachel Leonard, Rene Riedelbauch, Benjamin Schwessinger
hCoV-19/Australia/NSW-ICPMR-24909/2022	EPI_ISL_12605043	2022-04-23	Oceania	Australia	New South Wales	Pathology North - Royal North Shore Hospital - NSW Health Pathology	NSW Health Pathology - Institute of Clinical Pathology and Medical Research; Westmead Hospital; University of Sydney	Arnott A., Draper J., Gall M., Martinez E., Rockett R., Sintchenko V., on behalf of ICPMR
hCoV-19/Australia/NSW-ICPMR-29346/2022	EPI_ISL_13869624	2022-07-10	Oceania	Australia	New South Wales	Histopath	NSW Health Pathology - Institute of Clinical Pathology and Medical Research; Westmead Hospital; University of Sydney	Arnott A., Draper J., Gall M., Martinez E., Rockett R., Sintchenko V., on behalf of ICPMR
hCoV-19/Australia/NSW-ICPMR-30068/2022	EPI_ISL_14124181	2022-07-15	Oceania	Australia	New South Wales	HISTOPATH PATHOLOGY	NSW Health Pathology - Institute of Clinical Pathology and Medical Research; Westmead Hospital; University of Sydney	Arnott A., Draper J., Gall M., Martinez E., Rockett R., Sintchenko V., on behalf of ICPMR
hCoV-19/Australia/NSW-RPAH-3178/2022	EPI_ISL_13417066	2022-05-14	Oceania	Australia	New South Wales	New South Wales Health Pathology, Royal Prince Alfred Hospital	Microbiology, Royal Prince Alfred Hospital	Foster, C.; Au, J.; Ruiz Silva, M.; Deveson, I.; Bull, R.; Van Hal, S.; Rawlinson, W.
hCoV-19/Australia/QLD0x011592/2022	EPI_ISL_15192807	2022-09-14	Oceania	Australia	Queensland	Sullivan Nicolaides Pathology	PHV-FSS	Son Nguyen on behalf of Q-PHIRE Genomics
hCoV-19/Australia/QLD0x01200F/2022	EPI_ISL_15693599	2022-08-27	Oceania	Australia	Queensland	Forensic and Scientific Services	Public Health Virology - Forensic and Scientific Services (PHV-FSS)	Chenwei Wang on behalf of Q-PHIRE Genomics
hCoV-19/Australia/SA357557/2022	EPI_ISL_13743766	2022-06-27	Oceania	Australia	South Australia	SA Pathology	SA Pathology	Caitlin Selway, Lex Leong, Lito Papanicolas, Mark Turra, Ivan Bastian
hCoV-19/Australia/SA366908/2022	EPI_ISL_13743724	2022-07-04	Oceania	Australia	South Australia	SA Pathology	SA Pathology	Caitlin Selway, Lex Leong, Lito Papanicolas, Mark Turra, Ivan Bastian
hCoV-19/Australia/SA431822/2022	EPI_ISL_14320645	2022-07-28	Oceania	Australia	South Australia	SA Pathology	SA Pathology	Caitlin Selway, Lex Leong, Lito Papanicolas, Mark Turra, Ivan Bastian
hCoV-19/Australia/TAS003122/2022	EPI_ISL_14359500	2022-08-02	Oceania	Australia	Tasmania	Royal Hobart Hospital	Royal Hobart Hospital	J Williamson, R Vanhaeften, J Maskell, C Atkinson, Dr. L Cooley, Dr. J Chua
hCoV-19/Australia/VIC-VIDRL-00000355/2022	EPI_ISL_17830063	2022-08-16	Oceania	Australia	Victoria	Melbourne Pathology	Victorian Infectious Disease Reference Laboratory	Aziz, A., David, B., Caly, L., Lim, C.K., Moselen, J., O'Keefe, J., Orlando, N., Savic, I., Steinig, E., Williamson, D.
hCoV-19/Australia/VIC-VIDRL-00001745/2022	EPI_ISL_17829136	2022-09-20	Oceania	Australia	Victoria	Melbourne Pathology	Victorian Infectious Disease Reference Laboratory	Aziz, A., David, B., Caly, L., Lim, C.K., Moselen, J., O'Keefe, J., Orlando, N., Savic, I., Steinig, E., Williamson, D.
hCoV-19/Australia/VIC65026/2022	EPI_ISL_13710099	2022-06-27	Oceania	Australia	Victoria	Microbiological Diagnostic Unit - Public Health Laboratory (MDU-PHL)	Microbiological Diagnostic Unit - Public Health Laboratory (MDU-PHL)	Seemann, T., Horan, K., Sherry, N.L.
hCoV-19/Australia/VIC67337/2022	EPI_ISL_14250961	2022-07-24	Oceania	Australia	Victoria	Microbiological Diagnostic Unit - Public Health Laboratory (MDU-PHL)	Microbiological Diagnostic Unit - Public Health Laboratory (MDU-PHL)	Seemann, T., Horan, K., Sherry, N.L.
hCoV-19/Australia/VIC71137/2022	EPI_ISL_15120132	2022-09-14	Oceania	Australia	Victoria	Microbiological Diagnostic Unit - Public Health Laboratory (MDU-PHL), The Peter Doherty Institute for Infection and Immunity	Microbiological Diagnostic Unit - Public Health Laboratory (MDU-PHL), The Peter Doherty Institute for Infection and Immunity	Seemann, T., Horan, K., Sherry, N.L.
hCoV-19/Australia/WA8539/2022	EPI_ISL_15673277	2022-09-30	Oceania	Australia	Western Australia	PathWest Laboratory Medicine WA	PathWest Laboratory Medicine WA Microbial Surveillance Unit	PathWest Laboratory Medicine WA Microbial Surveillance Unit
hCoV-19/Austria/AGES-1107108/2022	EPI_ISL_16561334	2022-08-15	Europe	Austria	Vienna	Lifebrain COVID 19 Labor GmbH	AGES IMED Vienna	Blaschitz M., Lippert K., Posselt S., Reichl J., Haslacher M., Hyden P., Indra A., Moesenbacher T., Hufnagl P.
hCoV-19/Austria/AGES-1113033/2022	EPI_ISL_16557600	2022-08-24	Europe	Austria	Burgenland	Labor Burgenland GmbH	AGES IMED Vienna	Posselt S., Blaschitz M., Lippert K., Reichl J., Haslacher M., Hyden P., Indra A., Moesenbacher T., Hufnagl P.
hCoV-19/Austria/AGES-1120054/2022	EPI_ISL_16561853	2022-09-05	Europe	Austria	Burgenland	Labor Burgenland GmbH	AGES IMED Vienna	Lippert K., Posselt S., Blaschitz M., Reichl J., Haslacher M., Hyden P., Indra A., Moesenbacher T., Hufnagl P.
hCoV-19/Austria/AGES-1124623/2022	EPI_ISL_16562638	2022-09-15	Europe	Austria	Vienna	IHR LABOR 1220	AGES IMED Vienna	Posselt S., Blaschitz M., Lippert K., Reichl J., Haslacher M., Hyden P., Indra A., Moesenbacher T., Hufnagl P.
hCoV-19/Austria/AGES-1124641/2022	EPI_ISL_16562637	2022-09-16	Europe	Austria	Vienna	IHR LABOR 1220	AGES IMED Vienna	Posselt S., Blaschitz M., Lippert K., Reichl J., Haslacher M., Hyden P., Indra A., Moesenbacher T., Hufnagl P.
hCoV-19/Austria/AGES-170873/2022	EPI_ISL_14515961	2022-06-06	Europe	Austria	Vienna	Institut f. med. Mikrobiologie & Hygiene - Österr. AGES GmbH	Institut f. med. Mikrobiologie & Hygiene - Österr. AGES GmbH	Marion Blaschitz, Sabrina Posselt, Kathrin Lippert, Magdalena Purker, Florian Heger, Julia Klikovits, Julia Reichl, Michael Haslacher, Lukas Gamp, Patrick Hyden, Alexander Indra, Peter Hufnagl
hCoV-19/Austria/AGES-195707/2022	EPI_ISL_16552063	2022-07-18	Europe	Austria	Carinthia	Covid Fighters	AGES IMED Vienna	Blaschitz M., Lippert K., Posselt S., Reichl J., Haslacher M., Hyden P., Indra A., Moesenbacher T., Hufnagl P.
hCoV-19/Austria/AGES-720603/2022	EPI_ISL_14515826	2022-04-19	Europe	Austria	Vienna	Institut f. med. Mikrobiologie & Hygiene - Österr. AGES GmbH	Institut f. med. Mikrobiologie & Hygiene - Österr. AGES GmbH	Kathrin Lippert, Marion Blaschitz, Sabrina Posselt, Magdalena Purker, Florian Heger, Julia Klikovits, Julia Reichl, Michael Haslacher, Lukas Gamp, Patrick Hyden, Alexander Indra, Peter Hufnagl
hCoV-19/Austria/LB-R00071-S155/2022	EPI_ISL_12293139	2022-04-19	Europe	Austria	Vienna	Lifebrain Covid Labor GmbH	Lifebrain Covid Labor GmbH	Filip Sima, Alexandra Wagner, Kristina Bavrka Kolenc, Lucia Castello, Hannes Hagen, Abhishek Mitra, So Jung Han, Florian Scharhauser
hCoV-19/Austria/LB-R00072-S324/2022	EPI_ISL_12472118	2022-04-28	Europe	Austria	Vienna	Lifebrain Covid Labor GmbH	Lifebrain Covid Labor GmbH	Filip Sima, Alexandra Wagner, Kristina Bavrka Kolenc, Lucia Castello, Hannes Hagen, Abhishek Mitra, So Jung Han
hCoV-19/Austria/LB-R00072-S330/2022	EPI_ISL_12472124	2022-04-27	Europe	Austria	Vienna	Lifebrain Covid Labor GmbH	Lifebrain Covid Labor GmbH	Filip Sima, Alexandra Wagner, Kristina Bavrka Kolenc, Lucia Castello, Hannes Hagen, Abhishek Mitra, So Jung Han
hCoV-19/Austria/LB-R00072-S336/2022	EPI_ISL_12472129	2022-04-27	Europe	Austria	Vienna	Lifebrain Covid Labor GmbH	Lifebrain Covid Labor GmbH	Filip Sima, Alexandra Wagner, Kristina Bavrka Kolenc, Lucia Castello, Hannes Hagen, Abhishek Mitra, So Jung Han
hCoV-19/Austria/LB-R00072-S346/2022	EPI_ISL_12472139	2022-04-26	Europe	Austria	Vienna	Lifebrain Covid Labor GmbH	Lifebrain Covid Labor GmbH	Filip Sima, Alexandra Wagner, Kristina Bavrka Kolenc, Lucia Castello, Hannes Hagen, Abhishek Mitra, So Jung Han
hCoV-19/Austria/LB-R00072-S366/2022	EPI_ISL_12472155	2022-04-27	Europe	Austria	Vienna	Lifebrain Covid Labor GmbH	Lifebrain Covid Labor GmbH	Filip Sima, Alexandra Wagner, Kristina Bavrka Kolenc, Lucia Castello, Hannes Hagen, Abhishek Mitra, So Jung Han
hCoV-19/Austria/LB-R00074-S321/2022	EPI_ISL_13228717	2022-05-10	Europe	Austria	Vienna	Lifebrain Covid Labor GmbH	Lifebrain Covid Labor GmbH	Filip Sima, Alexandra Wagner, Kristina Bavrka Kolenc, Lucia Castello, Anna Edermayr
hCoV-19/Austria/LB-R00076-S317/2022	EPI_ISL_12875224	2022-05-18	Europe	Austria	Vienna	Lifebrain Covid Labor GmbH	Lifebrain Covid Labor GmbH	Filip Sima, Alexandra Wagner, Kristina Bavrka Kolenc, Lucia Castello, Anna Edermayr
hCoV-19/Austria/LB-R00076-S369/2022	EPI_ISL_12875271	2022-05-17	Europe	Austria	Vienna	Lifebrain Covid Labor GmbH	Lifebrain Covid Labor GmbH	Filip Sima, Alexandra Wagner, Kristina Bavrka Kolenc, Lucia Castello, Anna Edermayr
hCoV-19/Austria/LB-R00078-S190/2022	EPI_ISL_13249984	2022-05-24	Europe	Austria	Vienna	Lifebrain Covid Labor GmbH	Lifebrain Covid Labor GmbH	Filip Sima, Alexandra Wagner, Kristina Bavrka Kolenc, Lucia Castello, Anna Edermayr
hCoV-19/Austria/LB-R00083-S003/2022	EPI_ISL_13445595	2022-06-14	Europe	Austria	Vienna	Lifebrain Covid Labor GmbH	Lifebrain Covid Labor GmbH	Filip Sima, Alexandra Wagner, Kristina Bavrka Kolenc, Lucia Castello, So Jung Han, Anna Edermayr
hCoV-19/Austria/MUW_1517632/2022	EPI_ISL_13328439	2022-05-13	Europe	Austria		Center for Virology	Center for Virology	Jeremy V. Camp, Irene Goerzer, Monika Redlberger-Fritz, Stephan W. Aberle
hCoV-19/Bahamas/22184-GMI/2022	EPI_ISL_19633729	2022-07-03	North America	The Bahamas		Reference Laboratory of the Ministry of Health Royal Victoria Gardens	Genomics and Proteomics Departament, Gorgas Memorial Institute For Health Studies	Indira Martins, Jessica Edwards, Marilda Siqueira, Abdiel Menacho, Oris Chavarria, Jessica Gondola, Ambar Moreno, Claudia Gonzalez V, Alexander A Martinez
hCoV-19/Bahamas/22203-GMI/2022	EPI_ISL_19633732	2022-06-30	North America	The Bahamas		Reference Laboratory of the Ministry of Health Royal Victoria Gardens	Genomics and Proteomics Departament, Gorgas Memorial Institute For Health Studies	Indira Martins, Jessica Edwards, Marilda Siqueira, Abdiel Menacho, Oris Chavarria, Jessica Gondola, Ambar Moreno, Claudia Gonzalez V, Alexander A Martinez
hCoV-19/Belgium/AZDelta-2230-10980/2022	EPI_ISL_14408480	2022-08-04	Europe	Belgium	Roeselare	AZDelta	AZ Delta Medical Laboratories in Roeselare, Belgium	Geert Martens, Dieter De Smet, Frederik Van Hoecke, Patrick Descheemaeker, on behalf of AZ Delta COVID-19 Genomics core (member of Genomic surveillance of SARS-CoV-2 in Belgium network)
hCoV-19/Belgium/CHUNamur14225390/2022	EPI_ISL_13884000	2022-07-05	Europe	Belgium	Namur	Plateforme de testing Namuroise	Plateforme de testing Namuroise	Léonore Bléret; Maschietto Céline; Renguet Edith; Otto Gaetan; Denis Olivier; Degosserie Jonathan; Mullier François
hCoV-19/Belgium/CHUNamur14230474/2022	EPI_ISL_14032538	2022-07-09	Europe	Belgium	Namur	Plateforme de testing Namuroise	Plateforme de testing Namuroise	Ravez Amédée; Bléret Léonore; Maschietto Céline; Renguet Edith; Otto Gaetan; Denis Olivier; Degosserie Jonathan; Mullier François
hCoV-19/Belgium/CHUNamur14230489/2022	EPI_ISL_14032539	2022-07-09	Europe	Belgium	Namur	Plateforme de testing Namuroise	Plateforme de testing Namuroise	Ravez Amédée; Bléret Léonore; Maschietto Céline; Renguet Edith; Otto Gaetan; Denis Olivier; Degosserie Jonathan; Mullier François
hCoV-19/Belgium/CHUNamur14232004/2022	EPI_ISL_14070757	2022-07-11	Europe	Belgium	Namur	Plateforme de testing Namuroise	Plateforme de testing Namuroise	Drurgmand Jonathan; Laurent Hélène; Maschietto Céline; Renguet Edith; Otto Gaetan; Denis Olivier; Degosserie Jonathan; Mullier François
hCoV-19/Belgium/CHUNamur14232122/2022	EPI_ISL_14070758	2022-07-11	Europe	Belgium	Namur	Plateforme de testing Namuroise	Plateforme de testing Namuroise	Drurgmand Jonathan; Laurent Hélène; Maschietto Céline; Renguet Edith; Otto Gaetan; Denis Olivier; Degosserie Jonathan; Mullier François
hCoV-19/Belgium/CHUNamur14242988/2022	EPI_ISL_14148831	2022-07-20	Europe	Belgium	Namur	CHU UCL Namur, Avenue G. Thérasse 1, 5530 Yvoir, Belgium	Plateforme de testing Namuroise	Laurent Hélène; Nyinkeu Kemamen Lesly; Gilliard Nicolas; Maschietto Céline; Renguet Edith; Otto Gaetan; Denis Olivier; Degosserie Jonathan; Mullier François
hCoV-19/Belgium/MBLG-CTMAPF98384915/2022	EPI_ISL_13755209	2022-06-24	Europe	Belgium	Brussels	Cliniques universitaires Saint-Luc	UCLouvain/IREC/MBLG-CTMA	Bertrand Bearzatto, Benoit Kabamba Mukadi, Valentin Coste, Jean-Luc Gala
hCoV-19/Belgium/rega-43645/2022	EPI_ISL_14623596	2022-06-25	Europe	Belgium	Turnhout	KU Leuven, Rega Institute, Clinical and Epidemiological Virology	KU Leuven, Rega Institute, Clinical and Epidemiological Virology	Tony Wawina-Bokalanga, Anne-Sophie Logist, Bram Van Holm, Robbe Sinnesael, Jens Verlinden, Levi Ysebaert, Bert Vanmechelen, Piet Maes
hCoV-19/Belgium/Sciensano-LS-S1729/2022	EPI_ISL_17669705	2022-07-11	Europe	Belgium	Brussels	Universitair Ziekenhuis Brussel	Sciensano, Viral Diseases Laboratory	François Dufrasne, Sofie Leen, Reinout Van Eycken, Michael Peeters, Els Van Nedervelde, Thomas Demuyser, Lucie Seyler, Steven Van Gucht, Cyril Barbezange, Sarah Denayer
hCoV-19/Belgium/UGent-5432/2022	EPI_ISL_14896442	2022-08-02	Europe	Belgium	Bevere	Lab voor klinische biologie	Lab voor klinische biologie	May-Linh Truong, Hannelore Hamerlinck, Bruno Verhasselt
hCoV-19/Belgium/UGent-6295/2022	EPI_ISL_15479322	2022-09-14	Europe	Belgium	Machelen	Lab voor klinische biologie	Lab voor klinische biologie	May-Linh Truong, Hannelore Hamerlinck, Bruno Verhasselt
hCoV-19/Belgium/UGent-6452/2022	EPI_ISL_15479328	2022-09-24	Europe	Belgium	Geraardsbergen	Lab voor klinische biologie	Lab voor klinische biologie	May-Linh Truong, Hannelore Hamerlinck, Bruno Verhasselt
hCoV-19/Belgium/UGent-6511/2022	EPI_ISL_15479329	2022-09-28	Europe	Belgium	Huise	Lab voor klinische biologie	Lab voor klinische biologie	May-Linh Truong, Hannelore Hamerlinck, Bruno Verhasselt
hCoV-19/Belgium/ULG-28923/2022	EPI_ISL_15506344	2022-09-28	Europe	Belgium	Liege	SYNLAB	GIGA Medical Genomics	Keith Durkin, Maria Artesi, Nathalie Renotte, Nadine Cambisano, Sébastien Bontems, Cécile Meex, Claire Gourzonès, Olivier Ek, Laurent Gillet, Marie-Pierre Hayette, Vincent Bours
hCoV-19/Belgium/UMONS-P063687301/2022	EPI_ISL_15072668	2022-09-07	Europe	Belgium	Hainaut	National Platform bis UMONS/Jolimont	National Platform bis UMONS/Jolimont	Laetitia Gheysen, Clothilde Claus, Caroline Debecker, Eric Tarantino, Gautier Detry, Ruddy Wattiez
hCoV-19/Belgium/UZA-UA-CV8337184251/2022	EPI_ISL_13878732	2022-07-11	Europe	Belgium	Edegem	Platform BIS UZA/UAntwerpen	Labo Klinische Biologie, UZA	Marie Le Mercier, Kathleen Holemans, Ines Verbesselt, Silke Liers, Jens Van Turnhout, Basil Britto Xavier, Christine Lammens, Veerle Matheeussen, Herman Goossens
hCoV-19/Belgium/UZA-UA-CV8337228711/2022	EPI_ISL_13878760	2022-07-12	Europe	Belgium	Mortsel	Platform BIS UZA/UAntwerpen	Labo Klinische Biologie, UZA	Marie Le Mercier, Kathleen Holemans, Ines Verbesselt, Silke Liers, Jens Van Turnhout, Basil Britto Xavier, Christine Lammens, Veerle Matheeussen, Herman Goossens
hCoV-19/Belgium/UZA-UA-CV8520016824/2022	EPI_ISL_13694923	2022-07-01	Europe	Belgium	Borgerhout	Platform BIS UZA/UAntwerpen	Labo Klinische Biologie, UZA	Marie Le Mercier, Kathleen Holemans, Ines Verbesselt, Silke Liers, Jens Van Turnhout, Basil Britto Xavier, Christine Lammens, Veerle Matheeussen, Herman Goossens
hCoV-19/Belgium/UZA-UA-CV8520294686/2022	EPI_ISL_13878731	2022-07-11	Europe	Belgium	Edegem	Platform BIS UZA/UAntwerpen	Labo Klinische Biologie, UZA	Marie Le Mercier, Kathleen Holemans, Ines Verbesselt, Silke Liers, Jens Van Turnhout, Basil Britto Xavier, Christine Lammens, Veerle Matheeussen, Herman Goossens
hCoV-19/Bhutan/RCDC0175/2022	EPI_ISL_17973507	2022-08-10	Asia	Bhutan	Paro	Royal Centre for Disease Control	Royal Centre for Disease Control	Sonam Gyeltshen, Tshering Dorji, Tshering Pelki, Kunzang Dorji & Sonam Wangchuk
hCoV-19/Bolivia/SAN-UPCH-3618/2022	EPI_ISL_17206113	2022-06-16	South America	Bolivia	Santa Cruz	Laboratorio de Diagnóstico e Investigación BIOSCIENCE SRL	Laboratorio de Genómica Microbiana, Universidad Peruana Cayetano Heredia	Esdenka Pérez, Mauricio Prado, Freddy Tinajeros, Paula Carballo, Alejandra Dávila-Barclay, Guillermo Salvatierra, Diego Cuicapuza, Janet Huancachoque, Pablo Tsukayama
hCoV-19/Bonaire/BQ-RIVM-108771/2022	EPI_ISL_14706068	2022-07-20	South America	Bonaire	Bonaire	National Institute for Public Health and the Environment (RIVM)	National Institute for Public Health and the Environment (RIVM)	Adam Meijer, Harry Vennema, Dirk Eggink, Jeroen Cremer, Sharon van den Brink, Bas van der Veer, AnneMarie van den Brandt, Lisa Wijsman, Kim Freriks, Ryanne Jaarsma, Lynn Aarts, Sanne Bos, Jil Kocken, Jordy de Bakker, Afke Vogelzang, Florian Zwagemaker, Dennis Schmitz, Annelies Kroneman, Karim Hajji, Ivo van Walle, Chantal Reusken
hCoV-19/Botswana/R1113B05_BHP_1043216/2022	EPI_ISL_12243751	2022-04-20	Africa	Botswana	Greater Gborone	National Health Laboratory	Botswana Harvard HIV Reference Laboratory	Sikhulile Moyo, Wonderful T. Choga, Dorcas Maruapula, Sefetogi Ramaologa, Thongbotho Mphoyakgosi, Boitumelo Zuze, Legodile Kooepile, Faith T. Hungwe, Nokuthula Ndlovu, Patience Motshosi, Kedumetse Seru, Lesego Kuate-Lere, Kutlo Machete, Pamela Smith-Lawrence, Shirley Johane, Mogomotsi Matshaba, Roger Shapiro, Shahin Lockman, Joseph Makhema, Mphaphi B. Mbulawa, Simani Gaseitsiwe
hCoV-19/Botswana/R145B85_BHP_AAC95137/2022	EPI_ISL_13667945	2022-06-23	Africa	Botswana	Greater Gaborone	Botswana Harvard HIV Reference Laboratory	Botswana Harvard AIDS Institute Partnership	Sikhulile Moyo, Wonderful T. Choga, Dorcas Maruapula, Sefetogi Ramaologa, Thongbotho Mphoyakgosi, Boitumelo Zuze, Legodile Kooepile, Faith T. Hungwe, Nokuthula Ndlovu, Patience Motshosi, Kedumetse Seru, Lesego Kuate-Lere, Kutlo Machete, Pamela Smith-Lawrence, Shirley Johane, Mogomotsi Matshaba, Roger Shapiro, Shahin Lockman, Joseph Makhema, Mphaphi B. Mbulawa, Simani Gaseitsiwe
hCoV-19/Botswana/R157B33_BHP_AAC92155/2022	EPI_ISL_14076677	2022-06-10	Africa	Botswana	Greater Gaborone	Botswana Harvard HIV Reference Laboratory	Botswana Harvard HIV Reference Laboratory	Sikhulile Moyo, Wonderful T. Choga, Dorcas Maruapula, Sefetogi Ramaologa, Thongbotho Mphoyakgosi, Boitumelo Zuze, Legodile Kooepile, Faith T. Hungwe, Nokuthula Ndlovu, Patience Motshosi, Kedumetse Seru, Lesego Kuate-Lere, Kutlo Machete, Pamela Smith-Lawrence, Shirley Johane, Mogomotsi Matshaba, Roger Shapiro, Shahin Lockman, Joseph Makhema, Mphaphi B. Mbulawa, Simani Gaseitsiwe
hCoV-19/Botswana/R160B57_BHP_1081088/2022	EPI_ISL_14446938	2022-07-12	Africa	Botswana	Greater Gaborone	National Health Laboratory	Botswana Harvard HIV Reference Laboratory	Sikhulile Moyo, Wonderful T. Choga, Dorcas Maruapula, Sefetogi Ramaologa, Thongbotho Mphoyakgosi, Boitumelo Zuze, Legodile Kooepile, Faith T. Hungwe, Nokuthula Ndlovu, Patience Motshosi, Kedumetse Seru, Lesego Kuate-Lere, Kutlo Machete, Pamela Smith-Lawrence, Shirley Johane, Mogomotsi Matshaba, Roger Shapiro, Shahin Lockman, Joseph Makhema, Mphaphi B. Mbulawa, Simani Gaseitsiwe
hCoV-19/Botswana/R191B48_BHP_1064698/2022	EPI_ISL_15928226	2022-06-09	Africa	Botswana	Greater Gaborone	Botswana Harvard HIV Reference Laboratory	Botswana Harvard HIV Reference Laboratory	Sikhulile Moyo, Wonderful T. Choga, Dorcas Maruapula, Sefetogi Ramaologa, Thongbotho Mphoyakgosi, Boitumelo Zuze, Legodile Kooepile, Faith T. Hungwe, Nokuthula Ndlovu, Patience Motshosi, Kedumetse Seru, Lesego Kuate-Lere, Kutlo Machete, Pamela Smith-Lawrence, Shirley Johane, Mogomotsi Matshaba, Roger Shapiro, Shahin Lockman, Joseph Makhema, Mphaphi B. Mbulawa, Simani Gaseitsiwe
hCoV-19/Botswana/R193B65_BHP_AAC92061/2022	EPI_ISL_16086250	2022-06-09	Africa	Botswana	Greater Gaborone	Botswana Harvard HIV Reference Laboratory	Botswana Harvard HIV Reference Laboratory	Sikhulile Moyo, Wonderful T. Choga, Dorcas Maruapula, Sefetogi Ramaologa, Thongbotho Mphoyakgosi, Boitumelo Zuze, Legodile Kooepile, Faith T. Hungwe, Nokuthula Ndlovu, Patience Motshosi, Kedumetse Seru, Lesego Kuate-Lere, Kutlo Machete, Pamela Smith-Lawrence, Shirley Johane, Mogomotsi Matshaba, Roger Shapiro, Shahin Lockman, Joseph Makhema, Mphaphi B. Mbulawa, Simani Gaseitsiwe
hCoV-19/Botswana/R197B45_BHP_AAC92900/2022	EPI_ISL_16182244	2022-06-14	Africa	Botswana	Greater Gaborone	Botswana Harvard HIV Reference Laboratory	Botswana Harvard HIV Reference Laboratory	Sikhulile Moyo, Wonderful T. Choga, Dorcas Maruapula, Sefetogi Ramaologa, Thongbotho Mphoyakgosi, Boitumelo Zuze, Legodile Kooepile, Faith T. Hungwe, Nokuthula Ndlovu, Patience Motshosi, Kedumetse Seru, Lesego Kuate-Lere, Kutlo Machete, Pamela Smith-Lawrence, Shirley Johane, Mogomotsi Matshaba, Roger Shapiro, Shahin Lockman, Joseph Makhema, Mphaphi B. Mbulawa, Simani Gaseitsiwe
hCoV-19/Brazil/AM-FIOCRUZ-ILMD2205359/2022	EPI_ISL_15501053	2022-06-28	South America	Brazil	Amazonas	Laboratório Central de Saúde Pública do Amazonas - LACEN-AM	Laboratório de Ecologia de Doenças Transmissíveis na Amazônia, Instituto Leônidas e Maria Deane - Fiocruz Amazônia	Dejanane Silva, Valdinete Nascimento, Victor Souza, Fernanda Nascimento, George Silva, Matilde Mejía, Luciana Gonçalves, Maria Júlia Brandão, Felipe Naveca on behalf of the Fiocruz COVID-19 Genomic Surveillance Network
hCoV-19/Brazil/AM-FMT-HVD-92193/2022	EPI_ISL_18528467	2022-07-07	South America	Brazil	Amazonas	Laboratório da Gerência de Virologia/FMT-HVD	Instituto de Medicina Tropical de Sao Paulo	REDE SEQv Brasil, Márcia da Costa Castilho, Sergio Damasceno Pinto, Yanka Karollina Batista Rodrigues, Camila Helena Aguiar Bôtto de Menezes
hCoV-19/Brazil/CE-FIOCRUZ-143236CE/2022	EPI_ISL_18463123	2022-07-19	South America	Brazil	Ceara	Fiocruz Ceara	Analytical Competence Molecular Epidemiology Lab/ACME, Oswaldo Cruz Foundation, Ceara (FIOCRUZ CE)	Fabio Miyajima, Veridiana Pessoa Miyajima, Fernando Braga Stehling, Alice Paula Di Sabatino Guimaraes, Claudia Stutz Zubieta, Thais de Oliveira Costa, Joaquim Cesar do Nascimento Sousa Junior, Jamille Maria Mendes Bezerra, Ticiane Cavalcante de Souza, Clara Noroes Nogueira, Bruna Maria Nepomuceno Sousa Lino, Luzia Gabrielle Zeferino de Castro, Antonia Mayra de Morais França, Pedro Miguel Carneiro…
hCoV-19/Brazil/ES-LACENES-321233541/2022	EPI_ISL_13563836	2022-06-02	South America	Brazil	Espirito Santo	Central Laboratory of Public Health of the Espirito Santo - Lacen ES	Central Laboratory of Public Health of the Espirito Santo - Lacen ES	Fabrício Ângelo Gabriel, Joana Zorzal Nodari, Lorenzzo Lyrio Stringari, Lucas André Silva Bonela, Jaqueline Pegoretti Goulart, Rodrigo Ribeiro Rodrigues as General Coordinator
hCoV-19/Brazil/PE-FIOCRUZ-30802/2022	EPI_ISL_19755216	2022-06-09	South America	Brazil	Pernambuco	Bio-Manguinhos/Fiocruz - Fundação Oswaldo Cruz (Fiocruz)	Instituto Oswaldo Cruz FIOCRUZ - Laboratory of Respiratory Viruses and Measles (LVRS)	Paola Resende, Luciana Appolinario, Fernando Motta, Elisa Cavalcante Pereira, Alice Sampaio Rocha, Bruna Mendonça da Silva, Jéssica Graça Macedo de Carvalho, Larissa Macedo Pinto, Victor Guimaraes, Renata Serrano Lopes, Andre Siqueira, Ana Dias, Marilda SiqueiraPaola Resende, Luciana Appolinario, Fernando Motta, Elisa Cavalcante Pereira, Alice Sampaio Rocha, Bruna Mendonça da Silva, Jéssica Graça…
hCoV-19/Brazil/PE-FIOCRUZ-30826/2022	EPI_ISL_19755236	2022-07-19	South America	Brazil	Pernambuco	Bio-Manguinhos/Fiocruz - Fundação Oswaldo Cruz (Fiocruz)	Instituto Oswaldo Cruz FIOCRUZ - Laboratory of Respiratory Viruses and Measles (LVRS)	Paola Resende, Luciana Appolinario, Fernando Motta, Elisa Cavalcante Pereira, Alice Sampaio Rocha, Bruna Mendonça da Silva, Jéssica Graça Macedo de Carvalho, Larissa Macedo Pinto, Victor Guimaraes, Renata Serrano Lopes, Andre Siqueira, Ana Dias, Marilda SiqueiraPaola Resende, Luciana Appolinario, Fernando Motta, Elisa Cavalcante Pereira, Alice Sampaio Rocha, Bruna Mendonça da Silva, Jéssica Graça…
hCoV-19/Brazil/PR-NVBS22126GENOV829474374383/2022	EPI_ISL_14381472	2022-07-04	South America	Brazil	Parana	DASA	DASA	Rodrigo Guarischi, Paulo Pierry, Adriano Bonaldi, Cristina Oliveira, Bianca Cota, Luciane Sussuchi, Laryssa Sassi, Keila Orneles, Rodrigo Salazar, Annelise Lopes, Camila Romano, Jose Levi
hCoV-19/Brazil/RJ-LBI-4648/2022	EPI_ISL_18520025	2022-07-27	South America	Brazil	Rio de Janeiro	Laboratório de Biologia Integrativa	Laboratório de Biologia Integrativa	Paula Luize Camargos Fonseca, João Locke Ferreira de Araújo, Clarisse Reis, Hugo Jose Alves, Danielle Zauli, Renan Pedra de Souza, Renato Aguiar
hCoV-19/Brazil/RS-FIOCRUZ-19657/2022	EPI_ISL_15040531	2022-08-03	South America	Brazil	Rio Grande do Sul	Laboratorio Central de Saude Publica do Estado do Rio Grande do Sul (LACEN/RS)	Laboratory of Respiratory Viruses and Measles, Oswaldo Cruz Institute, FIOCRUZ	Paola Resende, Luciana Appolinario, Fernando Motta, Alice Sampaio Rocha, Elisa Cavalcante Pereira, Bruna Mendonça da Silva, Jéssica Graça Macedo de Carvalho, Larissa Macedo Pinto, Victor Guimaraes, Ighor Leonardo Arantes, Anderson Brandao Leite, Marilda Siqueira on behalf of the Fiocruz COVID-19 Genomic Surveillance Network
hCoV-19/Brazil/SP-FIOCRUZ-143270CE/2022	EPI_ISL_18463153	2022-07-08	South America	Brazil	Sao Paulo	Centro de Vigilancia A Saude de Diadema	Analytical Competence Molecular Epidemiology Lab/ACME, Oswaldo Cruz Foundation, Ceara (FIOCRUZ CE)	Fabio Miyajima, Veridiana Pessoa Miyajima, Fernando Braga Stehling, Alice Paula Di Sabatino Guimaraes, Claudia Stutz Zubieta, Thais de Oliveira Costa, Joaquim Cesar do Nascimento Sousa Junior, Jamille Maria Mendes Bezerra, Ticiane Cavalcante de Souza, Clara Noroes Nogueira, Bruna Maria Nepomuceno Sousa Lino, Luzia Gabrielle Zeferino de Castro, Antonia Mayra de Morais França, Pedro Miguel Carneiro…
hCoV-19/Brazil/SP-FIOCRUZ-161009CE/2022	EPI_ISL_18470224	2022-07-14	South America	Brazil	Sao Paulo	SANTA CASA DE MISERICORDIA DE JACAREI	Analytical Competence Molecular Epidemiology Lab/ACME, Oswaldo Cruz Foundation, Ceara (FIOCRUZ CE)	Fabio Miyajima, Veridiana Pessoa Miyajima, Fernando Braga Stehling, Alice Paula Di Sabatino Guimaraes, Claudia Stutz Zubieta, Thais de Oliveira Costa, Joaquim Cesar do Nascimento Sousa Junior, Jamille Maria Mendes Bezerra, Ticiane Cavalcante de Souza, Clara Noroes Nogueira, Bruna Maria Nepomuceno Sousa Lino, Luzia Gabrielle Zeferino de Castro, Antonia Mayra de Morais França, Pedro Miguel Carneiro…
hCoV-19/Brazil/SP-IB_CEVC_2300078/2022	EPI_ISL_18969858	2022-06-27	South America	Brazil	Sao Paulo	LACEN UNIDADE DE REFERENCIA LABORATORIO CENTRAL	Instituto Butantan	Dimas Tadeu Covas, Antonio Jorge Martins, Claudia Renata dos Santos Barros, David Schlesinger, Debora Botequio Moretti, Elaine Cristina Marqueze, Elaine Vieira Santos, Evandra Strazza Rodrigues, Heidge Fukumasu, Gabriela Ribeiro, Alex lima, Jayme Augusto de Souza-Neto, Luiz Alcantara, Luiz Lehmann Coutinho, Maria Carolina Elias, Maurício Lacerda Nogueira, Raul Machado Neto, Rejane Maria Tommasini…
hCoV-19/Brazil/SP-NVBS22980GENOV829654367594/2022	EPI_ISL_15096032	2022-08-08	South America	Brazil	Sao Paulo	DASA	DASA	Rodrigo Guarischi, Paulo Pierry, Adriano Bonaldi, Cristina Oliveira, Bianca Cota, Luciane Sussuchi, Laryssa Sassi, Keila Orneles, Rodrigo Salazar, Annelise Lopes, Camila Romano, Jose Levi
hCoV-19/Brazil/TO-LABINFTEC-170524230/2022	EPI_ISL_19482221	2022-07-29	South America	Brazil	Tocantins	Laboratório Central de Saúde Pública do Estado do Tocantins (LACEN/TO)	Bioinformatics and Biotechnology Laboratory (Labinftec/Federal University of Tocantins, Campus of Gurupi)	Ueric José Borges de Souza, Franciano Dias Pereira Cardoso, Jucimária Dantas Galvão, Fabrício Souza Campos
hCoV-19/Bulgaria/22BG_EU_021657_Pl204/2022	EPI_ISL_14889941	2022-07-21	Europe	Bulgaria	Varna	National Center of Infectious and Parasitic Diseases	National Center of Infectious and Parasitic Diseases	Alexiev et al
hCoV-19/Bulgaria/22BG_EU_021679_Pl204/2022	EPI_ISL_14889943	2022-07-28	Europe	Bulgaria	Varna	National Center of Infectious and Parasitic Diseases	National Center of Infectious and Parasitic Diseases	Alexiev et al
hCoV-19/Bulgaria/22BG-EU_021421_Pl202/2022	EPI_ISL_14890082	2022-07-04	Europe	Bulgaria	Sofia	National Center of Infectious and Parasitic Diseases	National Center of Infectious and Parasitic Diseases	Alexiev et al
hCoV-19/Bulgaria/22BG-NC_021722_R33/2022	EPI_ISL_15719045	2022-07-28	Europe	Bulgaria	Sofia	National Center of Infectious and Parasitic Diseases	National Center of Infectious and Parasitic Diseases	Alexiev et al
hCoV-19/CaboVerde/SN-AG0043/2022	EPI_ISL_14721354	2022-06-08	Africa	Cabo Verde	Sao Nicolau	Virology Laboratory of São Vicente	Instituto Nacional de Saúde Pública (INSP)	Kevin Sanders, Isaias Varela, Dénnis Imanuel, Djelissa Fernandes, Maria da Luz Lima
hCoV-19/CaboVerde/ST_9289/2022	EPI_ISL_15285099	2022-08-12	Africa	Cabo Verde	Santiago	Virology Laboratory of Praia	Instituto Nacional de Saúde Pública (INSP)	Kevin Sanders, Isaias Varela, Dénnis Imanuel, Djelissa Fernandes
hCoV-19/CaboVerde/SV4790/2022	EPI_ISL_14721327	2022-07-02	Africa	Cabo Verde	Sao Vicente	Virology Laboratory of São Vicente	Instituto Nacional de Saúde Pública (INSP)	Kevin Sanders, Isaias Varela, Dénnis Imanuel, Djelissa Fernandes, Maria da Luz Lima
hCoV-19/Cameroon/LNSP-001-349629/2022	EPI_ISL_17104891	2022-06-13	Africa	Cameroon	Center Region	NPHL-Cameroon	National Public Health Laboratory, Cameroon	Dr Essomba Rene Ghislain, Dr Ngo Bitoungui Valentina, Ebogo Yvette Solange, Minkala Eric, Meka Moise, Fouda Françoise, Pr Okomo Assoumou Marie Claire
hCoV-19/Cameroon/LNSP-003-B_126166/2022	EPI_ISL_17604108	2022-07-13	Africa	Cameroon	Center Region	NPHL-Cameroon	National Public Health Laboratory, Cameroon	Dr Essomba Rene Ghislain, Dr Ngo Bitoungui Valentina, Ebogo Yvette Solange, Minkala Eric, Meka Moise, Fouda Françoise, Pr Okomo Assoumou Marie Claire
hCoV-19/Cameroon/LNSP-003-B_126168/2022	EPI_ISL_17604109	2022-07-13	Africa	Cameroon	Center Region	NPHL-Cameroon	National Public Health Laboratory, Cameroon	Dr Essomba Rene Ghislain, Dr Ngo Bitoungui Valentina, Ebogo Yvette Solange, Minkala Eric, Meka Moise, Fouda Françoise, Pr Okomo Assoumou Marie Claire
hCoV-19/Cameroon/LNSP-003-B_126171/2022	EPI_ISL_17604110	2022-07-13	Africa	Cameroon	Center Region	NPHL-Cameroon	National Public Health Laboratory, Cameroon	Dr Essomba Rene Ghislain, Dr Ngo Bitoungui Valentina, Ebogo Yvette Solange, Minkala Eric, Meka Moise, Fouda Françoise, Pr Okomo Assoumou Marie Claire
hCoV-19/Cameroon/LNSP-004-18770/2022	EPI_ISL_18001915	2022-08-19	Africa	Cameroon	West Region	NPHL-Cameroon	National Public Health Laboratory, Cameroon	Dr Essomba Rene Ghislain, Dr Ngo Bitoungui Valentina, Meka Moise, Ebogo Yvette Solange, Minkala Eric, Fouda Françoise, Pr Okomo Assoumou Marie Claire
hCoV-19/Cameroon/LNSP-004-190214/2022	EPI_ISL_18002059	2022-08-01	Africa	Cameroon	Littoral Region	NPHL-Cameroon	National Public Health Laboratory, Cameroon	Dr Essomba Rene Ghislain, Dr Ngo Bitoungui Valentina, Meka Moise, Ebogo Yvette Solange, Minkala Eric, Fouda Françoise, Pr Okomo Assoumou Marie Claire
hCoV-19/Cameroon/LNSP-004-190543/2022	EPI_ISL_18002089	2022-07-01	Africa	Cameroon	Littoral Region	NPHL-Cameroon	National Public Health Laboratory, Cameroon	Dr Essomba Rene Ghislain, Dr Ngo Bitoungui Valentina, Meka Moise, Ebogo Yvette Solange, Minkala Eric, Fouda Françoise, Pr Okomo Assoumou Marie Claire
hCoV-19/Cameroon/LNSP-004-190550/2022	EPI_ISL_18002095	2022-07-01	Africa	Cameroon	Littoral Region	NPHL-Cameroon	National Public Health Laboratory, Cameroon	Dr Essomba Rene Ghislain, Dr Ngo Bitoungui Valentina, Meka Moise, Ebogo Yvette Solange, Minkala Eric, Fouda Françoise, Pr Okomo Assoumou Marie Claire
hCoV-19/Cameroon/LNSP-004-190551/2022	EPI_ISL_18002096	2022-07-01	Africa	Cameroon	Littoral Region	NPHL-Cameroon	National Public Health Laboratory, Cameroon	Dr Essomba Rene Ghislain, Dr Ngo Bitoungui Valentina, Meka Moise, Ebogo Yvette Solange, Minkala Eric, Fouda Françoise, Pr Okomo Assoumou Marie Claire
hCoV-19/Cameroon/LNSP-004-190622/2022	EPI_ISL_18002104	2022-07-01	Africa	Cameroon	Littoral Region	NPHL-Cameroon	National Public Health Laboratory, Cameroon	Dr Essomba Rene Ghislain, Dr Ngo Bitoungui Valentina, Meka Moise, Ebogo Yvette Solange, Minkala Eric, Fouda Françoise, Pr Okomo Assoumou Marie Claire
hCoV-19/Cameroon/LNSP-004-190930/2022	EPI_ISL_18002134	2022-08-01	Africa	Cameroon	Littoral Region	NPHL-Cameroon	National Public Health Laboratory, Cameroon	Dr Essomba Rene Ghislain, Dr Ngo Bitoungui Valentina, Meka Moise, Ebogo Yvette Solange, Minkala Eric, Fouda Françoise, Pr Okomo Assoumou Marie Claire
hCoV-19/Cameroon/LNSP-004-191164/2022	EPI_ISL_18002150	2022-09-01	Africa	Cameroon	Littoral Region	NPHL-Cameroon	National Public Health Laboratory, Cameroon	Dr Essomba Rene Ghislain, Dr Ngo Bitoungui Valentina, Meka Moise, Ebogo Yvette Solange, Minkala Eric, Fouda Françoise, Pr Okomo Assoumou Marie Claire
hCoV-19/Cameroon/LNSP-004-191567/2022	EPI_ISL_18002179	2022-09-01	Africa	Cameroon	Littoral Region	NPHL-Cameroon	National Public Health Laboratory, Cameroon	Dr Essomba Rene Ghislain, Dr Ngo Bitoungui Valentina, Meka Moise, Ebogo Yvette Solange, Minkala Eric, Fouda Françoise, Pr Okomo Assoumou Marie Claire
hCoV-19/Cameroon/LNSP-004-191693/2022	EPI_ISL_18002185	2022-09-01	Africa	Cameroon	Littoral Region	NPHL-Cameroon	National Public Health Laboratory, Cameroon	Dr Essomba Rene Ghislain, Dr Ngo Bitoungui Valentina, Meka Moise, Ebogo Yvette Solange, Minkala Eric, Fouda Françoise, Pr Okomo Assoumou Marie Claire
hCoV-19/Cameroon/LNSP-004-8114/2022	EPI_ISL_18002257	2022-08-10	Africa	Cameroon	Center Region	NPHL-Cameroon	National Public Health Laboratory, Cameroon	Dr Essomba Rene Ghislain, Dr Ngo Bitoungui Valentina, Meka Moise, Ebogo Yvette Solange, Minkala Eric, Fouda Françoise, Pr Okomo Assoumou Marie Claire
hCoV-19/Cameroon/LNSP-004-B029073/2022	EPI_ISL_18002267	2022-08-29	Africa	Cameroon	Center Region	NPHL-Cameroon	National Public Health Laboratory, Cameroon	Dr Essomba Rene Ghislain, Dr Ngo Bitoungui Valentina, Meka Moise, Ebogo Yvette Solange, Minkala Eric, Fouda Françoise, Pr Okomo Assoumou Marie Claire
hCoV-19/Cameroon/LNSP-004-HCY-54997-CO19/2022	EPI_ISL_18002356	2022-08-18	Africa	Cameroon	Center Region	NPHL-Cameroon	National Public Health Laboratory, Cameroon	Dr Essomba Rene Ghislain, Dr Ngo Bitoungui Valentina, Meka Moise, Ebogo Yvette Solange, Minkala Eric, Fouda Françoise, Pr Okomo Assoumou Marie Claire
hCoV-19/Canada/BC-BCCDC-432707/2022	EPI_ISL_12968476	2022-04-30	North America	Canada	British Columbia	British Columbia Centre For Disease Control	B.C. Centre for Disease Control Public Health Laboratory	Prystajecky Natalie, Linda Hoang, Dan Fornika, John Tyson, Shannon Russell, Kim Macdonald, Kimia Kamelian, James Zlosnik, Ana Pacagnella, Corrinne Ng, Loretta Janz, Robert Azana, Mel Krajden
hCoV-19/Canada/BC-BCCDC-436941/2022	EPI_ISL_13318685	2022-05-09	North America	Canada	British Columbia	British Columbia Centre For Disease Control	B.C. Centre for Disease Control Public Health Laboratory	Prystajecky Natalie, Linda Hoang, Dan Fornika, John Tyson, Shannon Russell, Kim Macdonald, Kimia Kamelian, James Zlosnik, Ana Pacagnella, Corrinne Ng, Loretta Janz, Robert Azana, Mel Krajden
hCoV-19/Canada/BC-BCCDC-499074/2022	EPI_ISL_15049721	2022-08-04	North America	Canada	British Columbia	British Columbia Centre For Disease Control	British Columbia Centre For Disease Control	Natalie Prystajecky, Linda Hoang, Dan Fornika, John Tyson, Shannon Russell, Kimia Kamelian, James Zlosnik, Corrinne Ng, Loretta Janz, Robert Azana, Janet Fung, Mel Krajden
hCoV-19/Canada/BC-BCCDC-499447/2022	EPI_ISL_15050058	2022-08-07	North America	Canada	British Columbia	British Columbia Centre For Disease Control	B.C. Centre for Disease Control Public Health Laboratory	Natalie Prystajecky, Linda Hoang, Dan Fornika, John Tyson, Shannon Russell, Kimia Kamelian, James Zlosnik, Corrinne Ng, Loretta Janz, Robert Azana, Janet Fung, Mel Krajden
hCoV-19/Canada/BC-BCCDC-499618/2022	EPI_ISL_15050152	2022-08-02	North America	Canada	British Columbia	British Columbia Centre For Disease Control	B.C. Centre for Disease Control Public Health Laboratory	Natalie Prystajecky, Linda Hoang, Dan Fornika, John Tyson, Shannon Russell, Kimia Kamelian, James Zlosnik, Corrinne Ng, Loretta Janz, Robert Azana, Janet Fung, Mel Krajden
hCoV-19/Canada/ON-KHS-22-12696-v1/2022	EPI_ISL_15152699	2022-09-14	North America	Canada	Ontario	Brockville General Hospital	Kingston Health Sciences Centre	Calvin Sjaarda, Henry Wong, Nick Buchner, Drew Roberts, Phung Ta, Jacob Whalen, Sheri Levesque, Prameet Sheth
hCoV-19/Canada/ON-KHS-22-13346-v1/2022	EPI_ISL_15234407	2022-09-25	North America	Canada	Ontario	KHSC	Kingston Health Sciences Centre	Calvin Sjaarda, Henry Wong, Nick Buchner, Drew Roberts, Phung Ta, Jacob Whalen, Sheri Levesque, Prameet Sheth
hCoV-19/Canada/ON-KHS-22-13418-v1/2022	EPI_ISL_15234572	2022-09-26	North America	Canada	Ontario	KHSC	Kingston Health Sciences Centre	Calvin Sjaarda, Henry Wong, Nick Buchner, Drew Roberts, Phung Ta, Jacob Whalen, Sheri Levesque, Prameet Sheth
hCoV-19/Canada/ON-PHL-22-37003/2022	EPI_ISL_14843138	2022-08-26	North America	Canada	Ontario	Public Health Ontario Laboratory	Public Health Ontario Laboratory	Jacob Afelskie, Rebecca Azzaro, Doonia Bajovic, Philip Banh, Claudia Chu, Kirby Cronin, Rachelle DiTullio, Carla Duncan, Dhiraj Gaglani, Mark Horsman, Hadia Hussain, Jason Iraheta, Grace Jeong, Sushma Kavikondala, Lisa Kim, Surendra Kumar, Aimin Li, Maria Mariscal, Alex Marchand-Austin, Dean Maxwell, Lisa McTaggart, Fatima Merza, Esther Nagai, Rima Palencia, John Palmer, Samir N Patel, Nataliya P…
hCoV-19/Canada/ON-PHL-22-39433/2022	EPI_ISL_15072155	2022-09-13	North America	Canada	Ontario	Public Health Ontario Laboratory	Public Health Ontario Laboratory	Jacob Afelskie, Rebecca Azzaro, Doonia Bajovic, Philip Banh, Claudia Chu, Kirby Cronin, Rachelle DiTullio, Carla Duncan, Dhiraj Gaglani, Mark Horsman, Hadia Hussain, Jason Iraheta, Grace Jeong, Sushma Kavikondala, Lisa Kim, Surendra Kumar, Aimin Li, Maria Mariscal, Alex Marchand-Austin, Dean Maxwell, Lisa McTaggart, Fatima Merza, Esther Nagai, Rima Palencia, John Palmer, Samir N Patel, Nataliya P…
hCoV-19/Canada/ON-PHL-22-40189/2022	EPI_ISL_15121292	2022-09-17	North America	Canada	Ontario	Public Health Ontario Laboratory	Public Health Ontario Laboratory	Jacob Afelskie, Rebecca Azzaro, Doonia Bajovic, Philip Banh, Claudia Chu, Kirby Cronin, Rachelle DiTullio, Carla Duncan, Dhiraj Gaglani, Mark Horsman, Hadia Hussain, Jason Iraheta, Grace Jeong, Sushma Kavikondala, Lisa Kim, Surendra Kumar, Aimin Li, Maria Mariscal, Alex Marchand-Austin, Dean Maxwell, Lisa McTaggart, Fatima Merza, Esther Nagai, Rima Palencia, John Palmer, Samir N Patel, Nataliya P…
hCoV-19/Canada/ON-PHL-22-40315/2022	EPI_ISL_15121410	2022-09-16	North America	Canada	Ontario	Public Health Ontario Laboratory	Public Health Ontario Laboratory	Jacob Afelskie, Rebecca Azzaro, Doonia Bajovic, Philip Banh, Claudia Chu, Kirby Cronin, Rachelle DiTullio, Carla Duncan, Dhiraj Gaglani, Mark Horsman, Hadia Hussain, Jason Iraheta, Grace Jeong, Sushma Kavikondala, Lisa Kim, Surendra Kumar, Aimin Li, Maria Mariscal, Alex Marchand-Austin, Dean Maxwell, Lisa McTaggart, Fatima Merza, Esther Nagai, Rima Palencia, John Palmer, Samir N Patel, Nataliya P…
hCoV-19/Canada/ON-PHL-22-41652/2022	EPI_ISL_15225944	2022-09-27	North America	Canada	Ontario	Public Health Ontario Laboratory	Public Health Ontario Laboratory	Jacob Afelskie, Rebecca Azzaro, Doonia Bajovic, Philip Banh, Claudia Chu, Kirby Cronin, Rachelle DiTullio, Carla Duncan, Dhiraj Gaglani, Mark Horsman, Hadia Hussain, Jason Iraheta, Grace Jeong, Sushma Kavikondala, Lisa Kim, Surendra Kumar, Aimin Li, Maria Mariscal, Alex Marchand-Austin, Dean Maxwell, Lisa McTaggart, Fatima Merza, Esther Nagai, Rima Palencia, John Palmer, Samir N Patel, Nataliya P…
hCoV-19/Canada/QC-L00524057001/2022	EPI_ISL_15054143	2022-09-04	North America	Canada	Quebec	Laboratoire de santé publique du Québec	Laboratoire de santé publique du Québec	Sandrine Moreira, Ioannis Ragoussis, Guillaume Bourque, Jesse Shapiro, Mark Lathrop and Judith Fafard on behalf of the CoVSeQ research group
hCoV-19/Canada/QC-L00524064001/2022	EPI_ISL_15054358	2022-09-06	North America	Canada	Quebec	Laboratoire de santé publique du Québec	Laboratoire de santé publique du Québec	Sandrine Moreira, Ioannis Ragoussis, Guillaume Bourque, Jesse Shapiro, Mark Lathrop and Judith Fafard on behalf of the CoVSeQ research group
hCoV-19/Canada/QC-L00527151001/2022	EPI_ISL_15162396	2022-09-11	North America	Canada	Quebec	Laboratoire de santé publique du Québec	Laboratoire de santé publique du Québec	Sandrine Moreira, Ioannis Ragoussis, Guillaume Bourque, Jesse Shapiro, Mark Lathrop and Judith Fafard on behalf of the CoVSeQ research group
hCoV-19/Canada/un-NML-465108/2022	EPI_ISL_13972670	2022-07-03	North America	Canada		Switch Health	National Microbiology Laboratory (NML)	Anna Majer, Shari Tyson, Grace Seo, Philip Mabon, Elsie Grudeski, Rhiannon Huzarewich, Russell Mandes, Anneliese Landgraff, Jennifer Tanner, Kristyn Burak, Natalie Knox, Morag Graham, Gary Van Domselaar, Gordon Jolly, Carmen Lia Murall, Nathalie Bastien, Yan Li, Timothy Booth, Darian Hole, Madison Chapel, Emily Haidl, Connor Chato, Chanchal Yadav, Jeff Tuff, Adrian Zetner, Katherine Eaton, Kirste…
hCoV-19/CanaryIslands/CN-HUNSC_ITER_150333177/2022	EPI_ISL_16904665	2022-06-22	Europe	Canary Islands		Red de Vigilancia Genómica para la COVID-19 en Canarias	División de Genómica, ITER	Laura Ciuffreda; José M. Lorenzo-Salazar; Diego García-Martínez de Artola; Helena Gil-Campesino; Julia Alcoba-Florez; Héctor Rodríguez-Pérez; Antonio Íñigo-Campos; Josmar Salas-Hernández; Julia Rodríguez-Nuñez; Adrián Muñoz-Barrera; Agustín Valenzuela-Fernández; Oscar Díez-Gil; Rafaela González-Montelongo; Carlos Flores
hCoV-19/CanaryIslands/HUGCDN-01593999/2022	EPI_ISL_18051172	2022-09-14	Europe	Canary Islands	Gran Canaria	Servicio Microbiología H.U. Dr. Negrín	Servicio Microbiología H.U. Dr. Negrín	Eduardo Lagarejos González Laura Floren Zabala Ana Bordes Benítez
hCoV-19/CentralAfricanRepublic/LNBCSP103/2022	EPI_ISL_18110167	2022-09-27	Africa	Central African Republic	Bangui	Laboratoire National de Biologie Clinique et de Santé Publique	Laboratoire National de Biologie Clinique et de Santé Publique	Pounginza Simon, N'yetobouko Stéphanie, Dan-Houron Michael, Kaleb Kandou Jephté Estimé, Ouoko Fa-Tigbia Maurel Anicet Adonis, Senzongo Oscar, Lango Héritier Obed, Lokilo Lofiko Emmanuel, Luakanda Gradi, Paku Princesse, Akil Prince, Rafaï Clotaire, Lango Yaya Ernest, Mbala Placide, Kakema Cathy, Amuri Aziza Adrienne
hCoV-19/Chile/AN-102115/2022	EPI_ISL_14817759	2022-08-20	South America	Chile	Antofagasta	Genetica Molecular and Subdepartamento de Virologia ISP Chile	Instituto de Salud Publica de Chile	Constanza Campano, Marcelo Rojas, Mariela Guajardo, Paulo covarrubias, Barbara Parra, Patricia Bustos, Rodrigo Fasce, Andres Castillo, Matias Pezoa, Ivan Ponce, Jorge Fernandez
hCoV-19/Chile/AN-84996/2022	EPI_ISL_14036362	2022-07-07	South America	Chile	Antofagasta	Genetica Molecular and Subdepartamento de Virologia ISP Chile	Instituto de Salud Publica de Chile	Constanza Campano, Marcelo Rojas, Mariela Guajardo, Paulo covarrubias, Barbara Parra, Patricia Bustos, Rodrigo Fasce, Andres Castillo, Matias Pezoa, Ivan Ponce, Jorge Fernandez
hCoV-19/Chile/AR-104652/2022	EPI_ISL_14818336	2022-08-24	South America	Chile	La Araucania	Genetica Molecular and Subdepartamento de Virologia ISP Chile	Instituto de Salud Publica de Chile	Constanza Campano, Marcelo Rojas, Mariela Guajardo, Paulo Covarrubias, Barbara Parra, Patricia Bustos, Rodrigo Fasce, Andres Castillo, Matias Pezoa, Ivan Ponce, Jorge Fernandez
hCoV-19/Chile/RM-65889/2022	EPI_ISL_13154712	2022-05-25	South America	Chile	Region Metropolitana de Santiago	Genetica Molecular and Subdepartamento de Virologia ISP Chile	Instituto de Salud Publica de Chile	Constanza Campano, Marcelo Rojas, Paulo covarrubias, Barbara Parra, Patricia Bustos, Rodrigo Fasce, Andres Castillo, Matias Pezoa, Ivan Ponce, Jorge Fernandez
hCoV-19/Chile/RM-83993/2022	EPI_ISL_13862042	2022-07-05	South America	Chile	Region Metropolitana de Santiago	Genetica Molecular and Subdepartamento de Virologia ISP Chile	Instituto de Salud Publica de Chile	Constanza Campano, Marcelo Rojas, Mariela Guajardo, Paulo covarrubias, Barbara Parra, Patricia Bustos, Rodrigo Fasce, Andres Castillo, Matias Pezoa, Ivan Ponce, Jorge Fernandez
hCoV-19/Chile/RM-93185/2022	EPI_ISL_14308097	2022-07-29	South America	Chile	Region Metropolitana de Santiago	Genetica Molecular and Subdepartamento de Virologia ISP Chile	Instituto de Salud Publica de Chile	Constanza Campano, Marcelo Rojas, Paulo covarrubias, Barbara Parra, Patricia Bustos, Rodrigo Fasce, Andres Castillo, Matias Pezoa, Ivan Ponce, Jorge Fernandez
hCoV-19/Chile/RM-96105/2022	EPI_ISL_14534516	2022-08-04	South America	Chile	Region Metropolitana de Santiago	Genetica Molecular and Subdepartamento de Virologia ISP Chile	Instituto de Salud Publica de Chile	Constanza Campano, Marcelo Rojas, Mariela Guajardo, Paulo covarrubias, Barbara Parra, Patricia Bustos, Rodrigo Fasce, Andres Castillo, Matias Pezoa, Ivan Ponce, Jorge Fernandez
hCoV-19/Chile/RM-PUC_MVL_3411/2022	EPI_ISL_18437822	2022-09-07	South America	Chile	Region Metropolitana de Santiago	Laboratorio de Infectologia y Virologia Molecular	Laboratory of Molecular Virology, School of Medicine, Pontificia Universidad Catolica de Chile	Catalina Pardo-Roa, Leonardo I. Almonacid, Eugenia L. Fuentes Luppichini, Jennifer Angulo, Erick Salinas, Ana Maria Contreras, Tamara Garcia-Salum, Estefany Poblete, Carlos Palma, Constanza Maldonado, M. Belen Leyton, Francisco Melo, Marcela Ferres, Rafael A. Medina.
hCoV-19/Chile/RM-PUC_MVL_3417/2022	EPI_ISL_18437785	2022-09-09	South America	Chile	Region Metropolitana de Santiago	Laboratorio de Infectologia y Virologia Molecular	Laboratory of Molecular Virology, School of Medicine, Pontificia Universidad Catolica de Chile	Catalina Pardo-Roa, Leonardo I. Almonacid, Eugenia L. Fuentes Luppichini, Jennifer Angulo, Erick Salinas, Ana Maria Contreras, Tamara Garcia-Salum, Estefany Poblete, Carlos Palma, Constanza Maldonado, M. Belen Leyton, Francisco Melo, Marcela Ferres, Rafael A. Medina.
hCoV-19/Chile/RM-PUC_MVL_3476/2022	EPI_ISL_19005202	2022-09-23	South America	Chile	Region Metropolitana de Santiago	Laboratorio de Infectologia y Virologia Molecular	Laboratory of Molecular Virology, School of Medicine, Pontificia Universidad Catolica de Chile	Catalina Pardo-Roa, Leonardo I. Almonacid, Pablo N, Castillo, Ana Maria Contreras, Erick Salinas, Carlos Palma, Estefany Poblete, Constanza Maldonado, M. Belen Leyton, Francisco Melo, Marcela Ferres, Rafael A. Medina
hCoV-19/Chile/RM-PUC_MVL_3484/2022	EPI_ISL_19005113	2022-09-26	South America	Chile	Region Metropolitana de Santiago	Laboratorio de Infectologia y Virologia Molecular	Laboratory of Molecular Virology, School of Medicine, Pontificia Universidad Catolica de Chile	Catalina Pardo-Roa, Leonardo I. Almonacid, Pablo N, Castillo, Ana Maria Contreras, Erick Salinas, Carlos Palma, Estefany Poblete, Constanza Maldonado, M. Belen Leyton, Francisco Melo, Marcela Ferres, Rafael A. Medina
hCoV-19/Chile/RM-PUC_MVL_3492/2022	EPI_ISL_19005082	2022-09-28	South America	Chile	Region Metropolitana de Santiago	Laboratorio de Infectologia y Virologia Molecular	Laboratory of Molecular Virology, School of Medicine, Pontificia Universidad Catolica de Chile	Catalina Pardo-Roa, Leonardo I. Almonacid, Pablo N, Castillo, Ana Maria Contreras, Erick Salinas, Carlos Palma, Estefany Poblete, Constanza Maldonado, M. Belen Leyton, Francisco Melo, Marcela Ferres, Rafael A. Medina
hCoV-19/Chile/TA-105576/2022	EPI_ISL_14818470	2022-08-28	South America	Chile	Tarapaca	Genetica Molecular and Subdepartamento de Virologia ISP Chile	Instituto de Salud Publica de Chile	Constanza Campano, Marcelo Rojas, Mariela Guajardo, Paulo Covarrubias, Barbara Parra, Patricia Bustos, Rodrigo Fasce, Andres Castillo, Matias Pezoa, Ivan Ponce, Jorge Fernandez
hCoV-19/Chile/VS-PUC_MVL_3273/2022	EPI_ISL_16765573	2022-08-26	South America	Chile	Valparaiso	Laboratorio de Infectologia y Virologia Molecular	Laboratory of Molecular Virology, School of Medicine, Pontificia Universidad Catolica de Chile	Catalina Pardo-Roa, Leonardo I. Almonacid, Eugenia L. Fuentes Luppichini, Jennifer Angulo, Erick Salinas, Ana Maria Contreras, Tamara Garcia-Salum, Estefany Poblete, Carlos Palma, Constanza Maldonado, M. Belen Leyton, Francisco Melo, Marcela Ferres, Rafael A. Medina.
hCoV-19/Colombia/ANT-CWOHC-VG-SEC04165E/2022	EPI_ISL_15256602	2022-08-16	South America	Colombia	Antioquia	Hospital Pablo Tobon Uribe	Universidad Nacional de Colombia - Laboratorio Genómico One Health	Andres F. Cardona-Rios, Maria Stella López, Simón Villegas Velásquez, Manuela Rodriguez-Lopera, Isabel Moreno López, Maria-Camila López, Laura Silvana Perez, Karl A Ciuoderis, Maria Angélica Maya, Carolina Muñoz-Arango, Carlos Franco-Muñoz, Katherine Laiton-Donato, Hector Alejandro Ruiz-Moreno, Marcela Mercado-Reyes, Jorge E. Osorio, Juan P. Hernandez-Ortiz
hCoV-19/Colombia/ANT-CWOHC-VG-SEC04169I/2022	EPI_ISL_15256605	2022-08-11	South America	Colombia	Antioquia	Hospital Pablo Tobon Uribe	Universidad Nacional de Colombia - Laboratorio Genómico One Health	Andres F. Cardona-Rios, Maria Stella López, Simón Villegas Velásquez, Manuela Rodriguez-Lopera, Isabel Moreno López, Maria-Camila López, Laura Silvana Perez, Karl A Ciuoderis, Maria Angélica Maya, Carolina Muñoz-Arango, Carlos Franco-Muñoz, Katherine Laiton-Donato, Hector Alejandro Ruiz-Moreno, Marcela Mercado-Reyes, Jorge E. Osorio, Juan P. Hernandez-Ortiz
hCoV-19/Colombia/ANT-CWOHC-VG-SEC04238Z/2022	EPI_ISL_15545245	2022-07-17	South America	Colombia	Antioquia	Universidad Nacional de Colombia - Laboratorio Genómico One Health	Universidad Nacional de Colombia - Laboratorio Genómico One Health	Andres F. Cardona-Rios, Maria Stella López, Simón Villegas Velásquez, Maria-Camila López, Laura Silvana Perez, Karl A Ciuoderis, Maria Angélica Maya, Carolina Muñoz-Arango, Carlos Franco-Muñoz, Katherine Laiton-Donato, Hector Alejandro Ruiz-Moreno, Marcela Mercado-Reyes, Jorge E. Osorio, Juan P. Hernandez-Ortiz
hCoV-19/Colombia/BOL-UNIMOL-VG-976/2022	EPI_ISL_14291287	2022-07-19	South America	Colombia	Bolivar	UNIMOL	UNIMOL	Steev Loyola, Mashiel Fernández-Ruiz, Jaison Torres-Pacheco, Doris Gómez-Camargo
hCoV-19/Colombia/DC-INS-H-9690/2022	EPI_ISL_13871355	2022-07-13	South America	Colombia	Bogota	INS	Instituto Nacional de Salud- Dirección de Investigación en Salud Pública	Katherine Laiton-Donato, Carlos Franco-Muñoz, Diego A. Álvarez-Díaz, Héctor Alejandro Ruiz-Moreno, Diego Andrés Prada, Jhonnatan Reales-González, Sheryll Corchuelo, María T. Herrera-Sepúlveda, Julián Naizaque, Gerardo Santamaría, Jorge Rivera, Paola Rojas-Estevez, Tatiana Cobos, Beatriz de Arco, Dioselina Peláez-Carvajal, Martha Lucia Ospina Martínez, Marcela Mercado-Reyes.
hCoV-19/Colombia/DC-INS-VG-21882/2022	EPI_ISL_13896051	2022-06-12	South America	Colombia	Bogota	FUNDACION CLINICA SHAIO	Instituto Nacional de Salud- Dirección de Investigación en Salud Pública	Katherine Laiton-Donato, Carlos Franco-Muñoz, Diego A. Álvarez-Díaz, Héctor Alejandro Ruiz-Moreno, Diego Andrés Prada, Sheryll Corchuelo, María T. Herrera-Sepúlveda, Julián Naizaque, Gerardo Santamaría, Jorge Rivera, Paola Rojas-Estevez, Tatiana Cobos, Beatriz de Arco, Alicia Rosales, Valeria Mejia, Dioselina Peláez-Carvajal, Martha Lucia Ospina Martínez, Marcela Mercado-Reyes.
hCoV-19/Colombia/DC-INS-VG-23270/2022	EPI_ISL_14152407	2022-07-01	South America	Colombia	Bogota	LABORATORIO LORENA VEJARANO	Instituto Nacional de Salud- Dirección de Investigación en Salud Pública	Katherine Laiton-Donato, Carlos Franco-Muñoz, Diego A. Álvarez-Díaz, Héctor Alejandro Ruiz-Moreno, Diego Andrés Prada, Sheryll Corchuelo, María T. Herrera-Sepúlveda, Julián Naizaque, Gerardo Santamaría, Jorge Rivera, Paola Rojas-Estevez, Tatiana Cobos, Beatriz de Arco, Alicia Rosales, Valeria Mejia, Dioselina Peláez-Carvajal, Martha Lucia Ospina Martínez, Marcela Mercado-Reyes.
hCoV-19/Colombia/DC-INS-VG-24245/2022	EPI_ISL_14583818	2022-07-15	South America	Colombia	Bogota	ALIFE HEALTH	Instituto Nacional de Salud- Dirección de Investigación en Salud Pública	Katherine Laiton-Donato, Carlos Franco-Muñoz, Diego A. Álvarez-Díaz, Héctor Alejandro Ruiz-Moreno, Diego Andrés Prada, Sheryll Corchuelo, María T. Herrera-Sepúlveda, Julián Naizaque, Gerardo Santamaría, Jorge Rivera, Paola Rojas-Estevez, Tatiana Cobos, Beatriz de Arco, Alicia Rosales, Valeria Mejia, Dioselina Peláez-Carvajal, Martha Lucia Ospina Martínez, Marcela Mercado-Reyes.
hCoV-19/Colombia/DC-UGRA-VG-24344/2022	EPI_ISL_15114460	2022-07-30	South America	Colombia	Distrito Capital	Fundacion Clinica Shaio	Molecular Genetics and Antimicrobial Resistance Unid - UGRA, Universidad El Bosque	Jinnethe Reyes, Sandra Rincon, Mauricio Pacheco, Alexandra Parada, Yordy Rodriguez, Marcela Mercado
hCoV-19/Colombia/DC-UNIANDES-291085/2022	EPI_ISL_16852480	2022-08-24	South America	Colombia	Bogota	Gencore - Universidad de los Andes	Gencore - Universidad de los Andes	Daniel Sarmiento, Luis Fuentes, David González, Felipe Baez, Stephanie Nustez, Daniela Naranjo, Mariana Restrepo, Maria Fernanda Ortiz, Marcela Guevara, Silvia Restrepo, Marcela Mercado
hCoV-19/Colombia/DC-UNIANDES-VG-24142/2022	EPI_ISL_15256632	2022-07-10	South America	Colombia	Distrito Capital	Gencore - Universidad de los Andes	Gencore - Universidad de los Andes	Daniel Sarmiento, Luis Fuentes, David González, Felipe Baez, Stephanie Nustez, Gabriela Ariza, Mariana Restrepo, Carolina Valencia, Marcela Guevara, Silvia Restrepo, Marcela Mercado
hCoV-19/Colombia/MET-ICT00228/2022	EPI_ISL_17879157	2022-07-14	South America	Colombia	Meta	NAMRU-6	NAMRU-6	Gilda Troncos, Victoria Espejo, Cristhopher Cruz, Marina S.Gonzalez, Sonia Ampuero, Maria Silva, Yeny Tinoco, Megan Schilling.
hCoV-19/Colombia/un-CSB-31999212/2022	EPI_ISL_16131742	2022-08-19	South America	Colombia		Laboratorio Clinica Sanitas - Sebastian de Belalcazar	Universidad del Valle	Diana López-Alvarez, Nelson Rivera-Franco, Andres Castillo, Melissa Solarte, Erica M. Aristizabal, Beatriz Parra & Programa Nacional de Caracterización Genómica de SARS-CoV-2
hCoV-19/Colombia/VAC-CSB-31838930/2022	EPI_ISL_16131177	2022-08-24	South America	Colombia	Valle del Cauca	Laboratorio Clinica Sanitas - Sebastian de Belalcazar	Universidad del Valle	Diana López-Alvarez, Nelson Rivera-Franco, Andres Castillo, Melissa Solarte, Erica M. Aristizabal, Beatriz Parra & Programa Nacional de Caracterización Genómica de SARS-CoV-2
hCoV-19/CostaRica/INC-5182-759974/2022	EPI_ISL_13810797	2022-06-21	North America	Costa Rica	San Jose	AREA DE SALUD GOICOECHEA 2 - CLINICA DR. JIMENEZ NUÑEZ	Inciensa, Instituto de Investigación y Enseñanza en Nutrición y Salud	Francisco Duarte, Hebleen Porras, Claudio Soto-Garita, Estela Cordero, Adriana Godínez, Melany Calderón, José Luis Vargas, Mariela Gutiérrez, Sofia Herrera, Gabriel Morales, Natalia Bonilla & Irene Alvarado Pérez
hCoV-19/CostaRica/INC-7317-769973/2022	EPI_ISL_18767987	2022-09-20	North America	Costa Rica	Heredia	Area de Salud Puerto Viejo-Sarapiqui	Inciensa, Instituto de Investigación y Enseñanza en Nutrición y Salud	Francisco Duarte, Hebleen Porras, Claudio Soto-Garita, Estela Cordero, Adriana Godínez, Melany Calderón, José Luis Vargas, Mariela Gutiérrez, Sofia Herrera & Natalia Bonilla
hCoV-19/Croatia/37328/2022	EPI_ISL_13426327	2022-05-19	Europe	Croatia	Zagreb County	Zavod za javno zdravstvo Zagrebačke županije	Hrvatski zavod za javno zdravstvo	Irena Tabain, Ivana Ferenčak, Josipa Kuzle, Anita Jurić, Dragan Jurić
hCoV-19/Croatia/37739/2022	EPI_ISL_13491332	2022-05-29	Europe	Croatia	The City of Zagreb	Klinika za infektivne bolesti "Dr. Fran Mihaljević"	Hrvatski zavod za javno zdravstvo	Irena Tabain, Ivana Ferenčak, Josipa Kuzle, Anita Jurić, Dragan Jurić
hCoV-19/Croatia/44108/2022	EPI_ISL_16018367	2022-09-08	Europe	Croatia	Primorje-Gorski Kotar County	Klinički bolnički centar Rijeka	Hrvatski zavod za javno zdravstvo	Irena Tabain, Ivana Ferenčak, Josipa Kuzle, Anita Jurić, Dragan Jurić
hCoV-19/Croatia/44187/2022	EPI_ISL_16018259	2022-09-23	Europe	Croatia	Zadar County	Zavod za javno zdravstvo Zadarske županije	Hrvatski zavod za javno zdravstvo	Irena Tabain, Ivana Ferenčak, Josipa Kuzle, Anita Jurić, Dragan Jurić
hCoV-19/Croatia/HZJZ_552/2022	EPI_ISL_15699835	2022-09-28	Europe	Croatia	Zadar County	Zavod za javno zdravstvo Zadarske županije	Hrvatski zavod za javno zdravstvo	Irena Tabain, Ivana Ferenčak, Josipa Kuzle, Anita Jurić, Dragan Jurić
hCoV-19/Croatia/HZJZ_562/2022	EPI_ISL_15699878	2022-09-30	Europe	Croatia	Zadar County	Zavod za javno zdravstvo Zadarske županije	Hrvatski zavod za javno zdravstvo	Irena Tabain, Ivana Ferenčak, Josipa Kuzle, Anita Jurić, Dragan Jurić
hCoV-19/Cyprus/BMV7904/2022	EPI_ISL_18479479	2022-05-27	Europe	Cyprus		Nicosia General Hospital	Laboratory of Biotechnology and Molecular Virology, University of Cyprus	Leondios G. Kostrikis et al.
hCoV-19/Cyprus/BMV8102/2022	EPI_ISL_18479133	2022-06-11	Europe	Cyprus		Limassol General Hospital	Laboratory of Biotechnology and Molecular Virology, University of Cyprus	Leondios G. Kostrikis et al.
hCoV-19/Cyprus/BMV8266/2022	EPI_ISL_18484747	2022-07-08	Europe	Cyprus		Medicover Genetics	Laboratory of Biotechnology and Molecular Virology, University of Cyprus	Leondios G. Kostrikis et al.
hCoV-19/Cyprus/BMV8278/2022	EPI_ISL_18484759	2022-07-09	Europe	Cyprus		Medicover Genetics	Laboratory of Biotechnology and Molecular Virology, University of Cyprus	Leondios G. Kostrikis et al.
hCoV-19/Cyprus/BMV8763/2022	EPI_ISL_18479238	2022-08-19	Europe	Cyprus		Limassol General Hospital	Laboratory of Biotechnology and Molecular Virology, University of Cyprus	Leondios G. Kostrikis et al.
hCoV-19/Cyprus/BMV8848/2022	EPI_ISL_18476680	2022-09-13	Europe	Cyprus		Ammochostos General Hospital	Laboratory of Biotechnology and Molecular Virology, University of Cyprus	Leondios G. Kostrikis et al.
hCoV-19/CzechRepublic/CSQ8497/2022	EPI_ISL_14026181	2022-07-15	Europe	Czech Republic	South Moravian Region	SYNLAB	University Hospital Brno, CMBG	Bezdicek Matej, Svaton Jan, Kristyna Dufkova, Lengerova Martina, Dolejska Monika
hCoV-19/CzechRepublic/FNHK-Ps-005758/2022	EPI_ISL_13869129	2022-06-21	Europe	Czech Republic	Hradec Kralove Region	University Hospital Hradec Kralove	University Hospital Hradec Kralove	Marketa Gancarcikova, Helena Parova, Lenka Rysava, Monika Berankova
hCoV-19/CzechRepublic/NAT-22-28729/2022	EPI_ISL_14440124	2022-07-15	Europe	Czech Republic	Prague	Faculty Hospital Bulovka, Department of Clinical Microbiology	Charles University, Faculty of Science, BIOCEV, OMICS Genomics	Vladimír Hampl, Štěpánka Hrdá, Ruth Tachezy, Blanka Hamplová, Sebastian Cristian Treitli, Zoltán Füssy, Ingrid Poláková, Alžběta Bučková, Nela Václavíková, Jiří Novák
hCoV-19/CzechRepublic/NAT-22-28817/2022	EPI_ISL_14441466	2022-07-18	Europe	Czech Republic	Prague	Faculty Hospital Bulovka, Department of Clinical Microbiology	Charles University, Faculty of Science, BIOCEV, OMICS Genomics	Vladimír Hampl, Štěpánka Hrdá, Ruth Tachezy, Blanka Hamplová, Sebastian Cristian Treitli, Zoltán Füssy, Ingrid Poláková, Alžběta Bučková, Nela Václavíková, Jiří Novák
hCoV-19/CzechRepublic/NAT-22-29189/2022	EPI_ISL_14660029	2022-07-27	Europe	Czech Republic	Prague	Faculty Hospital Bulovka, Department of Clinical Microbiology	Charles University, Faculty of Science, BIOCEV, OMICS Genomics	Vladimír Hampl, Štěpánka Hrdá, Ruth Tachezy, Blanka Hamplová, Sebastian Cristian Treitli, Zoltán Füssy, Ingrid Poláková, Alžběta Bučková, Nela Václavíková, Jiří Novák
hCoV-19/CzechRepublic/NRL_s3912/2022	EPI_ISL_14201124	2022-06-22	Europe	Czech Republic	South Bohemian Region	EUC Inc.	National Institute of Public Health	Helena Jirincova, Jaromira Vecerova, Timotej Suri, Jan Moskalyk, Alexander Nagy
hCoV-19/CzechRepublic/NRL_s3951/2022	EPI_ISL_14201163	2022-06-25	Europe	Czech Republic	Prague	EUC Inc.	National Institute of Public Health	Helena Jirincova, Jaromira Vecerova, Timotej Suri, Jan Moskalyk, Alexander Nagy
hCoV-19/Denmark/DCGC-514980/2022	EPI_ISL_12751070	2022-05-13	Europe	Denmark	Hovedstaden	Department of Bacteria, Parasites and Fungi, Statens Serum Institut, Copenhagen, Denmark	Statens Serum Institut Bioinformatics and Microbial Genomics	Povilas Matusevicius et al.
hCoV-19/Denmark/DCGC-536573/2022	EPI_ISL_13500482	2022-06-21	Europe	Denmark	Midtjylland	Department of Bacteria, Parasites and Fungi, Statens Serum Institut, Copenhagen, Denmark	Statens Serum Institut Bioinformatics and Microbial Genomics	Povilas Matusevicius et al.
hCoV-19/Denmark/DCGC-537134/2022	EPI_ISL_13501042	2022-06-21	Europe	Denmark	Nordjylland	Department of Bacteria, Parasites and Fungi, Statens Serum Institut, Copenhagen, Denmark	Statens Serum Institut Bioinformatics and Microbial Genomics	Povilas Matusevicius et al.
hCoV-19/Denmark/DCGC-538627/2022	EPI_ISL_13534314	2022-06-24	Europe	Denmark	Nordjylland	Department of Bacteria, Parasites and Fungi, Statens Serum Institut, Copenhagen, Denmark	Statens Serum Institut Bioinformatics and Microbial Genomics	Povilas Matusevicius et al.
hCoV-19/Denmark/DCGC-539230/2022	EPI_ISL_13534909	2022-06-24	Europe	Denmark	Syddanmark	Department of Bacteria, Parasites and Fungi, Statens Serum Institut, Copenhagen, Denmark	Statens Serum Institut Bioinformatics and Microbial Genomics	Povilas Matusevicius et al.
hCoV-19/Denmark/DCGC-544164/2022	EPI_ISL_13737087	2022-07-03	Europe	Denmark	Hovedstaden	Department of Bacteria, Parasites and Fungi, Statens Serum Institut, Copenhagen, Denmark	Statens Serum Institut Bioinformatics and Microbial Genomics	Povilas Matusevicius et al.
hCoV-19/Denmark/DCGC-546495/2022	EPI_ISL_13796275	2022-07-06	Europe	Denmark	Nordjylland	Department of Bacteria, Parasites and Fungi, Statens Serum Institut, Copenhagen, Denmark	Statens Serum Institut Bioinformatics and Microbial Genomics	Povilas Matusevicius et al.
hCoV-19/Denmark/DCGC-554329/2022	EPI_ISL_14091372	2022-07-22	Europe	Denmark	Sjaelland	Department of Bacteria, Parasites and Fungi, Statens Serum Institut, Copenhagen, Denmark	Statens Serum Institut Bioinformatics and Microbial Genomics	Povilas Matusevicius et al.
hCoV-19/Denmark/DCGC-561024/2022	EPI_ISL_14392868	2022-07-31	Europe	Denmark	Sjaelland	Department of Bacteria, Parasites and Fungi, Statens Serum Institut, Copenhagen, Denmark	Statens Serum Institut Bioinformatics and Microbial Genomics	Povilas Matusevicius et al.
hCoV-19/Denmark/DCGC-561129/2022	EPI_ISL_14392972	2022-08-02	Europe	Denmark	Hovedstaden	Department of Bacteria, Parasites and Fungi, Statens Serum Institut, Copenhagen, Denmark	Statens Serum Institut Bioinformatics and Microbial Genomics	Povilas Matusevicius et al.
hCoV-19/Denmark/DCGC-566802/2022	EPI_ISL_14562731	2022-08-15	Europe	Denmark	Hovedstaden	Department of Bacteria, Parasites and Fungi, Statens Serum Institut, Copenhagen, Denmark	Statens Serum Institut Bioinformatics and Microbial Genomics	Povilas Matusevicius et al.
hCoV-19/Denmark/DCGC-568102/2022	EPI_ISL_14619323	2022-08-19	Europe	Denmark	Syddanmark	Department of Bacteria, Parasites and Fungi, Statens Serum Institut, Copenhagen, Denmark	Statens Serum Institut Bioinformatics and Microbial Genomics	Povilas Matusevicius et al.
hCoV-19/Denmark/DCGC-568954/2022	EPI_ISL_14690529	2022-08-21	Europe	Denmark	Syddanmark	Department of Bacteria, Parasites and Fungi, Statens Serum Institut, Copenhagen, Denmark	Statens Serum Institut Bioinformatics and Microbial Genomics	Povilas Matusevicius et al.
hCoV-19/Denmark/DCGC-573101/2022	EPI_ISL_14823043	2022-08-25	Europe	Denmark	Syddanmark	Department of Bacteria, Parasites and Fungi, Statens Serum Institut, Copenhagen, Denmark	Statens Serum Institut Bioinformatics and Microbial Genomics	Povilas Matusevicius et al.
hCoV-19/Denmark/DCGC-653888/2022	EPI_ISL_18154795	2022-06-06	Europe	Denmark		Department of Clinical Microbiology, Herlev and Gentofte University Hospital	Statens Serum Institut Bioinformatics and Microbial Genomics	Povilas Matusevicius et al.
hCoV-19/Denmark/DCGC-653943/2022	EPI_ISL_18154847	2022-05-30	Europe	Denmark		Department of Clinical Microbiology, Herlev and Gentofte University Hospital	Statens Serum Institut Bioinformatics and Microbial Genomics	Povilas Matusevicius et al.
hCoV-19/Denmark/DCGC-672222/2022	EPI_ISL_19112817	2022-08-29	Europe	Denmark		Department of Clinical Microbiology, Hvidovre Hospital	Statens Serum Institut Bioinformatics and Microbial Genomics	Povilas Matusevicius et al.
hCoV-19/Denmark/DCGC-682374/2022	EPI_ISL_19127722	2022-06-20	Europe	Denmark		Department of Clinical Microbiology, Hvidovre Hospital	Bioinformatics and Microbial Genomics, Statens Serum Institut	Povilas Matusevicius et al.
hCoV-19/Denmark/DCGC-682647/2022	EPI_ISL_19127991	2022-08-15	Europe	Denmark		Department of Clinical Microbiology, Hvidovre Hospital	Bioinformatics and Microbial Genomics, Statens Serum Institut	Povilas Matusevicius et al.
hCoV-19/Denmark/DCGC-682910/2022	EPI_ISL_19128253	2022-09-26	Europe	Denmark		Department of Clinical Microbiology, Hvidovre Hospital	Bioinformatics and Microbial Genomics, Statens Serum Institut	Povilas Matusevicius et al.
hCoV-19/Djibouti/NAMRU3_F035/2022	EPI_ISL_15091049	2022-05-16	Africa	Djibouti	Djibouti	Naval Medical Research Unit No. 3	Naval Medical Research Center Biological Defense Research Directorate	J. Alexander Chitty, Logan J. Voegtly, Catherine E. Arnold, Andrea E. Luquette, Maren C. Fitzpatrick, Hannah M. Drum, Emily K. Stefanov, Stephen M. Eggan, Regina Z. Cer, Rebecca Pavlicek, Francisco Malagon, Kimberly A. Bishop-Lilly
hCoV-19/Djibouti/NAMRU3_F227/2022	EPI_ISL_15091061	2022-06-01	Africa	Djibouti	Djibouti	Naval Medical Research Unit No. 3	Naval Medical Research Center Biological Defense Research Directorate	J. Alexander Chitty, Logan J. Voegtly, Catherine E. Arnold, Andrea E. Luquette, Maren C. Fitzpatrick, Hannah M. Drum, Emily K. Stefanov, Stephen M. Eggan, Regina Z. Cer, Rebecca Pavlicek, Francisco Malagon, Kimberly A. Bishop-Lilly
hCoV-19/Djibouti/NAMRU3_F236/2022	EPI_ISL_15091062	2022-06-10	Africa	Djibouti	Djibouti	Naval Medical Research Unit No. 3	Naval Medical Research Center Biological Defense Research Directorate	J. Alexander Chitty, Logan J. Voegtly, Catherine E. Arnold, Andrea E. Luquette, Maren C. Fitzpatrick, Hannah M. Drum, Emily K. Stefanov, Stephen M. Eggan, Regina Z. Cer, Rebecca Pavlicek, Francisco Malagon, Kimberly A. Bishop-Lilly
hCoV-19/Djibouti/NAMRU3_F242/2022	EPI_ISL_15091066	2022-06-06	Africa	Djibouti	Djibouti	Naval Medical Research Unit No. 3	Naval Medical Research Center Biological Defense Research Directorate	J. Alexander Chitty, Logan J. Voegtly, Catherine E. Arnold, Andrea E. Luquette, Maren C. Fitzpatrick, Hannah M. Drum, Emily K. Stefanov, Stephen M. Eggan, Regina Z. Cer, Rebecca Pavlicek, Francisco Malagon, Kimberly A. Bishop-Lilly
hCoV-19/Djibouti/NAMRU3_F258/2022	EPI_ISL_15091071	2022-06-06	Africa	Djibouti	Djibouti	Naval Medical Research Unit No. 3	Naval Medical Research Center Biological Defense Research Directorate	J. Alexander Chitty, Logan J. Voegtly, Catherine E. Arnold, Andrea E. Luquette, Maren C. Fitzpatrick, Hannah M. Drum, Emily K. Stefanov, Stephen M. Eggan, Regina Z. Cer, Rebecca Pavlicek, Francisco Malagon, Kimberly A. Bishop-Lilly
hCoV-19/Djibouti/NAMRU3_H226/2022	EPI_ISL_17612190	2022-08-15	Africa	Djibouti		Naval Medical Research Unit No. 3	Naval Medical Research Command Biological Defense Research Directorate	Shiva Rawat, Logan J. Voegtly, Catherine E. Arnold, Andrea E. Luquette, Maren C. Fitzpatrick, Emily K. Stefanov, Stephen M. Eggan, Regina Z. Cer, Rebecca Pavlicek, Francisco Malagon, Kimberly A. Bishop-Lilly
hCoV-19/Ecuador/GENSBIO-INSPI-26494/2022	EPI_ISL_14675864	2022-08-17	South America	Ecuador	Sucumbios	Laboratorio de Influenza y Otros Virus Respiratorios, INSPI-CZ9	Centro de Referencia Nacional de Genomica, Secuenciacion y Bioinformatica GENSBIO, INSPI-CZ9	Andres Carrazco-Montalvo*, Damaris Alarcon-Vallejo, Andres Herrera-Yela, Diana Gutierrez-Pallo, Marissa Flores, Natali Arguello, Paul Beltran, Ruth Gomez
hCoV-19/Ecuador/GENSBIO-INSPI-95361/2022	EPI_ISL_14154686	2022-07-19	South America	Ecuador	Cotopaxi	Laboratorio de Influenza y Otros Virus Respiratorios, INSPI-CZ9	Centro de Referencia Nacional de Genomica, Secuenciacion y Bioinformatica GENSBIO, INSPI-CZ47	Andres Carrazco-Montalvo*, Damaris Alarcón-Vallejo, Andrés Herrera-Yela, Diana Gutiérrez-Pallo, Marissa Flores, Natali Arguello, Paul Beltrán, Ruth Gómez
hCoV-19/Ecuador/GENSBIO-INSPI-96424/2022	EPI_ISL_14474550	2022-08-02	South America	Ecuador	Chimborazo	Laboratorio de Influenza y Otros Virus Respiratorios, INSPI-CZ9	Centro de Referencia Nacional de Genomica, Secuenciacion y Bioinformatica GENSBIO, INSPI-CZ83	Andres Carrazco-Montalvo*, Damaris Alarcon-Vallejo, Andres Herrera-Yela, Diana Gutierrez-Pallo, Marissa Flores, Natali Arguello, Paul Beltran, Ruth Gomez
hCoV-19/Ecuador/NIC-INSPI-0875-9600/2022	EPI_ISL_14926367	2022-08-04	South America	Ecuador	Guayas	INSPI-CRN DE INFLUENZA Y OTROS VIRUS RESPIRATORIOS	INSPI-CRN DE INFLUENZA Y OTROS VIRUS RESPIRATORIOS	Alfredo Bruno, Michelle Páez, Jimmy Garcés, Maritza Olmedo, Diego Morales, Rubén Armas
hCoV-19/Ecuador/NIC-INSPI-426165/2022	EPI_ISL_14209041	2022-07-13	South America	Ecuador	Manabi	INSPI-CRN DE INFLUENZA Y OTROS VIRUS RESPIRATORIOS	INSPI-CRN DE INFLUENZA Y OTROS VIRUS RESPIRATORIOS	Alfredo Bruno, Michelle Páez, Jimmy Garcés, Maritza Olmedo, Diego Morales, Rubén Armas
hCoV-19/Ecuador/NIC-INSPI-427887/2022	EPI_ISL_14706652	2022-07-26	South America	Ecuador	Manabi	INSPI-CRN DE INFLUENZA Y OTROS VIRUS RESPIRATORIOS	INSPI-CRN DE INFLUENZA Y OTROS VIRUS RESPIRATORIOS	Alfredo Bruno, Michelle Páez, Jimmy Garcés, Maritza Olmedo, Diego Morales, Rubén Armas
hCoV-19/Ecuador/NIC-INSPI-428155/2022	EPI_ISL_14706588	2022-07-27	South America	Ecuador	Bolivar	INSPI-CRN DE INFLUENZA Y OTROS VIRUS RESPIRATORIOS	INSPI-CRN DE INFLUENZA Y OTROS VIRUS RESPIRATORIOS	Alfredo Bruno, Michelle Páez, Jimmy Garcés, Maritza Olmedo, Diego Morales, Rubén Armas
hCoV-19/Ecuador/NIC-INSPI-429215/2022	EPI_ISL_14926210	2022-08-09	South America	Ecuador	Manabi	INSPI-CRN DE INFLUENZA Y OTROS VIRUS RESPIRATORIOS	INSPI-CRN DE INFLUENZA Y OTROS VIRUS RESPIRATORIOS	Alfredo Bruno, Michelle Páez, Jimmy Garcés, Maritza Olmedo, Diego Morales, Rubén Armas
hCoV-19/Ecuador/NIC-INSPI-429235/2022	EPI_ISL_14926216	2022-08-09	South America	Ecuador	Guayas	INSPI-CRN DE INFLUENZA Y OTROS VIRUS RESPIRATORIOS	INSPI-CRN DE INFLUENZA Y OTROS VIRUS RESPIRATORIOS	Alfredo Bruno, Michelle Páez, Jimmy Garcés, Maritza Olmedo, Diego Morales, Rubén Armas
hCoV-19/Ecuador/NIC-INSPI-429240/2022	EPI_ISL_14926219	2022-08-09	South America	Ecuador	Guayas	INSPI-CRN DE INFLUENZA Y OTROS VIRUS RESPIRATORIOS	INSPI-CRN DE INFLUENZA Y OTROS VIRUS RESPIRATORIOS	Alfredo Bruno, Michelle Páez, Jimmy Garcés, Maritza Olmedo, Diego Morales, Rubén Armas
hCoV-19/Ecuador/NIC-INSPI-429306/2022	EPI_ISL_14926233	2022-08-09	South America	Ecuador	Manabi	INSPI-CRN DE INFLUENZA Y OTROS VIRUS RESPIRATORIOS	INSPI-CRN DE INFLUENZA Y OTROS VIRUS RESPIRATORIOS	Alfredo Bruno, Michelle Páez, Jimmy Garcés, Maritza Olmedo, Diego Morales, Rubén Armas
hCoV-19/Ecuador/NIC-INSPI-429391/2022	EPI_ISL_14926249	2022-08-10	South America	Ecuador	Guayas	INSPI-CRN DE INFLUENZA Y OTROS VIRUS RESPIRATORIOS	INSPI-CRN DE INFLUENZA Y OTROS VIRUS RESPIRATORIOS	Alfredo Bruno, Michelle Páez, Jimmy Garcés, Maritza Olmedo, Diego Morales, Rubén Armas
hCoV-19/Ecuador/NIC-INSPI-429547/2022	EPI_ISL_14926265	2022-08-16	South America	Ecuador	Guayas	INSPI-CRN DE INFLUENZA Y OTROS VIRUS RESPIRATORIOS	INSPI-CRN DE INFLUENZA Y OTROS VIRUS RESPIRATORIOS	Alfredo Bruno, Michelle Páez, Jimmy Garcés, Maritza Olmedo, Diego Morales, Rubén Armas
hCoV-19/Ecuador/NIC-INSPI-430103/2022	EPI_ISL_14926335	2022-08-24	South America	Ecuador	Esmeraldas	INSPI-CRN DE INFLUENZA Y OTROS VIRUS RESPIRATORIOS	INSPI-CRN DE INFLUENZA Y OTROS VIRUS RESPIRATORIOS	Alfredo Bruno, Michelle Páez, Jimmy Garcés, Maritza Olmedo, Diego Morales, Rubén Armas
hCoV-19/Egypt/CPHL-EGY22941/2022	EPI_ISL_17423976	2022-07-31	Africa	Egypt		CPHL,MOH,EGYPT	Central Public Health Laboratories (CPHL)	Wael H. Roshdy, Mohamed Kamal, Shymaa s. Ahmed, Ramy Galal, Nancy el guindy, Amel nagiub, Marwa Abd EL fatah, salma sayed, Abd Monaem Adel, Galal Mahmoud, Dalia Ramadan, Marwa Saleh, Amer Sayed, Rasha Zaater, Mohamed Hassany, Amr Kandil.
hCoV-19/Egypt/CPHL-EGY23165/2022	EPI_ISL_17424181	2022-07-30	Africa	Egypt		CPHL,MOH,EGYPT	Central Public Health Laboratories (CPHL)	Wael H. Roshdy, Mohamed Kamal, Shymaa s. Ahmed, Ramy Galal, Nancy el guindy, Amel nagiub, Marwa Abd EL fatah, salma sayed, Abd Monaem Adel, Galal Mahmoud, Dalia Ramadan, Marwa Saleh, Amer Sayed, Rasha Zaater, Mohamed Hassany, Amr Kandil.
hCoV-19/Egypt/CPHL-EGY24039/2022	EPI_ISL_18138829	2022-07-27	Africa	Egypt		CPHL,MOH,EGYPT	CPHL,MOH,EGYPT	Wael H. Roshdy, Rabeh El-Shesheny, Mohamed Kamal, Shymaa S. Ahmed, Nancy El guindy, Amel nagiub, Galal Mahmoud, Dalia Ramadan, Amer Sayed, Mohamed Hassany, Amr Kandeel.
hCoV-19/Egypt/CPHL-EGY24128/2022	EPI_ISL_18138909	2022-07-24	Africa	Egypt		CPHL,MOH,EGYPT	CPHL,MOH,EGYPT	Wael H. Roshdy, Rabeh El-Shesheny, Mohamed Kamal, Shymaa S. Ahmed, Nancy El guindy, Amel nagiub, Galal Mahmoud, Dalia Ramadan, Amer Sayed, Mohamed Hassany, Amr Kandeel.
hCoV-19/Egypt/CPHL-EGY24254/2022	EPI_ISL_18138681	2022-08-14	Africa	Egypt		CPHL,MOH,EGYPT	CPHL,MOH,EGYPT	Wael H. Roshdy, Rabeh El-Shesheny, Mohamed Kamal, Shymaa S. Ahmed, Nancy El guindy, Amel nagiub, Galal Mahmoud, Dalia Ramadan, Amer Sayed, Mohamed Hassany, Amr Kandeel.
hCoV-19/ElSalvador/881-23-LNSP/2022	EPI_ISL_18401355	2022-06-16	North America	El Salvador	La Union	Unidad Médica ISSS La Unión	Laboratorio Nacional de Salud Publica	Laboratorio de Secuenciacion y Genomica del LNSP-INS; Sandoval Xochitl; Vasquez Ruth; Jovel Denis; Cruz Jessica; Martinez Deny; Orellana Alejandra; Alfaro Kevin; Trejo Jonathan; Guerra Carlos
hCoV-19/ElSalvador/908-23-LNSP/2022	EPI_ISL_18401374	2022-07-24	North America	El Salvador	San Miguel	Hospital ISSS Regional San Miguel SM	Laboratorio Nacional de Salud Publica	Laboratorio de Secuenciacion y Genomica del LNSP-INS; Sandoval Xochitl; Vasquez Ruth; Jovel Denis; Cruz Jessica; Martinez Deny; Orellana Alejandra; Alfaro Kevin; Trejo Jonathan; Guerra Carlos
hCoV-19/ElSalvador/985-23-LNSP/2022	EPI_ISL_19280555	2022-08-08	North America	El Salvador	Santa Ana	Hospital Isss Regional Santa Ana Sa	Laboratorio Nacional de Salud Publica.	LaboratorioLaboratorio Nacional de Salud Publica de El Salvador - Instituto Nacional de Salud, MINSAL.
hCoV-19/ElSalvador/ES-CH-0009-1-LNSP/2022	EPI_ISL_18110559	2022-08-19	North America	El Salvador	Santa Ana	Laboratorio de Biologia Molecular Santa Ana	Laboratorio Nacional de Salud Publica	Laboratorio de Secuenciacion y genomica del LNSP-INS, Baylor College of Medicine, Laboratorio de Biologia Molecular del LNSP-INS, Laboratorio de biologia molecular Santa Ana, Sandoval Xochitl, Vasquez Ruth, Jovel Denis, Cruz Jessica, Martinez Deny, Orellana Alejandra, Alfaro Kevin, Trejo Jonathan
hCoV-19/England/CLIMB-CM7YJEXR/2022	EPI_ISL_18683744	2022-09-25	Europe	United Kingdom	England	University College London, Great Ormond Street Hospital for Children NHS Foundation Trust, Imperial College Healthcare NHS Trust	COVID-19 Genomics UK (COG-UK) Consortium	Sergi Castellano, Rachel Williams, Mark Kristiansen, Sunando Roy, Charlotte Williams, Nadua Bayzid, Marius Cotic, Helena Tutill, Patricia Dyal, Judith Breuer
hCoV-19/England/LSPA-3E86979/2022	EPI_ISL_13566381	2022-06-23	Europe	United Kingdom	England	Rosalind Franklin Laboratory	Wellcome Sanger Institute for the COVID-19 Genomics UK (COG-UK) Consortium	Donald Fraser, Suki Lee, Rob Howes, The Rosalind Franklin Laboratory and Alex Alderton, Roberto Amato, Jeffrey Barrett, Sonia Goncalves, Ewan Harrison, David K. Jackson, Ian Johnston, Dominic Kwiatkowski, Cordelia Langford, John Sillitoe on behalf of the Wellcome Sanger Institute COVID-19 Surveillance Team
hCoV-19/England/LSPA-3EAEDD9/2022	EPI_ISL_13711787	2022-07-01	Europe	United Kingdom	England	Rosalind Franklin Laboratory	Wellcome Sanger Institute for the COVID-19 Genomics UK (COG-UK) Consortium	Donald Fraser, Suki Lee, Rob Howes, The Rosalind Franklin Laboratory and Alex Alderton, Roberto Amato, Jeffrey Barrett, Sonia Goncalves, Ewan Harrison, David K. Jackson, Ian Johnston, Dominic Kwiatkowski, Cordelia Langford, John Sillitoe on behalf of the Wellcome Sanger Institute COVID-19 Surveillance Team
hCoV-19/England/LSPA-3ED47EB/2022	EPI_ISL_14041588	2022-07-07	Europe	United Kingdom	England	Rosalind Franklin Laboratory	Wellcome Sanger Institute for the COVID-19 Genomics UK (COG-UK) Consortium	Donald Fraser, Suki Lee, Rob Howes, The Rosalind Franklin Laboratory and Alex Alderton, Roberto Amato, Jeffrey Barrett, Sonia Goncalves, Ewan Harrison, David K. Jackson, Ian Johnston, Dominic Kwiatkowski, Cordelia Langford, John Sillitoe on behalf of the Wellcome Sanger Institute COVID-19 Surveillance Team
hCoV-19/England/LSPA-3F17754/2022	EPI_ISL_14164301	2022-07-25	Europe	United Kingdom	England	Rosalind Franklin Laboratory	Wellcome Sanger Institute for the COVID-19 Genomics UK (COG-UK) Consortium	Donald Fraser, Suki Lee, Rob Howes, The Rosalind Franklin Laboratory and Alex Alderton, Roberto Amato, Jeffrey Barrett, Sonia Goncalves, Ewan Harrison, David K. Jackson, Ian Johnston, Dominic Kwiatkowski, Cordelia Langford, John Sillitoe on behalf of the Wellcome Sanger Institute COVID-19 Surveillance Team
hCoV-19/England/LSPA-3F190B1/2022	EPI_ISL_14164488	2022-07-26	Europe	United Kingdom	England	Rosalind Franklin Laboratory	Wellcome Sanger Institute for the COVID-19 Genomics UK (COG-UK) Consortium	Donald Fraser, Suki Lee, Rob Howes, The Rosalind Franklin Laboratory and Alex Alderton, Roberto Amato, Jeffrey Barrett, Sonia Goncalves, Ewan Harrison, David K. Jackson, Ian Johnston, Dominic Kwiatkowski, Cordelia Langford, John Sillitoe on behalf of the Wellcome Sanger Institute COVID-19 Surveillance Team
hCoV-19/England/PHEC-YYF6KP4/2022	EPI_ISL_13880750	2022-07-01	Europe	United Kingdom	England	Respiratory Virus Unit, Microbiology Services Colindale, Public Health England	COVID-19 Genomics UK (COG-UK) Consortium	PHE Covid Sequencing Team
hCoV-19/England/PHEC-YYF9YCR/2022	EPI_ISL_13906625	2022-06-30	Europe	United Kingdom	England	Respiratory Virus Unit, Microbiology Services Colindale, Public Health England	COVID-19 Genomics UK (COG-UK) Consortium	PHE Covid Sequencing Team
hCoV-19/England/PHEC-YYFUYER/2022	EPI_ISL_13518346	2022-06-16	Europe	United Kingdom	England	Respiratory Virus Unit, Microbiology Services Colindale, Public Health England	COVID-19 Genomics UK (COG-UK) Consortium	PHE Covid Sequencing Team
hCoV-19/England/PHEC-YYG5E5R/2022	EPI_ISL_15110174	2022-09-11	Europe	United Kingdom	England	Respiratory Virus Unit, Microbiology Services Colindale, Public Health England	COVID-19 Genomics UK (COG-UK) Consortium	PHE Covid Sequencing Team
hCoV-19/England/PHEC-YYGDKWB/2022	EPI_ISL_14044937	2022-07-11	Europe	United Kingdom	England	Respiratory Virus Unit, Microbiology Services Colindale, Public Health England	COVID-19 Genomics UK (COG-UK) Consortium	PHE Covid Sequencing Team
hCoV-19/England/PHEC-YYGO4HG/2022	EPI_ISL_14431075	2022-07-28	Europe	United Kingdom	England	Respiratory Virus Unit, Microbiology Services Colindale, Public Health England	COVID-19 Genomics UK (COG-UK) Consortium	PHE Covid Sequencing Team
hCoV-19/England/PHEP-YYFGK5Q/2022	EPI_ISL_13694381	2022-06-22	Europe	United Kingdom	England	Respiratory Virus Unit, Microbiology Services Colindale, Public Health England	COVID-19 Genomics UK (COG-UK) Consortium	PHE Covid Sequencing Team
hCoV-19/England/PHEP-YYFQR4G/2022	EPI_ISL_14143548	2022-07-13	Europe	United Kingdom	England	Respiratory Virus Unit, Microbiology Services Colindale, Public Health England	COVID-19 Genomics UK (COG-UK) Consortium	PHE Covid Sequencing Team
hCoV-19/England/PLYM-32578EFC/2022	EPI_ISL_15153580	2022-09-20	Europe	United Kingdom	England	Lighthouse Laboratory Plymouth	Wellcome Sanger Institute for the COVID-19 Genomics UK (COG-UK) Consortium	Lighthouse Laboratory Plymouth and Alex Alderton, Roberto Amato, Jeffrey Barrett, Sonia Goncalves, Ewan Harrison, David K. Jackson, Ian Johnston, Dominic Kwiatkowski, Cordelia Langford, John Sillitoe on behalf of the Wellcome Sanger Institute COVID-19 Surveillance Team
hCoV-19/England/PLYM-3257FF89/2022	EPI_ISL_15209786	2022-09-26	Europe	United Kingdom	England	Lighthouse Laboratory Plymouth	Wellcome Sanger Institute for the COVID-19 Genomics UK (COG-UK) Consortium	Lighthouse Laboratory Plymouth and Alex Alderton, Roberto Amato, Jeffrey Barrett, Sonia Goncalves, Ewan Harrison, David K. Jackson, Ian Johnston, Dominic Kwiatkowski, Cordelia Langford, John Sillitoe on behalf of the Wellcome Sanger Institute COVID-19 Surveillance Team
hCoV-19/England/QEUH-3F78241/2022	EPI_ISL_14807779	2022-08-22	Europe	United Kingdom	England	Lighthouse Lab in Glasgow	Wellcome Sanger Institute for the COVID-19 Genomics UK (COG-UK) Consortium	Harper VanSteenhouse, Yumi Kasai, David Gray, Carol Clugston, Anna Dominiczak and Alex Alderton, Roberto Amato, Jeffrey Barrett, Sonia Goncalves, Ewan Harrison, David K. Jackson, Ian Johnston, Dominic Kwiatkowski, Cordelia Langford, John Sillitoe on behalf of the Wellcome Sanger Institute COVID-19 Surveillance Team
hCoV-19/Estonia/18289454/2022	EPI_ISL_14926635	2022-08-10	Europe	Estonia	Northern Estonia	Synlab Eesti OÜ	1. Laboratory of Communicable Diseases (Estonia); 2. Eurofins Genomics Europe Sequencing GmbH	Abroi A., Lahesaare A., Shablinskaja A., Hoidmets D., Jaaniso E., Kallas E., Sepp H., Peterson H., Niglas H., Suija H., Lutsar I., Kuzmin I., Koppel I., Epštein J., Truusalu K., Ratnik K., Kaarna K., Huik K., Dotsenko L., Milani L., Metspalu M., Härma M-A., Pauskar M., Sadikova O., Oopkaup O.E., Naaber P., Avi R., Päll T., Reisberg T., Raudvere U., Talas U.G.
hCoV-19/Estonia/RC0708933/2022	EPI_ISL_13826987	2022-06-14	Europe	Estonia	Northern Estonia	Synlab Eesti OÜ	1. Laboratory of Communicable Diseases (Estonia); 2. Eurofins Genomics Europe Sequencing GmbH	Abroi A., Lahesaare A., Shablinskaja A., Hoidmets D., Jaaniso E., Kallas E., Sepp H., Peterson H., Niglas H., Suija H., Lutsar I., Kuzmin I., Koppel I., Epštein J., Truusalu K., Ratnik K., Kaarna K., Huik K., Dotsenko L., Milani L., Metspalu M., Härma M-A., Pauskar M., Sadikova O., Oopkaup O.E., Naaber P., Avi R., Päll T., Reisberg T., Raudvere U., Talas U.G.
hCoV-19/Estonia/RC0716090/2022	EPI_ISL_15613875	2022-09-22	Europe	Estonia	Northern Estonia	Synlab Eesti OÜ	1. Laboratory of Communicable Diseases (Estonia); 2. Eurofins Genomics Europe Sequencing GmbH	Abroi A., Lahesaare A., Shablinskaja A., Hoidmets D., Jaaniso E., Kallas E., Sepp H., Peterson H., Niglas H., Suija H., Lutsar I., Kuzmin I., Koppel I., Epštein J., Truusalu K., Ratnik K., Kaarna K., Huik K., Dotsenko L., Milani L., Metspalu M., Härma M-A., Pauskar M., Sadikova O., Oopkaup O.E., Naaber P., Avi R., Päll T., Reisberg T., Raudvere U., Talas U.G.
hCoV-19/Eswatini/ILRI_M03263/2022	EPI_ISL_13149273	2022-04-27	Africa	Eswatini	Lubombo	Public Health Laboratory: COVID-19 Lab	International Livestock Research Institute	Samuel O. Oyola, Daniel Ouso, Gilbert Kibet, Shebbar Osiany, Edward Kiritu, Paul Dobi, Collins Muli, Gugu Maphalala, Nomcebo Phungwayo, Susan Kamalizeni, Siphesihle Langwenya, Mncedisi Hlophe, Patrick Amoth, Vishvanath Nene, Sonal P. Henson, Edward O. Abworo
hCoV-19/Eswatini/ILRI_M03277/2022	EPI_ISL_13149285	2022-04-29	Africa	Eswatini	Lubombo	Public Health Laboratory: COVID-19 Lab	International Livestock Research Institute	Samuel O. Oyola, Daniel Ouso, Gilbert Kibet, Shebbar Osiany, Edward Kiritu, Paul Dobi, Collins Muli, Gugu Maphalala, Nomcebo Phungwayo, Susan Kamalizeni, Siphesihle Langwenya, Mncedisi Hlophe, Patrick Amoth, Vishvanath Nene, Sonal P. Henson, Edward O. Abworo
hCoV-19/Eswatini/ILRI_M03284/2022	EPI_ISL_13149291	2022-04-26	Africa	Eswatini	Hhohho	Public Health Laboratory: COVID-19 Lab	International Livestock Research Institute	Samuel O. Oyola, Daniel Ouso, Gilbert Kibet, Shebbar Osiany, Edward Kiritu, Paul Dobi, Collins Muli, Gugu Maphalala, Nomcebo Phungwayo, Susan Kamalizeni, Siphesihle Langwenya, Mncedisi Hlophe, Patrick Amoth, Vishvanath Nene, Sonal P. Henson, Edward O. Abworo
hCoV-19/Eswatini/ILRI_M03290/2022	EPI_ISL_13149297	2022-04-28	Africa	Eswatini	Lubombo	Public Health Laboratory: COVID-19 Lab	International Livestock Research Institute	Samuel O. Oyola, Daniel Ouso, Gilbert Kibet, Shebbar Osiany, Edward Kiritu, Paul Dobi, Collins Muli, Gugu Maphalala, Nomcebo Phungwayo, Susan Kamalizeni, Siphesihle Langwenya, Mncedisi Hlophe, Patrick Amoth, Vishvanath Nene, Sonal P. Henson, Edward O. Abworo
hCoV-19/Eswatini/ILRI_M03298/2022	EPI_ISL_13149303	2022-04-08	Africa	Eswatini	Shiselweni	Public Health Laboratory: COVID-19 Lab	International Livestock Research Institute	Samuel O. Oyola, Daniel Ouso, Gilbert Kibet, Shebbar Osiany, Edward Kiritu, Paul Dobi, Collins Muli, Gugu Maphalala, Nomcebo Phungwayo, Susan Kamalizeni, Siphesihle Langwenya, Mncedisi Hlophe, Patrick Amoth, Vishvanath Nene, Sonal P. Henson, Edward O. Abworo
hCoV-19/Eswatini/N47799/2022	EPI_ISL_14501246	2022-05-04	Africa	Eswatini	Lubombo	Siphofaneni Clinic	National Institute for Communicable Diseases of the National Health Laboratory Service	Maphalala G, Amoako DG, Everatt J, Kekana D, Mnguni A, Scheepers C, Ntuli N, Mahlangu B, Ismail A, Bhiman JN, Wolter N
hCoV-19/Eswatini/N47800/2022	EPI_ISL_14501247	2022-05-05	Africa	Eswatini	Lubombo	Siphofaneni Clinic	National Institute for Communicable Diseases of the National Health Laboratory Service	Maphalala G, Amoako DG, Everatt J, Kekana D, Mnguni A, Scheepers C, Ntuli N, Mahlangu B, Ismail A, Bhiman JN, Wolter N
hCoV-19/Eswatini/N47803/2022	EPI_ISL_14501251	2022-05-11	Africa	Eswatini	Manzini	The Luke Commission	National Institute for Communicable Diseases of the National Health Laboratory Service	Maphalala G, Amoako DG, Everatt J, Kekana D, Mnguni A, Scheepers C, Ntuli N, Mahlangu B, Ismail A, Bhiman JN, Wolter N
hCoV-19/Eswatini/N47806/2022	EPI_ISL_14501254	2022-05-11	Africa	Eswatini	Manzini	The Luke Commission	National Institute for Communicable Diseases of the National Health Laboratory Service	Maphalala G, Amoako DG, Everatt J, Kekana D, Mnguni A, Scheepers C, Ntuli N, Mahlangu B, Ismail A, Bhiman JN, Wolter N
hCoV-19/Eswatini/N47809/2022	EPI_ISL_14501257	2022-05-26	Africa	Eswatini	Hhohho	Manzana Clinic	National Institute for Communicable Diseases of the National Health Laboratory Service	Maphalala G, Amoako DG, Everatt J, Kekana D, Mnguni A, Scheepers C, Ntuli N, Mahlangu B, Ismail A, Bhiman JN, Wolter N
hCoV-19/Eswatini/N47812/2022	EPI_ISL_14501258	2022-05-09	Africa	Eswatini	Lubombo	Siphofaneni Clinic	National Institute for Communicable Diseases of the National Health Laboratory Service	Maphalala G, Amoako DG, Everatt J, Kekana D, Mnguni A, Scheepers C, Ntuli N, Mahlangu B, Ismail A, Bhiman JN, Wolter N
hCoV-19/Eswatini/N47847/2022	EPI_ISL_14501288	2022-04-29	Africa	Eswatini	Hhohho	Mbabane City Council	National Institute for Communicable Diseases of the National Health Laboratory Service	Maphalala G, Amoako DG, Everatt J, Kekana D, Mnguni A, Scheepers C, Ntuli N, Mahlangu B, Ismail A, Bhiman JN, Wolter N
hCoV-19/Eswatini/N47867/2022	EPI_ISL_14501297	2022-05-12	Africa	Eswatini	Hhohho	Mbabane Government Hospital	National Institute for Communicable Diseases of the National Health Laboratory Service	Maphalala G, Amoako DG, Everatt J, Kekana D, Mnguni A, Scheepers C, Ntuli N, Mahlangu B, Ismail A, Bhiman JN, Wolter N
hCoV-19/Eswatini/N50625/2022	EPI_ISL_16829012	2022-05-11	Africa	Eswatini	Hhohho	Mbabane Government Hospital	National Institute for Communicable Diseases of the National Health Laboratory Service	Maphalala G, Everatt J, Kekana D, Ntozini B, Mahlangu B, Stock N, Ntuli N, Mnguni A, Nzimande A, Ismail A, Scheepers C, Bhiman JN, Wolter N
hCoV-19/Eswatini/N50626/2022	EPI_ISL_16829013	2022-05-12	Africa	Eswatini	Lubombo	Sphofaneni Clinic	National Institute for Communicable Diseases of the National Health Laboratory Service	Maphalala G, Everatt J, Kekana D, Ntozini B, Mahlangu B, Stock N, Ntuli N, Mnguni A, Nzimande A, Ismail A, Scheepers C, Bhiman JN, Wolter N
hCoV-19/Eswatini/N50634/2022	EPI_ISL_16829020	2022-05-11	Africa	Eswatini	Hhohho	Lobamba Clinic	National Institute for Communicable Diseases of the National Health Laboratory Service	Maphalala G, Everatt J, Kekana D, Ntozini B, Mahlangu B, Stock N, Ntuli N, Mnguni A, Nzimande A, Ismail A, Scheepers C, Bhiman JN, Wolter N
hCoV-19/Eswatini/N50665/2022	EPI_ISL_16829046	2022-07-29	Africa	Eswatini	Hhohho	Hhohho Regional Police	National Institute for Communicable Diseases of the National Health Laboratory Service	Maphalala G, Everatt J, Kekana D, Ntozini B, Mahlangu B, Stock N, Ntuli N, Mnguni A, Nzimande A, Ismail A, Scheepers C, Bhiman JN, Wolter N
hCoV-19/Ethiopia/BETIN-21356071770/2022	EPI_ISL_18904522	2022-06-19	Africa	Ethiopia		Health Biotechnology, Bio and Emerging Technology Institute	Health Biotechnology, Bio and Emerging Technology Institute	Bitew, M., Ayele, A., Tuki, K., Asmamaw, K., Dadi, H., Tesfaye, K., Hailu, D., Seyoum, T., Mengesha, M., Adnew, B., Melaku, K., Fetu, M., Mulu, A., Marcello, A., Bitew, M., Ayele, A., Tuki, K., Asmamaw, K., Dadi, H., Tesfaye, K., Hailu, D., Seyoum, T., Mengesha, M., Adnew, B., Melaku, K., Fetu, M., Mulu, A., Marcello, A.
hCoV-19/Ethiopia/BETIN-21356071822/2022	EPI_ISL_18904543	2022-05-22	Africa	Ethiopia		Health Biotechnology, Bio and Emerging Technology Institute	Health Biotechnology, Bio and Emerging Technology Institute	Bitew, M., Ayele, A., Tuki, K., Asmamaw, K., Dadi, H., Tesfaye, K., Hailu, D., Seyoum, T., Mengesha, M., Adnew, B., Melaku, K., Fetu, M., Mulu, A., Marcello, A., Bitew, M., Ayele, A., Tuki, K., Asmamaw, K., Dadi, H., Tesfaye, K., Hailu, D., Seyoum, T., Mengesha, M., Adnew, B., Melaku, K., Fetu, M., Mulu, A., Marcello, A.
hCoV-19/Ethiopia/BETIN-21356071823/2022	EPI_ISL_18904549	2022-05-22	Africa	Ethiopia		Health Biotechnology, Bio and Emerging Technology Institute	Health Biotechnology, Bio and Emerging Technology Institute	Bitew, M., Ayele, A., Tuki, K., Asmamaw, K., Dadi, H., Tesfaye, K., Hailu, D., Seyoum, T., Mengesha, M., Adnew, B., Melaku, K., Fetu, M., Mulu, A., Marcello, A., Bitew, M., Ayele, A., Tuki, K., Asmamaw, K., Dadi, H., Tesfaye, K., Hailu, D., Seyoum, T., Mengesha, M., Adnew, B., Melaku, K., Fetu, M., Mulu, A., Marcello, A.
hCoV-19/Ethiopia/BETIN-21356071829/2022	EPI_ISL_18904542	2022-05-22	Africa	Ethiopia		Health Biotechnology, Bio and Emerging Technology Institute	Health Biotechnology, Bio and Emerging Technology Institute	Bitew, M., Ayele, A., Tuki, K., Asmamaw, K., Dadi, H., Tesfaye, K., Hailu, D., Seyoum, T., Mengesha, M., Adnew, B., Melaku, K., Fetu, M., Mulu, A., Marcello, A., Bitew, M., Ayele, A., Tuki, K., Asmamaw, K., Dadi, H., Tesfaye, K., Hailu, D., Seyoum, T., Mengesha, M., Adnew, B., Melaku, K., Fetu, M., Mulu, A., Marcello, A.
hCoV-19/Ethiopia/BETin-52_S16/2022	EPI_ISL_18931054	2022-06-25	Africa	Ethiopia	Addis Ababa	Bio and Emerging Technology Institute	Bio and Emerging Technology Institute	Bitew, M., Abaysew, A., Tuki, K., Asmamaw, K., Dadi, H., Tesfaye, K., Hailu, D., Seyoum, T., Mengesha, M., Adnew, B., Melaku, K., Nassir, M., Mulu, A. and Marcello, A.
hCoV-19/Ethiopia/BETin-S14/2022	EPI_ISL_18828856	2022-06-21	Africa	Ethiopia		Bio and Emerging Technology Institute	Bio and Emerging Technology Institute	Bitew, M., Abaysew, A., Tuki, K., Asmamaw, K., Dadi, H., Tesfaye, K., Hailu, D., Seyoum, T., Mengesha, M., Adnew, B., Melaku, K., Nassir, M., Mulu, A. and Marcello, A.
hCoV-19/Ethiopia/BETin-S16/2022	EPI_ISL_18828858	2022-06-21	Africa	Ethiopia		Bio and Emerging Technology Institute	Bio and Emerging Technology Institute	Bitew, M., Abaysew, A., Tuki, K., Asmamaw, K., Dadi, H., Tesfaye, K., Hailu, D., Seyoum, T., Mengesha, M., Adnew, B., Melaku, K., Nassir, M., Mulu, A. and Marcello, A.
hCoV-19/Ethiopia/BETin-S2/2022	EPI_ISL_18828873	2022-05-22	Africa	Ethiopia		Bio and Emerging Technology Institute	Bio and Emerging Technology Institute	Bitew, M., Abaysew, A., Tuki, K., Asmamaw, K., Dadi, H., Tesfaye, K., Hailu, D., Seyoum, T., Mengesha, M., Adnew, B., Melaku, K., Nassir, M., Mulu, A. and Marcello, A.
hCoV-19/Ethiopia/BETin-S3/2022	EPI_ISL_18828881	2022-05-22	Africa	Ethiopia		Bio and Emerging Technology Institute	Bio and Emerging Technology Institute	Bitew, M., Abaysew, A., Tuki, K., Asmamaw, K., Dadi, H., Tesfaye, K., Hailu, D., Seyoum, T., Mengesha, M., Adnew, B., Melaku, K., Nassir, M., Mulu, A. and Marcello, A.
hCoV-19/Ethiopia/CO_GX_186/2022	EPI_ISL_17616421	2022-06-28	Africa	Ethiopia	Addis Ababa	Ethiopian Public Health Institute	EPHI Pathogen Genomic Sequence Lab	Woldaregay Erku Abegaz, Solomon Gebre-Selassie, Habtamu Biazin Kebede, Ayinalem Alemu, Rajiha Abubeker, Wolde Shure, Atsbeha Gebreegziabxier, Abebe Aseffa Negeri, Saro Abdella, Getachew Tollera
hCoV-19/Ethiopia/EPHI-3275-07/2022	EPI_ISL_19147648	2022-07-01	Africa	Ethiopia	Addis Ababa	Ethiopian Public Health Institute, AHRI	Ethiopian Public Health Institute, AHRI	Hailu, G., Abaysew, A., Mengesha, M., Mulu, A., Hailu, D., Adnew, B., Gebreegzaiobxier, A., Tayachew, A., Aguine, A., Kifle, S., Onywera, H., Stanislas, A., Abate, E., Medihen, G., Legesse, M., Marcello, A., Bitew, M.
hCoV-19/Ethiopia/EPHI-3308-07/2022	EPI_ISL_19147655	2022-07-01	Africa	Ethiopia	Addis Ababa	Ethiopian Public Health Institute, AHRI	Ethiopian Public Health Institute, AHRI	Hailu, G., Abaysew, A., Mengesha, M., Mulu, A., Hailu, D., Adnew, B., Gebreegzaiobxier, A., Tayachew, A., Aguine, A., Kifle, S., Onywera, H., Stanislas, A., Abate, E., Medihen, G., Legesse, M., Marcello, A., Bitew, M.
hCoV-19/Ethiopia/EPHI-3389-07/2022	EPI_ISL_19147660	2022-07-01	Africa	Ethiopia	Addis Ababa	Ethiopian Public Health Institute, AHRI	Ethiopian Public Health Institute, AHRI	Hailu, G., Abaysew, A., Mengesha, M., Mulu, A., Hailu, D., Adnew, B., Gebreegzaiobxier, A., Tayachew, A., Aguine, A., Kifle, S., Onywera, H., Stanislas, A., Abate, E., Medihen, G., Legesse, M., Marcello, A., Bitew, M.
hCoV-19/Ethiopia/EPHI-3413-08/2022	EPI_ISL_19147662	2022-08-01	Africa	Ethiopia	Addis Ababa	Ethiopian Public Health Institute, AHRI	Ethiopian Public Health Institute, AHRI	Hailu, G., Abaysew, A., Mengesha, M., Mulu, A., Hailu, D., Adnew, B., Gebreegzaiobxier, A., Tayachew, A., Aguine, A., Kifle, S., Onywera, H., Stanislas, A., Abate, E., Medihen, G., Legesse, M., Marcello, A., Bitew, M.
hCoV-19/Ethiopia/EPHI-3426-08/2022	EPI_ISL_19147665	2022-08-01	Africa	Ethiopia	Addis Ababa	Ethiopian Public Health Institute, AHRI	Ethiopian Public Health Institute, AHRI	Hailu, G., Abaysew, A., Mengesha, M., Mulu, A., Hailu, D., Adnew, B., Gebreegzaiobxier, A., Tayachew, A., Aguine, A., Kifle, S., Onywera, H., Stanislas, A., Abate, E., Medihen, G., Legesse, M., Marcello, A., Bitew, M.
hCoV-19/Ethiopia/EPHI-3704-08/2022	EPI_ISL_19147626	2022-08-01	Africa	Ethiopia	Addis Ababa	Ethiopian Public Health Institute, AHRI	Ethiopian Public Health Institute, AHRI	Hailu, G., Abaysew, A., Mengesha, M., Mulu, A., Hailu, D., Adnew, B., Gebreegzaiobxier, A., Tayachew, A., Aguine, A., Kifle, S., Onywera, H., Stanislas, A., Abate, E., Medihen, G., Legesse, M., Marcello, A., Bitew, M.
hCoV-19/Ethiopia/EPHI-3768-08/2022	EPI_ISL_19147678	2022-08-01	Africa	Ethiopia	Addis Ababa	Ethiopian Public Health Institute, AHRI	Ethiopian Public Health Institute, AHRI	Hailu, G., Abaysew, A., Mengesha, M., Mulu, A., Hailu, D., Adnew, B., Gebreegzaiobxier, A., Tayachew, A., Aguine, A., Kifle, S., Onywera, H., Stanislas, A., Abate, E., Medihen, G., Legesse, M., Marcello, A., Bitew, M.
hCoV-19/Finland/P-6971/2022	EPI_ISL_14304609	2022-06-22	Europe	Finland	Uusimaa	Department of Virology and Immunology, University of Helsinki and Helsinki University Hospital, Huslab Finland	Department of Virology, Faculty of Medicine, University of Helsinki, Helsinki, Finland	Teemu Smura, Hanna Vauhkonen, Mert Erdin, Ravi Kant, Phuoc Truong, Sari Hannula, Satu Kurkela, Hanna Jarva, Maija Lappalainen, Olli Vapalahti
hCoV-19/Finland/THL-202215422/2022	EPI_ISL_13967641	2022-06-17	Europe	Finland		Bimelix Ab	Expert Microbiology, National Institute for Health and Welfare	Soile Blomqvist, Jani Halkilahti, Kirsi Liitsola, Haider al-Hello, Päivi Laurila, Erika Lindh, Teemu Smura, Ravi Kant, Phuoc Truong, Olli Vapalahti, Sari Hannula, Pekka Ellonen, Niina Ikonen, Carita Savolainen-Kopra, Niko Tervo
hCoV-19/France/ARA-HMN-22062030260/2022	EPI_ISL_13430663	2022-05-30	Europe	France	Auvergne-Rhone-Alpes	UNILIANS BIOGROUP Décines	Department of Virology, Henri Mondor University Hospital, Assistance Publique Hôpitaux de Paris, Université Paris-Est Créteil, INSERM U955	Christophe Rodriguez, Slim Fourati, Vanessa Demontant, Guillaume Gricourt, Melissa N'Debi, Alexandre Soulier, Elisabeth Trawinski, Jean-Michel Pawlotsky
hCoV-19/France/BFC-HMN-22082030414/2022	EPI_ISL_14554239	2022-08-01	Europe	France	Bourgogne-Franche-Comte	CH William MOREY	Department of Virology, Henri Mondor University Hospital, Assistance Publique Hôpitaux de Paris, Université Paris-Est Créteil, INSERM U955	Christophe Rodriguez, Slim Fourati, Vanessa Demontant, Guillaume Gricourt, Melissa N'Debi, Alexandre Soulier, Elisabeth Trawinski, Jean-Michel Pawlotsky
hCoV-19/France/BFC-HMN-22082190049/2022	EPI_ISL_14797163	2022-08-16	Europe	France	Bourgogne-Franche-Comte	MAYMAT Nevers	Department of Virology, Henri Mondor University Hospital, Assistance Publique Hôpitaux de Paris, Université Paris-Est Créteil, INSERM U955	Christophe Rodriguez, Slim Fourati, Vanessa Demontant, Guillaume Gricourt, Melissa N'Debi, Alexandre Soulier, Elisabeth Trawinski, Jean-Michel Pawlotsky
hCoV-19/France/GES-espacebio-M220419BI017/2022	EPI_ISL_12580615	2022-04-19	Europe	France	Grand Est	Bio67 Laboratoire De Schweighouse	Espacebio Laboratoire Laxou Champ Le Boeuf	Charlotte Felici, Julien Levy
hCoV-19/France/HDF-LBZCentre-T2209050072/2022	EPI_ISL_15141012	2022-09-05	Europe	France	Hauts-de-France	Biomag - Creil Gare	Laborizon Centre	Julien Baillus, Christian Chillou, Alyssia Francois, Friconnet Marion, Eve Haguenoer, Anne Holstein, Mélanie Jimenez, Karolina Modzelewska, Claire Vignault, Stephane Watt
hCoV-19/France/IDF-LBZCentre-CI2209260137/2022	EPI_ISL_15536057	2022-09-26	Europe	France	Ile-de-France	Creteil - Soleil	Laborizon Centre	Julien Baillus, Christian Chillou, Alyssia Francois, Friconnet Marion, Eve Haguenoer, Anne Holstein, Mélanie Jimenez, Karolina Modzelewska, Claire Vignault, Stephane Watt
hCoV-19/France/OCC-GENBIO-L15GN2350163/2022	EPI_ISL_14818269	2022-08-23	Europe	France	Occitanie	Lsoc - Juvignac	Gen-Bio Inovie Gravanches	Stephan Kemeny, Abdelali Zrhidri, Gregory Egea
hCoV-19/France/PAC-cerba-22Q0777999/2022	EPI_ISL_15579032	2022-08-01	Europe	France	Provence-Alpes-Cote d'Azur	Cerballiance Cote D'Azur	Laboratoire Cerba	Laura Verdurme, Mathilde Roussel, Sabine Trombert-Paolantoni, Benoit Visseaux, Bénédicte Roquebert, Stéphanie Haim-Boukobza
hCoV-19/France/PAC-CHUNICE-2208180378/2022	EPI_ISL_14766358	2022-08-17	Europe	France	Provence-Alpes-Cote d'Azur	Centre Hospitalier Universitaire (CHU) Nice	Centre Hospitalier Universitaire (CHU) Nice	Sébastien Vitale, Géraldine Gonfrier, Valérie Giordanengo, Virginie Flahou, Aicha El Yakine, Jean Machowiak
hCoV-19/France/PAC-HCL022119917401/2022	EPI_ISL_13972890	2022-07-05	Europe	France	Provence-Alpes-Cote d'Azur	CH ANTIBES - JUAN LES PINS	Maladies infectieuses, Hospices Civils de Lyon	Antonin Bal, Bruno Simon, Theophile Boyer, Gregory Destras, Gwendolyne Burfin, Hadrien Regue, Quentin Semanas, Martine Valette, Bruno Lina, Laurence Josset
hCoV-19/France/un-IHU-083388/2022	EPI_ISL_17754255	2022-05	Europe	France		Institut Hospitalo-Universitaire Mediterranee Infection	Institut Hospitalo-Universitaire Mediterranee Infection	Colson, P., Levasseur, A., Boschi, C., Fournier, P.-E., La Scola, B.
hCoV-19/France/un-IHU-086573/2022	EPI_ISL_17755161	2022-06	Europe	France		Institut Hospitalo-Universitaire Mediterranee Infection	Institut Hospitalo-Universitaire Mediterranee Infection	Colson, P., Levasseur, A., Boschi, C., Fournier, P.-E., La Scola, B.
hCoV-19/France/un-IHUMI-082898/2022	EPI_ISL_18170062	2022-05	Europe	France		Institut Hospitalo-Universitaire Mediterranee Infection	Institut Hospitalo-Universitaire Mediterranee Infection	Colson, P., Levasseur, A., Boschi, C., La Scola, B.
hCoV-19/France/un-IHUMI-083292/2022	EPI_ISL_18172127	2022-05	Europe	France		Institut Hospitalo-Universitaire Mediterranee Infection	Institut Hospitalo-Universitaire Mediterranee Infection	Colson, P., Levasseur, A., Boschi, C., La Scola, B.
hCoV-19/France/un-IHUMI-085006/2022	EPI_ISL_18175108	2022-06	Europe	France		Institut Hospitalo-Universitaire Mediterranee Infection	Institut Hospitalo-Universitaire Mediterranee Infection	Colson, P., Levasseur, A., Boschi, C., La Scola, B.
hCoV-19/France/un-IHUMI-087137/2022	EPI_ISL_18172507	2022-06	Europe	France		Institut Hospitalo-Universitaire Mediterranee Infection	Institut Hospitalo-Universitaire Mediterranee Infection	Colson, P., Levasseur, A., Boschi, C., La Scola, B.
hCoV-19/France/un-IHUMI-088416/2022	EPI_ISL_18174739	2022-07	Europe	France		Institut Hospitalo-Universitaire Mediterranee Infection	Institut Hospitalo-Universitaire Mediterranee Infection	Colson, P., Levasseur, A., Boschi, C., La Scola, B.
hCoV-19/France/un-IHUMI-090793/2022	EPI_ISL_18177425	2022-07	Europe	France		Institut Hospitalo-Universitaire Mediterranee Infection	Institut Hospitalo-Universitaire Mediterranee Infection	Colson, P., Levasseur, A., Boschi, C., La Scola, B.
hCoV-19/France/un-IHUMI-091158/2022	EPI_ISL_18182029	2022-07	Europe	France		Institut Hospitalo-Universitaire Mediterranee Infection	Institut Hospitalo-Universitaire Mediterranee Infection	Colson, P., Levasseur, A., Boschi, C., La Scola, B.
hCoV-19/France/un-IHUMI-092271/2022	EPI_ISL_18178382	2022-08	Europe	France		Institut Hospitalo-Universitaire Mediterranee Infection	Institut Hospitalo-Universitaire Mediterranee Infection	Colson, P., Levasseur, A., Boschi, C., La Scola, B.
hCoV-19/Gambia/34311U/2022	EPI_ISL_14437752	2022-07-29	Africa	Gambia		Medical Research Council Unit The Gambia at LSHTM	Medical Research Council Unit The Gambia at LSHTM	Aksesay, akanteh, Jmanneh, Bsanyang, Makujabi, Ddamilare, Slndure, Ybah,
hCoV-19/Gambia/35840T/2022	EPI_ISL_15494969	2022-08-22	Africa	Gambia		Medical Research Council Unit The Gambia at LSHTM	Medical Research Council Unit The Gambia at LSHTM	Aksesay, akanteh, Jmanneh, Bsanyang, Makujabi, Ddamilare, Slndure, Ybah,
hCoV-19/Gambia/37070S/2022	EPI_ISL_15500269	2022-09-03	Africa	Gambia		Medical Research Council Unit The Gambia at LSHTM	Medical Research Council Unit The Gambia at LSHTM	Aksesay, akanteh, Jmanneh, Bsanyang, Makujabi, Ddamilare, Slndure, Ybah,
hCoV-19/Germany/BW-RKI-I-847274/2022	EPI_ISL_13240643	2022-05-27	Europe	Germany	Baden-Wurttemberg	Institut für Klinische Transfusionsmedizin und Immungenetik DRK Blutspendedienst Baden-Württemberg	Robert Koch Institute	unknown
hCoV-19/Germany/BW-RKI-I-903495/2022	EPI_ISL_13937184	2022-06-21	Europe	Germany	Baden-Wurttemberg	Limbach - MVZ Labor Ravensburg Labor Dr. Gärtner	Robert Koch Institute	unknown
hCoV-19/Germany/BW-RKI-I-954944/2022	EPI_ISL_14691959	2022-08-10	Europe	Germany	Baden-Wurttemberg	MVZ Labor Dr. Limbach & Kollegen GbR	Robert Koch Institute	unknown
hCoV-19/Germany/BW-RKI-I-963114/2022	EPI_ISL_14698417	2022-08-18	Europe	Germany	Baden-Wurttemberg	Limbach - MVZ Clotten Labor Freiburg Labor Dr. Haas Dr. Raif & Kollegen GbR	Robert Koch Institute	unknown
hCoV-19/Germany/BW-RKI-I-967219/2022	EPI_ISL_14886603	2022-08-24	Europe	Germany	Baden-Wurttemberg	Limbach - MVZ Labor Dr. Volkmann & Kollegen	Robert Koch Institute	unknown
hCoV-19/Germany/BW-RKI-I-987738/2022	EPI_ISL_15151340	2022-09-19	Europe	Germany	Baden-Wurttemberg	MVZ Labor Dr. Limbach & Kollegen GbR	Robert Koch Institute	unknown
hCoV-19/Germany/BY-MVP-000015162/2022	EPI_ISL_13900771	2022-06-20	Europe	Germany	Bavaria	Max von Pettenkofer Institute, Virology, National Reference Center for Retroviruses, LMU Munich	Laboratory for Functional Genome Analysis; Dept. Genomics; Gene Center of the LMU Munich	Max Muenchhoff; Stefan Krebs; Alexander Graf; Oliver Keppler; Helmut Blum
hCoV-19/Germany/BY-RKI-I-841423/2022	EPI_ISL_13235187	2022-05-26	Europe	Germany	Bavaria	SYNLAB MVZ Weiden	Robert Koch Institute	unknown
hCoV-19/Germany/BY-RKI-I-882776/2022	EPI_ISL_14365093	2022-06-15	Europe	Germany	Bavaria	SYNLAB MVZ Weiden	Robert Koch Institute	unknown
hCoV-19/Germany/HE-RKI-I-916012/2022	EPI_ISL_14377775	2022-07-14	Europe	Germany	Hesse	Klinikum Fulda gAG	Robert Koch Institute	unknown
hCoV-19/Germany/HH-IMB26174/2022	EPI_ISL_14137625	2022-06-22	Europe	Germany	Hamburg	Bundeswehrkrankenhaus Hamburg	Bundeswehr Institute of Microbiology	Markus Antwerpen, Alexandra Rehn, Mathias Walter, Malena Bestehorn-Willmann, Mike Pillukat, Sabine Zange, Enrico Georgi, Roman Wölfel
hCoV-19/Germany/HH-RKI-I-994600/2022	EPI_ISL_15443103	2022-09-23	Europe	Germany	Hamburg	Labor Dr. Heidrich & Kollegen MVZ GmbH Hamburg	Robert Koch Institute	unknown
hCoV-19/Germany/NI-RKI-I-887842/2022	EPI_ISL_13919522	2022-06-22	Europe	Germany	Lower Saxony	Laborarztpraxis Osnabrück	Robert Koch Institute	unknown
hCoV-19/Germany/NI-RKI-I-935998/2022	EPI_ISL_14411763	2022-07-20	Europe	Germany	Lower Saxony	Medizinisches Versorgungszentrum Göttingen (MVZ) Kinderwunschzentrum Zentrum für Labordiagnostik Institut für Pathologie und Zytologie	Robert Koch Institute	unknown
hCoV-19/Germany/NW-HHU-29708/2022	EPI_ISL_13532259	2022-06-09	Europe	Germany	North Rhine-Westphalia	ZOTZ KLIMAS MVZ Düsseldorf-Centrum GbR ÜBAG für Labormedizin, Genetik, Zytologie, Pathologie	Center of Medical Microbiology, Virology, and Hospital Hygiene, University of Duesseldorf	Maximilian Damagnez; Alexander Dilthey; Patrick Finzer; Katrin Hoffmann; Torsten Houwaart; Lisanna Hülse; Malte Kohns Vasconcelos; Nadine Lübke; Jessica Nicolai; Klaus Pfeffer; Daniel Strelow; Jörg Timm; Andreas Walker; Tobias Wienemann; Rainer Zotz
hCoV-19/Germany/NW-RKI-I-900353/2022	EPI_ISL_13934175	2022-07-05	Europe	Germany	North Rhine-Westphalia	SYNLAB MVZ Leverkusen	Robert Koch Institute	unknown
hCoV-19/Germany/NW-RKI-I-936616/2022	EPI_ISL_14412710	2022-08-05	Europe	Germany	North Rhine-Westphalia	Eurofins MVZ Labor Gelsenkirchen	Robert Koch Institute	unknown
hCoV-19/Germany/SH-RKI-I-895654/2022	EPI_ISL_13927371	2022-07-02	Europe	Germany	Schleswig-Holstein	Labor Dr. Krause & Kollegen MVZ GmbH Kiel	Robert Koch Institute	unknown
hCoV-19/Germany/SN-RKI-I-927870/2022	EPI_ISL_14401973	2022-07-15	Europe	Germany	Saxony	Sonic - Labor Staber Dresden (Klipphausen)	Robert Koch Institute	unknown
hCoV-19/Germany/SN-RKI-I-996484/2022	EPI_ISL_15443891	2022-09-15	Europe	Germany	Saxony	Bioscientia Labor Wermsdorf	Robert Koch Institute	unknown
hCoV-19/Ghana/WACCBIP-GS4142/2022	EPI_ISL_16699022	2022-09-19	Africa	Ghana	Greater Accra	WACCBIP, Volta Road, University of Ghana, Accra, Ghana	WACCBIP, Volta Road, University of Ghana, Accra, Ghana	Collins M. Morang'a, Joyce M. Ngoi, Dominic S. Y. Amuzu, Vincent Appiah, Philip M. Soglo, Violette V. M'cormack, Samirah Saiid, Kukua Bandoh, Dzidzor Y. Ayeke, Cyril M. Kuma, Maame E. Mpere, Genevieve Bugah, Charles Ansah, Limi Ignitius, Ransford Essel, Derek Paintsil, Emmanuel Owusu, Ahidjo Ayouba, Nicolas Fernandez, Rachida Tahar, Nicaise T. Ndam, Gloria Amegatcher, Yaw Bediako, Peter K. Quashi…
hCoV-19/Ghana/WACCBIP-GS4447/2022	EPI_ISL_16830640	2022-09-02	Africa	Ghana	Greater Accra	WACCBIP, Volta Road, University of Ghana, Accra, Ghana	WACCBIP, Volta Road, University of Ghana, Accra, Ghana	Collins M. Morang'a, Joyce M. Ngoi, Dominic S. Y. Amuzu, Vincent Appiah, Philip M. Soglo, Violette V. M'cormack, Samirah Saiid, Kukua Bandoh, Dzidzor Y. Ayeke, Cyril M. Kuma, Maame E. Mpere, John B. Kuuzuing, Ahidjo Ayouba, Nicolas Fernandez, Rachida Tahar, Nicaise T. Ndam, Gloria Amegatcher, Yaw Bediako, Peter K. Quashie, Lucas N. Amenga-Etego, and Gordon A. Awandare
hCoV-19/Greece/154783/2022	EPI_ISL_14603309	2022-07-19	Europe	Greece	Crete	Laboratory of Clinical Virology, Medical School University of Crete	National Public Health Organization	George Sourvinos, Alexandros Zafiropoulos, Anthi Pitsikaki, Melina Tseliou
hCoV-19/Greece/26229/2022	EPI_ISL_13904560	2022-06-14	Europe	Greece	Attica	National Public Health Organization	National Public Health Organization	Kyriaki Tryfinopoulou, Gregory Spanakos, Antigoni Katsoulidou, Panagiota Moulopoulou, Eleftherios Miaoulis, Polyxeni Syrianou, Maria Eleni Oikonomou, Panagiotis Mantas
hCoV-19/Greece/344373/2022	EPI_ISL_16383465	2022-09-23	Europe	Greece	Attica	Hellenic National Blood Transfusion Center - EKEA	Greek Genome Center, Biomedical Research Foundation of the Academy of Athens (BRFAA)	Giannis Vatsellas, Theodoros Loupis, Dimitris Vrachnos, Maria Daniil, Stamatina Roussou, Katerina Zoi, Kostas Stamoulis, Dimitrios Thanos
hCoV-19/Greece/36685/2022	EPI_ISL_14888684	2022-08-08	Europe	Greece	Western Macedonia	National Public Health Organization	National Public Health Organization	Kyriaki Tryfinopoulou, Gregory Spanakos, Antigoni Katsoulidou, Panagiota Moulopoulou, Eleftherios Miaoulis, Polyxeni Syrianou, Maria Eleni Oikonomou, Panagiotis Mantas
hCoV-19/Greece/HERA_PHLnetwork-39696/2022	EPI_ISL_15941272	2022-09-21	Europe	Greece	Attica	National Public Health Organization	National Public Health Organization	Kyriaki Tryfinopoulou, Gregory Spanakos, Antigoni Katsoulidou, Panagiota Moulopoulou, Eleftherios Miaoulis, Polyxeni Syrianou, Maria Eleni Oikonomou, Iro Skopa, Michael Polemis, Elli Theofili
hCoV-19/Greece/P39193/2022	EPI_ISL_14101931	2022-07-03	Europe	Greece	Crete	Laboratory of Clinical Virology, Medical School University of Crete	National Public Health Organization	George Sourvinos, Alexandros Zafiropoulos, Anthi Pitsikaki, Melina Tseliou
hCoV-19/Greece/Pedy_VirologyCrete-CR130/2022	EPI_ISL_16103042	2022-08-31	Europe	Greece		Pedy_Virology Crete	Pedy_Virology Crete	George Sourvinos, Anna Psaroulaki
hCoV-19/Greece/Pedy_VirologyCrete-CR157/2022	EPI_ISL_16103062	2022-09-02	Europe	Greece		Pedy_Virology Crete	Pedy_Virology Crete	George Sourvinos, Anna Psaroulaki
hCoV-19/Greece/Pedy_VirologyCrete-CR246/2022	EPI_ISL_16103138	2022-09-16	Europe	Greece		Pedy_Virology Crete	Pedy_Virology Crete	George Sourvinos, Anna Psaroulaki
hCoV-19/Greece/Pedy_VirologyCrete-CR287/2022	EPI_ISL_16103169	2022-09-22	Europe	Greece		Pedy_Virology Crete	Pedy_Virology Crete	George Sourvinos, Anna Psaroulaki
hCoV-19/Greece/Pedy_VirologyCrete-CR304/2022	EPI_ISL_16103176	2022-09-26	Europe	Greece		Pedy_Virology Crete	Pedy_Virology Crete	George Sourvinos, Anna Psaroulaki
hCoV-19/Greece/Pedy_VirologyCrete-CR51/2022	EPI_ISL_16102978	2022-08-11	Europe	Greece		Pedy_Virology Crete	Pedy_Virology Crete	George Sourvinos, Anna Psaroulaki
hCoV-19/Greece/Pedy_VirologyCrete-CR56/2022	EPI_ISL_16102982	2022-08-13	Europe	Greece		Pedy_Virology Crete	Pedy_Virology Crete	George Sourvinos, Anna Psaroulaki
hCoV-19/Greece/Pedy_VirologyCrete-CR64/2022	EPI_ISL_16102990	2022-08-16	Europe	Greece		Pedy_Virology Crete	Pedy_Virology Crete	George Sourvinos, Anna Psaroulaki
hCoV-19/Greece/Pedy_VirologyCrete-CR8/2022	EPI_ISL_16102940	2022-08-01	Europe	Greece		Pedy_Virology Crete	Pedy_Virology Crete	George Sourvinos, Anna Psaroulaki
hCoV-19/Guinea/CERFIG-37956/2022	EPI_ISL_15438392	2022-09-09	Africa	Guinea	Conakry	Centre de recherche et de formation en infectiologie de Guinée, Université Gamal Abdel Nasser de Conakry	Centre de recherche et de formation en infectiologie de Guinée, Université Gamal Abdel Nasser de Conakry	Thibaut Armel Cherif GNIMADI, Haby DIALLO, Aminata MBAYE, Abdoul Karim SOUMAH, Abdoulaye TOURE, Ahidjo AYOUBA, Eric DELAPORTE, Martine PEETERS, Alpha Kabinet KEITA
hCoV-19/Haiti/EUSOM-12-46/2022	EPI_ISL_19518726	2022-06-14	North America	Haiti		Department of Pathology and Laboratory Medicine, Emory University School of Medicine	Department of Pathology and Laboratory Medicine, Emory University School of Medicine	Mavian, C.N., Tagliamonte, M.S., Bassett, M., Alam, M., Cash, M.N., Hitchings, M., Louis, R., Riva, A., Zainabadi, K., Deschamps, M.M., Liautaud, B., Rouzier, V., Fitzgerald, D.W., Pape, J.W., Morris, J.G. Jr. and Salemi, M.
hCoV-19/Haiti/EUSOM-12-64/2022	EPI_ISL_19518534	2022-06-24	North America	Haiti		Department of Pathology and Laboratory Medicine, Emory University School of Medicine	Department of Pathology and Laboratory Medicine, Emory University School of Medicine	Mavian, C.N., Tagliamonte, M.S., Bassett, M., Alam, M., Cash, M.N., Hitchings, M., Louis, R., Riva, A., Zainabadi, K., Deschamps, M.M., Liautaud, B., Rouzier, V., Fitzgerald, D.W., Pape, J.W., Morris, J.G. Jr. and Salemi, M.
hCoV-19/Haiti/EUSOM-12-65/2022	EPI_ISL_19518703	2022-06-24	North America	Haiti		Department of Pathology and Laboratory Medicine, Emory University School of Medicine	Department of Pathology and Laboratory Medicine, Emory University School of Medicine	Mavian, C.N., Tagliamonte, M.S., Bassett, M., Alam, M., Cash, M.N., Hitchings, M., Louis, R., Riva, A., Zainabadi, K., Deschamps, M.M., Liautaud, B., Rouzier, V., Fitzgerald, D.W., Pape, J.W., Morris, J.G. Jr. and Salemi, M.
hCoV-19/Haiti/EUSOM-12-68/2022	EPI_ISL_19518767	2022-06-24	North America	Haiti		Department of Pathology and Laboratory Medicine, Emory University School of Medicine	Department of Pathology and Laboratory Medicine, Emory University School of Medicine	Mavian, C.N., Tagliamonte, M.S., Bassett, M., Alam, M., Cash, M.N., Hitchings, M., Louis, R., Riva, A., Zainabadi, K., Deschamps, M.M., Liautaud, B., Rouzier, V., Fitzgerald, D.W., Pape, J.W., Morris, J.G. Jr. and Salemi, M.
hCoV-19/Haiti/EUSOM-12-72/2022	EPI_ISL_19518731	2022-06-28	North America	Haiti		Department of Pathology and Laboratory Medicine, Emory University School of Medicine	Department of Pathology and Laboratory Medicine, Emory University School of Medicine	Mavian, C.N., Tagliamonte, M.S., Bassett, M., Alam, M., Cash, M.N., Hitchings, M., Louis, R., Riva, A., Zainabadi, K., Deschamps, M.M., Liautaud, B., Rouzier, V., Fitzgerald, D.W., Pape, J.W., Morris, J.G. Jr. and Salemi, M.
hCoV-19/Haiti/EUSOM-12-81/2022	EPI_ISL_19518696	2022-07-06	North America	Haiti		Department of Pathology and Laboratory Medicine, Emory University School of Medicine	Department of Pathology and Laboratory Medicine, Emory University School of Medicine	Mavian, C.N., Tagliamonte, M.S., Bassett, M., Alam, M., Cash, M.N., Hitchings, M., Louis, R., Riva, A., Zainabadi, K., Deschamps, M.M., Liautaud, B., Rouzier, V., Fitzgerald, D.W., Pape, J.W., Morris, J.G. Jr. and Salemi, M.
hCoV-19/Haiti/EUSOM-13-29/2022	EPI_ISL_19518673	2022-09-29	North America	Haiti		Department of Pathology and Laboratory Medicine, Emory University School of Medicine	Department of Pathology and Laboratory Medicine, Emory University School of Medicine	Mavian, C.N., Tagliamonte, M.S., Bassett, M., Alam, M., Cash, M.N., Hitchings, M., Louis, R., Riva, A., Zainabadi, K., Deschamps, M.M., Liautaud, B., Rouzier, V., Fitzgerald, D.W., Pape, J.W., Morris, J.G. Jr. and Salemi, M.
hCoV-19/Haiti/EUSOM-14-34/2022	EPI_ISL_19518597	2022-07-18	North America	Haiti		Department of Pathology and Laboratory Medicine, Emory University School of Medicine	Department of Pathology and Laboratory Medicine, Emory University School of Medicine	Mavian, C.N., Tagliamonte, M.S., Bassett, M., Alam, M., Cash, M.N., Hitchings, M., Louis, R., Riva, A., Zainabadi, K., Deschamps, M.M., Liautaud, B., Rouzier, V., Fitzgerald, D.W., Pape, J.W., Morris, J.G. Jr. and Salemi, M.
hCoV-19/Haiti/LNSP-1176/2022	EPI_ISL_17088214	2022-03-23	North America	Haiti		Hôpital Universitaire de Mirebalais	Laboratoire National de Santé Publique	Rosette Demar Calixte, Katia Michelle Docteur, Watson Renelus, Dimmy Choudelor, Ito Journel, Frandieu Dérivière JONKA, Natacha Williamceau PIERRE, Sendy Saintyl VERTUS, Gerrard Joseph, Samson Marseille, Jacques Boncy on behalf of the LNSP COVID-19 Genomic Surveillance Network
hCoV-19/HongKong/HK-HKPU-PUH093592784/2022	EPI_ISL_15680752	2022-06-23	Asia	Hong Kong		Department of Health Technology and Informatics, The Hong Kong Polytechnic University	Department of Health Technology and Informatics, The Hong Kong Polytechnic University	Gilman Kit-Hang Siu, Lam-Kwong Lee, Kenneth Siu-Sing Leung, Jake Siu-Lun Leung, Wing-Hei Lo, Timothy Ting-Leung Ng, Chloe Toi-Mei Chan, Ivan Tak-Fai Wong, Kingsley King-Gee Tam, Hiu-Yin Lao, Alan Ka-Lun Wu, Miranda Chong-Yee Yau, Yvette Wai-Man Lai, Kitty Sau-Chun Fung, Sandy Ka-Yee Chau, Barry Kin-Chung Wong, Wing-Kin To, Kristine Luk, Alex Yat-Man Ho, Tak-Lun Que, Kam-Tong Yip, Wing Cheong Yam,…
hCoV-19/HongKong/HK-HKPU-PUU042049635/2022	EPI_ISL_15680943	2022-08-15	Asia	Hong Kong		Department of Health Technology and Informatics, The Hong Kong Polytechnic University	Department of Health Technology and Informatics, The Hong Kong Polytechnic University	Gilman Kit-Hang Siu, Lam-Kwong Lee, Kenneth Siu-Sing Leung, Jake Siu-Lun Leung, Wing-Hei Lo, Timothy Ting-Leung Ng, Chloe Toi-Mei Chan, Ivan Tak-Fai Wong, Kingsley King-Gee Tam, Hiu-Yin Lao, Alan Ka-Lun Wu, Miranda Chong-Yee Yau, Yvette Wai-Man Lai, Kitty Sau-Chun Fung, Sandy Ka-Yee Chau, Barry Kin-Chung Wong, Wing-Kin To, Kristine Luk, Alex Yat-Man Ho, Tak-Lun Que, Kam-Tong Yip, Wing Cheong Yam,…
hCoV-19/HongKong/HKU-230518-043/2022	EPI_ISL_17684944	2022-06-22	Asia	Hong Kong		Department of Microbiology, The University of Hong Kong	Department of Microbiology, The University of Hong Kong	Kelvin K.W. To, Kwok-Yung Yuen
hCoV-19/HongKong/HKU-230518-118/2022	EPI_ISL_17685019	2022-07-25	Asia	Hong Kong		Department of Microbiology, The University of Hong Kong	Department of Microbiology, The University of Hong Kong	Kelvin K.W. To, Kwok-Yung Yuen
hCoV-19/HongKong/HKU-230518-124/2022	EPI_ISL_17685025	2022-07-27	Asia	Hong Kong		Department of Microbiology, The University of Hong Kong	Department of Microbiology, The University of Hong Kong	Kelvin K.W. To, Kwok-Yung Yuen
hCoV-19/HongKong/HKU-230518-148/2022	EPI_ISL_17685049	2022-08-10	Asia	Hong Kong		Department of Microbiology, The University of Hong Kong	Department of Microbiology, The University of Hong Kong	Kelvin K.W. To, Kwok-Yung Yuen
hCoV-19/HongKong/HKU-230518-162/2022	EPI_ISL_17685063	2022-08-16	Asia	Hong Kong		Department of Microbiology, The University of Hong Kong	Department of Microbiology, The University of Hong Kong	Kelvin K.W. To, Kwok-Yung Yuen
hCoV-19/Iceland/L-509/2022	EPI_ISL_14047601	2022-07-18	Europe	Iceland		Landspitali Department of Clinical Microbiology	Landspitali Department of Clinical Microbiology	Freyja Valsdottir, Arsalan Amirfallah, Zarko Urosevic, Brynja Armannsdottir, Karl Gustaf Kristinsson, Magnus Mani Saemundarsson, Marta Mekarska
hCoV-19/India/GJ-INSACOG-GBRC8059/2022	EPI_ISL_14436761	2022-07-12	Asia	India	Gujarat	Unipeth Pathology Laboratory -Vadodara	Gujarat Biotechnology Research Centre	Nitin Shukla et al
hCoV-19/India/KA-15378_S146/2022	EPI_ISL_15193974	2022-06-17	Asia	India	Karnataka	BBMP-West Zone	inStem_NCBS_Strand Life Sciences (Supported by IN COVID support, FZE LLC)	Dasaradhi Palakodeti, Uma Ramakrishnan, Aswin SaiNarain
hCoV-19/India/KA-15454_S108/2022	EPI_ISL_15193973	2022-06-20	Asia	India	Karnataka	BGS GLOBAL INSTITUTE OF MEDICAL SCIENCES AND HOSPITAL	inStem_NCBS_Strand Life Sciences (Supported by IN COVID support, FZE LLC)	Dasaradhi Palakodeti, Uma Ramakrishnan, Aswin SaiNarain
hCoV-19/India/KA-15467_S253/2022	EPI_ISL_15193984	2022-06-19	Asia	India	Karnataka	Aster Clinic JP Nagar	inStem_NCBS_Strand Life Sciences (Supported by IN COVID support, FZE LLC)	Dasaradhi Palakodeti, Uma Ramakrishnan, Aswin SaiNarain
hCoV-19/India/MH-ICMR-NIV-INSACOG-G-12203/2022	EPI_ISL_14861642	2022-07-17	Asia	India	Maharashtra	National Influenza Centre (NIC), ICMR-National Institute of Virology (NIV)	National Influenza Centre (NIC), ICMR-National Insitute of Virology (NIV)	Varsha Potdar et al.
hCoV-19/India/TN-CDFD-S-594/2022	EPI_ISL_15213953	2022-09-05	Asia	India	Tamil Nadu	Directorate of Public Health and Preventive Medicine	CDFD-INSACOG	Asmita Gupta, Rupin Shelake, Arunkumar Karunanidhi, Vinay Donipadi, Divya Vashisht, Ashwin Dalal, Selvavinayagam Sivaprakasam, Darez Ahamed, Sampath Palani, Raju Sivadoss, Avudaiselvi Rathinasamy, Gurunathan Subramanian, Rajesh Kumar Manivannan, Devi Monika Ayyagari Venkata, Hemashree Kannan, Kalpana Raghu, Murali Bashyam
hCoV-19/India/TN-ICMR-INSACOG-SPHL-2175/2022	EPI_ISL_15251388	2022-05-28	Asia	India	Tamil Nadu	State Public Health Laboratory,Chennai -TN - INSACOG	State Public Health Laboratory,Chennai -TN - INSACOG	Selvavinayagam Sivaprakasam, Raju Sivadoss, Sampath Palani, Hemashree Kannan, Devi Monika Ayyagari Venkata, Kalpana Raghu, Rajesh Kumar
hCoV-19/India/un-SPHL-720/2022	EPI_ISL_17757798	2022-05-28	Asia	India		Public Health, State Public Health Laboratory Chennai	Public Health, State Public Health Laboratory Chennai	Raju, S.
hCoV-19/India/un-SPHL-744/2022	EPI_ISL_17757802	2022-06-01	Asia	India		Public Health, State Public Health Laboratory Chennai	Public Health, State Public Health Laboratory Chennai	Raju, S.
hCoV-19/Indonesia/JB-GS-FKUNPAD-0489/2022	EPI_ISL_18724432	2022-07-13	Asia	Indonesia	West Java	Laboratorium Biomolekuler RSUD Al Ihsan	Laboratorium Genetik Molekuler, Biomedik Lanjut, FK UNPAD	Chrysanti Murad, Yunia Sribudiani, Dwi Agustian, Lidya Chaidir, Savira Ekawardhani, Nurul Setia Rahayu, Fensi Amalia, Jessi Annisa, Yeni Rendieni, Yanu, Shinta, Nuni Haeruni, Ida Parwati, Dewi Rinakanti, Tri Hanggono Ahmad
hCoV-19/Indonesia/JB-GS-FKUNPAD-0522/2022	EPI_ISL_18734500	2022-08-17	Asia	Indonesia	West Java	Laboratorium RS Immanuel	Laboratorium Genetik Molekuler, Biomedik Lanjut, FK UNPAD	Chrysanti Murad, Yunia Sribudiani, Dwi Agustian, Lidya Chaidir, Savira Ekawardhani, Nurul Setia Rahayu, Fensi Amalia, Jessi Annisa, Yeni Rendieni, Yanu, Shinta, Nuni Haeruni, Ida Parwati, Riris Siagian, Tri Hanggono Ahmad
hCoV-19/Indonesia/JI-ITD-56474N/2022	EPI_ISL_16520646	2022-07-19	Asia	Indonesia	East Java	RSUD Dr. Soetomo	Institute of Tropical Disease, Universitas Airlangga	Kazufumi Shimizu, Krisnoadi Rahardjo, Aldise M Nastri, Jezzy R Dewantari, Rima R Prasetya, GAIHN-HAI, Kuntaman, Alicia M Widya, Siti R O Sulikah, Fikri S Widyatama, Musofa Rusli, Mariyatul Qibtiah, Naritha Vermasari, Neneng D Kurniati, Erwin Ashta Triyono, Joni Wahyuhadi, Maria I Lusida
hCoV-19/Indonesia/JI-ITD-57501N/2022	EPI_ISL_14795220	2022-07-30	Asia	Indonesia	East Java	Siloam Hospital	Institute of Tropical Disease, Universitas Airlangga	Aldise M Nastri, Jezzy R Dewantari, Rima R Prasetya, Krisnoadi Rahardjo, Erwin Ashta Triyono, Joni Wahyuhadi, Gatot Soegiarto, Laksmi Wulandari, Resti Yudhawati, Yasuko Mori, Soetjipto, Kazufumi Shimizu, Maria I Lusida
hCoV-19/Indonesia/JI-ITD-57663NT/2022	EPI_ISL_15014624	2022-08-30	Asia	Indonesia	East Java	RSUD Bangil	Institute of Tropical Disease, Universitas Airlangga	Krisnoadi Rahardjo, Aldise M Nastri, Jezzy R Dewantari, Rima R Prasetya, Erwin Ashta Triyono, Joni Wahyuhadi, Gatot Soegiarto, Laksmi Wulandari, Resti Yudhawati, Yasuko Mori, Soetjipto, Kazufumi Shimizu, Maria I Lusida
hCoV-19/Indonesia/JI-ITD-58128NT/2022	EPI_ISL_15252775	2022-09-13	Asia	Indonesia	East Java	National Hospital	Institute of Tropical Disease, Universitas Airlangga	Rima R Prasetya, Krisnoadi Rahardjo, Aldise M Nastri, Jezzy R Dewantari, Erwin Ashta Triyono, Joni Wahyuhadi, Gatot Soegiarto, Laksmi Wulandari, Resti Yudhawati, Yasuko Mori, Soetjipto, Kazufumi Shimizu, Maria I Lusida
hCoV-19/Indonesia/JK-FKUINIHRD-05261/2022	EPI_ISL_17966328	2022-06-20	Asia	Indonesia	Jakarta	Laboratorium Genelab	Faculty of Medicine, Universitas Indonesia	Fera Ibrahim, Fadilah, Yeva Rosana, Rela Febriani, Indri Nurzahra, Andi Yasmon, Rafika Indah Paramita, Aisyah Fitriannisa Prawiningrum, Linda Erlina, Ajeng Megawati Fajrin, Wahyu Dian Utari, Fithriyah, Beti Ernawati Dewi, Pratiwi Sudarmono, Budi Wiweko, Badriul Hegar, Anis Karuniawati, Ari Fahrial Syam
hCoV-19/Indonesia/JK-FKUINIHRD-08832/2022	EPI_ISL_17964802	2022-07-09	Asia	Indonesia	Jakarta	RS Tzu Chi Pantai Indah Kapuk	Faculty of Medicine, Universitas Indonesia	Fera Ibrahim, Fadilah, Yeva Rosana, Rela Febriani, Indri Nurzahra, Andi Yasmon, Rafika Indah Paramita, Aisyah Fitriannisa Prawiningrum, Linda Erlina, Ajeng Megawati Fajrin, Wahyu Dian Utari, Fithriyah, Beti Ernawati Dewi, Pratiwi Sudarmono, Budi Wiweko, Badriul Hegar, Anis Karuniawati, Ari Fahrial Syam
hCoV-19/Indonesia/JK-FKUINIHRD-08834/2022	EPI_ISL_17964804	2022-07-09	Asia	Indonesia	Jakarta	RS Tzu Chi Pantai Indah Kapuk	Faculty of Medicine, Universitas Indonesia	Fera Ibrahim, Fadilah, Yeva Rosana, Rela Febriani, Indri Nurzahra, Andi Yasmon, Rafika Indah Paramita, Aisyah Fitriannisa Prawiningrum, Linda Erlina, Ajeng Megawati Fajrin, Wahyu Dian Utari, Fithriyah, Beti Ernawati Dewi, Pratiwi Sudarmono, Budi Wiweko, Badriul Hegar, Anis Karuniawati, Ari Fahrial Syam
hCoV-19/Indonesia/JK-FKUINIHRD-08838/2022	EPI_ISL_17964808	2022-07-09	Asia	Indonesia	Jakarta	RS Tzu Chi Pantai Indah Kapuk	Faculty of Medicine, Universitas Indonesia	Fera Ibrahim, Fadilah, Yeva Rosana, Rela Febriani, Indri Nurzahra, Andi Yasmon, Rafika Indah Paramita, Aisyah Fitriannisa Prawiningrum, Linda Erlina, Ajeng Megawati Fajrin, Wahyu Dian Utari, Fithriyah, Beti Ernawati Dewi, Pratiwi Sudarmono, Budi Wiweko, Badriul Hegar, Anis Karuniawati, Ari Fahrial Syam
hCoV-19/Indonesia/JK-FKUINIHRD-11506/2022	EPI_ISL_17964722	2022-07-20	Asia	Indonesia	Jakarta	RS Mayapada Jakarta	Faculty of Medicine, Universitas Indonesia	Fera Ibrahim, Fadilah, Yeva Rosana, Rela Febriani, Indri Nurzahra, Andi Yasmon, Rafika Indah Paramita, Aisyah Fitriannisa Prawiningrum, Linda Erlina, Ajeng Megawati Fajrin, Wahyu Dian Utari, Fithriyah, Beti Ernawati Dewi, Pratiwi Sudarmono, Budi Wiweko, Badriul Hegar, Anis Karuniawati, Ari Fahrial Syam
hCoV-19/Indonesia/PB-GS-PAMKI-GSILab-1123921/2022	EPI_ISL_15402850	2022-08-15	Asia	Indonesia	West Papua	RSUD DR. JP. Wanane Kab. Sorong	Genomik Solidaritas Indonesia Laboratorium	Dhahlia Agustina Cahyono, Carissa Sintca Wijaya, Ishak S. Wuwuti, Adelin F. Ririhena, Ririn, Aisyi Sakina Rifani, Himawan Masyhuri, Anisha Dewanand Shrivais, Silma Aufia Naila Husna, Verren Vionita, Reinhart Gabriel, Dian Pitaloka Rajagukguk, Rohyani, Jodric Surya Hady, Gracia Felias Enos Korompis, Tyniana Carissa Tera, Renata Triwijaya, Viona Pricillia, Wibi Sindjaja, Anuraj Shankar, Louisa Mark…
hCoV-19/Indonesia/PB-GS-PAMKI-GSILab-1123928/2022	EPI_ISL_15402865	2022-08-09	Asia	Indonesia	West Papua	RSUD DR. JP. Wanane Kab. Sorong	Genomik Solidaritas Indonesia Laboratorium	Dhahlia Agustina Cahyono, Carissa Sintca Wijaya, Ishak S. Wuwuti, Adelin F. Ririhena, Ririn, Aisyi Sakina Rifani, Himawan Masyhuri, Anisha Dewanand Shrivais, Silma Aufia Naila Husna, Verren Vionita, Reinhart Gabriel, Dian Pitaloka Rajagukguk, Rohyani, Jodric Surya Hady, Gracia Felias Enos Korompis, Tyniana Carissa Tera, Renata Triwijaya, Viona Pricillia, Wibi Sindjaja, Anuraj Shankar, Louisa Mark…
hCoV-19/Indonesia/PB-GS-PAMKI-GSILab-1123930/2022	EPI_ISL_15402856	2022-08-09	Asia	Indonesia	West Papua	RSUD DR. JP. Wanane Kab. Sorong	Genomik Solidaritas Indonesia Laboratorium	Dhahlia Agustina Cahyono, Carissa Sintca Wijaya, Ishak S. Wuwuti, Adelin F. Ririhena, Ririn, Aisyi Sakina Rifani, Himawan Masyhuri, Anisha Dewanand Shrivais, Silma Aufia Naila Husna, Verren Vionita, Reinhart Gabriel, Dian Pitaloka Rajagukguk, Rohyani, Jodric Surya Hady, Gracia Felias Enos Korompis, Tyniana Carissa Tera, Renata Triwijaya, Viona Pricillia, Wibi Sindjaja, Anuraj Shankar, Louisa Mark…
hCoV-19/Indonesia/PB-GS-PAMKI-GSILab-1123932/2022	EPI_ISL_15402859	2022-08-19	Asia	Indonesia	West Papua	RSUD DR. JP. Wanane Kab. Sorong	Genomik Solidaritas Indonesia Laboratorium	Dhahlia Agustina Cahyono, Carissa Sintca Wijaya, Ishak S. Wuwuti, Adelin F. Ririhena, Ririn, Aisyi Sakina Rifani, Himawan Masyhuri, Anisha Dewanand Shrivais, Silma Aufia Naila Husna, Verren Vionita, Reinhart Gabriel, Dian Pitaloka Rajagukguk, Rohyani, Jodric Surya Hady, Gracia Felias Enos Korompis, Tyniana Carissa Tera, Renata Triwijaya, Viona Pricillia, Wibi Sindjaja, Anuraj Shankar, Louisa Mark…
hCoV-19/Indonesia/PB-MKW-RSUDPB-23100/2022	EPI_ISL_16532466	2022-06-29	Asia	Indonesia	West Papua	RSUD Provinsi Papua Barat	RSUD Provinsi Papua Barat	Muhamad Fazri, Vince L Manam, Maria Rumayomi, Yusraan H. Tangdiarrang
hCoV-19/Ireland/CE-NVRL-ecS22IRL00446399/2022	EPI_ISL_15623231	2022-09-22	Europe	Ireland	Clare	National Virus Reference Laboratory	National Virus Reference Laboratory	Zoe Yandle, Charlene Bennett, Gabriel Gonzalez, Michael Carr, Jonathan Dean, Cillian F De Gascun
hCoV-19/Ireland/CE-NVRL-S22IRL00395561/2022	EPI_ISL_14396206	2022-07-05	Europe	Ireland	Clare	National Virus Reference Laboratory	National Virus Reference Laboratory	Zoe Yandle, Charlene Bennett, Gabriel Gonzalez, Michael Carr, Jonathan Dean, Cillian F De Gascun
hCoV-19/Ireland/CO-NVRL-ecS22IRL00446492/2022	EPI_ISL_15623268	2022-09-23	Europe	Ireland	Cork	National Virus Reference Laboratory	National Virus Reference Laboratory	Zoe Yandle, Charlene Bennett, Gabriel Gonzalez, Michael Carr, Jonathan Dean, Cillian F De Gascun
hCoV-19/Ireland/CO-NVRL-S22IRL00395888/2022	EPI_ISL_14261991	2022-07-05	Europe	Ireland	Cork	National Virus Reference Laboratory	National Virus Reference Laboratory	Zoe Yandle, Charlene Bennett, Gabriel Gonzalez, Michael Carr, Jonathan Dean, Cillian F De Gascun
hCoV-19/Ireland/CO-NVRL-S22IRL00396378/2022	EPI_ISL_14261979	2022-07-05	Europe	Ireland	Cork	National Virus Reference Laboratory	National Virus Reference Laboratory	Zoe Yandle, Charlene Bennett, Gabriel Gonzalez, Michael Carr, Jonathan Dean, Cillian F De Gascun
hCoV-19/Ireland/CO-NVRL-S22IRL00417708/2022	EPI_ISL_14292113	2022-07-19	Europe	Ireland	Cork	National Virus Reference Laboratory	National Virus Reference Laboratory	Zoe Yandle, Charlene Bennett, Gabriel Gonzalez, Michael Carr, Jonathan Dean, Cillian F De Gascun
hCoV-19/Ireland/CW-NVRL-ecS22IRL00441944/2022	EPI_ISL_15506470	2022-09-09	Europe	Ireland	Carlow	National Virus Reference Laboratory	National Virus Reference Laboratory	Zoe Yandle, Charlene Bennett, Gabriel Gonzalez, Michael Carr, Jonathan Dean, Cillian F De Gascun
hCoV-19/Ireland/D-NVRL-ecG22IRL53639/2022	EPI_ISL_15623316	2022-08-20	Europe	Ireland	Dublin	National Virus Reference Laboratory	National Virus Reference Laboratory	Zoe Yandle, Charlene Bennett, Gabriel Gonzalez, Michael Carr, Jonathan Dean, Cillian F De Gascun
hCoV-19/Ireland/D-NVRL-ecS22IRL00360276/2022	EPI_ISL_14238490	2022-06-16	Europe	Ireland	Dublin	National Virus Reference Laboratory	National Virus Reference Laboratory	Zoe Yandle, Charlene Bennett, Gabriel Gonzalez, Michael Carr, Jonathan Dean, Cillian F De Gascun
hCoV-19/Ireland/D-NVRL-ecS22IRL00409743/2022	EPI_ISL_15046122	2022-07-12	Europe	Ireland	Dublin	National Virus Reference Laboratory	National Virus Reference Laboratory	Zoe Yandle, Charlene Bennett, Gabriel Gonzalez, Michael Carr, Jonathan Dean, Cillian F De Gascun
hCoV-19/Ireland/D-NVRL-ecS22IRL00426924/2022	EPI_ISL_15046145	2022-08-02	Europe	Ireland	Dublin	National Virus Reference Laboratory	National Virus Reference Laboratory	Zoe Yandle, Charlene Bennett, Gabriel Gonzalez, Michael Carr, Jonathan Dean, Cillian F De Gascun
hCoV-19/Ireland/D-NVRL-ecS22IRL00443251/2022	EPI_ISL_15506588	2022-09-14	Europe	Ireland	Dublin	National Virus Reference Laboratory	National Virus Reference Laboratory	Zoe Yandle, Charlene Bennett, Gabriel Gonzalez, Michael Carr, Jonathan Dean, Cillian F De Gascun
hCoV-19/Ireland/D-NVRL-ecS22IRL00445743/2022	EPI_ISL_15623455	2022-09-20	Europe	Ireland	Dublin	National Virus Reference Laboratory	National Virus Reference Laboratory	Zoe Yandle, Charlene Bennett, Gabriel Gonzalez, Michael Carr, Jonathan Dean, Cillian F De Gascun
hCoV-19/Ireland/KE-NVRL-ecS22IRL00447946/2022	EPI_ISL_15623526	2022-09-26	Europe	Ireland	Kildare	National Virus Reference Laboratory	National Virus Reference Laboratory	Zoe Yandle, Charlene Bennett, Gabriel Gonzalez, Michael Carr, Jonathan Dean, Cillian F De Gascun
hCoV-19/Ireland/KY-Enfer-270722004_F1/2022	EPI_ISL_14547440	2022-07-27	Europe	Ireland	Kerry	Enfer	Enfer	Elaine M. Kenny, Suzie Coughlan
hCoV-19/Ireland/KY-Enfer-310722001_A2/2022	EPI_ISL_14547512	2022-07-31	Europe	Ireland	Kerry	Enfer	Enfer	Elaine M. Kenny, Suzie Coughlan
hCoV-19/Ireland/OY-NVRL-ecS22IRL00447279/2022	EPI_ISL_15623681	2022-09-23	Europe	Ireland	Offaly	National Virus Reference Laboratory	National Virus Reference Laboratory	Zoe Yandle, Charlene Bennett, Gabriel Gonzalez, Michael Carr, Jonathan Dean, Cillian F De Gascun
hCoV-19/Ireland/SO-NVRL-ecS22IRL00442090/2022	EPI_ISL_15506990	2022-09-10	Europe	Ireland	Sligo	National Virus Reference Laboratory	National Virus Reference Laboratory	Zoe Yandle, Charlene Bennett, Gabriel Gonzalez, Michael Carr, Jonathan Dean, Cillian F De Gascun
hCoV-19/Ireland/WW-NVRL-ecS22IRL00447221/2022	EPI_ISL_15623747	2022-09-25	Europe	Ireland	Wicklow	National Virus Reference Laboratory	National Virus Reference Laboratory	Zoe Yandle, Charlene Bennett, Gabriel Gonzalez, Michael Carr, Jonathan Dean, Cillian F De Gascun
hCoV-19/Ireland/WX-NVRL-ecS22IRL00367008/2022	EPI_ISL_14474165	2022-06-20	Europe	Ireland	Wexford	National Virus Reference Laboratory	National Virus Reference Laboratory	Zoe Yandle, Charlene Bennett, Gabriel Gonzalez, Michael Carr, Jonathan Dean, Cillian F De Gascun
hCoV-19/Israel/CVL-8008793/2022	EPI_ISL_14468440	2022-07-13	Asia	Israel		Public health laboratories Tel Aviv	Israel Central Virology laboratory	Neta Zuckerman, Efrat Dahan Bucris, Miranda Geva, Hagar Morad, Or Zilbertzan, Oran Erster, Danit Sofer, Michal Mandelboim, Ella Mendelson, Orna Mor, Gal Zizelski Valenci, Inna Kutikov, Samuel Ezekiel, Shir cohen, Mor Rubinstein, Zeev Dveyrin, Efrat Rorman, Israel Nissan
hCoV-19/Israel/CVL-8008828/2022	EPI_ISL_14468474	2022-06-30	Asia	Israel		Public health laboratories Tel Aviv	Israel Central Virology laboratory	Neta Zuckerman, Efrat Dahan Bucris, Miranda Geva, Hagar Morad, Or Zilbertzan, Oran Erster, Danit Sofer, Michal Mandelboim, Ella Mendelson, Orna Mor, Gal Zizelski Valenci, Inna Kutikov, Samuel Ezekiel, Shir cohen, Mor Rubinstein, Zeev Dveyrin, Efrat Rorman, Israel Nissan
hCoV-19/Israel/ICH-741178687/2022	EPI_ISL_14249220	2022-07-19	Asia	Israel		Clinical Microbiology Laboratory, Tel Aviv Sourasky Medical Center	Clinical Microbiology Laboratory, Tel Aviv Sourasky Medical Center	Katya Levytskyi, Ora Halutz, Alon Ziv, Lior Handler, Goel Morad, Matan Slutzkin, Amos Adler
hCoV-19/Israel/ICH-741181612/2022	EPI_ISL_14244011	2022-07-29	Asia	Israel		Clinical Microbiology Laboratory, Tel Aviv Sourasky Medical Center	Clinical Microbiology Laboratory, Tel Aviv Sourasky Medical Center	Katya Levytskyi, Ora Halutz, Alon Ziv, Lior Handler, Goel Morad, Matan Slutzkin, Amos Adler
hCoV-19/Israel/ICH-741181668/2022	EPI_ISL_14244062	2022-07-30	Asia	Israel		Clinical Microbiology Laboratory, Tel Aviv Sourasky Medical Center	Clinical Microbiology Laboratory, Tel Aviv Sourasky Medical Center	Katya Levytskyi, Ora Halutz, Alon Ziv, Lior Handler, Goel Morad, Matan Slutzkin, Amos Adler
hCoV-19/Israel/ICH-741183693/2022	EPI_ISL_14458318	2022-08-09	Asia	Israel		Clinical Microbiology Laboratory, Tel Aviv Sourasky Medical Center	Clinical Microbiology Laboratory, Tel Aviv Sourasky Medical Center	Katya Levytskyi, Ora Halutz, Alon Ziv, Goel Morad, Matan Slutzkin, Amos Adler
hCoV-19/Israel/ICH-741186810/2022	EPI_ISL_15176148	2022-09-10	Asia	Israel		Clinical Microbiology Laboratory, Tel Aviv Sourasky Medical Center	Clinical Microbiology Laboratory, Tel Aviv Sourasky Medical Center	Katya Levytskyi, Ora Halutz, Alon Ziv, Goel Morad, Matan Slutzkin, Amos Adler
hCoV-19/Israel/ICH-741230243/2022	EPI_ISL_13428225	2022-06-12	Asia	Israel		Clinical Microbiology Laboratory, Tel Aviv Sourasky Medical Center	Clinical Microbiology Laboratory, Tel Aviv Sourasky Medical Center	Orly Eshel, Katya Levytskyi, Ora Halutz, Alon Ziv, Lior Handler, Goel Morad, Matan Slutzkin, Amos Adler
hCoV-19/Israel/ICH-741239091/2022	EPI_ISL_13734755	2022-06-27	Asia	Israel		Clinical Microbiology Laboratory, Tel Aviv Sourasky Medical Center	Clinical Microbiology Laboratory, Tel Aviv Sourasky Medical Center	Orly Eshel, Katya Levytskyi, Ora Halutz, Alon Ziv, Lior Handler, Goel Morad, Matan Slutzkin, Amos Adler
hCoV-19/Israel/ICH-741240204/2022	EPI_ISL_13735773	2022-06-30	Asia	Israel		Clinical Microbiology Laboratory, Tel Aviv Sourasky Medical Center	Clinical Microbiology Laboratory, Tel Aviv Sourasky Medical Center	Orly Eshel, Katya Levytskyi, Ora Halutz, Alon Ziv, Lior Handler, Goel Morad, Matan Slutzkin, Amos Adler
hCoV-19/Israel/SMC-7098703/2022	EPI_ISL_14496039	2022-08-07	Asia	Israel		Shamir Medical Center (Asaf Harofe)	Shamir Medical Center (Asaf Harofe)	Nir Rainy, Chen Weiner, Reut Sorek Abramovich, Yevgeni Yegorov, Anna Vishnevsky, Alona Frenkel, Patricia Benveniste-Lekovitz, Abu Hamad Ramzia, Adina Bar Chaim
hCoV-19/Israel/SMC-7098838/2022	EPI_ISL_14497072	2022-08-03	Asia	Israel		Shamir Medical Center (Asaf Harofe)	Shamir Medical Center (Asaf Harofe)	Nir Rainy, Chen Weiner, Reut Sorek Abramovich, Yevgeni Yegorov, Anna Vishnevsky, Alona Frenkel, Patricia Benveniste-Lekovitz, Abu Hamad Ramzia, Adina Bar Chaim
hCoV-19/Israel/SMC-7099382/2022	EPI_ISL_14324942	2022-07-27	Asia	Israel		Shamir Medical Center (Asaf Harofe)	Shamir Medical Center (Asaf Harofe)	Nir Rainy, Chen Weiner, Reut Sorek Abramovich, Yevgeni Yegorov, Anna Vishnevsky, Patricia Benveniste-Lekovitz, Abu Hamad Ramzia, Adina Bar Chaim
hCoV-19/Israel/SMC-7099733/2022	EPI_ISL_14496218	2022-08-07	Asia	Israel		Shamir Medical Center (Asaf Harofe)	Shamir Medical Center (Asaf Harofe)	Nir Rainy, Chen Weiner, Reut Sorek Abramovich, Yevgeni Yegorov, Anna Vishnevsky, Alona Frenkel, Patricia Benveniste-Lekovitz, Abu Hamad Ramzia, Adina Bar Chaim
hCoV-19/Israel/SMC-7100008/2022	EPI_ISL_14686459	2022-08-14	Asia	Israel		Shamir Medical Center (Asaf Harofe)	Shamir Medical Center (Asaf Harofe)	Nir Rainy, Chen Weiner, Reut Sorek Abramovich, Yevgeni Yegorov, Anna Vishnevsky, Alona Frenkel, Patricia Benveniste-Lekovitz, Abu Hamad Ramzia, Adina Bar Chaim
hCoV-19/Israel/SMC-7101692/2022	EPI_ISL_14687277	2022-08-19	Asia	Israel		Shamir Medical Center (Asaf Harofe)	Shamir Medical Center (Asaf Harofe)	Nir Rainy, Chen Weiner, Reut Sorek Abramovich, Yevgeni Yegorov, Anna Vishnevsky, Alona Frenkel, Patricia Benveniste-Lekovitz, Abu Hamad Ramzia, Adina Bar Chaim
hCoV-19/Italy/CAL-UNIMG-0316h12c_B12/2022	EPI_ISL_18183859	2022-08-02	Europe	Italy		Magna Graecia University of Catanzaro, Interdepartmental Center of Services, Molecular Genomics and Pathology	Magna Graecia University of Catanzaro, Interdepartmental Center of Services, Molecular Genomics and Pathology	Veneziano, C., Marascio, N., De Marco, C., Quaresima, B., Biamonte, F., Trecarichi, E.M., Santamaria, G., Quirino, A., Torella, D., Quattrone, A., Matera, G., Torti, C., Costanzo, F.S., Viglietto, G., Veneziano, C., Marascio, N., De Marco, C., Quaresima, B., Biamonte, F., Trecarichi, E.M., Santamaria, G., Quirino, A., Torella, D., Quattrone, A., Matera, G., Torti, C., Costanzo, F.S., Viglietto, G.
hCoV-19/Italy/CAM-TIGEM-IZSM-COLLI-37405/2022	EPI_ISL_14949021	2022-07-15	Europe	Italy		Ospedale Santa Maria delle Grazie	TIGEM	Antonio Grimaldi Patrizia Annunziata Francesco Panariello Claudia Tiberio Teresa Giuliano Michela Daniele Valentina Bouche Ilaria Cimmino Chiara Colantuono Lucio Di Filippo Anna Manfredi Marcello Salvi Antonio Limone Luigi Atripaldi Andrea Ballabio Davide Cacchiarelli
hCoV-19/Italy/CAM-TIGEM-IZSM-COLLI-37797/2022	EPI_ISL_15029675	2022-07-11	Europe	Italy		Ospedale Santa Maria delle Grazie	TIGEM	Antonio Grimaldi Patrizia Annunziata Francesco Panariello Claudia Tiberio Teresa Giuliano Michela Daniele Valentina Bouche Ilaria Cimmino Chiara Colantuono Lucio Di Filippo Anna Manfredi Marcello Salvi Antonio Limone Luigi Atripaldi Andrea Ballabio Davide Cacchiarelli
hCoV-19/Italy/CAM-TIGEM-IZSM-COLLI-39417/2022	EPI_ISL_15490145	2022-09-26	Europe	Italy		Lab. Microbiologia e Virologia Cotugno A.O. dei Colli	The Telethon Institute of Genetics and Medicine (TIGEM)	Antonio Grimaldi Patrizia Annunziata Francesco Panariello Claudia TiberioTonya Fusco Michela Daniele Valentina Bouche Ilaria Cimmino Chiara Colantuono Lucio Di Filippo Anna Manfredi Marcello Salvi Antonio Limone Luigi Atripaldi Andrea Ballabio Davide Cacchiarelli
hCoV-19/Italy/EMR_AUSLRomagna_C068-22-37/2022	EPI_ISL_14182154	2022-07-09	Europe	Italy		U.O. Microbiologia Laboratorio Unico Centro Servizi - AUSL della Romagna	U.O. Microbiologia, Laboratorio Unico Centro Servizi - AUSL della Romagna	Giorgio Dirani
hCoV-19/Italy/FVG-TS-64045532/2022	EPI_ISL_13805655	2022-07-05	Europe	Italy	Trieste	SC (UCO) Igiene e Sanità Pubblica, ASUGI, Trieste	SC (UCO) Igiene e Sanità Pubblica, ASUGI, Trieste	Koncan R, Segat L, Piscianz E, Pipan C, Basaglia G, Busetti M, Fontana F, D'Agaro P
hCoV-19/Italy/LAZ-AMC-220609786-DS/2022	EPI_ISL_13826575	2022-06-09	Europe	Italy		Virology Laboratory, Scientific Department, Army Medical Center	Virology Laboratory, Scientific Department, Army Medical Center	Silvia Fillo, Riccardo De Sanctis, Antonella Fortunato, Anella Monte, Rossella Brandi, Giulia Campoli, Marzia Cavalli, Anna Anselmo, Vanessa Vera Fain, Francesco Giordani, Simone Di Sabatino, Giandomenico Cerreto, Filippo Molinari, Giancarlo Petralito, Florigio Lista
hCoV-19/Italy/LAZ-UCBM-1716/2022	EPI_ISL_14203198	2022-07-20	Europe	Italy		INMI UOC INFEZIONI SISTEMICHE IMMUNODEPRESSO	Fondazione Policlinico-Università Campus Bio-Medico, Roma	Riva E., De Florio L., Fogolari M., Francesconi M., Lintas C., Veralli R., Angeletti S.
hCoV-19/Italy/LOM_Sacco_Var_R24509/2022	EPI_ISL_13526004	2022-06-18	Europe	Italy		Laboratory of Clinical Microbiology, Virology and Bioemergencies, ASST Fatebenefratelli Sacco - Sacco Hospital	Laboratory of Clinical Microbiology, Virology and Bioemergencies, ASST Fatebenefratelli Sacco - Sacco Hospital	Valeria Micheli
hCoV-19/Italy/SIC-AOUME-UOSD-GCL-320257350-5046/2022	EPI_ISL_18575147	2022-09-05	Europe	Italy		AOU_G_Martino_Laboratorio_di_Epatologia_Biomolecolare_Messina	Laboratorio di Epatologia Molecolare A.O.U G. Martino Messina	Teresa Pollicino
hCoV-19/Italy/SIC-AOUP-UNIPA_101303/2022	EPI_ISL_14021636	2022-07-06	Europe	Italy		Laboratorio di Riferimento Regionale della Sicilia Occidentale per l'Emergenza COVID-19	Laboratorio di Riferimento Regionale della Sicilia Occidentale per l’Emergenza COVID-19	Fabio Tramuto, Carmelo Massimo Maida, Daniela Di Naro, Giulia Randazzo, Walter Mazzucco, Giorgio Graziano, Vincenzo Restivo, Claudio Costantino, Francesco Vitale
hCoV-19/Italy/SIC-CQRC-3422041765-22/2022	EPI_ISL_14169010	2022-07-01	Europe	Italy		Laboratorio CQRC	CQRC_QUALITY CONTROL CHEMICAL BIOLOGICAL RISK_AOOR Villa Sofia Cervello Palermo	Di Gaudio F., Brunacci G., Contino F.
hCoV-19/Italy/SIC-CQRC-3422044834-22/2022	EPI_ISL_14168428	2022-07-01	Europe	Italy		Laboratorio CQRC	CQRC_QUALITY CONTROL CHEMICAL BIOLOGICAL RISK_AOOR Villa Sofia Cervello Palermo	Di Gaudio F., Brunacci G., Contino F.
hCoV-19/Italy/SIC-CQRC-3422056483/2022	EPI_ISL_14798107	2022-08-10	Europe	Italy		Laboratorio CQRC	CQRC_QUALITY CONTROL CHEMICAL BIOLOGICAL RISK_AOOR Villa Sofia Cervello Palermo	Di Gaudio F., Brunacci G., Contino F.
hCoV-19/Italy/TUS-AOUC-1077/2022	EPI_ISL_16055723	2022-07-27	Europe	Italy		AOUC Azienda Ospedaliero-Universitaria Careggi	Microbiology and Virology Unit, Florence Careggi University Hospital; Department of Experimental and Clinical Medicine, University of Florence, Florence, Italy	Gianmaria Rossolini
hCoV-19/Italy/TUS-AOUC-673/2022	EPI_ISL_14804096	2022-06-07	Europe	Italy		AOUC Azienda Ospedaliero-Universitaria Careggi	Microbiology and Virology Unit, Florence Careggi University Hospital; Department of Experimental and Clinical Medicine, University of Florence, Florence, Italy	Gianmaria Rossolini
hCoV-19/Italy/TUS-AOUC-692/2022	EPI_ISL_14804071	2022-06-07	Europe	Italy		AOUC Azienda Ospedaliero-Universitaria Careggi	Microbiology and Virology Unit, Florence Careggi University Hospital; Department of Experimental and Clinical Medicine, University of Florence, Florence, Italy	Gianmaria Rossolini
hCoV-19/Italy/UMB-LAOP-73-1-35/2022	EPI_ISL_13338067	2022-06-13	Europe	Italy	Umbria	A.O. PERUGIA	A.O. PERUGIA	Mencacci A, Camilloni B, Bicchieraro G, Ciurnelli R, Cappelletti E, Lepri E, Bondi P, Lucheroni F, Spaccapelo R
hCoV-19/Italy/VEN-IZSVe-22RS8246-8_PD/2022	EPI_ISL_14193020	2022-07-21	Europe	Italy		AULSS 6 Euganea	Istituto Zooprofilattico Sperimentale delle Venezie	Adelaide Milani, Alessia Schivo, Annalisa Salviato, Elisa Palumbo, Erika Giorgia Quaranta, Angela Salomoni, Ambra Pastori, Edoardo Giussani, Alice Fusaro, Isabella Monne, Calogero Terregino, Antonia Ricci
hCoV-19/Italy/VEN-ULSS3GEN-7002394862_VE/2022	EPI_ISL_15210653	2022-09-23	Europe	Italy		AULSS 3 Venezia	UOSD Genetica e Citogenetica - Azienda ULSS 3 Serenissima; Istituto Zooprofilattico Sperimentale delle Venezie	Mosé Favarato, Laura Squarzon, Noemi Laganà, Luca Sorino, Vittoria La Marca, Adelaide Milani, Alessia Schivo, Annalisa Salviato, Elisa Palumbo, Erika Giorgia Quaranta, Angela Salomoni, Edoardo Giussani, Alice Fusaro, Isabella Monne, Calogero Terregino, Antonia Ricci
hCoV-19/Jamaica/175518/2022	EPI_ISL_17773119	2022-09-15	North America	Jamaica		National Public Health Laboratory	CARPHA	Carlos Rampersad on behalf of CARPHA
hCoV-19/Japan/NCGM-04286/2022	EPI_ISL_19581070	2022-07-05	Asia	Japan		The SB Coronavirus Inspection Center	National Center for Global Health and Medicine	Masato Ikeda, Minoru Kato, Yuichi Kawanishi, Yukumasa Kazuyama, Moto Kimura, Hajime Ohyanagi, Tsuyoshi Saito, Teiichiro Shiino, Wataru Sugiura, Junko S. Takeuchi, Shigeru Yoshida
hCoV-19/Japan/NCGM-04316/2022	EPI_ISL_19580043	2022-07-07	Asia	Japan	Shiga	The SB Coronavirus Inspection Center	National Center for Global Health and Medicine	Masato Ikeda, Minoru Kato, Yuichi Kawanishi, Yukumasa Kazuyama, Moto Kimura, Hajime Ohyanagi, Tsuyoshi Saito, Teiichiro Shiino, Wataru Sugiura, Junko S. Takeuchi, Shigeru Yoshida
hCoV-19/Japan/NCGM-04621/2022	EPI_ISL_19581171	2022-07-20	Asia	Japan	Shiga	The SB Coronavirus Inspection Center	National Center for Global Health and Medicine	Masato Ikeda, Minoru Kato, Yuichi Kawanishi, Yukumasa Kazuyama, Moto Kimura, Hajime Ohyanagi, Tsuyoshi Saito, Teiichiro Shiino, Wataru Sugiura, Junko S. Takeuchi, Shigeru Yoshida
hCoV-19/Japan/NCGM-05595/2022	EPI_ISL_19579028	2022-08-05	Asia	Japan		The SB Coronavirus Inspection Center	National Center for Global Health and Medicine	Masato Ikeda, Minoru Kato, Yuichi Kawanishi, Yukumasa Kazuyama, Moto Kimura, Hajime Ohyanagi, Tsuyoshi Saito, Teiichiro Shiino, Wataru Sugiura, Junko S. Takeuchi, Shigeru Yoshida
hCoV-19/Japan/NCGM-05646/2022	EPI_ISL_19579055	2022-08-06	Asia	Japan	Shiga	The SB Coronavirus Inspection Center	National Center for Global Health and Medicine	Masato Ikeda, Minoru Kato, Yuichi Kawanishi, Yukumasa Kazuyama, Moto Kimura, Hajime Ohyanagi, Tsuyoshi Saito, Teiichiro Shiino, Wataru Sugiura, Junko S. Takeuchi, Shigeru Yoshida
hCoV-19/Japan/NCGM-05803/2022	EPI_ISL_19581573	2022-08-08	Asia	Japan	Shiga	The SB Coronavirus Inspection Center	National Center for Global Health and Medicine	Masato Ikeda, Minoru Kato, Yuichi Kawanishi, Yukumasa Kazuyama, Moto Kimura, Hajime Ohyanagi, Tsuyoshi Saito, Teiichiro Shiino, Wataru Sugiura, Junko S. Takeuchi, Shigeru Yoshida
hCoV-19/Japan/PG-331243/2022	EPI_ISL_14643305	2022-07-09	Asia	Japan	Akita	Akita Prefectural Research Center for Public Health and Environment	Akita Prefectural Research Center for Public Health and Environment	Hiroyuki Saito, Wakako Akino, Youko Fujiya, Hiroko Kashio, Chihiro Shibata, Sumie Suzuki, Tsuyoshi Sekizuka, Kentaro Itokawa, Akina Ogamino, Rina Tanaka, Masanori Hashino, Makoto Kuroda
hCoV-19/Japan/TKYhug3823/2022	EPI_ISL_14748905	2022-07-13	Asia	Japan	Tokyo	Tokyo Metropolitan Institute of Public Health	Tokyo Metropolitan Institute of Public Health	Akane Negishi, Sachiko Harada, Ryota Kumagai, Ai Suzuki, Fumi Kasuya, Kenshiro Kuroki, Arisa Amano, Maya Isogai, Hitoshi Ito, Shota Yokota, Takushi Fujiwara, Hirofumi Miyake, Mami Nagashima, Kenji Sadamasu
hCoV-19/Japan/TKYhug6499/2022	EPI_ISL_15189781	2022-08-15	Asia	Japan	Tokyo	Tokyo Metropolitan Institute of Public Health	Tokyo Metropolitan Institute of Public Health	Akane Negishi, Sachiko Harada, Ryota Kumagai, Ai Suzuki, Fumi Kasuya, Kenshiro Kuroki, Arisa Amano, Maya Isogai, Hitoshi Ito, Shota Yokota, Takushi Fujiwara, Hirofumi Miyake, Mami Nagashima, Kenji Sadamasu
hCoV-19/Japan/TKYkbm39412/2022	EPI_ISL_14718676	2022-07-14	Asia	Japan	Tokyo	Tokyo Metropolitan Institute of Public Health	Tokyo Metropolitan Institute of Public Health	Akane Negishi, Sachiko Harada, Ryota Kumagai, Ai Suzuki, Fumi Kasuya, Kenshiro Kuroki, Arisa Amano, Maya Isogai, Hitoshi Ito, Shota Yokota, Takushi Fujiwara, Hirofumi Miyake, Mami Nagashima, Kenji Sadamasu
hCoV-19/Japan/TKYkbm42443/2022	EPI_ISL_14732191	2022-07-16	Asia	Japan	Tokyo	Tokyo Metropolitan Institute of Public Health	Tokyo Metropolitan Institute of Public Health	Akane Negishi, Sachiko Harada, Ryota Kumagai, Ai Suzuki, Fumi Kasuya, Kenshiro Kuroki, Arisa Amano, Maya Isogai, Hitoshi Ito, Shota Yokota, Takushi Fujiwara, Hirofumi Miyake, Mami Nagashima, Kenji Sadamasu
hCoV-19/Japan/TKYkbm44351/2022	EPI_ISL_14862401	2022-07-19	Asia	Japan	Tokyo	Tokyo Metropolitan Institute of Public Health	Tokyo Metropolitan Institute of Public Health	Akane Negishi, Sachiko Harada, Ryota Kumagai, Ai Suzuki, Fumi Kasuya, Kenshiro Kuroki, Arisa Amano, Maya Isogai, Hitoshi Ito, Shota Yokota, Takushi Fujiwara, Hirofumi Miyake, Mami Nagashima, Kenji Sadamasu
hCoV-19/Japan/TKYkbm46862/2022	EPI_ISL_14966486	2022-07-30	Asia	Japan	Tokyo	Tokyo Metropolitan Institute of Public Health	Tokyo Metropolitan Institute of Public Health	Akane Negishi, Sachiko Harada, Ryota Kumagai, Ai Suzuki, Fumi Kasuya, Kenshiro Kuroki, Arisa Amano, Maya Isogai, Hitoshi Ito, Shota Yokota, Takushi Fujiwara, Hirofumi Miyake, Mami Nagashima, Kenji Sadamasu
hCoV-19/Japan/TKYmbc1654/2022	EPI_ISL_14782288	2022-07-06	Asia	Japan	Tokyo	Tokyo Metropolitan Institute of Public Health	Tokyo Metropolitan Institute of Public Health	Akane Negishi, Sachiko Harada, Ryota Kumagai, Ai Suzuki, Fumi Kasuya, Kenshiro Kuroki, Arisa Amano, Maya Isogai, Hitoshi Ito, Shota Yokota, Takushi Fujiwara, Hirofumi Miyake, Mami Nagashima, Kenji Sadamasu
hCoV-19/Japan/TKYmbc6158/2022	EPI_ISL_14992883	2022-07-22	Asia	Japan	Tokyo	Tokyo Metropolitan Institute of Public Health	Tokyo Metropolitan Institute of Public Health	Akane Negishi, Sachiko Harada, Ryota Kumagai, Ai Suzuki, Fumi Kasuya, Kenshiro Kuroki, Arisa Amano, Maya Isogai, Hitoshi Ito, Shota Yokota, Takushi Fujiwara, Hirofumi Miyake, Mami Nagashima, Kenji Sadamasu
hCoV-19/Japan/TKYnat1982/2022	EPI_ISL_13501407	2022-06-14	Asia	Japan	Tokyo	Tokyo Metropolitan Institute of Public Health	Tokyo Metropolitan Institute of Public Health	Hirofumi Miyake, Kenshirou Kuroki, Maya Isogai, Arisa Amano, Shota Yokota, Hitoshi Ito, Akane Negishi, Fumi Kasuya, Ai Suzuki, Ryota Kumagai, Sachiko Harada, Takushi Fujiwara, Mami Nagashima, Kenji Sadamasu
hCoV-19/Kazakhstan/NLA-75_23/2022	EPI_ISL_17454041	2022-07-11	Asia	Kazakhstan	Astana	Republican Diagnostic Center, University Medical Center, Nazarbayev University	Center for Life Sciences, National Laboratory Astana, Nazarbayev University	Ulykbek Kairov, Amina Amanzhanova, Daniyar Karabayev, Saule Rakhimova, Akbota Aitkulova, Nuray Tynyshtykbayeva, Diana Samatkyzy, Ruslan Kalendar, Ulan Kozhamkulov, Askhat Molkenov, Aidana Gabdulkayum, Dos Sarbassov, and Ainur Akilzhanova
hCoV-19/Kenya/2022016543/2022	EPI_ISL_18106800	2022-07-08	Africa	Kenya	Nairobi	DLSP KEMRI/CDC NAIROBI Lab	DLSP KEMRI/CDC NAIROBI Lab	Lydia Mwasi, Caroline Ochieng, Melvin Ochieng, Faith Lutomiah, Naomi Koech, Bonventure Juma
hCoV-19/Kenya/SS10313/2022	EPI_ISL_14623426	2022-07-18	Africa	Kenya	Nairobi	Pathologist Lancet Kenya	KEMRI-Wellcome Trust Research Programme,Kilifi	Githinji G., Ochola I., Agoti C., Mohamed K.S., Mburu M.W., Morobe J., Ndwiga L. Makori T., Ongera E., Lambisia A., Nokes D.J.
hCoV-19/Kenya/SS8667/2022	EPI_ISL_13231353	2022-05-24	Africa	Kenya	Nairobi	Pathologist Lancet Kenya	KEMRI-Wellcome Trust Research Programme,Kilifi	Githinji G., Ochola I, Agoti C., Mohamed K.S., de Laurent Z., Mburu M.W., Morobe J., Lambisia A., Makori T., Ongera E., Ndwiga L., Mukadam R, Ngari C., Munoko A., D.J.Nokes
hCoV-19/Kenya/SS9758/2022	EPI_ISL_13988601	2022-06-14	Africa	Kenya	Kiambu	Elizabeth Glaser Pediatric AIDS Foundation	KEMRI-Wellcome Trust Research Programme,Kilifi	Githinji G., Ochola I., Agoti C., Mohamed K.S., Mburu M.W., Morobe J., Ndwiga L. Makori T., Ongera E., Lambisia A., Nokes D.J.
hCoV-19/Latvia/118027/2022	EPI_ISL_16620904	2022-07-27	Europe	Latvia	Daugavpils	Nacionālais medicīnas serviss - laboratorija	Riga East University Hospital, National Microbiology Reference Laboratory	Reinis Vangravs, Ģirts Šķenders, Jevgenijs Bodrenko, Kristīne Liepiņa, Anastasija Žuravļova, Arzu Algulieva, Reinis Zeltmatis, Dārta Pūpola, Jūlija Čevere, Oksana Savicka, Ilva Pole, Diāna Dušacka, Sergejs Ņikišins, Nataļja Mikena, Inita Balta
hCoV-19/Latvia/118959/2022	EPI_ISL_16621617	2022-07-26	Europe	Latvia	Cesu novads	Nacionālais medicīnas serviss - laboratorija	Riga East University Hospital, National Microbiology Reference Laboratory	Reinis Vangravs, Ģirts Šķenders, Jevgenijs Bodrenko, Kristīne Liepiņa, Anastasija Žuravļova, Arzu Algulieva, Reinis Zeltmatis, Dārta Pūpola, Jūlija Čevere, Oksana Savicka, Ilva Pole, Diāna Dušacka, Sergejs Ņikišins, Nataļja Mikena, Inita Balta
hCoV-19/Latvia/119204/2022	EPI_ISL_16620977	2022-07-27	Europe	Latvia	Valmieras novads	Nacionālais medicīnas serviss - laboratorija	Riga East University Hospital, National Microbiology Reference Laboratory	Reinis Vangravs, Ģirts Šķenders, Jevgenijs Bodrenko, Kristīne Liepiņa, Anastasija Žuravļova, Arzu Algulieva, Reinis Zeltmatis, Dārta Pūpola, Jūlija Čevere, Oksana Savicka, Ilva Pole, Diāna Dušacka, Sergejs Ņikišins, Nataļja Mikena, Inita Balta
hCoV-19/Latvia/119989/2022	EPI_ISL_16621502	2022-07-26	Europe	Latvia	Valkas novads	Nacionālais medicīnas serviss - laboratorija	Riga East University Hospital, National Microbiology Reference Laboratory	Reinis Vangravs, Ģirts Šķenders, Jevgenijs Bodrenko, Kristīne Liepiņa, Anastasija Žuravļova, Arzu Algulieva, Reinis Zeltmatis, Dārta Pūpola, Jūlija Čevere, Oksana Savicka, Ilva Pole, Diāna Dušacka, Sergejs Ņikišins, Nataļja Mikena, Inita Balta
hCoV-19/Latvia/209156/2022	EPI_ISL_16624352	2022-09-08	Europe	Latvia	Riga	Nacionālais medicīnas serviss - laboratorija	Riga East University Hospital, National Microbiology Reference Laboratory	Reinis Vangravs, Ģirts Šķenders, Jevgenijs Bodrenko, Kristīne Liepiņa, Anastasija Žuravļova, Arzu Algulieva, Reinis Zeltmatis, Dārta Pūpola, Jūlija Čevere, Oksana Savicka, Ilva Pole, Diāna Dušacka, Sergejs Ņikišins, Nataļja Mikena, Inita Balta
hCoV-19/Latvia/2207012684/2022	EPI_ISL_16620870	2022-07-05	Europe	Latvia	Riga	Riga East University Hospital	Riga East University Hospital, National Microbiology Reference Laboratory	Reinis Vangravs, Ģirts Šķenders, Jevgenijs Bodrenko, Kristīne Liepiņa, Anastasija Žuravļova, Arzu Algulieva, Reinis Zeltmatis, Dārta Pūpola, Jūlija Čevere, Oksana Savicka, Ilva Pole, Diāna Dušacka, Sergejs Ņikišins
hCoV-19/Latvia/2207014488/2022	EPI_ISL_16620663	2022-07-06	Europe	Latvia	Riga	Riga East University Hospital	Riga East University Hospital, National Microbiology Reference Laboratory	Reinis Vangravs, Ģirts Šķenders, Jevgenijs Bodrenko, Kristīne Liepiņa, Anastasija Žuravļova, Arzu Algulieva, Reinis Zeltmatis, Dārta Pūpola, Jūlija Čevere, Oksana Savicka, Ilva Pole, Diāna Dušacka, Sergejs Ņikišins
hCoV-19/Latvia/2209005434/2022	EPI_ISL_16622564	2022-09-02	Europe	Latvia		Riga East University Hospital	Riga East University Hospital, National Microbiology Reference Laboratory	Reinis Vangravs, Ģirts Šķenders, Jevgenijs Bodrenko, Kristīne Liepiņa, Anastasija Žuravļova, Arzu Algulieva, Reinis Zeltmatis, Dārta Pūpola, Jūlija Čevere, Oksana Savicka, Ilva Pole, Diāna Dušacka, Sergejs Ņikišins
hCoV-19/Latvia/22306411ON/2022	EPI_ISL_16625304	2022-09-08	Europe	Latvia	Jelgava	MFD Veselības centrs - Dziedniecība	Riga East University Hospital, National Microbiology Reference Laboratory	Reinis Vangravs, Ģirts Šķenders, Jevgenijs Bodrenko, Kristīne Liepiņa, Anastasija Žuravļova, Arzu Algulieva, Reinis Zeltmatis, Dārta Pūpola, Jūlija Čevere, Oksana Savicka, Ilva Pole, Diāna Dušacka, Sergejs Ņikišins, Gints Abuls, Iveta Berģe
hCoV-19/Latvia/22332244/2022	EPI_ISL_16621834	2022-07-25	Europe	Latvia	Bauskas novads	E. Gulbja Laboratorija	Riga East University Hospital, National Microbiology Reference Laboratory	Reinis Vangravs, Ģirts Šķenders, Jevgenijs Bodrenko, Kristīne Liepiņa, Anastasija Žuravļova, Arzu Algulieva, Reinis Zeltmatis, Dārta Pūpola, Jūlija Čevere, Oksana Savicka, Ilva Pole, Diāna Dušacka, Sergejs Ņikišins, Mikus Gavars, Dmitrijs Perminovs
hCoV-19/Latvia/22365686/2022	EPI_ISL_16622041	2022-08-01	Europe	Latvia	Jekabpils novads	E. Gulbja Laboratorija	Riga East University Hospital, National Microbiology Reference Laboratory	Reinis Vangravs, Ģirts Šķenders, Jevgenijs Bodrenko, Kristīne Liepiņa, Anastasija Žuravļova, Arzu Algulieva, Reinis Zeltmatis, Dārta Pūpola, Jūlija Čevere, Oksana Savicka, Ilva Pole, Diāna Dušacka, Sergejs Ņikišins, Mikus Gavars, Dmitrijs Perminovs
hCoV-19/Latvia/7644672/2022	EPI_ISL_16622115	2022-08-04	Europe	Latvia	Liepaja	Centrālā Laboratorija	Riga East University Hospital, National Microbiology Reference Laboratory	Reinis Vangravs, Ģirts Šķenders, Jevgenijs Bodrenko, Kristīne Liepiņa, Anastasija Žuravļova, Arzu Algulieva, Reinis Zeltmatis, Dārta Pūpola, Jūlija Čevere, Oksana Savicka, Ilva Pole, Diāna Dušacka, Sergejs Ņikišins, Stella Lapiņa, Jana Osīte
hCoV-19/Latvia/7668011/2022	EPI_ISL_16622255	2022-08-08	Europe	Latvia	Bauskas novads	Centrālā Laboratorija	Riga East University Hospital, National Microbiology Reference Laboratory	Reinis Vangravs, Ģirts Šķenders, Jevgenijs Bodrenko, Kristīne Liepiņa, Anastasija Žuravļova, Arzu Algulieva, Reinis Zeltmatis, Dārta Pūpola, Jūlija Čevere, Oksana Savicka, Ilva Pole, Diāna Dušacka, Sergejs Ņikišins, Stella Lapiņa, Jana Osīte
hCoV-19/Latvia/7696290/2022	EPI_ISL_16622471	2022-08-11	Europe	Latvia	Jekabpils novads	Centrālā Laboratorija	Riga East University Hospital, National Microbiology Reference Laboratory	Reinis Vangravs, Ģirts Šķenders, Jevgenijs Bodrenko, Kristīne Liepiņa, Anastasija Žuravļova, Arzu Algulieva, Reinis Zeltmatis, Dārta Pūpola, Jūlija Čevere, Oksana Savicka, Ilva Pole, Diāna Dušacka, Sergejs Ņikišins, Stella Lapiņa, Jana Osīte
hCoV-19/Latvia/7717979/2022	EPI_ISL_16622964	2022-08-15	Europe	Latvia	Saldus novads	Centrālā Laboratorija	Riga East University Hospital, National Microbiology Reference Laboratory	Reinis Vangravs, Ģirts Šķenders, Jevgenijs Bodrenko, Kristīne Liepiņa, Anastasija Žuravļova, Arzu Algulieva, Reinis Zeltmatis, Dārta Pūpola, Jūlija Čevere, Oksana Savicka, Ilva Pole, Diāna Dušacka, Sergejs Ņikišins, Stella Lapiņa, Jana Osīte
hCoV-19/Latvia/7738106/2022	EPI_ISL_16622854	2022-08-17	Europe	Latvia	Balvu novads	Centrālā Laboratorija	Riga East University Hospital, National Microbiology Reference Laboratory	Reinis Vangravs, Ģirts Šķenders, Jevgenijs Bodrenko, Kristīne Liepiņa, Anastasija Žuravļova, Arzu Algulieva, Reinis Zeltmatis, Dārta Pūpola, Jūlija Čevere, Oksana Savicka, Ilva Pole, Diāna Dušacka, Sergejs Ņikišins, Stella Lapiņa, Jana Osīte
hCoV-19/Latvia/7778412/2022	EPI_ISL_16623449	2022-08-24	Europe	Latvia	Saldus novads	Centrālā Laboratorija	Riga East University Hospital, National Microbiology Reference Laboratory	Reinis Vangravs, Ģirts Šķenders, Jevgenijs Bodrenko, Kristīne Liepiņa, Anastasija Žuravļova, Arzu Algulieva, Reinis Zeltmatis, Dārta Pūpola, Jūlija Čevere, Oksana Savicka, Ilva Pole, Diāna Dušacka, Sergejs Ņikišins, Stella Lapiņa, Jana Osīte
hCoV-19/Latvia/7895466/2022	EPI_ISL_16624682	2022-09-10	Europe	Latvia	Riga	Centrālā Laboratorija	Riga East University Hospital, National Microbiology Reference Laboratory	Reinis Vangravs, Ģirts Šķenders, Jevgenijs Bodrenko, Kristīne Liepiņa, Anastasija Žuravļova, Arzu Algulieva, Reinis Zeltmatis, Dārta Pūpola, Jūlija Čevere, Oksana Savicka, Ilva Pole, Diāna Dušacka, Sergejs Ņikišins, Stella Lapiņa, Jana Osīte
hCoV-19/Latvia/7896241/2022	EPI_ISL_16624693	2022-09-10	Europe	Latvia	Liepaja	Centrālā Laboratorija	Riga East University Hospital, National Microbiology Reference Laboratory	Reinis Vangravs, Ģirts Šķenders, Jevgenijs Bodrenko, Kristīne Liepiņa, Anastasija Žuravļova, Arzu Algulieva, Reinis Zeltmatis, Dārta Pūpola, Jūlija Čevere, Oksana Savicka, Ilva Pole, Diāna Dušacka, Sergejs Ņikišins, Stella Lapiņa, Jana Osīte
hCoV-19/Latvia/7956131/2022	EPI_ISL_16625172	2022-09-19	Europe	Latvia	Saldus novads	Centrālā Laboratorija	Riga East University Hospital, National Microbiology Reference Laboratory	Reinis Vangravs, Ģirts Šķenders, Jevgenijs Bodrenko, Kristīne Liepiņa, Anastasija Žuravļova, Arzu Algulieva, Reinis Zeltmatis, Dārta Pūpola, Jūlija Čevere, Oksana Savicka, Ilva Pole, Diāna Dušacka, Sergejs Ņikišins, Stella Lapiņa, Jana Osīte
hCoV-19/Lesotho/N47961/2022	EPI_ISL_14952347	2022-06-03	Africa	Lesotho	Maseru	National Reference Laboratories	National Institute for Communicable Diseases of the National Health Laboratory Service	Maphalala G, Everatt J, Kekana D, Ntozini B, Mahlangu B, Stock N, Ntuli N, Mnguni A, Motsatsi G, Nzimande A, Ismail A, Bhiman JN, Wolter N
hCoV-19/Lesotho/N47977/2022	EPI_ISL_14952325	2022-06-06	Africa	Lesotho	Butha-Buthe	National Reference Laboratories	National Institute for Communicable Diseases of the National Health Laboratory Service	Maphalala G, Everatt J, Kekana D, Ntozini B, Mahlangu B, Stock N, Ntuli N, Mnguni A, Motsatsi G, Nzimande A, Ismail A, Bhiman JN, Wolter N
hCoV-19/Lesotho/N47982/2022	EPI_ISL_14952350	2022-06-16	Africa	Lesotho	Maseru	National Reference Laboratories	National Institute for Communicable Diseases of the National Health Laboratory Service	Maphalala G, Everatt J, Kekana D, Ntozini B, Mahlangu B, Stock N, Ntuli N, Mnguni A, Motsatsi G, Nzimande A, Ismail A, Bhiman JN, Wolter N
hCoV-19/Luxembourg/LNS0963167/2022	EPI_ISL_15354796	2022-09-26	Europe	Luxembourg		BioneXt Lab	Laboratoire national de sante, Microbiology, Microbial Genomics Platform	Anke Wienecke-Baldacchino, Eric Hugoson, Ines Kozar, Sibel Berger, Jessica Tapp, Lise Pignon, Virginie Jover, Elodie Solarino, Hanna Nummer, Thibault Ferrandon, Tamir Abdelrahman
hCoV-19/Luxembourg/LNS1134079/2022	EPI_ISL_15354788	2022-09-26	Europe	Luxembourg		Laboratoire national de sante, Microbiology, Virology	Laboratoire national de sante, Microbiology, Microbial Genomics Platform	Anke Wienecke-Baldacchino, Eric Hugoson, Ines Kozar, Sibel Berger, Jessica Tapp, Lise Pignon, Virginie Jover, Elodie Solarino, Hanna Nummer, Trung Nguyen Nguyen, Tamir Abdelrahman
hCoV-19/Luxembourg/LNS1232658/2022	EPI_ISL_15354791	2022-09-30	Europe	Luxembourg		Hospital Center Luxembourg	Laboratoire national de sante, Microbiology, Microbial Genomics Platform	Anke Wienecke-Baldacchino, Eric Hugoson, Ines Kozar, Sibel Berger, Jessica Tapp, Lise Pignon, Virginie Jover, Elodie Solarino, Hanna Nummer, Michel Kohnen, Jean-Hugues Francois, Tamir Abdelrahman
hCoV-19/Luxembourg/LNS1283726/2022	EPI_ISL_15354786	2022-09-26	Europe	Luxembourg		Laboratoire national de sante, Microbiology, Virology	Laboratoire national de sante, Microbiology, Microbial Genomics Platform	Anke Wienecke-Baldacchino, Eric Hugoson, Ines Kozar, Sibel Berger, Jessica Tapp, Lise Pignon, Virginie Jover, Elodie Solarino, Hanna Nummer, Trung Nguyen Nguyen, Tamir Abdelrahman
hCoV-19/Luxembourg/LNS2517513/2022	EPI_ISL_15354798	2022-09-26	Europe	Luxembourg		BioneXt Lab	Laboratoire national de sante, Microbiology, Microbial Genomics Platform	Anke Wienecke-Baldacchino, Eric Hugoson, Ines Kozar, Sibel Berger, Jessica Tapp, Lise Pignon, Virginie Jover, Elodie Solarino, Hanna Nummer, Thibault Ferrandon, Tamir Abdelrahman
hCoV-19/Luxembourg/LNS4450567/2022	EPI_ISL_15354799	2022-09-26	Europe	Luxembourg		BioneXt Lab	Laboratoire national de sante, Microbiology, Microbial Genomics Platform	Anke Wienecke-Baldacchino, Eric Hugoson, Ines Kozar, Sibel Berger, Jessica Tapp, Lise Pignon, Virginie Jover, Elodie Solarino, Hanna Nummer, Thibault Ferrandon, Tamir Abdelrahman
hCoV-19/Luxembourg/LNS5094579/2022	EPI_ISL_13801174	2022-06-28	Europe	Luxembourg		Laboratoire national de sante, Microbiology, Virology	Laboratoire national de sante, Microbiology, Microbial Genomics Platform	Anke Wienecke-Baldacchino, Eric Hugoson, Sibel Berger, Catherine Ragimbeau, Jessica Tapp, Fatu Djabi, Lise Pignon, Raoul Salmon, Virginie Jover, Elodie Solarino, Trung Nguyen Nguyen, Tamir Abdelrahman
hCoV-19/Luxembourg/LNS5625087/2022	EPI_ISL_15354785	2022-09-29	Europe	Luxembourg		Laboratoire national de sante, Microbiology, Virology	Laboratoire national de sante, Microbiology, Microbial Genomics Platform	Anke Wienecke-Baldacchino, Eric Hugoson, Ines Kozar, Sibel Berger, Jessica Tapp, Lise Pignon, Virginie Jover, Elodie Solarino, Hanna Nummer, Trung Nguyen Nguyen, Tamir Abdelrahman
hCoV-19/Luxembourg/LNS5692427/2022	EPI_ISL_15354787	2022-09-26	Europe	Luxembourg		Laboratoire national de sante, Microbiology, Virology	Laboratoire national de sante, Microbiology, Microbial Genomics Platform	Anke Wienecke-Baldacchino, Eric Hugoson, Ines Kozar, Sibel Berger, Jessica Tapp, Lise Pignon, Virginie Jover, Elodie Solarino, Hanna Nummer, Trung Nguyen Nguyen, Tamir Abdelrahman
hCoV-19/Luxembourg/LNS5707718/2022	EPI_ISL_15354792	2022-09-26	Europe	Luxembourg		Hospital Center Luxembourg	Laboratoire national de sante, Microbiology, Microbial Genomics Platform	Anke Wienecke-Baldacchino, Eric Hugoson, Ines Kozar, Sibel Berger, Jessica Tapp, Lise Pignon, Virginie Jover, Elodie Solarino, Hanna Nummer, Michel Kohnen, Jean-Hugues Francois, Tamir Abdelrahman
hCoV-19/Luxembourg/LNS6099618/2022	EPI_ISL_13282501	2022-05-23	Europe	Luxembourg		BioneXt Lab	Laboratoire national de sante, Microbiology, Microbial Genomics Platform	Anke Wienecke-Baldacchino, Eric Hugoson, Sibel Berger, Catherine Ragimbeau, Jessica Tapp, Fatu Djabi, Lise Pignon, Raoul Salmon, Virginie Jover, Elodie Solarino, Thibault Ferrandon, Tamir Abdelrahman
hCoV-19/Luxembourg/LNS7691402/2022	EPI_ISL_15354797	2022-09-26	Europe	Luxembourg		BioneXt Lab	Laboratoire national de sante, Microbiology, Microbial Genomics Platform	Anke Wienecke-Baldacchino, Eric Hugoson, Ines Kozar, Sibel Berger, Jessica Tapp, Lise Pignon, Virginie Jover, Elodie Solarino, Hanna Nummer, Thibault Ferrandon, Tamir Abdelrahman
hCoV-19/Luxembourg/LNS7714700/2022	EPI_ISL_15354790	2022-09-28	Europe	Luxembourg		Laboratoire national de sante, Microbiology, Virology	Laboratoire national de sante, Microbiology, Microbial Genomics Platform	Anke Wienecke-Baldacchino, Eric Hugoson, Ines Kozar, Sibel Berger, Jessica Tapp, Lise Pignon, Virginie Jover, Elodie Solarino, Hanna Nummer, Trung Nguyen Nguyen, Tamir Abdelrahman
hCoV-19/Luxembourg/LNS8536915/2022	EPI_ISL_15354794	2022-09-26	Europe	Luxembourg		Hospital Center Emile Mayrisch	Laboratoire national de sante, Microbiology, Microbial Genomics Platform	Anke Wienecke-Baldacchino, Eric Hugoson, Ines Kozar, Sibel Berger, Jessica Tapp, Lise Pignon, Virginie Jover, Elodie Solarino, Hanna Nummer, Cynthia Oxacelay, Tamir Abdelrahman
hCoV-19/Malawi/50392/2022	EPI_ISL_17812886	2022-08-29	Africa	Malawi	Zomba	Matawale Health Centre Laboratory Laboratory	National Genomic Sequencing Reference Laboratory	Kagoli M, Mvula BD, Chiwaula MJ, Bighignoli B, Malolo I, Chitenje M, Bitilinyu JB, Chauma A, Ulaya G, Chaponda L, Banda EC, Babaye Y, Bello G, Kabaye A, Kabondo N, Theu J, Bangala F, Namakhoma I, O'Malley G, MacLachlan E, Mirkovic K, Payne D, Sreen JS, Tafatatha T, Nyenje M, Panja L, Kusakala G, Malolo I, Manda H, mwangomba W, Kangombe C, Mwanyongo A, Bukhu M
hCoV-19/Malawi/NGRL-40665/2022	EPI_ISL_17432330	2022-09-08	Africa	Malawi	Eastern	Mangochi District Hospital Laboratory	National Genomics Reference Laboratory	Kagoli M, Mvula BD, Chiwaula MJ, Bighignoli B, Malolo I, Chitenje M, Bitilinyu JB, Chauma A, Ulaya G, Chaponda L, Banda EC, Babaye Y, Bello G, Kabaye A, Kabondo N, Theu J, Bangala F, Namakhoma I, O'Malley G, MacLachlan E, Mirkovic K, Payne D, Sreen JS, Tafatatha T, Nyenje M
hCoV-19/Malawi/NGRL-60116/2022	EPI_ISL_17443420	2022-08-09	Africa	Malawi	Southern Region	Limbe Health Centre Laboratory	National Genomics Reference Laboratory	Kagoli M, Mvula BD, Chiwaula MJ, Bighignoli B, Malolo I, Chitenje M, Bitilinyu JB, Chauma A, Ulaya G, Chaponda L, Banda EC, Babaye Y, Bello G, Kabaye A, Kabondo N, Theu J, Bangala F, Namakhoma I, O'Malley G, MacLachlan E, Mirkovic K, Payne D, Sreen JS, Tafatatha T, Nyenje M
hCoV-19/Malawi/NHRL-0412/2022	EPI_ISL_15140312	2022-07-28	Africa	Malawi	Northern Region	Mzimba South District Hospital Molecular Laboratory	National HIV Reference Laboratory, Ministry of Health, Public Health Institute of Malawi	Chilima BZ, Mvula BD, Bangoh JB, Chiwaula MJ, Bighignoli B, Malolo I, Chitenje M, Chabuka LB, Panja L, Mzumara TE, Dzinza N, Kusakala G, Hara G, Bitilinyu JB, Chanache W, Mdakala A, Meya J, Mwangomba W,
hCoV-19/Malawi/NHRL-0413/2022	EPI_ISL_15140313	2022-07-28	Africa	Malawi	Northern Region	Mzimba South District Hospital Molecular Laboratory	National HIV Reference Laboratory, Ministry of Health, Public Health Institute of Malawi	Chilima BZ, Mvula BD, Bangoh JB, Chiwaula MJ, Bighignoli B, Malolo I, Chitenje M, Chabuka LB, Panja L, Mzumara TE, Dzinza N, Kusakala G, Hara G, Bitilinyu JB, Chanache W, Mdakala A, Meya J, Mwangomba W,
hCoV-19/Malaysia/IMR_OS4144/2022	EPI_ISL_15047247	2022-07-16	Asia	Malaysia	Selangor	Kuala Lumpur International Airport	Institute for Medical Research, Infectious Disease Research Centre, National Institutes of Health, Ministry of Health Malaysia	Kalyanasundram J, MatRahim N, Suib FA, Kamel K, Suppiah J, Anasir MI, Jamaluddin MS, G.Adypatti NM, Nawi MH, Thayan R
hCoV-19/Mauritius/48030/2022	EPI_ISL_14925038	2022-08-16	Africa	Mauritius		Central Health Laboratory, Ministry of Health and Wellness , Mauritius	Central Health Laboratory, Ministry of Health and Wellness , Mauritius	Ramuth M, Ubheeram A, Mathur H, Sujeewon C, Gopaul N, Bahadoor BS, Sonoo J.
hCoV-19/Mauritius/50373/2022	EPI_ISL_15908840	2022-09-07	Africa	Mauritius		Central Health Laboratory, Ministry of Health and Wellness , Mauritius	Central Health Laboratory, Ministry of Health and Wellness , Mauritius	Ramuth M, Ubheeram J, Mathur H, Sujeewon C, Gopaul N, Luckhun A, Bahadoor BS, Sonoo J.
hCoV-19/Mauritius/50431/2022	EPI_ISL_15908845	2022-09-08	Africa	Mauritius		Central Health Laboratory, Ministry of Health and Wellness , Mauritius	Central Health Laboratory, Ministry of Health and Wellness , Mauritius	Ramuth M, Ubheeram J, Mathur H, Sujeewon C, Gopaul N, Luckhun A, Bahadoor BS, Sonoo J.
hCoV-19/Mauritius/52003/2022	EPI_ISL_15908930	2022-09-23	Africa	Mauritius		Central Health Laboratory, Ministry of Health and Wellness , Mauritius	Central Health Laboratory, Ministry of Health and Wellness , Mauritius	Ramuth M, Ubheeram J, Mathur H, Sujeewon C, Gopaul N, Luckhun A, Bahadoor BS, Sonoo J.
hCoV-19/Mauritius/CERI-KRISP-K045480/2022	EPI_ISL_14176104	2022-06-29	Africa	Mauritius	Flacq	Central Health Laboratory , Victoria Hospital, Ministry of Health and Wellness, Mauritius	CERI, Centre for Epidemic Response and Innvoation, Stellenbosch University and KRISP, KZN Research Innovation and Sequencing Platform, UKZN.	Sonoo J, Issack M, Bahadoor BS, Ramuth M, Ubheeram A, Jannoo N, Mathur H, Giandhari J, Pillay S, Naidoo Y, Sanko TJ, Maharaj A, Anyaneji UJ, Moir M, Van Wyk S, San JE, Tshiabuila D, Tegally H, Wilkinson E, de Oliveira T
hCoV-19/Mauritius/ILRI_M04699/2022	EPI_ISL_15961494	2022-09-08	Africa	Mauritius	Plaine-Wilhems	Central Health Laboratory (Virology Dept), Ministry of Health and Wellness	International Livestock Research Institute	Samuel O. Oyola, Gilbert Kibet, Kennedy Mwangi, Shebbar Osiany, Edward Kiritu, Paul Dobi, Collins Muli, Ramuth M., Ubheeram A., Jannoo N., Mathur H., Sujeewon C., Bahadoor B.S., Sonoo J., Patrick Amoth, Vishvanath Nene, Bernard Mware, Edward O. Abworo
hCoV-19/Mauritius/ILRI-M04411/2022	EPI_ISL_15601789	2022-08-15	Africa	Mauritius	Plaine-Wilhems	International Livestock Research Institute	International Livestock Research Institute	Samuel O. Oyola, Gilbert Kibet, Shebbar Osiany, Edward Kiritu, Paul Dobi, Collins Muli, Ramuth M., Ubheeram A., Jannoo N., Mathur H., Sujeewon C., Bahadoor B.S., Sonoo J., Patrick Amoth, Vishvanath Nene, Bernard Mware, Edward O. Abworo
hCoV-19/Mauritius/N39568/2022	EPI_ISL_12954868	2022-03-08	Africa	Mauritius		CENTRAL HEALTH LABORATORY	National Institute for Communicable Diseases of the National Health Laboratory Service	Amoako DG, Everatt J, Kekana D, Scheepers C, Mohale T, Ntuli N, Mahlangu B, Mnguni A, Ismail A, Bhiman JN, Wolter N
hCoV-19/Mauritius/N39583/2022	EPI_ISL_12954881	2022-03-09	Africa	Mauritius		CENTRAL HEALTH LABORATORY	National Institute for Communicable Diseases of the National Health Laboratory Service	Amoako DG, Everatt J, Kekana D, Scheepers C, Mohale T, Ntuli N, Mahlangu B, Mnguni A, Ismail A, Bhiman JN, Wolter N
hCoV-19/Mauritius/N39584/2022	EPI_ISL_12954882	2022-03-09	Africa	Mauritius		CENTRAL HEALTH LABORATORY	National Institute for Communicable Diseases of the National Health Laboratory Service	Amoako DG, Everatt J, Kekana D, Scheepers C, Mohale T, Ntuli N, Mahlangu B, Mnguni A, Ismail A, Bhiman JN, Wolter N
hCoV-19/Mauritius/N47320/2022	EPI_ISL_14516284	2022-06-18	Africa	Mauritius		CENTRAL HEALTH LABORATORY	National Institute for Communicable Diseases of the National Health Laboratory Service	Magalutcheemee R, Amoako DG, Everatt J, Kekana D, Scheepers C, Mohale T, Ntuli N, Mahlangu B, Mnguni A, Ismail A, Bhiman JN, Wolter N
hCoV-19/Mauritius/N47347/2022	EPI_ISL_14516304	2022-06-19	Africa	Mauritius		CENTRAL HEALTH LABORATORY	National Institute for Communicable Diseases of the National Health Laboratory Service	Magalutcheemee R, Amoako DG, Everatt J, Kekana D, Scheepers C, Mohale T, Ntuli N, Mahlangu B, Mnguni A, Ismail A, Bhiman JN, Wolter N
hCoV-19/Mauritius/N50461/2022	EPI_ISL_16572261	2022-09-06	Africa	Mauritius	Grand port	CENTRAL HEALTH LABORATORY	National Institute for Communicable Diseases of the National Health Laboratory Service	Magalutcheemee R, Everatt J, Kekana D, Scheepers C, Ntuli N, Mahlangu B, Mnguni A, Ismail A, Bhiman JN, Wolter N
hCoV-19/Mauritius/N50462/2022	EPI_ISL_16572238	2022-09-06	Africa	Mauritius	Grand port	CENTRAL HEALTH LABORATORY	National Institute for Communicable Diseases of the National Health Laboratory Service	Magalutcheemee R, Everatt J, Kekana D, Scheepers C, Ntuli N, Mahlangu B, Mnguni A, Ismail A, Bhiman JN, Wolter N
hCoV-19/Mayotte/YT-HMN-22102310269/2022	EPI_ISL_15775174	2022-09-19	Africa	Mayotte		MAYOTTE BIOGROUP	Department of Virology, Henri Mondor University Hospital, Assistance Publique Hôpitaux de Paris, Université Paris-Est Créteil, INSERM U955	Christophe Rodriguez, Slim Fourati, Vanessa Demontant, Guillaume Gricourt, Melissa N'Debi, Alexandre Soulier, Elisabeth Trawinski, Jean-Michel Pawlotsky
hCoV-19/Mexico/AGU-LESP-21822-S48/2022	EPI_ISL_16474244	2022-08-05	North America	Mexico	Aguascalientes	Hospital General ISSSTE	Laboratorio Estatal de Salud Pública (LESP) Aguascalientes Instituto de Salud del Estado de Aguascalientes (ISSEA)	Miriam Lozano-Gamboa, David E. Tachiquin-Gutierrez, Brian Muñoz-Gomez, Magally Tristan-Leon, Anastacio Palacios-Marmolejo, David Hernandez-Wancho, Sabel Hernandez-Zavala.
hCoV-19/Mexico/CMX_UNAM_10027/2022	EPI_ISL_18184265	2022-07-18	North America	Mexico	Mexico City	Universidad Nacional Autónoma de México, Genetica del Desarrollo y Fisiologia Molecular, Instituto de Biotecnologia	Universidad Nacional Autónoma de México, Genetica del Desarrollo y Fisiologia Molecular, Instituto de Biotecnologia	Taboada, B., Zarate, S., Garcia-Lopez, R., Munoz-Medina, J.E., Gomez-Gil, B., Herrera-Estrella, A., Sanchez-Flores, A., Salas-Lais, A.G., Roche, B., Martinez-Morales, G., Dominguez Zarate, H., Duque Molina, C., Aviles Hernandez, R., Lopez, S., Arias, C.F., Alvarado-Yaah, J.E., Arias, C.F., Becerril-Vargas, E., Cabrera-Gaytan, D.A., Corona Armenta, G., Chaidez-Quiroz, C., Dominguez-Zarate, H., Enc…
hCoV-19/Mexico/CMX-INMEGEN-124-172/2022	EPI_ISL_19450207	2022-07-16	North America	Mexico	Mexico City	Instituto Nacional de Medicina Genomica	Instituto Nacional de Medicina Genomica	Cedro-Tanda A, Escobar-Arrazola MA, Abraham Campos-Romero, Moreno-Camacho José Luis, Rodriguez-Gallegos Jorge, Luna-Ruiz Marco, Alcantara Abraham
hCoV-19/Mexico/CMX-INMEGEN-124-178/2022	EPI_ISL_19665377	2022-07-16	North America	Mexico	Mexico City	Instituto Nacional de Medicina Genomica	Instituto Nacional de Medicina Genomica	Cedro-Tanda A, Escobar-Arrazola MA, Abraham Campos-Romero, Moreno-Camacho José Luis, Rodriguez-Gallegos Jorge, Luna-Ruiz Marco, Alcantara Abraham
hCoV-19/Mexico/CMX-INMEGEN-124-179/2022	EPI_ISL_19450211	2022-07-08	North America	Mexico	Mexico City	Instituto Nacional de Medicina Genomica	Instituto Nacional de Medicina Genomica	Cedro-Tanda A, Escobar-Arrazola MA, Abraham Campos-Romero, Moreno-Camacho José Luis, Rodriguez-Gallegos Jorge, Luna-Ruiz Marco, Alcantara Abraham
hCoV-19/Mexico/COA_UNAM_11000/2022	EPI_ISL_18184416	2022-08-22	North America	Mexico	Coahuila	Universidad Nacional Autónoma de México, Genetica del Desarrollo y Fisiologia Molecular, Instituto de Biotecnologia	Universidad Nacional Autónoma de México, Genetica del Desarrollo y Fisiologia Molecular, Instituto de Biotecnologia	Taboada, B., Zarate, S., Garcia-Lopez, R., Munoz-Medina, J.E., Gomez-Gil, B., Herrera-Estrella, A., Sanchez-Flores, A., Salas-Lais, A.G., Roche, B., Martinez-Morales, G., Dominguez Zarate, H., Duque Molina, C., Aviles Hernandez, R., Lopez, S., Arias, C.F., Alvarado-Yaah, J.E., Arias, C.F., Becerril-Vargas, E., Cabrera-Gaytan, D.A., Corona Armenta, G., Chaidez-Quiroz, C., Dominguez-Zarate, H., Enc…
hCoV-19/Mexico/COA-UNAM-8856/2022	EPI_ISL_18184212	2022-07-27	North America	Mexico	Coahuila	Universidad Nacional Autónoma de México, Genetica del Desarrollo y Fisiologia Molecular, Instituto de Biotecnologia	Universidad Nacional Autónoma de México, Genetica del Desarrollo y Fisiologia Molecular, Instituto de Biotecnologia	Taboada, B., Zarate, S., Garcia-Lopez, R., Munoz-Medina, J.E., Gomez-Gil, B., Herrera-Estrella, A., Sanchez-Flores, A., Salas-Lais, A.G., Roche, B., Martinez-Morales, G., Dominguez Zarate, H., Duque Molina, C., Aviles Hernandez, R., Lopez, S., Arias, C.F., Alvarado-Yaah, J.E., Arias, C.F., Becerril-Vargas, E., Cabrera-Gaytan, D.A., Corona Armenta, G., Chaidez-Quiroz, C., Dominguez-Zarate, H., Enc…
hCoV-19/Mexico/COL_UNAM_8477/2022	EPI_ISL_18184221	2022-07-05	North America	Mexico	Colima	Universidad Nacional Autónoma de México, Genetica del Desarrollo y Fisiologia Molecular, Instituto de Biotecnologia	Universidad Nacional Autónoma de México, Genetica del Desarrollo y Fisiologia Molecular, Instituto de Biotecnologia	Taboada, B., Zarate, S., Garcia-Lopez, R., Munoz-Medina, J.E., Gomez-Gil, B., Herrera-Estrella, A., Sanchez-Flores, A., Salas-Lais, A.G., Roche, B., Martinez-Morales, G., Dominguez Zarate, H., Duque Molina, C., Aviles Hernandez, R., Lopez, S., Arias, C.F., Alvarado-Yaah, J.E., Arias, C.F., Becerril-Vargas, E., Cabrera-Gaytan, D.A., Corona Armenta, G., Chaidez-Quiroz, C., Dominguez-Zarate, H., Enc…
hCoV-19/Mexico/JAL_UNAM_10746/2022	EPI_ISL_18184191	2022-08-30	North America	Mexico	Jalisco	Universidad Nacional Autónoma de México, Genetica del Desarrollo y Fisiologia Molecular, Instituto de Biotecnologia	Universidad Nacional Autónoma de México, Genetica del Desarrollo y Fisiologia Molecular, Instituto de Biotecnologia	Taboada, B., Zarate, S., Garcia-Lopez, R., Munoz-Medina, J.E., Gomez-Gil, B., Herrera-Estrella, A., Sanchez-Flores, A., Salas-Lais, A.G., Roche, B., Martinez-Morales, G., Dominguez Zarate, H., Duque Molina, C., Aviles Hernandez, R., Lopez, S., Arias, C.F., Alvarado-Yaah, J.E., Arias, C.F., Becerril-Vargas, E., Cabrera-Gaytan, D.A., Corona Armenta, G., Chaidez-Quiroz, C., Dominguez-Zarate, H., Enc…
hCoV-19/Mexico/NLE-LESPNL-007121/2022	EPI_ISL_15735653	2022-05-30	North America	Mexico	Nuevo Leon	Laboratorio Estatal de Salud Publica de Nuevo Leon	Laboratorio Estatal de Salud Publica de Nuevo Leon	Eduardo Isaac de la Rosa-Moreno, Edwin Antonio Reyes-Olvera, Else del Carmen Garcia-Garcia, Idamar Coré Barroso-Servin, Karla Beatriz Fernandez-Cano
hCoV-19/Mexico/NLE-LESPNL-007495/2022	EPI_ISL_15729986	2022-07-04	North America	Mexico	Nuevo Leon	Laboratorio Estatal de Salud Publica de Nuevo Leon	Laboratorio Estatal de Salud Publica de Nuevo Leon	(in alphabetical order) Eduardo Isaac de la Rosa-Moreno, Edwin Antonio Reyes-Olvera, Else del Carmen Garcia-Garcia, Idamar Coré Barroso-Servin, Karla Beatriz Fernandez-Cano
hCoV-19/Mexico/NLE-LESPNL-007581/2022	EPI_ISL_15729011	2022-07-15	North America	Mexico	Nuevo Leon	Laboratorio Estatal de Salud Publica de Nuevo Leon	Laboratorio Estatal de Salud Publica de Nuevo Leon	(in alphabetical order) Eduardo Isaac de la Rosa-Moreno, Edwin Antonio Reyes-Olvera, Else del Carmen Garcia-Garcia, Idamar Coré Barroso-Servin, Karla Beatriz Fernandez-Cano
hCoV-19/Mexico/NLE-UNAM-8861/2022	EPI_ISL_18184115	2022-07-28	North America	Mexico	Nuevo Leon	Universidad Nacional Autónoma de México, Genetica del Desarrollo y Fisiologia Molecular, Instituto de Biotecnologia	Universidad Nacional Autónoma de México, Genetica del Desarrollo y Fisiologia Molecular, Instituto de Biotecnologia	Taboada, B., Zarate, S., Garcia-Lopez, R., Munoz-Medina, J.E., Gomez-Gil, B., Herrera-Estrella, A., Sanchez-Flores, A., Salas-Lais, A.G., Roche, B., Martinez-Morales, G., Dominguez Zarate, H., Duque Molina, C., Aviles Hernandez, R., Lopez, S., Arias, C.F., Alvarado-Yaah, J.E., Arias, C.F., Becerril-Vargas, E., Cabrera-Gaytan, D.A., Corona Armenta, G., Chaidez-Quiroz, C., Dominguez-Zarate, H., Enc…
hCoV-19/Mexico/PUE_UNAM_10227/2022	EPI_ISL_18184382	2022-08-07	North America	Mexico	Puebla	Universidad Nacional Autónoma de México, Genetica del Desarrollo y Fisiologia Molecular, Instituto de Biotecnologia	Universidad Nacional Autónoma de México, Genetica del Desarrollo y Fisiologia Molecular, Instituto de Biotecnologia	Taboada, B., Zarate, S., Garcia-Lopez, R., Munoz-Medina, J.E., Gomez-Gil, B., Herrera-Estrella, A., Sanchez-Flores, A., Salas-Lais, A.G., Roche, B., Martinez-Morales, G., Dominguez Zarate, H., Duque Molina, C., Aviles Hernandez, R., Lopez, S., Arias, C.F., Alvarado-Yaah, J.E., Arias, C.F., Becerril-Vargas, E., Cabrera-Gaytan, D.A., Corona Armenta, G., Chaidez-Quiroz, C., Dominguez-Zarate, H., Enc…
hCoV-19/Mexico/SLP_UNAM_10629/2022	EPI_ISL_18184107	2022-08-02	North America	Mexico	San Luis Potosi	Universidad Nacional Autónoma de México, Genetica del Desarrollo y Fisiologia Molecular, Instituto de Biotecnologia	Universidad Nacional Autónoma de México, Genetica del Desarrollo y Fisiologia Molecular, Instituto de Biotecnologia	Taboada, B., Zarate, S., Garcia-Lopez, R., Munoz-Medina, J.E., Gomez-Gil, B., Herrera-Estrella, A., Sanchez-Flores, A., Salas-Lais, A.G., Roche, B., Martinez-Morales, G., Dominguez Zarate, H., Duque Molina, C., Aviles Hernandez, R., Lopez, S., Arias, C.F., Alvarado-Yaah, J.E., Arias, C.F., Becerril-Vargas, E., Cabrera-Gaytan, D.A., Corona Armenta, G., Chaidez-Quiroz, C., Dominguez-Zarate, H., Enc…
hCoV-19/Mexico/VER_UNAM_92185/2022	EPI_ISL_18184455	2022-08-02	North America	Mexico	Veracruz	Universidad Nacional Autónoma de México, Genetica del Desarrollo y Fisiologia Molecular, Instituto de Biotecnologia	Universidad Nacional Autónoma de México, Genetica del Desarrollo y Fisiologia Molecular, Instituto de Biotecnologia	Taboada, B., Zarate, S., Garcia-Lopez, R., Munoz-Medina, J.E., Gomez-Gil, B., Herrera-Estrella, A., Sanchez-Flores, A., Salas-Lais, A.G., Roche, B., Martinez-Morales, G., Dominguez Zarate, H., Duque Molina, C., Aviles Hernandez, R., Lopez, S., Arias, C.F., Alvarado-Yaah, J.E., Arias, C.F., Becerril-Vargas, E., Cabrera-Gaytan, D.A., Corona Armenta, G., Chaidez-Quiroz, C., Dominguez-Zarate, H., Enc…
hCoV-19/Mexico/VER-UW-22091716168/2022	EPI_ISL_19570843	2022-09-17	North America	Mexico	Veracruz de Ignacio de la Llave	Laboratory Medicine and Pathology, University of Washington	Laboratory Medicine and Pathology, University of Washington	Roychoudhury, P. and Greninger, A.L.
hCoV-19/mink/USA/un-OSU-MO08N-203/2022	EPI_ISL_19703165	2022-09-12	North America	USA		The Ohio State University, Department of Veterinary Preventive Medicine	The Ohio State University, Department of Veterinary Preventive Medicine	Owsiany, M.C., Crespo-Bellido, A., Lemey, P., Torchetti, M.K., Killian, M.L., Nelson, M.I. and Bowman, A.S.
hCoV-19/Morocco/IPM20420637/2022	EPI_ISL_15291705	2022-06-16	Africa	Morocco	Casablanca	Institut Pasteur du Maroc, Medical Virology and BSL3 Laboratory	Institut Pasteur du Maroc, Centre de Séquençage Génomique	EL Hamouchi Adil, Charoute Hicham, Harmak Houda, Anga Latifa, Faouzi Abdellah, El Oualid Abdelmjid, Nourlil Jalal, Maaroufi Abderrahmane, Barakat Abdelhamid
hCoV-19/Mozambique/INS-PCS0025068/2022	EPI_ISL_15808019	2022-08-22	Africa	Mozambique	Sofala	Biotechnology and Genetics Laboratory - Instituto Nacional de Saúde	Biotechnology and Genetics Laboratory - Instituto Nacional de Saúde	Sofia Viegas, Nalia Ismael, Mirela Pale, Cacildo Magul, Nuro Abilio, Samuel Chumane, Aventina Macuacua
hCoV-19/Mozambique/INS-PCS0025147/2022	EPI_ISL_15808021	2022-08-23	Africa	Mozambique	Sofala	Biotechnology and Genetics Laboratory - Instituto Nacional de Saúde	Biotechnology and Genetics Laboratory - Instituto Nacional de Saúde	Sofia Viegas, Nalia Ismael, Mirela Pale, Cacildo Magul, Nuro Abilio, Samuel Chumane, Aventina Macuacua
hCoV-19/Mozambique/INS-PCS0025833/2022	EPI_ISL_15808026	2022-09-12	Africa	Mozambique	Sofala	Biotechnology and Genetics Laboratory - Instituto Nacional de Saúde	Biotechnology and Genetics Laboratory - Instituto Nacional de Saúde	Sofia Viegas, Nalia Ismael, Mirela Pale, Cacildo Magul, Nuro Abilio, Samuel Chumane, Aventina Macuacua
hCoV-19/Mozambique/INS-PCS0026002/2022	EPI_ISL_15808027	2022-09-14	Africa	Mozambique	Sofala	Biotechnology and Genetics Laboratory - Instituto Nacional de Saúde	Biotechnology and Genetics Laboratory - Instituto Nacional de Saúde	Sofia Viegas, Nalia Ismael, Mirela Pale, Cacildo Magul, Nuro Abilio, Samuel Chumane, Aventina Macuacua
hCoV-19/Mozambique/INS-PCS0026005/2022	EPI_ISL_15808028	2022-09-14	Africa	Mozambique	Sofala	Biotechnology and Genetics Laboratory - Instituto Nacional de Saúde	Biotechnology and Genetics Laboratory - Instituto Nacional de Saúde	Sofia Viegas, Nalia Ismael, Mirela Pale, Cacildo Magul, Nuro Abilio, Samuel Chumane, Aventina Macuacua
hCoV-19/Mozambique/INS-PCS0026694/2022	EPI_ISL_16086282	2022-09-27	Africa	Mozambique	Sofala	Biotechnology and Genetics Laboratory - Instituto Nacional de Saúde	Biotechnology and Genetics Laboratory - Instituto Nacional de Saúde	Sofia Viegas, Nalia Ismael, Mirela Pale, Cacildo Magul, Nuro Abilio, Samuel Chumane, Aventina Macuacua
hCoV-19/Mozambique/INS-PMB0610998/2022	EPI_ISL_15808029	2022-09-08	Africa	Mozambique	Niassa	Biotechnology and Genetics Laboratory - Instituto Nacional de Saúde	Biotechnology and Genetics Laboratory - Instituto Nacional de Saúde	Sofia Viegas, Nalia Ismael, Mirela Pale, Cacildo Magul, Nuro Abilio, Samuel Chumane, Aventina Macuacua
hCoV-19/Mozambique/INS-PMB0611591/2022	EPI_ISL_15808030	2022-08-12	Africa	Mozambique	Maputo	Biotechnology and Genetics Laboratory - Instituto Nacional de Saúde	Biotechnology and Genetics Laboratory - Instituto Nacional de Saúde	Sofia Viegas, Nalia Ismael, Mirela Pale, Cacildo Magul, Nuro Abilio, Samuel Chumane, Aventina Macuacua
hCoV-19/Mozambique/INS-PMB0614849/2022	EPI_ISL_15808032	2022-09-08	Africa	Mozambique	Maputo	Biotechnology and Genetics Laboratory - Instituto Nacional de Saúde	Biotechnology and Genetics Laboratory - Instituto Nacional de Saúde	Sofia Viegas, Nalia Ismael, Mirela Pale, Cacildo Magul, Nuro Abilio, Samuel Chumane, Aventina Macuacua
hCoV-19/Mozambique/INS-PMB0618220/2022	EPI_ISL_16086286	2022-09-30	Africa	Mozambique	Maputo	Biotechnology and Genetics Laboratory - Instituto Nacional de Saúde	Biotechnology and Genetics Laboratory - Instituto Nacional de Saúde	Sofia Viegas, Nalia Ismael, Mirela Pale, Cacildo Magul, Nuro Abilio, Samuel Chumane, Aventina Macuacua
hCoV-19/Mozambique/INS-PNV0080803/2022	EPI_ISL_14506728	2022-06-30	Africa	Mozambique	Nampula	Biotechnology and Genetics Laboratory - Instituto Nacional de Saúde	Biotechnology and Genetics Laboratory - Instituto Nacional de Saúde	Sofia Viegas, Nalia Ismael, Mirela Pale, Cacildo Magul, Nuro Abilio, Samuel Chumane, Aventina Macuacua
hCoV-19/Mozambique/INS-PNV0081024/2022	EPI_ISL_14506731	2022-07-08	Africa	Mozambique	Nampula	Biotechnology and Genetics Laboratory - Instituto Nacional de Saúde	Biotechnology and Genetics Laboratory - Instituto Nacional de Saúde	Sofia Viegas, Nalia Ismael, Mirela Pale, Cacildo Magul, Nuro Abilio, Samuel Chumane, Aventina Macuacua
hCoV-19/Mozambique/INS-PNV0081432/2022	EPI_ISL_14612164	2022-07-25	Africa	Mozambique	Nampula	Biotechnology and Genetics Laboratory - Instituto Nacional de Saúde	Biotechnology and Genetics Laboratory - Instituto Nacional de Saúde	Sofia Viegas, Nalia Ismael, Mirela Pale, Cacildo Magul, Nuro Abilio, Samuel Chumane, Aventina Macuacua
hCoV-19/Mozambique/INS-PNV0082367/2022	EPI_ISL_15808035	2022-09-02	Africa	Mozambique	Nampula	Biotechnology and Genetics Laboratory - Instituto Nacional de Saúde	Biotechnology and Genetics Laboratory - Instituto Nacional de Saúde	Sofia Viegas, Nalia Ismael, Mirela Pale, Cacildo Magul, Nuro Abilio, Samuel Chumane, Aventina Macuacua
hCoV-19/Mozambique/INS-PNV0082405/2022	EPI_ISL_15808036	2022-09-04	Africa	Mozambique	Nampula	Biotechnology and Genetics Laboratory - Instituto Nacional de Saúde	Biotechnology and Genetics Laboratory - Instituto Nacional de Saúde	Sofia Viegas, Nalia Ismael, Mirela Pale, Cacildo Magul, Nuro Abilio, Samuel Chumane, Aventina Macuacua
hCoV-19/Mozambique/INS-PQM1286595/2022	EPI_ISL_14506717	2022-07-06	Africa	Mozambique	Zambezia	Biotechnology and Genetics Laboratory - Instituto Nacional de Saúde	Biotechnology and Genetics Laboratory - Instituto Nacional de Saúde	Sofia Viegas, Nalia Ismael, Mirela Pale, Cacildo Magul, Nuro Abilio, Samuel Chumane, Aventina Macuacua
hCoV-19/Mozambique/INS-PTC0093009/2022	EPI_ISL_16086297	2022-09-13	Africa	Mozambique	Tete	Biotechnology and Genetics Laboratory - Instituto Nacional de Saúde	Biotechnology and Genetics Laboratory - Instituto Nacional de Saúde	Sofia Viegas, Nalia Ismael, Mirela Pale, Cacildo Magul, Nuro Abilio, Samuel Chumane, Aventina Macuacua
hCoV-19/Namibia/N43516/2022	EPI_ISL_14503088	2022-04	Africa	Namibia	Erongo	Namibia Institute of Pathology (NIP)	National Institute for Communicable Diseases of the National Health Laboratory Service	Van Rooyen G, Konstantinus I, Amoako DG, Everatt J, Kekana D, Scheepers C, Ntuli N, Mahlangu B, Mnguni A, Ismail A, Bhiman JN, Wolter N
hCoV-19/Nepal/NPHL-S-1626/2022	EPI_ISL_13692493	2022-06-21	Asia	Nepal	Kapilvastu	National Public Health Laboratory	National Public Health Laboratory	National Public Health Laboratory Team
hCoV-19/Netherlands/GE-RIVM-111648/2022	EPI_ISL_15113066	2022-08-29	Europe	Netherlands	Gelderland	National Institute for Public Health and the Environment (RIVM)	National Institute for Public Health and the Environment (RIVM)	Adam Meijer, Harry Vennema, Dirk Eggink, Jeroen Cremer, Sharon van den Brink, Bas van der Veer, AnneMarie van den Brandt, Lisa Wijsman, Kim Freriks, Ryanne Jaarsma, Lynn Aarts, Sanne Bos, Jil Kocken, Jordy de Bakker, Afke Vogelzang, Florian Zwagemaker, Dennis Schmitz, Annelies Kroneman, Karim Hajji, Ivo van Walle, Chantal Reusken
hCoV-19/Netherlands/GE-RIVM-112543/2022	EPI_ISL_15177437	2022-09-05	Europe	Netherlands	Gelderland	National Institute for Public Health and the Environment (RIVM)	National Institute for Public Health and the Environment (RIVM)	Adam Meijer, Harry Vennema, Dirk Eggink, Jeroen Cremer, Sharon van den Brink, Bas van der Veer, AnneMarie van den Brandt, Lisa Wijsman, Kim Freriks, Ryanne Jaarsma, Lynn Aarts, Sanne Bos, Jil Kocken, Jordy de Bakker, Afke Vogelzang, Florian Zwagemaker, Dennis Schmitz, Annelies Kroneman, Karim Hajji, Ivo van Walle, Chantal Reusken
hCoV-19/Netherlands/NB-PAMM-F19-0246/2022	EPI_ISL_13637835	2022-06-19	Europe	Netherlands	Noord-Brabant	PAMM	Laboratory of Medical Microbiology and Pathology, PAMM	Jeroen van de Bovenkamp, Pleunie van Alphen, Inge Briels, Christel van Herk, Maaike Broeders
hCoV-19/Netherlands/NB-RIVM-106586/2022	EPI_ISL_14139332	2022-07-12	Europe	Netherlands	Noord-Brabant	National Institute for Public Health and the Environment (RIVM)	National Institute for Public Health and the Environment (RIVM)	Adam Meijer, Harry Vennema, Dirk Eggink, Jeroen Cremer, Sharon van den Brink, Bas van der Veer, AnneMarie van den Brandt, Lisa Wijsman, Kim Freriks, Ryanne Jaarsma, Lynn Aarts, Sanne Bos, Jil Kocken, Jordy de Bakker, Afke Vogelzang, Florian Zwagemaker, Dennis Schmitz, Annelies Kroneman, Karim Hajji, Ivo van Walle, Chantal Reusken
hCoV-19/Netherlands/NB-RIVM-107582/2022	EPI_ISL_14239810	2022-07-19	Europe	Netherlands	Noord-Brabant	National Institute for Public Health and the Environment (RIVM)	National Institute for Public Health and the Environment (RIVM)	Adam Meijer, Harry Vennema, Dirk Eggink, Jeroen Cremer, Sharon van den Brink, Bas van der Veer, AnneMarie van den Brandt, Lisa Wijsman, Kim Freriks, Ryanne Jaarsma, Lynn Aarts, Sanne Bos, Jil Kocken, Jordy de Bakker, Afke Vogelzang, Florian Zwagemaker, Dennis Schmitz, Annelies Kroneman, Karim Hajji, Ivo van Walle, Chantal Reusken
hCoV-19/Netherlands/NH-AUMC-019064/2022	EPI_ISL_12715870	2022-05-06	Europe	Netherlands	Noord-Holland	Public Health Laboratory, Public Health Service Amsterdam, The Netherlands	Department of Medical Microbiology & Infection prevention, Amsterdam University Medical Centers location AMC	Matthijs Welkers, Jelle Koopsen, Robin van Houdt, Marcel Jonges, Sebastien Matamoros, Sjoerd Rebers, Fokla Zorgdrager, Sylvia Bruisten, Judith den Uil, Akke Cornelissen, Janke Schinkel, Menno de Jong, Tjalling Leenstra and Mariken van der Lubben on behalf of the Amsterdam Regional Genomic epidemiology and Outbreak Surveillance (ARGOS) consortium
hCoV-19/Netherlands/NH-AUMC-033174/2022	EPI_ISL_15015243	2022-09-10	Europe	Netherlands	Noord-Holland	Public Health Laboratory, Public Health Service Amsterdam, The Netherlands	Department of Medical Microbiology & Infection prevention, Amsterdam University Medical Centers location AMC	Matthijs Welkers, Jelle Koopsen, Robin van Houdt, Marcel Jonges, Sebastien Matamoros, Sjoerd Rebers, Fokla Zorgdrager, Sylvia Bruisten, Akke Cornelissen, Janke Schinkel, Gini van Rijckevorsel, Menno de Jong and Mariken van der Lubben on behalf of the Amsterdam Regional Genomic epidemiology and Outbreak Surveillance (ARGOS) consortium
hCoV-19/Netherlands/NH-inBiome-211808/2022	EPI_ISL_13577470	2022-06-23	Europe	Netherlands	Noord-Holland	Public Health Laboratory, Public Health Service, Amsterdam, The Netherlands	inBiome	Anne-Xander van der Stel, Dries Budding, Tom Lancee
hCoV-19/Netherlands/NH-inBiome-212087/2022	EPI_ISL_14997049	2022-09-07	Europe	Netherlands	Noord-Holland	Public Health Laboratory, Public Health Service, Amsterdam, The Netherlands	inbiome	Martine Bos, Dries Budding, Tom Lancee
hCoV-19/Netherlands/NH-RIVM-104858/2022	EPI_ISL_13855194	2022-06-29	Europe	Netherlands	Noord-Holland	National Institute for Public Health and the Environment (RIVM)	National Institute for Public Health and the Environment (RIVM)	Adam Meijer, Harry Vennema, Dirk Eggink, Jeroen Cremer, Sharon van den Brink, Bas van der Veer, AnneMarie van den Brandt, Lisa Wijsman, Kim Freriks, Ryanne Jaarsma, Lynn Aarts, Sanne Bos, Jil Kocken, Jordy de Bakker, Afke Vogelzang, Florian Zwagemaker, Dennis Schmitz, Annelies Kroneman, Karim Hajji, Ivo van Walle, Chantal Reusken
hCoV-19/Netherlands/NH-RIVM-106439/2022	EPI_ISL_14139368	2022-07-07	Europe	Netherlands	Noord-Holland	National Institute for Public Health and the Environment (RIVM)	National Institute for Public Health and the Environment (RIVM)	Adam Meijer, Harry Vennema, Dirk Eggink, Jeroen Cremer, Sharon van den Brink, Bas van der Veer, AnneMarie van den Brandt, Lisa Wijsman, Kim Freriks, Ryanne Jaarsma, Lynn Aarts, Sanne Bos, Jil Kocken, Jordy de Bakker, Afke Vogelzang, Florian Zwagemaker, Dennis Schmitz, Annelies Kroneman, Karim Hajji, Ivo van Walle, Chantal Reusken
hCoV-19/Netherlands/NH-RIVM-113805/2022	EPI_ISL_15311427	2022-09-19	Europe	Netherlands	Noord-Holland	National Institute for Public Health and the Environment (RIVM)	National Institute for Public Health and the Environment (RIVM)	Adam Meijer, Harry Vennema, Dirk Eggink, Jeroen Cremer, Sharon van den Brink, Bas van der Veer, AnneMarie van den Brandt, Lisa Wijsman, Kim Freriks, Ryanne Jaarsma, Lynn Aarts, Sanne Bos, Jil Kocken, Jordy de Bakker, Afke Vogelzang, Hai Xi Wiegmans, Florian Zwagemaker, Dennis Schmitz, Annelies Kroneman, Karim Hajji, Ivo van Walle, Chantal Reusken
hCoV-19/Netherlands/OV-RIVM-110056/2022	EPI_ISL_14774515	2022-08-08	Europe	Netherlands	Overijssel	National Institute for Public Health and the Environment (RIVM)	National Institute for Public Health and the Environment (RIVM)	Adam Meijer, Harry Vennema, Dirk Eggink, Jeroen Cremer, Sharon van den Brink, Bas van der Veer, AnneMarie van den Brandt, Lisa Wijsman, Kim Freriks, Ryanne Jaarsma, Lynn Aarts, Sanne Bos, Jil Kocken, Jordy de Bakker, Afke Vogelzang, Florian Zwagemaker, Dennis Schmitz, Annelies Kroneman, Karim Hajji, Ivo van Walle, Chantal Reusken
hCoV-19/Netherlands/OV-RIVM-110064/2022	EPI_ISL_14774521	2022-08-08	Europe	Netherlands	Overijssel	National Institute for Public Health and the Environment (RIVM)	National Institute for Public Health and the Environment (RIVM)	Adam Meijer, Harry Vennema, Dirk Eggink, Jeroen Cremer, Sharon van den Brink, Bas van der Veer, AnneMarie van den Brandt, Lisa Wijsman, Kim Freriks, Ryanne Jaarsma, Lynn Aarts, Sanne Bos, Jil Kocken, Jordy de Bakker, Afke Vogelzang, Florian Zwagemaker, Dennis Schmitz, Annelies Kroneman, Karim Hajji, Ivo van Walle, Chantal Reusken
hCoV-19/Netherlands/UT-RIVM-105695/2022	EPI_ISL_13991393	2022-07-06	Europe	Netherlands	Utrecht	National Institute for Public Health and the Environment (RIVM)	National Institute for Public Health and the Environment (RIVM)	Adam Meijer, Harry Vennema, Dirk Eggink, Jeroen Cremer, Sharon van den Brink, Bas van der Veer, AnneMarie van den Brandt, Lisa Wijsman, Kim Freriks, Ryanne Jaarsma, Lynn Aarts, Sanne Bos, Jil Kocken, Jordy de Bakker, Afke Vogelzang, Florian Zwagemaker, Dennis Schmitz, Annelies Kroneman, Karim Hajji, Ivo van Walle, Chantal Reusken
hCoV-19/Netherlands/ZH-EMC-6478/2022	EPI_ISL_14018936	2022-07-11	Europe	Netherlands	Zuid-Holland	Dutch COVID-19 response team	Erasmus Medical Center	Bas Oude Munnink, Reina Sikkema, David Nieuwenhuijse, Irina Chestakova, Anne van der Linden, Marjan Boter, Emmanuelle Munger, Corine GeurtsvanKessel, Annemiek van der Eijk, Richard Molenkamp, Marion Koopmans, on behalf of the Dutch national COVID-19 response team.
hCoV-19/Netherlands/ZH-LUMC-3254/2022	EPI_ISL_16248610	2022-09-10	Europe	Netherlands	Zuid-Holland	Haaglanden Medisch Centrum	Leiden University Medical Center	Stefan Boers
hCoV-19/Netherlands/ZH-NMDL-02270/2022	EPI_ISL_13751045	2022-06-26	Europe	Netherlands	South Holland	Eurofins-NMDL	Eurofins-NMDL	Anne Vogel, Lisa Dreesens, Roy Masius, Marvin Ruiter, Simon Lansu, Anco Molijn, Maurine Leversteijn-van Hall
hCoV-19/Netherlands/ZH-NMDL-02971/2022	EPI_ISL_15315767	2022-09-25	Europe	Netherlands	South Holland	Eurofins NMDL	Eurofins NMDL	Anne Vogel, Lisa Dreesens, Roy Masius, Marvin Ruiter, Simon Lansu, Anco Molijn, Maurine Leversteijn-van Hall
hCoV-19/Netherlands/ZH-RIVM-113092/2022	EPI_ISL_15216428	2022-09-13	Europe	Netherlands	Zuid-Holland	National Institute for Public Health and the Environment (RIVM)	National Institute for Public Health and the Environment (RIVM)	Adam Meijer, Harry Vennema, Dirk Eggink, Jeroen Cremer, Sharon van den Brink, Bas van der Veer, AnneMarie van den Brandt, Lisa Wijsman, Kim Freriks, Ryanne Jaarsma, Lynn Aarts, Sanne Bos, Jil Kocken, Jordy de Bakker, Afke Vogelzang, Hai Xi Wiegmans, Florian Zwagemaker, Dennis Schmitz, Annelies Kroneman, Karim Hajji, Ivo van Walle, Chantal Reusken
hCoV-19/NewZealand/22CH5702/2022	EPI_ISL_13764625	2022-06-27	Oceania	New Zealand		Canterbury Health Laboratories	Institute of Environmental Science and Research (ESR)	Sarah Cockerton, Clare Gebbie, Dhanisha Patel, Rachel Boyle, SallyAnn Harbison, Olivia Stroeven, Xiaoyun Ren, Matt Storey, Nikki Freed, Muhammad Faisal, Jing Wang, Hermes Perez, Anja Werno, Antje van der Linden, Arlo Upton, Chris Mansell, David Hammer, Dragana Drinkovic, Gary McAuliffe, Hana Sofia Andersson, James Ussher, Jill Sherwood, Josh Freeman, Julia Howard, Juliet Elvy, Mary DeAlmeida, Mat…
hCoV-19/NewZealand/22CH5966/2022	EPI_ISL_13764223	2022-07-03	Oceania	New Zealand		Nelson Hospital	Institute of Environmental Science and Research (ESR), Kenepuru Science Centre	Sarah Cockerton, Clare Gebbie, Dhanisha Patel, Rachel Boyle, SallyAnn Harbison, Olivia Stroeven, Xiaoyun Ren, Matt Storey, Nikki Freed, Muhammad Faisal, Jing Wang, Hermes Perez, Anja Werno, Antje van der Linden, Arlo Upton, Chris Mansell, David Hammer, Dragana Drinkovic, Gary McAuliffe, Hana Sofia Andersson, James Ussher, Jill Sherwood, Josh Freeman, Julia Howard, Juliet Elvy, Mary DeAlmeida, Mat…
hCoV-19/NewZealand/22CH6067/2022	EPI_ISL_13765260	2022-07-01	Oceania	New Zealand		Southern Community Labs Dunedin	Institute of Environmental Science and Research (ESR)	Sarah Cockerton, Clare Gebbie, Dhanisha Patel, Rachel Boyle, SallyAnn Harbison, Olivia Stroeven, Xiaoyun Ren, Matt Storey, Nikki Freed, Muhammad Faisal, Jing Wang, Hermes Perez, Anja Werno, Antje van der Linden, Arlo Upton, Chris Mansell, David Hammer, Dragana Drinkovic, Gary McAuliffe, Hana Sofia Andersson, James Ussher, Jill Sherwood, Josh Freeman, Julia Howard, Juliet Elvy, Mary DeAlmeida, Mat…
hCoV-19/NewZealand/22CV6066/2022	EPI_ISL_13765427	2022-06-14	Oceania	New Zealand		North Shore Hospital	Institute of Environmental Science and Research (ESR)	Sarah Cockerton, Clare Gebbie, Dhanisha Patel, Rachel Boyle, SallyAnn Harbison, Olivia Stroeven, Xiaoyun Ren, Matt Storey, Nikki Freed, Muhammad Faisal, Jing Wang, Hermes Perez, Anja Werno, Antje van der Linden, Arlo Upton, Chris Mansell, David Hammer, Dragana Drinkovic, Gary McAuliffe, Hana Sofia Andersson, James Ussher, Jill Sherwood, Josh Freeman, Julia Howard, Juliet Elvy, Mary DeAlmeida, Mat…
hCoV-19/NewZealand/22MV3338/2022	EPI_ISL_13765348	2022-06-17	Oceania	New Zealand	Auckland	LabTests	Institute of Environmental Science and Research (ESR)	Sarah Cockerton, Clare Gebbie, Dhanisha Patel, Rachel Boyle, SallyAnn Harbison, Olivia Stroeven, Xiaoyun Ren, Matt Storey, Nikki Freed, Muhammad Faisal, Jing Wang, Hermes Perez, Anja Werno, Antje van der Linden, Arlo Upton, Chris Mansell, David Hammer, Dragana Drinkovic, Gary McAuliffe, Hana Sofia Andersson, James Ussher, Jill Sherwood, Josh Freeman, Julia Howard, Juliet Elvy, Mary DeAlmeida, Mat…
hCoV-19/NewZealand/22SS4411/2022	EPI_ISL_18565785	2022-07-29	Oceania	New Zealand	Wellington	Virology Reference Laboratory, ESR	Institute of Environmental Science and Research (ESR)	Sarah Cockerton, Clare Gebbie, Dhanisha Patel, Rachel Boyle, SallyAnn Harbison, Olivia Stroeven, Xiaoyun Ren, Matt Storey, Nikki Freed, Muhammad Faisal, Jing Wang, Hermes Perez, Bethany Forsythe, Anja Werno, Antje van der Linden, Arlo Upton, Chris Mansell, David Hammer, Dragana Drinkovic, Gary McAuliffe, Hana Sofia Andersson, James Ussher, Jill Sherwood, Josh Freeman, Julia Howard, Juliet Elvy, M…
hCoV-19/NewZealand/22XA0668/2022	EPI_ISL_14632839	2022-07-18	Oceania	New Zealand		LabPlus	Institute of Environmental Science and Research (ESR)	Sarah Cockerton, Clare Gebbie, Dhanisha Patel, Rachel Boyle, SallyAnn Harbison, Olivia Stroeven, Xiaoyun Ren, Matt Storey, Nikki Freed, Muhammad Faisal, Jing Wang, Hermes Perez, Bethany Forsythe, Anja Werno, Antje van der Linden, Arlo Upton, Chris Mansell, David Hammer, Dragana Drinkovic, Gary McAuliffe, Hana Sofia Andersson, James Ussher, Jill Sherwood, Josh Freeman, Julia Howard, Juliet Elvy, M…
hCoV-19/NewZealand/22XA1229/2022	EPI_ISL_14633006	2022-08-02	Oceania	New Zealand		LabPlus	Institute of Environmental Science and Research (ESR)	Sarah Cockerton, Clare Gebbie, Dhanisha Patel, Rachel Boyle, SallyAnn Harbison, Olivia Stroeven, Xiaoyun Ren, Matt Storey, Nikki Freed, Muhammad Faisal, Jing Wang, Hermes Perez, Bethany Forsythe, Anja Werno, Antje van der Linden, Arlo Upton, Chris Mansell, David Hammer, Dragana Drinkovic, Gary McAuliffe, Hana Sofia Andersson, James Ussher, Jill Sherwood, Josh Freeman, Julia Howard, Juliet Elvy, M…
hCoV-19/NewZealand/22XA3116/2022	EPI_ISL_15278286	2022-09-18	Oceania	New Zealand	Waitemata	Waitemata	Institute of Environmental Science and Research (ESR)	Sarah Cockerton, Clare Gebbie, Dhanisha Patel, Rachel Boyle, SallyAnn Harbison, Olivia Stroeven, Xiaoyun Ren, Matt Storey, Nikki Freed, Muhammad Faisal, Jing Wang, Hermes Perez, Bethany Forsythe, Anja Werno, Antje van der Linden, Arlo Upton, Chris Mansell, David Hammer, Dragana Drinkovic, Gary McAuliffe, Hana Sofia Andersson, James Ussher, Jill Sherwood, Josh Freeman, Julia Howard, Juliet Elvy, M…
hCoV-19/NewZealand/22XA3187/2022	EPI_ISL_15278561	2022-09-19	Oceania	New Zealand	Waikato	Waikato DHB Laboratory	Institute of Environmental Science and Research (ESR)	Sarah Cockerton, Clare Gebbie, Dhanisha Patel, Rachel Boyle, SallyAnn Harbison, Olivia Stroeven, Xiaoyun Ren, Matt Storey, Nikki Freed, Muhammad Faisal, Jing Wang, Hermes Perez, Bethany Forsythe, Anja Werno, Antje van der Linden, Arlo Upton, Chris Mansell, David Hammer, Dragana Drinkovic, Gary McAuliffe, Hana Sofia Andersson, James Ussher, Jill Sherwood, Josh Freeman, Julia Howard, Juliet Elvy, M…
hCoV-19/NewZealand/22YA0799/2022	EPI_ISL_14635588	2022-07-20	Oceania	New Zealand	Waitemata	Waitemata	Institute of Environmental Science and Research (ESR)	Sarah Cockerton, Clare Gebbie, Dhanisha Patel, Rachel Boyle, SallyAnn Harbison, Olivia Stroeven, Xiaoyun Ren, Matt Storey, Nikki Freed, Muhammad Faisal, Jing Wang, Hermes Perez, Bethany Forsythe, Anja Werno, Antje van der Linden, Arlo Upton, Chris Mansell, David Hammer, Dragana Drinkovic, Gary McAuliffe, Hana Sofia Andersson, James Ussher, Jill Sherwood, Josh Freeman, Julia Howard, Juliet Elvy, M…
hCoV-19/NewZealand/22YA2108/2022	EPI_ISL_15275878	2022-08-15	Oceania	New Zealand	Waitemata	Labtests Auckland	Institute of Environmental Science and Research (ESR)	Sarah Cockerton, Clare Gebbie, Dhanisha Patel, Rachel Boyle, SallyAnn Harbison, Olivia Stroeven, Xiaoyun Ren, Matt Storey, Nikki Freed, Muhammad Faisal, Jing Wang, Hermes Perez, Bethany Forsythe, Anja Werno, Antje van der Linden, Arlo Upton, Chris Mansell, David Hammer, Dragana Drinkovic, Gary McAuliffe, Hana Sofia Andersson, James Ussher, Jill Sherwood, Josh Freeman, Julia Howard, Juliet Elvy, M…
hCoV-19/NewZealand/22YA3054/2022	EPI_ISL_15277072	2022-09-12	Oceania	New Zealand	Counties Manukau	Counties	Institute of Environmental Science and Research (ESR)	Sarah Cockerton, Clare Gebbie, Dhanisha Patel, Rachel Boyle, SallyAnn Harbison, Olivia Stroeven, Xiaoyun Ren, Matt Storey, Nikki Freed, Muhammad Faisal, Jing Wang, Hermes Perez, Bethany Forsythe, Anja Werno, Antje van der Linden, Arlo Upton, Chris Mansell, David Hammer, Dragana Drinkovic, Gary McAuliffe, Hana Sofia Andersson, James Ussher, Jill Sherwood, Josh Freeman, Julia Howard, Juliet Elvy, M…
hCoV-19/NewZealand/22ZA1961/2022	EPI_ISL_14636998	2022-08-10	Oceania	New Zealand		Waitemata	Institute of Environmental Science and Research (ESR)	Sarah Cockerton, Clare Gebbie, Dhanisha Patel, Rachel Boyle, SallyAnn Harbison, Olivia Stroeven, Xiaoyun Ren, Matt Storey, Nikki Freed, Muhammad Faisal, Jing Wang, Hermes Perez, Bethany Forsythe, Anja Werno, Antje van der Linden, Arlo Upton, Chris Mansell, David Hammer, Dragana Drinkovic, Gary McAuliffe, Hana Sofia Andersson, James Ussher, Jill Sherwood, Josh Freeman, Julia Howard, Juliet Elvy, M…
hCoV-19/NewZealand/22ZA2438/2022	EPI_ISL_15276898	2022-08-22	Oceania	New Zealand	Counties Manukau	Counties	Institute of Environmental Science and Research (ESR)	Sarah Cockerton, Clare Gebbie, Dhanisha Patel, Rachel Boyle, SallyAnn Harbison, Olivia Stroeven, Xiaoyun Ren, Matt Storey, Nikki Freed, Muhammad Faisal, Jing Wang, Hermes Perez, Bethany Forsythe, Anja Werno, Antje van der Linden, Arlo Upton, Chris Mansell, David Hammer, Dragana Drinkovic, Gary McAuliffe, Hana Sofia Andersson, James Ussher, Jill Sherwood, Josh Freeman, Julia Howard, Juliet Elvy, M…
hCoV-19/NewZealand/22ZA2447/2022	EPI_ISL_15276889	2022-08-22	Oceania	New Zealand	Counties Manukau	Counties	Institute of Environmental Science and Research (ESR)	Sarah Cockerton, Clare Gebbie, Dhanisha Patel, Rachel Boyle, SallyAnn Harbison, Olivia Stroeven, Xiaoyun Ren, Matt Storey, Nikki Freed, Muhammad Faisal, Jing Wang, Hermes Perez, Bethany Forsythe, Anja Werno, Antje van der Linden, Arlo Upton, Chris Mansell, David Hammer, Dragana Drinkovic, Gary McAuliffe, Hana Sofia Andersson, James Ussher, Jill Sherwood, Josh Freeman, Julia Howard, Juliet Elvy, M…
hCoV-19/NewZealand/22ZA2973/2022	EPI_ISL_15276733	2022-09-13	Oceania	New Zealand		Southern Community Labs	Institute of Environmental Science and Research (ESR)	Sarah Cockerton, Clare Gebbie, Dhanisha Patel, Rachel Boyle, SallyAnn Harbison, Olivia Stroeven, Xiaoyun Ren, Matt Storey, Nikki Freed, Muhammad Faisal, Jing Wang, Hermes Perez, Bethany Forsythe, Anja Werno, Antje van der Linden, Arlo Upton, Chris Mansell, David Hammer, Dragana Drinkovic, Gary McAuliffe, Hana Sofia Andersson, James Ussher, Jill Sherwood, Josh Freeman, Julia Howard, Juliet Elvy, M…
hCoV-19/NewZealand/22ZA3002/2022	EPI_ISL_15276739	2022-09-16	Oceania	New Zealand	Nelson Marlborough	Medlab South	Institute of Environmental Science and Research (ESR)	Sarah Cockerton, Clare Gebbie, Dhanisha Patel, Rachel Boyle, SallyAnn Harbison, Olivia Stroeven, Xiaoyun Ren, Matt Storey, Nikki Freed, Muhammad Faisal, Jing Wang, Hermes Perez, Bethany Forsythe, Anja Werno, Antje van der Linden, Arlo Upton, Chris Mansell, David Hammer, Dragana Drinkovic, Gary McAuliffe, Hana Sofia Andersson, James Ussher, Jill Sherwood, Josh Freeman, Julia Howard, Juliet Elvy, M…
hCoV-19/Nigeria/NCDC-NRL-GL-006343/2022	EPI_ISL_15497097	2022-07-16	Africa	Nigeria	Rivers	MEDBURY MEDICAL SERVICES	National Reference Laboratory, Nigeria Centre for Disease Control	Dr Ndodo Nnaemeka, Olusola Anuoluwapo Akanbi, Chimaobi Chukwu, Richard Olulowo Ojedele, Victor Oripenaye, Khadijah Isa Imam, Bruno Nwokeocha, Kenneth Chukwuemeka Ikeata, Michael Mbata, Adelakun Sophiyah Sulaimon, Brownson Ekerete Akpan, Dr Omoare Adesuyi, Anthony Ahumibe, Catherine Okoi, Olajumoke Babatunde, Dr Ifedayo Adetifa
hCoV-19/NorthernIreland/NIRE-01d3b1/2022	EPI_ISL_13157621	2022-05-01	Europe	United Kingdom	Northern Ireland	Regional Virus Laboratory, Belfast Health and Social Care Trust; and: Genomics Core Technology Unit, Queen's University Belfast.	COVID-19 Genomics UK (COG-UK) Consortium	[Regional Virus Laboratory, BHSCT]: Conall McCaughey, James McKenna, Tanya Curran, Susan Feeney, Alison Watt, Ciara Cox, Mairead Connor, Zoltan Molnar, David Simpson, Derek Fairley; [Genomics Core Technology Unit, QUB]: Marc Fuchs, Clara Radulescu, Miao Tang, Arun Mahesh, Deborah Lavin, Syed Umbreen, Sarah Sonner, Jana Gazdova, Evan Troendle, Alan, Rice, Timofey Skvortsov, Fiona Rogan, Julia Misk…
hCoV-19/NorthernMarianaIslands/MP-CDC-2-6236974/2022	EPI_ISL_15378506	2022-07-07	Oceania	Northern Mariana Islands		Commonwealth Healthcare Center	Centers for Disease Control and Prevention Division of Viral Diseases, Pathogen Discovery	Mili Sheth, Sarah Nobles, Joseph Madden, Jasmine Padilla, Alex Burgin, Meghan Bentz, Mark Burroughs, Peter Cook, Clinton Paden, Dhwani Batra, Kristen Knipe, Dakota Howard, Yvette Unoarumhi, Matthew Schmerer, Ben Rambo-Martin, Kristine Lacek, Sam Shepard, Dave Wentworth, Vivien Dugan, Justin Lee
hCoV-19/Norway/27252/2022	EPI_ISL_14215894	2022-07-07	Europe	Norway	Rogaland	Dept. of Medical Microbiology, Stavanger University Hospital, Helse Stavanger HF	Norwegian Institute of Public Health, Department of Virology	Kathrine Stene-Johansen, Kamilla Heddeland Instefjord, Hilde Elshaug, Garcia Llorente Ignacio, Jon Bråte, Engebretsen Serina Beate, Pedersen Benedikte Nevjen, Line Victoria Moen, Hilde Nordby Falkenhaug, Debech Nadia, Atiya R Ali, Marie Paulsen Madsen, Rasmus Riis Kopperud, Hilde Vollan, Karoline Bragstad, Olav Hungnes
hCoV-19/Norway/28535/2022	EPI_ISL_14523275	2022-07-20	Europe	Norway	Oslo	Oslo University Hospital, Department of Microbiology	Norwegian Institute of Public Health, Department of Virology	Kathrine Stene-Johansen, Kamilla Heddeland Instefjord, Hilde Elshaug, Garcia Llorente Ignacio, Jon Bråte, Engebretsen Serina Beate, Pedersen Benedikte Nevjen, Line Victoria Moen, Hilde Nordby Falkenhaug, Debech Nadia, Atiya R Ali, Marie Paulsen Madsen, Rasmus Riis Kopperud, Hilde Vollan, Karoline Bragstad, Olav Hungnes
hCoV-19/Norway/29926/2022	EPI_ISL_14773481	2022-08-13	Europe	Norway	Viken	Ostfold Hospital Trust - Kalnes, Centre for Laboratory Medicine, Section for gene technology and infection serology	Norwegian Institute of Public Health, Department of Virology	Kathrine Stene-Johansen, Kamilla Heddeland Instefjord, Hilde Elshaug, Garcia Llorente Ignacio, Jon Bråte, Engebretsen Serina Beate, Pedersen Benedikte Nevjen, Line Victoria Moen, Debech Nadia, Atiya R Ali, Marie Paulsen Madsen, Rasmus Riis Kopperud, Hilde Vollan, Karoline Bragstad, Olav Hungnes
hCoV-19/Norway/30096/2022	EPI_ISL_14892424	2022-08-09	Europe	Norway	Vestfold og Telemark	Vestfold Hospital, Toensberg, Department of Microbiology	Norwegian Institute of Public Health, Department of Virology	Kathrine Stene-Johansen, Kamilla Heddeland Instefjord, Hilde Elshaug, Garcia Llorente Ignacio, Jon Bråte, Engebretsen Serina Beate, Pedersen Benedikte Nevjen, Line Victoria Moen, Hilde Nordby Falkenhaug, Debech Nadia, Atiya R Ali, Marie Paulsen Madsen, Rasmus Riis Kopperud, Hilde Vollan, Karoline Bragstad, Olav Hungnes
hCoV-19/Norway/30621/2022	EPI_ISL_14995906	2022-08-22	Europe	Norway	Trondelag	Department of Medical Microbiology, St. Olavs hospital	Norwegian Institute of Public Health, Department of Virology	Kathrine Stene-Johansen, Kamilla Heddeland Instefjord, Hilde Elshaug, Garcia Llorente Ignacio, Jon Bråte, Engebretsen Serina Beate, Pedersen Benedikte Nevjen, Line Victoria Moen, Debech Nadia, Atiya R Ali, Marie Paulsen Madsen, Rasmus Riis Kopperud, Hilde Vollan, Karoline Bragstad, Olav Hungnes
hCoV-19/Norway/30622/2022	EPI_ISL_14995907	2022-08-22	Europe	Norway	Trondelag	Department of Medical Microbiology, St. Olavs hospital	Norwegian Institute of Public Health, Department of Virology	Kathrine Stene-Johansen, Kamilla Heddeland Instefjord, Hilde Elshaug, Garcia Llorente Ignacio, Jon Bråte, Engebretsen Serina Beate, Pedersen Benedikte Nevjen, Line Victoria Moen, Debech Nadia, Atiya R Ali, Marie Paulsen Madsen, Rasmus Riis Kopperud, Hilde Vollan, Karoline Bragstad, Olav Hungnes
hCoV-19/Norway/30643/2022	EPI_ISL_14995915	2022-08-19	Europe	Norway	Trondelag	Department of Medical Microbiology, St. Olavs hospital	Norwegian Institute of Public Health, Department of Virology	Kathrine Stene-Johansen, Kamilla Heddeland Instefjord, Hilde Elshaug, Garcia Llorente Ignacio, Jon Bråte, Engebretsen Serina Beate, Pedersen Benedikte Nevjen, Line Victoria Moen, Debech Nadia, Atiya R Ali, Marie Paulsen Madsen, Rasmus Riis Kopperud, Hilde Vollan, Karoline Bragstad, Olav Hungnes
hCoV-19/Norway/31741/2022	EPI_ISL_15349998	2022-09-20	Europe	Norway	Vestfold og Telemark	Unilabs Laboratory Medicine	Norwegian Institute of Public Health, Department of Virology	Kathrine Stene-Johansen, Kamilla Heddeland Instefjord, Hilde Elshaug, Garcia Llorente Ignacio, Jon Bråte, Engebretsen Serina Beate, Pedersen Benedikte Nevjen, Line Victoria Moen, Debech Nadia, Atiya R Ali, Marie Paulsen Madsen, Rasmus Riis Kopperud, Hilde Vollan, Karoline Bragstad, Olav Hungnes
hCoV-19/Norway/31949/2022	EPI_ISL_15538543	2022-09-24	Europe	Norway	Viken	Unilabs Laboratory Medicine	Norwegian Institute of Public Health, Department of Virology	Kathrine Stene-Johansen, Kamilla Heddeland Instefjord, Hilde Elshaug, Garcia Llorente Ignacio, Jon Bråte, Engebretsen Serina Beate, Pedersen Benedikte Nevjen, Line Victoria Moen, Debech Nadia, Atiya R Ali, Marie Paulsen Madsen, Rasmus Riis Kopperud, Hilde Vollan, Karoline Bragstad, Olav Hungnes
hCoV-19/Peru/CAJ-INS-21543/2022	EPI_ISL_13918596	2022-06-27	South America	Peru	Cajamarca	Laboratorio de Referencia Nacional de Virus Inmunoprevenibles. Centro Nacional de Salud Publica. Instituto Nacional de Salud Peru.	Laboratorio de Referencia Nacional de Virus Inmunoprevenibles. Centro Nacional de Salud Publica. Instituto Nacional de Salud Peru.	Carlos Padilla Rojas, Veronica Hurtado Vela, Orson Mestanza Millones, Iris Silva Molina, Luis Barcena Flores, Wendy Lizarraga Olivares, Alicia Nuñez Llanos, Steve Acedo Lazo, Victor Jimenez Vasquez, Francisco Ascue Orosco, Kelly Izarra Rojas, Princesa Medrano Alhuay, Karla Vasquez Cajachahua, Luren Sevilla Castañeda, Estela Huaman Angeles, Jorge Giraldo Chavez, Lilian Huarca Balbin, Lisbet Roxana…
hCoV-19/Peru/CAJ-INS-25730/2022	EPI_ISL_14815816	2022-07-20	South America	Peru	Cajamarca	Laboratorio de Referencia Nacional de Virus Respiratorios. Centro Nacional de Salud Publica. Instituto Nacional de Salud Peru.	Laboratorio de Referencia Nacional de Virus Respiratorios. Centro Nacional de Salud Publica. Instituto Nacional de Salud Peru.	Carlos Padilla Rojas, Veronica Hurtado Vela, Orson Mestanza Millones, Iris Silva Molina, Luis Barcena Flores, Wendy Lizarraga Olivares, Alicia Nuñez Llanos, Steve Acedo Lazo, Victor Jimenez Vasquez, Francisco Ascue Orosco, Kelly Izarra Rojas, Princesa Medrano Alhuay, Karla Vasquez Cajachahua, Luren Sevilla Castañeda, Estela Huaman Angeles, Jorge Giraldo Chavez, Lilian Huarca Balbin, Lisbet Roxana…
hCoV-19/Peru/HUC-INS-23556/2022	EPI_ISL_14441320	2022-07-06	South America	Peru	Huanuco	Laboratorio de Referencia Nacional de Virus Respiratorios. Centro Nacional de Salud Publica. Instituto Nacional de Salud Peru.	Laboratorio de Referencia Nacional de Virus Respiratorios. Centro Nacional de Salud Publica. Instituto Nacional de Salud Peru.	Carlos Padilla Rojas, Veronica Hurtado Vela, Orson Mestanza Millones, Iris Silva Molina, Luis Barcena Flores, Wendy Lizarraga Olivares, Alicia Nuñez Llanos, Steve Acedo Lazo, Victor Jimenez Vasquez, Francisco Ascue Orosco, Kelly Izarra Rojas, Princesa Medrano Alhuay, Karla Vasquez Cajachahua, Luren Sevilla Castañeda, Estela Huaman Angeles, Jorge Giraldo Chavez, Lilian Huarca Balbin, Lisbet Roxana…
hCoV-19/Peru/LIM-INS-21688/2022	EPI_ISL_13919248	2022-07-03	South America	Peru	Lima	Laboratorio de Referencia Nacional de Virus Inmunoprevenibles. Centro Nacional de Salud Publica. Instituto Nacional de Salud Peru.	Laboratorio de Referencia Nacional de Virus Inmunoprevenibles. Centro Nacional de Salud Publica. Instituto Nacional de Salud Peru.	Carlos Padilla Rojas, Veronica Hurtado Vela, Orson Mestanza Millones, Iris Silva Molina, Luis Barcena Flores, Wendy Lizarraga Olivares, Alicia Nuñez Llanos, Steve Acedo Lazo, Victor Jimenez Vasquez, Francisco Ascue Orosco, Kelly Izarra Rojas, Princesa Medrano Alhuay, Karla Vasquez Cajachahua, Luren Sevilla Castañeda, Estela Huaman Angeles, Jorge Giraldo Chavez, Lilian Huarca Balbin, Lisbet Roxana…
hCoV-19/Peru/LIM-INS-21692/2022	EPI_ISL_13919253	2022-07-03	South America	Peru	Lima	Laboratorio de Referencia Nacional de Virus Inmunoprevenibles. Centro Nacional de Salud Publica. Instituto Nacional de Salud Peru.	Laboratorio de Referencia Nacional de Virus Inmunoprevenibles. Centro Nacional de Salud Publica. Instituto Nacional de Salud Peru.	Carlos Padilla Rojas, Veronica Hurtado Vela, Orson Mestanza Millones, Iris Silva Molina, Luis Barcena Flores, Wendy Lizarraga Olivares, Alicia Nuñez Llanos, Steve Acedo Lazo, Victor Jimenez Vasquez, Francisco Ascue Orosco, Kelly Izarra Rojas, Princesa Medrano Alhuay, Karla Vasquez Cajachahua, Luren Sevilla Castañeda, Estela Huaman Angeles, Jorge Giraldo Chavez, Lilian Huarca Balbin, Lisbet Roxana…
hCoV-19/Peru/LIM-INS-24803/2022	EPI_ISL_14722011	2022-07-22	South America	Peru	Lima	Laboratorio de Referencia Nacional de Virus Respiratorios. Centro Nacional de Salud Publica. Instituto Nacional de Salud Peru.	Laboratorio de Referencia Nacional de Virus Respiratorios. Centro Nacional de Salud Publica. Instituto Nacional de Salud Peru.	Carlos Padilla Rojas, Veronica Hurtado Vela, Orson Mestanza Millones, Iris Silva Molina, Luis Barcena Flores, Wendy Lizarraga Olivares, Alicia Nuñez Llanos, Steve Acedo Lazo, Victor Jimenez Vasquez, Francisco Ascue Orosco, Kelly Izarra Rojas, Princesa Medrano Alhuay, Karla Vasquez Cajachahua, Luren Sevilla Castañeda, Estela Huaman Angeles, Jorge Giraldo Chavez, Lilian Huarca Balbin, Lisbet Roxana…
hCoV-19/Peru/LIM-INS-28647/2022	EPI_ISL_15204134	2022-09-03	South America	Peru	Lima	Laboratorio de Referencia Nacional de Virus Inmunoprevenibles. Centro Nacional de Salud Publica. Instituto Nacional de Salud Peru.	Laboratorio de Referencia Nacional de Virus Inmunoprevenibles. Centro Nacional de Salud Publica. Instituto Nacional de Salud Peru.	Carlos Padilla Rojas, Veronica Hurtado Vela, Iris Silva Molina, Luis Barcena Flores, Wendy Lizarraga Olivares, Alicia Nuñez Llanos, Steve Acedo Lazo, Victor Jimenez Vasquez, Kelly Izarra Rojas, Princesa Medrano Alhuay, Karla Vasquez Cajachahua, Luren Sevilla Castañeda, Estela Huaman Angeles, Lilian Huarca Balbin, Maria Villar Saavedra, Olga Torres Gonzales, Omar Caceres Rey, Marco Galarza Perez, …
hCoV-19/Peru/LIM-INS-31120/2022	EPI_ISL_15723616	2022-08-04	South America	Peru	Lima	Laboratorio de Referencia Nacional de Virus Inmunoprevenibles. Centro Nacional de Salud Publica. Instituto Nacional de Salud Peru.	Laboratorio de Referencia Nacional de Virus Inmunoprevenibles. Centro Nacional de Salud Publica. Instituto Nacional de Salud Peru.	Carlos Padilla Rojas, Veronica Hurtado Vela, Iris Silva Molina, Luis Barcena Flores, Wendy Lizarraga Olivares, Alicia Nuñez Llanos, Steve Acedo Lazo, Victor Jimenez Vasquez, Kelly Izarra Rojas, Princesa Medrano Alhuay, Luren Sevilla Castañeda, Estela Huaman Angeles, Lilian Huarca Balbin, Maria Villar Saavedra, Olga Torres Gonzales, Omar Caceres Rey, Marco Galarza Perez, Henri Bailon Calderon, Nan…
hCoV-19/Peru/LIM-INS-31462/2022	EPI_ISL_15722150	2022-08-19	South America	Peru	Lima	Laboratorio de Referencia Nacional de Virus Inmunoprevenibles. Centro Nacional de Salud Publica. Instituto Nacional de Salud Peru.	Laboratorio de Referencia Nacional de Virus Inmunoprevenibles. Centro Nacional de Salud Publica. Instituto Nacional de Salud Peru.	Carlos Padilla Rojas, Veronica Hurtado Vela, Iris Silva Molina, Luis Barcena Flores, Wendy Lizarraga Olivares, Alicia Nuñez Llanos, Steve Acedo Lazo, Victor Jimenez Vasquez, Kelly Izarra Rojas, Princesa Medrano Alhuay, Luren Sevilla Castañeda, Estela Huaman Angeles, Lilian Huarca Balbin, Maria Villar Saavedra, Olga Torres Gonzales, Omar Caceres Rey, Marco Galarza Perez, Henri Bailon Calderon, Nan…
hCoV-19/Peru/PIU-INS-21898/2022	EPI_ISL_13980773	2022-06-21	South America	Peru	Piura	Laboratorio de Referencia Regional de Piura. Dirección Regional de Salud de Piura.	Laboratorio de Referencia Nacional de Virus Inmunoprevenibles. Centro Nacional de Salud Publica. Instituto Nacional de Salud Peru.	Carlos Enrique Holguin Mauricci, Francis Jesus More Calero, Juana Ines Machuca Guevara, Carlos Enrique Cubas Zuñiga, Carlos Padilla Rojas, Veronica Hurtado Vela, Orson Mestanza Millones, Iris Silva Molina, Wendy Lizarraga Olivares, Alicia Nuñez Llanos, Luis Barcena Flores, Victor Jimenez Vasquez, Francisco Ascue Orosco, Luren Sevilla Castañeda, Lilian Huarca Balbin, Henri Bailon Calderon, Lely So…
hCoV-19/Peru/TAC-INS-23455/2022	EPI_ISL_14441220	2022-07-07	South America	Peru	Tacna	Laboratorio de Referencia Nacional de Virus Respiratorios. Centro Nacional de Salud Publica. Instituto Nacional de Salud Peru.	Laboratorio de Referencia Nacional de Virus Respiratorios. Centro Nacional de Salud Publica. Instituto Nacional de Salud Peru.	Carlos Padilla Rojas, Veronica Hurtado Vela, Orson Mestanza Millones, Iris Silva Molina, Luis Barcena Flores, Wendy Lizarraga Olivares, Alicia Nuñez Llanos, Steve Acedo Lazo, Victor Jimenez Vasquez, Francisco Ascue Orosco, Kelly Izarra Rojas, Princesa Medrano Alhuay, Karla Vasquez Cajachahua, Luren Sevilla Castañeda, Estela Huaman Angeles, Jorge Giraldo Chavez, Lilian Huarca Balbin, Lisbet Roxana…
hCoV-19/Peru/TAC-INS-24551/2022	EPI_ISL_14569088	2022-07-18	South America	Peru	Tacna	Laboratorio de Referencia Nacional de Virus Respiratorios. Centro Nacional de Salud Publica. Instituto Nacional de Salud Peru.	Laboratorio de Referencia Nacional de Virus Respiratorios. Centro Nacional de Salud Publica. Instituto Nacional de Salud Peru.	Carlos Padilla Rojas, Veronica Hurtado Vela, Orson Mestanza Millones, Iris Silva Molina, Luis Barcena Flores, Wendy Lizarraga Olivares, Alicia Nuñez Llanos, Steve Acedo Lazo, Victor Jimenez Vasquez, Francisco Ascue Orosco, Kelly Izarra Rojas, Princesa Medrano Alhuay, Karla Vasquez Cajachahua, Luren Sevilla Castañeda, Estela Huaman Angeles, Jorge Giraldo Chavez, Lilian Huarca Balbin, Lisbet Roxana…
hCoV-19/Peru/TAC-INS-31054/2022	EPI_ISL_15723552	2022-07-13	South America	Peru	Tacna	Laboratorio de Referencia Nacional de Virus Inmunoprevenibles. Centro Nacional de Salud Publica. Instituto Nacional de Salud Peru.	Laboratorio de Referencia Nacional de Virus Inmunoprevenibles. Centro Nacional de Salud Publica. Instituto Nacional de Salud Peru.	Carlos Padilla Rojas, Veronica Hurtado Vela, Iris Silva Molina, Luis Barcena Flores, Wendy Lizarraga Olivares, Alicia Nuñez Llanos, Steve Acedo Lazo, Victor Jimenez Vasquez, Kelly Izarra Rojas, Princesa Medrano Alhuay, Luren Sevilla Castañeda, Estela Huaman Angeles, Lilian Huarca Balbin, Maria Villar Saavedra, Olga Torres Gonzales, Omar Caceres Rey, Marco Galarza Perez, Henri Bailon Calderon, Nan…
hCoV-19/Peru/UCA-INS-32134/2022	EPI_ISL_15806237	2022-07-25	South America	Peru	Ucayali	Laboratorio de Referencia Nacional de Virus Inmunoprevenibles. Centro Nacional de Salud Publica. Instituto Nacional de Salud Peru.	Laboratorio de Referencia Nacional de Virus Inmunoprevenibles. Centro Nacional de Salud Publica. Instituto Nacional de Salud Peru.	Carlos Padilla Rojas, Veronica Hurtado Vela, Iris Silva Molina, Luis Barcena Flores, Wendy Lizarraga Olivares, Alicia Nuñez Llanos, Victor Jimenez Vasquez, Steve Acedo Lazo, Luren Sevilla Castañeda, Kelly Izarra Rojas, Princesa Medrano Alhuay, Estela Huaman Angeles, Lilian Huarca Balbin, Karla Verónica Vásquez Cajachahua, Olga Torres Gonzales, Alexander Fajardo Loyola, Vanesa Dominguez Villanueva…
hCoV-19/Poland/2207-053_wsselodz/2022	EPI_ISL_13891539	2022-07-05	Europe	Poland	Wielkopolskie	WSSE Laboratorium Mikrobiologii i Parazytologii	Wojewodzka Stacja Sanitarno-Epidemiologiczna w Lodzi, Oddzial Laboratoryjny Mikrobiologii i Parazytologii	Elian Terpo, Szymon Konkolewski, Marta Gawronska, Martyna Matera, Agnieszka Karnowska, Danuta Bartczak, Katarzyna Kosowska, Lucyna Kochanowska, Aleksandra Krawczyk
hCoV-19/Poland/2207-112_wsselodz/2022	EPI_ISL_14071170	2022-07-11	Europe	Poland	Wielkopolskie	Diagnostyka Sp. z o.o. Poznan	Wojewodzka Stacja Sanitarno-Epidemiologiczna w Lodzi, Oddzial Laboratoryjny Mikrobiologii i Parazytologii	Elian Terpo, Szymon Konkolewski, Marta Gawronska, Martyna Matera, Agnieszka Karnowska, Danuta Bartczak, Katarzyna Kosowska, Lucyna Kochanowska, Aleksandra Krawczyk
hCoV-19/Poland/2207-113_wsselodz/2022	EPI_ISL_14071171	2022-07-11	Europe	Poland	Wielkopolskie	Diagnostyka Sp. z o.o. Poznan	Wojewodzka Stacja Sanitarno-Epidemiologiczna w Lodzi, Oddzial Laboratoryjny Mikrobiologii i Parazytologii	Elian Terpo, Szymon Konkolewski, Marta Gawronska, Martyna Matera, Agnieszka Karnowska, Danuta Bartczak, Katarzyna Kosowska, Lucyna Kochanowska, Aleksandra Krawczyk
hCoV-19/Poland/2207-114_wsselodz/2022	EPI_ISL_14071172	2022-07-11	Europe	Poland	Wielkopolskie	Diagnostyka Sp. z o.o. Poznan	Wojewodzka Stacja Sanitarno-Epidemiologiczna w Lodzi, Oddzial Laboratoryjny Mikrobiologii i Parazytologii	Elian Terpo, Szymon Konkolewski, Marta Gawronska, Martyna Matera, Agnieszka Karnowska, Danuta Bartczak, Katarzyna Kosowska, Lucyna Kochanowska, Aleksandra Krawczyk
hCoV-19/Poland/22SNR3504_wsserze/2022	EPI_ISL_15315540	2022-09-20	Europe	Poland	Swietokrzyskie Voivodeship	Pracownia Mikrobiologiczna SPZZOZ	Wojewodzka Stacja Sanitarno-Epidemiologiczna w Rzeszowie, Laboratorium Diagnostyki Medycznej	Marzena Baranowska, Katarzyna Wilk, Karolina Ostrowska, Anna Nowakowska
hCoV-19/Portugal/PT42706/2022	EPI_ISL_15213019	2022-09-18	Europe	Portugal		SYNLAB	Instituto Nacional de Saude Doutor Ricardo Jorge (INSA)	Borges et al
hCoV-19/PuertoRico/PR-CVL-015591/2022	EPI_ISL_19679072	2022-08-25	North America	Puerto Rico		Laboratorio Clinico Toledo	PRCVSI	Lorraine D Rodriguez-Rivera, Ednalise Santiago-Cartagena, Dariana Morales-Vazquez, Luis Acevedo-Marquez, Gabriela Morales-Vila, Jeriel Carrasquillo-Cruz, Yrellis Perez-Negron, Marcos Lopez-Casillas
hCoV-19/PuertoRico/PR-CVL-015630/2022	EPI_ISL_19679110	2022-08-25	North America	Puerto Rico		Laboratorio Clinico Toledo	PRCVSI	Lorraine D Rodriguez-Rivera, Ednalise Santiago-Cartagena, Dariana Morales-Vazquez, Luis Acevedo-Marquez, Gabriela Morales-Vila, Jeriel Carrasquillo-Cruz, Yrellis Perez-Negron, Marcos Lopez-Casillas
hCoV-19/PuertoRico/PR-CVL-015631/2022	EPI_ISL_19679111	2022-08-25	North America	Puerto Rico		Laboratorio Clinico Toledo	PRCVSI	Lorraine D Rodriguez-Rivera, Ednalise Santiago-Cartagena, Dariana Morales-Vazquez, Luis Acevedo-Marquez, Gabriela Morales-Vila, Jeriel Carrasquillo-Cruz, Yrellis Perez-Negron, Marcos Lopez-Casillas
hCoV-19/PuertoRico/PR-CVL-015632/2022	EPI_ISL_19715853	2022-08-25	North America	Puerto Rico		Laboratorio Clinico Toledo	PRCVSI	Lorraine D Rodriguez-Rivera, Ednalise Santiago-Cartagena, Dariana Morales-Vazquez, Luis Acevedo-Marquez, Gabriela Morales-Vila, Jeriel Carrasquillo-Cruz, Yrellis Perez-Negron, Marcos Lopez-Casillas
hCoV-19/PuertoRico/PR-CVL-015739/2022	EPI_ISL_19715864	2022-08-29	North America	Puerto Rico		Laboratorio Clinico Toledo	PRCVSI	Lorraine D Rodriguez-Rivera, Ednalise Santiago-Cartagena, Dariana Morales-Vazquez, Luis Acevedo-Marquez, Gabriela Morales-Vila, Jeriel Carrasquillo-Cruz, Yrellis Perez-Negron, Marcos Lopez-Casillas
hCoV-19/PuertoRico/PR-CVL-015774/2022	EPI_ISL_19715898	2022-08-29	North America	Puerto Rico		Laboratorio Clinico Toledo	PRCVSI	Lorraine D Rodriguez-Rivera, Ednalise Santiago-Cartagena, Dariana Morales-Vazquez, Luis Acevedo-Marquez, Gabriela Morales-Vila, Jeriel Carrasquillo-Cruz, Yrellis Perez-Negron, Marcos Lopez-Casillas
hCoV-19/PuertoRico/PR-CVL-015801/2022	EPI_ISL_19417612	2022-07-28	North America	Puerto Rico		Laboratorio Clinico Toledo	Puerto Rico Science, Technology and Research Trust	Lorraine D Rodriguez-Rivera, Ednalise Santiago-Cartagena, Dariana Morales-Vazquez, Luis Acevedo-Marquez, Gabriela Morales-Vila, Jeriel Carrasquillo-Cruz, Yrellis Perez-Negron, Marcos Lopez-Casillas
hCoV-19/PuertoRico/PR-CVL-015824/2022	EPI_ISL_19417635	2022-07-29	North America	Puerto Rico		Laboratorio Clinico Toledo	Puerto Rico Science, Technology and Research Trust	Lorraine D Rodriguez-Rivera, Ednalise Santiago-Cartagena, Dariana Morales-Vazquez, Luis Acevedo-Marquez, Gabriela Morales-Vila, Jeriel Carrasquillo-Cruz, Yrellis Perez-Negron, Marcos Lopez-Casillas
hCoV-19/PuertoRico/PR-CVL-015829/2022	EPI_ISL_19417640	2022-07-29	North America	Puerto Rico		Laboratorio Clinico Toledo	Puerto Rico Science, Technology and Research Trust	Lorraine D Rodriguez-Rivera, Ednalise Santiago-Cartagena, Dariana Morales-Vazquez, Luis Acevedo-Marquez, Gabriela Morales-Vila, Jeriel Carrasquillo-Cruz, Yrellis Perez-Negron, Marcos Lopez-Casillas
hCoV-19/PuertoRico/PR-CVL-017855/2022	EPI_ISL_18090500	2022-06-27	North America	Puerto Rico		Laboratorio Clinico Toledo	PRCVSI	Lorraine D Rodriguez-Rivera, Ednalise Santiago-Cartagena, Dariana Morales-Vazquez, Luis Acevedo-Marquez, Gabriela Morales-Vila, Jeriel Carrasquillo-Cruz, Yrellis Perez-Negron, Marcos Lopez-Casillas on behalf of Puerto Rico Public Health Trust
hCoV-19/PuertoRico/PR-CVL-018102/2022	EPI_ISL_18059929	2022-06-06	North America	Puerto Rico		Laboratorio Clinico Toledo	PRCVSI	Lorraine D Rodriguez-Rivera, Ednalise Santiago-Cartagena, Dariana Morales-Vazquez, Luis Acevedo-Marquez, Gabriela Morales-Vila, Jeriel Carrasquillo-Cruz, Yrellis Perez-Negron, Marcos Lopez-Casillas on behalf of Puerto Rico Public Health Trust
hCoV-19/PuertoRico/PR-CVL-018155/2022	EPI_ISL_19737623	2022-06-06	North America	Puerto Rico		Laboratorio Clinico Toledo	PRCVSI	Lorraine D Rodriguez-Rivera, Ednalise Santiago-Cartagena, Dariana Morales-Vazquez, Luis Acevedo-Marquez, Gabriela Morales-Vila, Jeriel Carrasquillo-Cruz, Yrellis Perez-Negron, Marcos Lopez-Casillas
hCoV-19/PuertoRico/PR-CVL-018190/2022	EPI_ISL_19737653	2022-06-07	North America	Puerto Rico		Laboratorio Clinico Toledo	PRCVSI	Lorraine D Rodriguez-Rivera, Ednalise Santiago-Cartagena, Dariana Morales-Vazquez, Luis Acevedo-Marquez, Gabriela Morales-Vila, Jeriel Carrasquillo-Cruz, Yrellis Perez-Negron, Marcos Lopez-Casillas
hCoV-19/PuertoRico/PR-CVL-021116/2022	EPI_ISL_19670392	2022-09-07	North America	Puerto Rico		Laboratorio Clinico y Referencia M. Landron	PRCVSI	Lorraine D Rodriguez-Rivera, Ednalise Santiago-Cartagena, Dariana Morales-Vazquez, Luis Acevedo-Marquez,Adalberto Mulero-Martinez, Gabriela Morales-Vila, Jeriel Carrasquillo-Cruz, Yrellis Perez-Negron, Marcos Lopez-Casillas
hCoV-19/PuertoRico/PR-CVL-021126/2022	EPI_ISL_19670402	2022-09-08	North America	Puerto Rico		Laboratorio Clinico y Referencia M. Landron	PRCVSI	Lorraine D Rodriguez-Rivera, Ednalise Santiago-Cartagena, Dariana Morales-Vazquez, Luis Acevedo-Marquez,Adalberto Mulero-Martinez, Gabriela Morales-Vila, Jeriel Carrasquillo-Cruz, Yrellis Perez-Negron, Marcos Lopez-Casillas
hCoV-19/PuertoRico/PR-CVL-021134/2022	EPI_ISL_19670409	2022-09-09	North America	Puerto Rico		Laboratorio Clinico y Referencia M. Landron	PRCVSI	Lorraine D Rodriguez-Rivera, Ednalise Santiago-Cartagena, Dariana Morales-Vazquez, Luis Acevedo-Marquez,Adalberto Mulero-Martinez, Gabriela Morales-Vila, Jeriel Carrasquillo-Cruz, Yrellis Perez-Negron, Marcos Lopez-Casillas
hCoV-19/PuertoRico/PR-CVL-021154/2022	EPI_ISL_19670426	2022-09-12	North America	Puerto Rico		Laboratorio Clinico y Referencia M. Landron	PRCVSI	Lorraine D Rodriguez-Rivera, Ednalise Santiago-Cartagena, Dariana Morales-Vazquez, Luis Acevedo-Marquez,Adalberto Mulero-Martinez, Gabriela Morales-Vila, Jeriel Carrasquillo-Cruz, Yrellis Perez-Negron, Marcos Lopez-Casillas
hCoV-19/Reunion/CHU722050374601/2022	EPI_ISL_12749785	2022-05-04	Africa	Reunion		LABM SAINT BENOIT	Laboratoire de virologie, CNR arbovirus Associé, Chu de la Réunion	Etienne Frumence, Nicolas M'nemosyme, Anne-Julie Gourdé, Rubens Lhonneur, Nicolas Traversier, Marie-Christine Jaffar Bandjee
hCoV-19/Reunion/CHU722061282101/2022	EPI_ISL_13767175	2022-06-04	Africa	Reunion		REUNILAB BRAS PANON	Laboratoire de virologie, CNR arbovirus Associé, Chu de la Réunion	Etienne Frumence, Nicolas M'nemosyme, Anne-Julie Gourdé, Rubens Lhonneur, Nicolas Traversier, Marie-Christine Jaffar Bandjee
hCoV-19/Reunion/CHU722061282601/2022	EPI_ISL_13767159	2022-06-04	Africa	Reunion		REUNILAB BRAS PANON	Laboratoire de virologie, CNR arbovirus Associé, Chu de la Réunion	Etienne Frumence, Nicolas M'nemosyme, Anne-Julie Gourdé, Rubens Lhonneur, Nicolas Traversier, Marie-Christine Jaffar Bandjee
hCoV-19/Reunion/ChuReu-722060769001/2022	EPI_ISL_13910681	2022-06-06	Africa	Reunion		Laboratoire de Biologie Médicale (LBM) Saint Benoit	Centre Hospitalier Universitaire (CHU) Reunion	Nicolas M'Nemosyme, Etienne Frumence, Diana Heaugwane, Anne-Julie Gourdé, Rubens Lhonneur, Nicolas Traversier, Marie-Christine Jaffar Bandjee
hCoV-19/Reunion/ChuReu-722061282601/2022	EPI_ISL_13910820	2022-06-04	Africa	Reunion		Reunilab Bras Panon	Centre Hospitalier Universitaire (CHU) Reunion	Nicolas M'Nemosyme, Etienne Frumence, Diana Heaugwane, Anne-Julie Gourdé, Rubens Lhonneur, Nicolas Traversier, Marie-Christine Jaffar Bandjee
hCoV-19/Reunion/ChuReu-722071014801/2022	EPI_ISL_15778154	2022-06-29	Africa	Reunion		Cerballiance Montagne	Centre Hospitalier Universitaire (CHU) Reunion	Nicolas M'Nemosyme, Etienne Frumence, Diana Heaugwane, Anne-Julie Gourdé, Rubens Lhonneur, Nicolas Traversier, Marie-Christine Jaffar Bandjee
hCoV-19/Reunion/ChuReu-722080407801/2022	EPI_ISL_15778071	2022-08-01	Africa	Reunion		Reunilab Tampon Mascareignes	Centre Hospitalier Universitaire (CHU) Reunion	Nicolas M'Nemosyme, Etienne Frumence, Diana Heaugwane, Anne-Julie Gourdé, Rubens Lhonneur, Nicolas Traversier, Marie-Christine Jaffar Bandjee
hCoV-19/Reunion/ChuReu-722080575803/2022	EPI_ISL_15778088	2022-08-06	Africa	Reunion		Centre Hospitalier Universitaire (CHU) - Saint-Denis	Centre Hospitalier Universitaire (CHU) Reunion	Nicolas M'Nemosyme, Etienne Frumence, Diana Heaugwane, Anne-Julie Gourdé, Rubens Lhonneur, Nicolas Traversier, Marie-Christine Jaffar Bandjee
hCoV-19/Reunion/ChuReu-722080915201/2022	EPI_ISL_15777990	2022-08-02	Africa	Reunion		Laboratoire de Biologie Médicale (LBM) Saint Benoit	Centre Hospitalier Universitaire (CHU) Reunion	Nicolas M'Nemosyme, Etienne Frumence, Diana Heaugwane, Anne-Julie Gourdé, Rubens Lhonneur, Nicolas Traversier, Marie-Christine Jaffar Bandjee
hCoV-19/Reunion/ChuReu-722081003101/2022	EPI_ISL_15777983	2022-08-08	Africa	Reunion		Reunilab St Gille	Centre Hospitalier Universitaire (CHU) Reunion	Nicolas M'Nemosyme, Etienne Frumence, Diana Heaugwane, Anne-Julie Gourdé, Rubens Lhonneur, Nicolas Traversier, Marie-Christine Jaffar Bandjee
hCoV-19/Reunion/ChuReu-722081536401/2022	EPI_ISL_15777981	2022-08-08	Africa	Reunion		Cerballiance Tampon	Centre Hospitalier Universitaire (CHU) Reunion	Nicolas M'Nemosyme, Etienne Frumence, Diana Heaugwane, Anne-Julie Gourdé, Rubens Lhonneur, Nicolas Traversier, Marie-Christine Jaffar Bandjee
hCoV-19/Reunion/ChuReu-722091253701/2022	EPI_ISL_15778019	2022-09-02	Africa	Reunion		Cerballiance Possession	Centre Hospitalier Universitaire (CHU) Reunion	Nicolas M'Nemosyme, Etienne Frumence, Diana Heaugwane, Anne-Julie Gourdé, Rubens Lhonneur, Nicolas Traversier, Marie-Christine Jaffar Bandjee
hCoV-19/Reunion/ChuReu-722091257401/2022	EPI_ISL_15777968	2022-08-31	Africa	Reunion		Cerballiance Port	Centre Hospitalier Universitaire (CHU) Reunion	Nicolas M'Nemosyme, Etienne Frumence, Diana Heaugwane, Anne-Julie Gourdé, Rubens Lhonneur, Nicolas Traversier, Marie-Christine Jaffar Bandjee
hCoV-19/Reunion/ChuReu-722092070101/2022	EPI_ISL_15763956	2022-09-09	Africa	Reunion		Reunilab La Possession	Centre Hospitalier Universitaire (CHU) Reunion	Nicolas M'Nemosyme, Etienne Frumence, Diana Heaugwane, Anne-Julie Gourdé, Rubens Lhonneur, Nicolas Traversier, Marie-Christine Jaffar Bandjee
hCoV-19/Reunion/ChuReu-722092788901/2022	EPI_ISL_15763928	2022-09-15	Africa	Reunion		Reunilab St Paul Ville	Centre Hospitalier Universitaire (CHU) Reunion	Nicolas M'Nemosyme, Etienne Frumence, Diana Heaugwane, Anne-Julie Gourdé, Rubens Lhonneur, Nicolas Traversier, Marie-Christine Jaffar Bandjee
hCoV-19/Reunion/ChuReu-722093049501/2022	EPI_ISL_15777779	2022-09-20	Africa	Reunion		Reunilab La Saline	Centre Hospitalier Universitaire (CHU) Reunion	Nicolas M'Nemosyme, Etienne Frumence, Diana Heaugwane, Anne-Julie Gourdé, Rubens Lhonneur, Nicolas Traversier, Marie-Christine Jaffar Bandjee
hCoV-19/Reunion/ChuReu-722093049601/2022	EPI_ISL_15777752	2022-09-21	Africa	Reunion		Reunilab La Saline	Centre Hospitalier Universitaire (CHU) Reunion	Nicolas M'Nemosyme, Etienne Frumence, Diana Heaugwane, Anne-Julie Gourdé, Rubens Lhonneur, Nicolas Traversier, Marie-Christine Jaffar Bandjee
hCoV-19/Romania/IS-22979/2022	EPI_ISL_15489117	2022-07-19	Europe	Romania	Iasi	Department of Public Health Iasi	National Institute of Infectious Diseases-Prof. Dr. Matei Bals Molecular Diagnostics Laboratory	Corina Casangiu, Leontina Banica, Marius Surleac, Ovidiu Vlaicu, Petre Milu, Robert Hohan, Simona Paraschiv, Dan Otelea
hCoV-19/Russia/KDA-RII-MH76839S/2022	EPI_ISL_15081943	2022-08-13	Europe	Russia	Krasnodar Krai	Specialized Clinical Infectious Diseases Hospital	WHO National Influenza Centre Russian Federation	Andrey Komissarov, Artem Fadeev, Kseniya Komissarova, Oula Mansour, Kirill Varchenko, Mikhail Bakaev, Tamila Musaeva, Veronika Eder, Maria Pisareva, Nikita Yolshin, Anna Ivanova, Margarita Korzhanova, Andrey Ksenafontov, Petr Nekrasov, Aleksandra Zamnius, Daria Danilenko, Elena Yakovchuk, Marina Zadirienko, Ksenia Safina, Elena Nabieva, Georgii Bazykin, Dmitry Lioznov
hCoV-19/Russia/KLU-RII-MH104099S/2022	EPI_ISL_15765367	2022-09-17	Europe	Russia	Kaluga Region	Kaluga Children City Hospital	WHO National Influenza Centre Russian Federation	Andrey Komissarov, Artem Fadeev, Kseniya Komissarova, Oula Mansour, Kirill Varchenko, Mikhail Bakaev, Tamila Musaeva, Veronika Eder, Maria Pisareva, Nikita Yolshin, Anna Ivanova, Margarita Korzhanova, Andrey Ksenafontov, Petr Nekrasov, Aleksandra Zamnius, Daria Danilenko, Ksenia Safina, Elena Nabieva, Georgii Bazykin, Dmitry Lioznov
hCoV-19/Russia/MOW-CRIE-7762636390/2022	EPI_ISL_14424924	2022-07-14	Europe	Russia	Moscow	Molecular diagnostic laboratory of Federal Budget Institution of Science "Central Research Institute of Epidemiology" of The Federal Service on Customers' Rights Protection and Human Well-being Surveillance	Laboratory of Genomics Research of Central Research Institute of Epidemiology	Saenko V.V., Borisova N.I., Nadtoka M.I., Roev G.V., Kotov I.A., Budkina A.Y., Lysenkov V.G., Selezov S.Y., Buharina A.Y., Smirnova Y.S., Kolesnikov A.A., Pimkina E.V., Vyhodceva A.V., Goncharov S.E., Svetlichnyj D.V., Kondrasheva L.Y., Gul'boj E.Y., Khafizov K.F., Tivanova E.V., Akimkin V.G.
hCoV-19/Russia/MOW-PMVL-DZ-16586361220/2022	EPI_ISL_15865276	2022-06-26	Europe	Russia	Moscow	N.F. Gamaleya National Research Center for Epidemiology and Microbiology of the Ministry of Health of the Russian Federation / Moscow Healthcare Department	N.F. Gamaleya National Research Center for Epidemiology and Microbiology of the Ministry of Health of the Russian Federation / Moscow Healthcare Department	Vladimir A. Gushchin, Andrei A. Pochtovyi, Daria D. Kustova, Darya A. Ogarkova, Ivan Yu. Tarnovetskii, Elizaveta D. Belyaeva, Elizaveta V. Divisenko, Lyudmila A. Vasilchenko, Elena V. Shidlovskaya, Nadezhda A. Kuznetsova, Artem P. Tkachuk, Egor A. Slutskiy, Gleb I. Speshilov, Andrei G. Komarov, Alexander N. Tsibin, Vladimir I. Zlobin, Denis Y. Logunov, Alexander L. Gintsburg
hCoV-19/Russia/MOW-PMVL-DZ-18014344700/2022	EPI_ISL_15865249	2022-06-27	Europe	Russia	Moscow	N.F. Gamaleya National Research Center for Epidemiology and Microbiology of the Ministry of Health of the Russian Federation / Moscow Healthcare Department	N.F. Gamaleya National Research Center for Epidemiology and Microbiology of the Ministry of Health of the Russian Federation / Moscow Healthcare Department	Vladimir A. Gushchin, Andrei A. Pochtovyi, Daria D. Kustova, Darya A. Ogarkova, Ivan Yu. Tarnovetskii, Elizaveta D. Belyaeva, Elizaveta V. Divisenko, Lyudmila A. Vasilchenko, Elena V. Shidlovskaya, Nadezhda A. Kuznetsova, Artem P. Tkachuk, Egor A. Slutskiy, Gleb I. Speshilov, Andrei G. Komarov, Alexander N. Tsibin, Vladimir I. Zlobin, Denis Y. Logunov, Alexander L. Gintsburg
hCoV-19/Russia/MOW-PMVL-DZ-32070982240/2022	EPI_ISL_15862972	2022-07-26	Europe	Russia	Moscow	N.F. Gamaleya National Research Center for Epidemiology and Microbiology of the Ministry of Health of the Russian Federation / Moscow Healthcare Department	N.F. Gamaleya National Research Center for Epidemiology and Microbiology of the Ministry of Health of the Russian Federation / Moscow Healthcare Department	Vladimir A. Gushchin, Andrei A. Pochtovyi, Daria D. Kustova, Darya A. Ogarkova, Ivan Yu. Tarnovetskii, Elizaveta D. Belyaeva, Elizaveta V. Divisenko, Lyudmila A. Vasilchenko, Elena V. Shidlovskaya, Nadezhda A. Kuznetsova, Artem P. Tkachuk, Egor A. Slutskiy, Gleb I. Speshilov, Andrei G. Komarov, Alexander N. Tsibin, Vladimir I. Zlobin, Denis Y. Logunov, Alexander L. Gintsburg
hCoV-19/Russia/MOW-PMVL-DZ-66328425163/2022	EPI_ISL_15862970	2022-07-26	Europe	Russia	Moscow	N.F. Gamaleya National Research Center for Epidemiology and Microbiology of the Ministry of Health of the Russian Federation / Moscow Healthcare Department	N.F. Gamaleya National Research Center for Epidemiology and Microbiology of the Ministry of Health of the Russian Federation / Moscow Healthcare Department	Vladimir A. Gushchin, Andrei A. Pochtovyi, Daria D. Kustova, Darya A. Ogarkova, Ivan Yu. Tarnovetskii, Elizaveta D. Belyaeva, Elizaveta V. Divisenko, Lyudmila A. Vasilchenko, Elena V. Shidlovskaya, Nadezhda A. Kuznetsova, Artem P. Tkachuk, Egor A. Slutskiy, Gleb I. Speshilov, Andrei G. Komarov, Alexander N. Tsibin, Vladimir I. Zlobin, Denis Y. Logunov, Alexander L. Gintsburg
hCoV-19/Russia/NVS-RII-MH73267S/2022	EPI_ISL_14901494	2022-07-15	Europe	Russia	Novosibirsk Region	SKR Test	WHO National Influenza Centre Russian Federation	Andrey Komissarov, Artem Fadeev, Kseniya Komissarova, Oula Mansour, Kirill Varchenko, Mikhail Bakaev, Tamila Musaeva, Veronika Eder, Maria Pisareva, Nikita Yolshin, Daria Danilenko, Ksenia Safina, Elena Nabieva, Georgii Bazykin, Dmitry Lioznov
hCoV-19/Russia/NVS-RII-MH73284S/2022	EPI_ISL_14901498	2022-07-15	Europe	Russia	Novosibirsk Region	SKR Test	WHO National Influenza Centre Russian Federation	Andrey Komissarov, Artem Fadeev, Kseniya Komissarova, Oula Mansour, Kirill Varchenko, Mikhail Bakaev, Tamila Musaeva, Veronika Eder, Maria Pisareva, Nikita Yolshin, Daria Danilenko, Ksenia Safina, Elena Nabieva, Georgii Bazykin, Dmitry Lioznov
hCoV-19/Russia/ORE-RII-MH118438S/2022	EPI_ISL_16078198	2022-09-13	Europe	Russia	Orenburg Region	Buzuluk Emergency Hospital	WHO National Influenza Centre Russian Federation	Andrey Komissarov, Artem Fadeev, Kseniya Komissarova, Oula Mansour, Kirill Varchenko, Mikhail Bakaev, Tamila Musaeva, Veronika Eder, Maria Pisareva, Nikita Yolshin, Anna Ivanova, Margarita Korzhanova, Andrey Ksenafontov, Petr Nekrasov, Aleksandra Zamnius, Daria Danilenko, Ksenia Safina, Elena Nabieva, Georgii Bazykin, Dmitry Lioznov
hCoV-19/Russia/SPE-RII-26605S/2022	EPI_ISL_13638408	2022-06-23	Europe	Russia	Saint Petersburg	WHO National Influenza Centre Russian Federation	WHO National Influenza Centre Russian Federation	Andrey Komissarov, Artem Fadeev, Kseniya Komissarova, Oula Mansour, Kirill Varchenko, Mikhail Bakaev, Tamila Musaeva, Veronika Eder, Maria Pisareva, Nikita Yolshin, Daria Danilenko, Ksenia Safina, Elena Nabieva, Georgii Bazykin, Dmitry Lioznov
hCoV-19/Scotland/QEUH-3E8C0D8/2022	EPI_ISL_13635373	2022-06-24	Europe	United Kingdom	Scotland	Lighthouse Lab in Glasgow	Wellcome Sanger Institute for the COVID-19 Genomics UK (COG-UK) Consortium	Harper VanSteenhouse, Yumi Kasai, David Gray, Carol Clugston, Anna Dominiczak and Alex Alderton, Roberto Amato, Jeffrey Barrett, Sonia Goncalves, Ewan Harrison, David K. Jackson, Ian Johnston, Dominic Kwiatkowski, Cordelia Langford, John Sillitoe on behalf of the Wellcome Sanger Institute COVID-19 Surveillance Team
hCoV-19/Senegal/25988147/2022	EPI_ISL_17490126	2022-09-30	Africa	Senegal		Institut Pasteur de Dakar	Institut Pasteur de Dakar	Diallo Amadou, Diagne Moussa Moise, Ndeye Marieme Top, Sankhe Safietou, Mouhamed Kane, Maimouna Mbanne, Sall Amadou Alpha, Dia Ndongo, Loucoubar Cheikh
hCoV-19/Senegal/505697_SL/2022	EPI_ISL_17626836	2022-07-13	Africa	Senegal	Saint-Louis	Laboratoire de virologie, Institut Pasteur Dakar	Institut Pasteur de Dakar	Martin Faye, Modeste Name Faye, Babacar Ndiaye, Moussa Moïse Diagne, Safietou Sankhe, Ndeye Marieme Top, Amadou Diallo, Cheikh Loucoubar, Ndongo Dia, Amadou Alpha Sall, Ousmane Faye
hCoV-19/Senegal/505702_SL/2022	EPI_ISL_17626838	2022-07-13	Africa	Senegal	Saint-Louis	Laboratoire de virologie, Institut Pasteur Dakar	Institut Pasteur de Dakar	Martin Faye, Modeste Name Faye, Babacar Ndiaye, Moussa Moïse Diagne, Safietou Sankhe, Ndeye Marieme Top, Amadou Diallo, Cheikh Loucoubar, Ndongo Dia, Amadou Alpha Sall, Ousmane Faye
hCoV-19/Senegal/DKR-UVR-0855/2022	EPI_ISL_15321630	2022-05	Africa	Senegal		Institut Pasteur de Dakar	Institut Pasteur de Dakar	Ndongo Dia, Mamadou Malado Jallow, Moussa Moise Diagne, Safietou Sankhe, Amadou Diallo, Deborah Goudiaby, Amadou Alpha Sall, Ousmane Faye
hCoV-19/Senegal/DKR-UVR-1130/2022	EPI_ISL_15321631	2022-07-13	Africa	Senegal		Institut Pasteur de Dakar	Institut Pasteur de Dakar	Ndongo Dia, Mamadou Malado Jallow, Moussa Moise Diagne, Safietou Sankhe, Amadou Diallo, Deborah Goudiaby, Amadou Alpha Sall, Ousmane Faye
hCoV-19/Senegal/DKR-UVR-1180/2022	EPI_ISL_15321634	2022-07-15	Africa	Senegal		Institut Pasteur de Dakar	Institut Pasteur de Dakar	Ndongo Dia, Mamadou Malado Jallow, Moussa Moise Diagne, Safietou Sankhe, Amadou Diallo, Deborah Goudiaby, Amadou Alpha Sall, Ousmane Faye
hCoV-19/Senegal/DKR-UVR-1190/2022	EPI_ISL_15692989	2022-07-15	Africa	Senegal		Institut Pasteur de Dakar	Institut Pasteur de Dakar	Ndongo Dia, Mamadou Malado Jallow, Moussa Moise Diagne, Safietou Sankhe, Amadou Diallo, Deborah Goudiaby, Amadou Alpha Sall, Ousmane Faye
hCoV-19/Senegal/DKR-UVR-1197/2022	EPI_ISL_15321637	2022-07-18	Africa	Senegal		Institut Pasteur de Dakar	Institut Pasteur de Dakar	Ndongo Dia, Mamadou Malado Jallow, Moussa Moise Diagne, Safietou Sankhe, Amadou Diallo, Deborah Goudiaby, Amadou Alpha Sall, Ousmane Faye
hCoV-19/Senegal/DKR-UVR-1231/2022	EPI_ISL_15321638	2022-07-23	Africa	Senegal		Institut Pasteur de Dakar	Institut Pasteur de Dakar	Ndongo Dia, Mamadou Malado Jallow, Moussa Moise Diagne, Safietou Sankhe, Amadou Diallo, Deborah Goudiaby, Amadou Alpha Sall, Ousmane Faye
hCoV-19/Senegal/DKR-UVR-1236/2022	EPI_ISL_15321639	2022-07-23	Africa	Senegal		Institut Pasteur de Dakar	Institut Pasteur de Dakar	Ndongo Dia, Mamadou Malado Jallow, Moussa Moise Diagne, Safietou Sankhe, Amadou Diallo, Deborah Goudiaby, Amadou Alpha Sall, Ousmane Faye
hCoV-19/Senegal/DKR-UVR-1356/2022	EPI_ISL_15692991	2022-08-10	Africa	Senegal		Institut Pasteur de Dakar	Institut Pasteur de Dakar	Ndongo Dia, Mamadou Malado Jallow, Moussa Moise Diagne, Safietou Sankhe, Amadou Diallo, Deborah Goudiaby, Amadou Alpha Sall, Ousmane Faye
hCoV-19/Senegal/DKR-UVR-1359/2022	EPI_ISL_15321644	2022-08-12	Africa	Senegal		Institut Pasteur de Dakar	Institut Pasteur de Dakar	Ndongo Dia, Mamadou Malado Jallow, Moussa Moise Diagne, Safietou Sankhe, Amadou Diallo, Deborah Goudiaby, Amadou Alpha Sall, Ousmane Faye
hCoV-19/Senegal/DKR-UVR-1360/2022	EPI_ISL_15321645	2022-08-12	Africa	Senegal		Institut Pasteur de Dakar	Institut Pasteur de Dakar	Ndongo Dia, Mamadou Malado Jallow, Moussa Moise Diagne, Safietou Sankhe, Amadou Diallo, Deborah Goudiaby, Amadou Alpha Sall, Ousmane Faye
hCoV-19/Senegal/DKR-UVR-1361/2022	EPI_ISL_15321646	2022-08-12	Africa	Senegal		Institut Pasteur de Dakar	Institut Pasteur de Dakar	Ndongo Dia, Mamadou Malado Jallow, Moussa Moise Diagne, Safietou Sankhe, Amadou Diallo, Deborah Goudiaby, Amadou Alpha Sall, Ousmane Faye
hCoV-19/Senegal/DKR-UVR-1784/2022	EPI_ISL_15321650	2022-09-13	Africa	Senegal		Institut Pasteur de Dakar	Institut Pasteur de Dakar	Ndongo Dia, Mamadou Malado Jallow, Moussa Moise Diagne, Safietou Sankhe, Amadou Diallo, Deborah Goudiaby, Amadou Alpha Sall, Ousmane Faye
hCoV-19/Senegal/DKR-UVR-C003/2022	EPI_ISL_15321651	2022-09-14	Africa	Senegal		Institut Pasteur de Dakar	Institut Pasteur de Dakar	Ndongo Dia, Mamadou Malado Jallow, Moussa Moise Diagne, Safietou Sankhe, Amadou Diallo, Deborah Goudiaby, Amadou Alpha Sall, Ousmane Faye
hCoV-19/Senegal/P703142814/2022	EPI_ISL_19214537	2022-09-28	Africa	Senegal	Dakar	Institute for Health Research - Epidemiological Surveillance and Training - IRESSEF	Institute for Health Research - Epidemiological Surveillance and Training - IRESSEF	Ambroise Ahouidi, Adbou Padane, Carla de Oliveira, Joilson Xavier, Eduan Wilkinson, Marta Giovanetti, Wesley Van Voorhis, Souleymane Mboup
hCoV-19/Shandong/WCDC-160/2022	EPI_ISL_18070492	2022-08-30	Asia	China	Shandong	Weihai Center for Disease Control and Prevention	Weihai Center for Disease Control and Prevention	Xiang Li
hCoV-19/Singapore/11949/2022	EPI_ISL_15231993	2022-09-16	Asia	Singapore		National Public Health Laboratory, National Centre for Infectious Diseases	National Public Health Laboratory, National Centre for Infectious Diseases	Yichen Ding, Benny Yeo, Grace Ngan, Zhenyang Zhou, Royce Ang, Samuel Loo, BeiBei Chen, Jesslin Tan, Chen Shi Ling, Lin Cui, Raymond Tzer Pin Lin
hCoV-19/Singapore/6282/2022	EPI_ISL_13259903	2022-06-03	Asia	Singapore		National Public Health Laboratory, National Centre for Infectious Diseases	National Public Health Laboratory, National Centre for Infectious Diseases	Benny Yeo, Grace Ngan, Yichen Ding, Zhenyang Zhou, Royce Ang, Samuel Loo, Lin Cui, Raymond Tzer Pin Lin
hCoV-19/Singapore/6611/2022	EPI_ISL_13360572	2022-06-08	Asia	Singapore		National Public Health Laboratory, National Centre for Infectious Diseases	National Public Health Laboratory, National Centre for Infectious Diseases	Yichen Ding, Grace Ngan, Benny Yeo, Zhenyang Zhou, Royce Ang, Samuel Loo, Lin Cui, Raymond Tzer Pin Lin
hCoV-19/Singapore/7056/2022	EPI_ISL_13500300	2022-06-19	Asia	Singapore		National Public Health Laboratory, National Centre for Infectious Diseases	National Public Health Laboratory, National Centre for Infectious Diseases	Yichen Ding, Grace Ngan, Benny Yeo, Zhenyang Zhou, Royce Ang, Samuel Loo, Lin Cui, Raymond Tzer Pin Lin
hCoV-19/Slovakia/BA_22_00031133/2022	EPI_ISL_13905020	2022-05-16	Europe	Slovakia	Presov	Biomedical Centre Martin, Jessenius Faculty of Medicine in Martin, Comenius University	Laboratory of Genomics and Bioinformatics, Comenius University Science Park	Dušan Loderer, Katarína Janíková, Andrea Hornáková, Mária Škereňová, Ivana Kašubová, Marián Grendár, Anna Kaliňáková, Barbora Kotvasová, Lucia Ševčíková, Terézia Vrabľová, Tomáš Szemes, Miroslav Böhmer, Jaroslav Budiš, Diana Rusňáková, Pavol Mišenko
hCoV-19/Slovakia/BA_22_00031141/2022	EPI_ISL_13905026	2022-05-19	Europe	Slovakia	Presov	Biomedical Centre Martin, Jessenius Faculty of Medicine in Martin, Comenius University	Laboratory of Genomics and Bioinformatics, Comenius University Science Park	Dušan Loderer, Katarína Janíková, Andrea Hornáková, Mária Škereňová, Ivana Kašubová, Marián Grendár, Anna Kaliňáková, Barbora Kotvasová, Lucia Ševčíková, Terézia Vrabľová, Tomáš Szemes, Miroslav Böhmer, Jaroslav Budiš, Diana Rusňáková, Pavol Mišenko
hCoV-19/Slovakia/BA_22_00034131/2022	EPI_ISL_14199338	2022-07-09	Europe	Slovakia	Kosice	Biomedical Centre Martin, Jessenius Faculty of Medicine in Martin, Comenius University	Laboratory of Genomics and Bioinformatics, Comenius University Science Park	Dušan Loderer, Katarína Janíková, Andrea Hornáková, Mária Škereňová, Ivana Kašubová, Marián Grendár, Anna Kaliňáková, Barbora Kotvasová, Lucia Ševčíková, Terézia Vrabľová, Tomáš Szemes, Miroslav Böhmer, Jaroslav Budiš, Diana Rusňáková, Pavol Mišenko
hCoV-19/Slovakia/BA_22_00037253/2022	EPI_ISL_15164786	2022-08-16	Europe	Slovakia	Bratislava	Biomedical Centre Martin, Jessenius Faculty of Medicine in Martin, Comenius University	Laboratory of Genomics and Bioinformatics, Comenius University Science Park	Dušan Loderer, Katarína Janíková, Andrea Hornáková, Mária Škereňová, Ivana Kašubová, Marián Grendár, Anna Kaliňáková, Barbora Kotvasová, Lucia Ševčíková, Terézia Vrabľová, Tomáš Szemes, Miroslav Böhmer, Jaroslav Budiš, Diana Rusňáková, Pavol Mišenko
hCoV-19/Slovenia/209744/2022	EPI_ISL_14047349	2022-07-05	Europe	Slovenia		Institute of Microbiology and Immunology, Faculty of Medicine, University of Ljubljana	Institute of Microbiology and Immunology, Faculty of Medicine, University of Ljubljana	Alen Suljič, Samo Zakotnik, Tomaž Mark Zorec, Doroteja Vlaj, Andraž Celar, Tina Živič, Tina Gabrovšek, Patricija Pozvek, Špela Pleh, Miša Korva, Mario Poljak, Tatjana Avšič – Županc
hCoV-19/Slovenia/23-046073-MB/2022	EPI_ISL_15111095	2022-09-05	Europe	Slovenia	Podravska	National Laboratory for Health, Environment and Food, OMM, Maribor	NLZOH (National Laboratory for Health, Environment and Food) - Department for Public Health Microbiology	Martin Bosilj, Tom Koritnik, Tjaša Cerar Kišek, Andrej Steyer, Katarina Prosenc Trilar, Nataša Berginc, Sandra Janezic, Aleksander Mahnic, Maja Rupnik, Tjaša Žohar Cretnik, Alenka Štorman, Nika Gobec, Kaja Tominc, Maša Jari, David Cvetko, Tatjana Harlander, Matjaž Retelj, Leon Mari, Sabina Mlakar, Urška Dobovišek, Tanja Vrabi
hCoV-19/SouthAfrica/CERI-KRISP-K046335/2022	EPI_ISL_14795081	2022-08-22	Africa	South Africa	Western Cape	Pathcare	CERI, Centre for Epidemic Response and Innovation, Stellenbosch University and KRISP, KZN Research Innovation and Sequencing Platform, UKZN.	Maponga T, Wilson S, Claassen M, Stander T, van Zyl G, Preiser W, Giandhari J, Pillay S, Naidoo Y, Sankon TJ, Maharaj A, Anyaneji UJ, Moir M, Van Wyk S, San JE, Tshiabuila D, Tegally H, Wilkinson E, de Oliveira T
hCoV-19/SouthAfrica/NHLS-UCT-LA-ZA52/2022	EPI_ISL_13578941	2022-06-06	Africa	South Africa	Western Cape	Lancet	NHLS/UCT	Arash Iranzadeh, Lynn Tyers, Marvin Hsiao, Gert Marais, Diana Hardie, Stephen Korsman, Rageema Joseph, Luicer Olubayo, Nokuzola Mbhele, Innocent Mudau, Carolyn Williamson
hCoV-19/SouthAfrica/NICD-CRDM11682/2022	EPI_ISL_15435506	2022-09-21	Africa	South Africa	Gauteng	NICD	National Institute for Communicable Diseases of the National Health Laboratory Service	Everatt J, Kekana D, Ntozini B, Mahlangu B, Stock N, Ntuli N, Mnguni A, Motsatsi G, Nzimande A, Ismail A, Scheepers C, Bhiman JN, Wolter N
hCoV-19/SouthAfrica/NICD-N38285/2022	EPI_ISL_11773278	2022-03-24	Africa	South Africa	Gauteng	Lancet Laboratories	National Institute for Communicable Diseases of the National Health Laboratory Service	Amoako DG, Everatt J, Kekana D, Scheepers C, Mohale T, Ntuli N, Mahlangu B, Mnguni A, Ismail A, Bhiman JN, Wolter N
hCoV-19/SouthAfrica/NICD-N40234/2022	EPI_ISL_12765570	2022-04-19	Africa	South Africa	Northern Cape	KIMBERLEY LABORATORY	National Institute for Communicable Diseases of the National Health Laboratory Service	Amoako DG, Everatt J, Kekana D, Scheepers C, Mohale T, Ntuli N, Mahlangu B, Mnguni A, Ismail A, Bhiman JN, Wolter N
hCoV-19/SouthAfrica/NICD-N40578/2022	EPI_ISL_12903351	2022-04-25	Africa	South Africa	Gauteng	AMPATH	National Institute for Communicable Diseases of the National Health Laboratory Service	Amoako DG, Everatt J, Kekana D, Scheepers C, Mohale T, Ntuli N, Mahlangu B, Mnguni A, Ismail A, Bhiman JN, Wolter N
hCoV-19/SouthAfrica/NICD-N42155/2022	EPI_ISL_13124169	2022-04-29	Africa	South Africa	Gauteng	Ampath	National Institute for Communicable Diseases of the National Health Laboratory Service	Amoako DG, Everatt J, Kekana D, Scheepers C, Mohale T, Ntuli N, Mahlangu B, Mnguni A, Ismail A, Bhiman JN, Wolter N
hCoV-19/SouthAfrica/NICD-N42389/2022	EPI_ISL_13399576	2022-05-05	Africa	South Africa	Mpumalanga	AMPATH	National Institute for Communicable Diseases of the National Health Laboratory Service	Amoako DG, Everatt J, Kekana D, Scheepers C, Mohale T, Ntuli N, Mahlangu B, Mnguni A, Ismail A, Bhiman JN, Wolter N
hCoV-19/SouthAfrica/NICD-N43258/2022	EPI_ISL_13399679	2022-05-09	Africa	South Africa	Limpopo	AMPATH	National Institute for Communicable Diseases of the National Health Laboratory Service	Amoako DG, Everatt J, Kekana D, Scheepers C, Mohale T, Ntuli N, Mahlangu B, Mnguni A, Ismail A, Bhiman JN, Wolter N
hCoV-19/SouthAfrica/NICD-N48702/2022	EPI_ISL_14728599	2022-07-12	Africa	South Africa	Gauteng	Vermaak	National Institute for Communicable Diseases of the National Health Laboratory Service	Amoako DG, Everatt J, Kekana D, Scheepers C, Mohale T, Ntuli N, Mahlangu B, Mnguni A, Ismail A, Bhiman JN, Wolter N
hCoV-19/SouthAfrica/NICD-N49328/2022	EPI_ISL_15270030	2022-09-14	Africa	South Africa	Gauteng	TAMBO MEMORIAL LABORATORY	National Institute for Communicable Diseases of the National Health Laboratory Service	Everatt J, Kekana D, Ntozini B, Mahlangu B, Stock N, Ntuli N, Mnguni A, Motsatsi G, Nzimande A, Ismail A, Scheepers C, Bhiman JN, Wolter N
hCoV-19/SouthAfrica/NICD-N49355/2022	EPI_ISL_15269984	2022-09-12	Africa	South Africa	Gauteng	AMPATH	National Institute for Communicable Diseases of the National Health Laboratory Service	Everatt J, Kekana D, Ntozini B, Mahlangu B, Stock N, Ntuli N, Mnguni A, Motsatsi G, Nzimande A, Ismail A, Scheepers C, Bhiman JN, Wolter N
hCoV-19/SouthAfrica/NICD-N49472/2022	EPI_ISL_15270005	2022-09-12	Africa	South Africa	Gauteng	AMPATH	National Institute for Communicable Diseases of the National Health Laboratory Service	Everatt J, Kekana D, Ntozini B, Mahlangu B, Stock N, Ntuli N, Mnguni A, Motsatsi G, Nzimande A, Ismail A, Scheepers C, Bhiman JN, Wolter N
hCoV-19/SouthAfrica/NICD-N49479/2022	EPI_ISL_15270007	2022-09-06	Africa	South Africa	Gauteng	AMPATH	National Institute for Communicable Diseases of the National Health Laboratory Service	Everatt J, Kekana D, Ntozini B, Mahlangu B, Stock N, Ntuli N, Mnguni A, Motsatsi G, Nzimande A, Ismail A, Scheepers C, Bhiman JN, Wolter N
hCoV-19/SouthAfrica/NICD-N49663/2022	EPI_ISL_15444832	2022-09-19	Africa	South Africa	Gauteng	AMPATH	National Institute for Communicable Diseases of the National Health Laboratory Service	Everatt J, Kekana D, Ntozini B, Mahlangu B, Stock N, Ntuli N, Mnguni A, Nzimande A, Ismail A, Scheepers C, Bhiman JN, Wolter N
hCoV-19/SouthAfrica/NICD-N49676/2022	EPI_ISL_15444839	2022-09-22	Africa	South Africa	Gauteng	AMPATH	National Institute for Communicable Diseases of the National Health Laboratory Service	Everatt J, Kekana D, Ntozini B, Mahlangu B, Stock N, Ntuli N, Mnguni A, Nzimande A, Ismail A, Scheepers C, Bhiman JN, Wolter N
hCoV-19/SouthAfrica/SU-NHLS_5584/2022	EPI_ISL_14026907	2022-07-15	Africa	South Africa	Western Cape	PathCare Reference Laboratory, PathCare Park, N1 City, Cape Town	Division of Medical Virology, National Health Laboratory Service (NHLS), Tygerberg Hospital / Stellenbosch University	Jean Maritz, Nadine Cronje, Petra Raimond, Tongai Maponga, Gert van Zyl, Wolfgang Preiser
hCoV-19/SouthKorea/2207230143/2022	EPI_ISL_16984490	2022-07-23	Asia	South Korea	Seoul	St. Peter's hospital	Genolution, Inc	Hyunsoo Kim, Kang-Jun Yoon, Byeoli Han, YaeEun Kwon, SoJung Lee, GiYoun Han, MiAe Kim
hCoV-19/SouthKorea/GJ-HERI-A1377/2022	EPI_ISL_17703456	2022-06-07	Asia	South Korea	Gwangju	Health and Environment Research Institude of Gwangju	Health and Environment Research Institude of Gwangju	Yeong-un Lee, kwangho Lee, Hongsu Lee, jung wook Park, Ji-Su Park, Jeongeun Mun, sujung Park, CheongMi Lee, Juhye Lee, Sun-Hee Kim, Jinjong Seo
hCoV-19/SouthKorea/GJ-HERI-A1379/2022	EPI_ISL_17703458	2022-06-16	Asia	South Korea	Gwangju	Health and Environment Research Institude of Gwangju	Health and Environment Research Institude of Gwangju	Yeong-un Lee, kwangho Lee, Hongsu Lee, jung wook Park, Ji-Su Park, Jeongeun Mun, sujung Park, CheongMi Lee, Juhye Lee, Sun-Hee Kim, Jinjong Seo
hCoV-19/SouthKorea/GJ-HERI-A1380/2022	EPI_ISL_17703459	2022-06-17	Asia	South Korea	Gwangju	Health and Environment Research Institude of Gwangju	Health and Environment Research Institude of Gwangju	Yeong-un Lee, kwangho Lee, Hongsu Lee, jung wook Park, Ji-Su Park, Jeongeun Mun, sujung Park, CheongMi Lee, Juhye Lee, Sun-Hee Kim, Jinjong Seo
hCoV-19/SouthKorea/GJ-HERI-A1381/2022	EPI_ISL_17703460	2022-06-23	Asia	South Korea	Gwangju	Health and Environment Research Institude of Gwangju	Health and Environment Research Institude of Gwangju	Yeong-un Lee, kwangho Lee, Hongsu Lee, jung wook Park, Ji-Su Park, Jeongeun Mun, sujung Park, CheongMi Lee, Juhye Lee, Sun-Hee Kim, Jinjong Seo
hCoV-19/SouthKorea/GJ-HERI-A1383/2022	EPI_ISL_17703462	2022-06-26	Asia	South Korea	Gwangju	Health and Environment Research Institude of Gwangju	Health and Environment Research Institude of Gwangju	Yeong-un Lee, kwangho Lee, Hongsu Lee, jung wook Park, Ji-Su Park, Jeongeun Mun, sujung Park, CheongMi Lee, Juhye Lee, Sun-Hee Kim, Jinjong Seo
hCoV-19/SouthKorea/GJ-HERI-A1391/2022	EPI_ISL_17703469	2022-09-04	Asia	South Korea	Gwangju	Health and Environment Research Institude of Gwangju	Health and Environment Research Institude of Gwangju	Yeong-un Lee, kwangho Lee, Hongsu Lee, jung wook Park, Ji-Su Park, Jeongeun Mun, sujung Park, CheongMi Lee, Juhye Lee, Sun-Hee Kim, Jinjong Seo
hCoV-19/SouthKorea/GJ-HERI-A1392/2022	EPI_ISL_17703470	2022-09-04	Asia	South Korea	Gwangju	Health and Environment Research Institude of Gwangju	Health and Environment Research Institude of Gwangju	Yeong-un Lee, kwangho Lee, Hongsu Lee, jung wook Park, Ji-Su Park, Jeongeun Mun, sujung Park, CheongMi Lee, Juhye Lee, Sun-Hee Kim, Jinjong Seo
hCoV-19/SouthKorea/KDCA107258/2022	EPI_ISL_14785139	2022-08-15	Asia	South Korea		Division of Emerging Infectious Diseases, Bureau of Infectious Diseases Diagnosis Control, Korea Disease Control and Prevention Agency	Division of Emerging Infectious Diseases, Bureau of Infectious Diseases Diagnosis Control, Korea Disease Control and Prevention Agency	Jeong-Ah Kim, Ae Kyung Park, Il-Hwan Kim, Chae Young Lee, Yu jeong ahn, Hyuck Jin Lee, Eun-Jin Kim
hCoV-19/SouthKorea/KDCA113269/2022	EPI_ISL_14856155	2022-08-21	Asia	South Korea		Division of Emerging Infectious Diseases, Bureau of Infectious Diseases Diagnosis Control, Korea Disease Control and Prevention Agency	Division of Emerging Infectious Diseases, Bureau of Infectious Diseases Diagnosis Control, Korea Disease Control and Prevention Agency	Jeong-Ah Kim, Ae Kyung Park, Il-Hwan Kim, Chae Young Lee, Hyuck Jin Lee, Eun-Jin Kim
hCoV-19/SouthKorea/KDCA116412/2022	EPI_ISL_14975635	2022-08-25	Asia	South Korea		Division of Infectious Disease Diagnosis Control, Capital Regional Center for Disease Control and Prevention, Korea Disease Control and Prevention Agency, KDCA	Division of Emerging Infectious Diseases, Bureau of Infectious Diseases Diagnosis Control, Korea Disease Control and Prevention Agency	EunJung Lee, SaHyun Hong, Jeong-Gu Nam
hCoV-19/SouthKorea/KDCA121389/2022	EPI_ISL_15080554	2022-09-04	Asia	South Korea		Division of Emerging Infectious Diseases, Bureau of Infectious Diseases Diagnosis Control, Korea Disease Control and Prevention Agency	Division of Emerging Infectious Diseases, Bureau of Infectious Diseases Diagnosis Control, Korea Disease Control and Prevention Agency	Jeong-Ah Kim, Yu jeong Ahn, Ae Kyung Park, Il-Hwan Kim, Chae Young Lee, Hyuck Jin Lee, Eun-Jin Kim
hCoV-19/SouthKorea/KDCA125988/2022	EPI_ISL_15166218	2022-09-15	Asia	South Korea		Division of Infectious Disease Diagnosis Control, Capital Regional Center for Disease Control and Prevention, Korea Disease Control and Prevention Agency, KDCA	Division of Emerging Infectious Diseases, Bureau of Infectious Diseases Diagnosis Control, Korea Disease Control and Prevention Agency	EunJung Lee, SaHyun Hong, Jeong-Gu Nam
hCoV-19/SouthKorea/KDCA132805/2022	EPI_ISL_15351804	2022-09-24	Asia	South Korea		Division of Infectious Disease Diagnosis Control, Chungcheong Regional Center for Disease Control and Prevention, Korea Disease Control and Prevention Agency, KDCA	Division of Emerging Infectious Diseases, Bureau of Infectious Diseases Diagnosis Control, Korea Disease Control and Prevention Agency	YENA YOON, Jeong Hoon Jeon
hCoV-19/SouthKorea/KDCA86977/2022	EPI_ISL_13738787	2022-06-15	Asia	South Korea		Division of Emerging Infectious Diseases, Bureau of Infectious Diseases Diagnosis Control, Korea Disease Control and Prevention Agency	Division of Emerging Infectious Diseases, Bureau of Infectious Diseases Diagnosis Control, Korea Disease Control and Prevention Agency	Jeong-Ah Kim, Ae Kyung Park, Il-Hwan Kim, Chae Young Lee, Hyuck Jin Lee, Eun-Jin Kim
hCoV-19/SouthKorea/KDCA96302/2022	EPI_ISL_14537995	2022-07-26	Asia	South Korea		Division of Emerging Infectious Diseases, Bureau of Infectious Diseases Diagnosis Control, Korea Disease Control and Prevention Agency	Division of Emerging Infectious Diseases, Bureau of Infectious Diseases Diagnosis Control, Korea Disease Control and Prevention Agency	Jeong-Ah Kim, Ae Kyung Park, Il-Hwan Kim, Chae Young Lee, Hyuck Jin Lee, Eun-Jin Kim
hCoV-19/Spain/AB-HGUA-60615415/2022	EPI_ISL_15250653	2022-09-02	Europe	Spain	Albacete	Hospital General Universitario Albacete	Hospital General Universitario Albacete	Lorena Robles-Fonseca, Caridad Sainz de Baranda Camino
hCoV-19/Spain/AN-CBA-26806/2022	EPI_ISL_16438754	2022-06-27	Europe	Spain	Andalusia	Servicio de Microbiologia, Hospital Juan Ramon Jimenez, Huelva, Spain	Clinical Bioinformatics Area, Fundación Progreso y Salud	María Lara on behalf of SARS-CoV-2 whole genome sequencing circuit of Andalusia
hCoV-19/Spain/AN-CBA-29596/2022	EPI_ISL_16471845	2022-08-31	Europe	Spain	Andalusia	Servicio de Microbiologia, Hospital Puerta del Mar, Cadiz, Spain	Clinical Bioinformatics Area, Fundación Progreso y Salud	María Lara on behalf of SARS-CoV-2 whole genome sequencing circuit of Andalusia
hCoV-19/Spain/AR-11816409/2022	EPI_ISL_17950002	2022-07-22	Europe	Spain	Aragon	Miguel Servet University Hospital Microbiology Laboratory	Miguel Servet University Hospital Microbiology Laboratory	Ana Milagro, Antonio Rezusta, Yolanda Grataloup, Nieves Cameo, Natalia Burillo, Alexander Tristancho
hCoV-19/Spain/AR-IACS_LaSARD-2240720/2022	EPI_ISL_19235686	2022-08-30	Europe	Spain	Aragon	Hospital Universitario San Jorge	IACS LaSARD	Mark Strunk
hCoV-19/Spain/CL-32532/2022	EPI_ISL_14728790	2022-06-14	Europe	Spain	Castilla y Leon	Hospital Clínico Universitario de Valladolid (HCUV)	Hospital Clínico Universitario de Valladolid (HCUV)	Antonio Orduña-Domingo, Marta Hernandez, David Abad, Marta Dominguez-Gil, Silvia Rojo, Gabriel March Rosello, Sonsoles Garcinuño Pérez, Carmen Aldea-Mansilla, Mª Fe Brezmes-Valdivieso, Gregoria Megías Lobón, María Antonia García Castro, Carmen Gimeno Crespo, Noelia Arenal Andrés, Carlos Fuster Foz, M. Isabel Fernandez-Natal, Jose María Eiros Bouza
hCoV-19/Spain/CL-33299/2022	EPI_ISL_14727398	2022-06-21	Europe	Spain	Castilla y Leon	Hospital Clínico Universitario de Valladolid (HCUV)	Hospital Clínico Universitario de Valladolid (HCUV)	Antonio Orduña-Domingo, Marta Hernandez, David Abad, Marta Dominguez-Gil, Silvia Rojo, Gabriel March Rosello, Sonsoles Garcinuño Pérez, Carmen Aldea-Mansilla, Mª Fe Brezmes-Valdivieso, Gregoria Megías Lobón, María Antonia García Castro, Carmen Gimeno Crespo, Noelia Arenal Andrés, Carlos Fuster Foz, M. Isabel Fernandez-Natal, Jose María Eiros Bouza
hCoV-19/Spain/CL-34538/2022	EPI_ISL_14744991	2022-07-16	Europe	Spain	Castilla y Leon	Hospital Clínico Universitario de Valladolid (HCUV)	Hospital Clínico Universitario de Valladolid (HCUV)	Antonio Orduña-Domingo, Marta Hernandez, David Abad, Marta Dominguez-Gil, Silvia Rojo, Gabriel March Rosello, Sonsoles Garcinuño Pérez, Carmen Aldea-Mansilla, Mª Fe Brezmes-Valdivieso, Gregoria Megías Lobón, María Antonia García Castro, Carmen Gimeno Crespo, Noelia Arenal Andrés, Carlos Fuster Foz, M. Isabel Fernandez-Natal, Jose María Eiros Bouza
hCoV-19/Spain/CL-COV36484/2022	EPI_ISL_15420294	2022-08-31	Europe	Spain	Castilla y Leon	Hospital Clínico Universitario de Valladolid (HCUV)	Hospital Clínico Universitario de Valladolid (HCUV)	Antonio Orduña-Domingo, Marta Hernandez, David Abad, Marta Dominguez-Gil, Silvia Rojo, Gabriel March Rosello, Sonsoles Garcinuño Pérez, Carmen Aldea-Mansilla, Mª Fe Brezmes-Valdivieso, Gregoria Megías Lobón, María Antonia García Castro, Carmen Gimeno Crespo, Noelia Arenal Andrés, Carlos Fuster Foz, M. Isabel Fernandez-Natal, Jose María Eiros Bouza
hCoV-19/Spain/CN-HUNSC_ITER_150336822/2022	EPI_ISL_16890204	2022-07-07	Europe	Canary Islands		Red de Vigilancia Genómica para la COVID-19 en Canarias	División de Genómica, ITER	Laura Ciuffreda; José M. Lorenzo-Salazar; Diego García-Martínez de Artola; Helena Gil-Campesino; Julia Alcoba-Florez; Héctor Rodríguez-Pérez; Antonio Íñigo-Campos; Josmar Salas-Hernández; Julia Rodríguez-Nuñez; Adrián Muñoz-Barrera; Agustín Valenzuela-Fernández; Oscar Díez-Gil; Rafaela González-Montelongo; Carlos Flores
hCoV-19/Spain/CT-HUB06468/2022	EPI_ISL_15038646	2022-09-01	Europe	Spain	Catalunya	HOSPITAL UNIVERSITARI DE BELLVITGE	Microbiology Department	Sara Marti, Aida Gonzalez-Diaz, Antonio Gonzalo, Veronica Saez, Daniel Rodriguez-Osorio, Elisabet Ventura, Yolanda Hernandez, Laura Calatayud, Jordi Niubó, Carmen Ardanuy, Jordi Camara, M Angeles Domínguez
hCoV-19/Spain/GA-CHUVI-19546275/2022	EPI_ISL_14208271	2022-07-04	Europe	Spain	Galicia	Microbiology Department. Complexo Hospitalario Universitario de Vigo	Microbiology Department. Complexo Hospitalario Universitario de Vigo	Cabrera JJ, Cortizo S, Daviña C, del-Campo V, Gonzalez-Dominguez M, Martinez L, Pena I, Perez-Castro S, Potel C, Rey S, Vasallo FJ
hCoV-19/Spain/GA-CHUVI-19547411/2022	EPI_ISL_14683684	2022-08-01	Europe	Spain	Galicia	Microbiology Department. Complexo Hospitalario Universitario de Vigo	Microbiology Department. Complexo Hospitalario Universitario de Vigo	Cabrera JJ, Cortizo S, Daviña C, del-Campo V, Gonzalez-Dominguez M, Martinez L, Pena I, Perez-Castro S, Potel C, Rey S, Vasallo FJ
hCoV-19/Spain/GA-CHUVI-34867708/2022	EPI_ISL_15025912	2022-07-08	Europe	Spain	Galicia	Microbiology Department. Complexo Hospitalario Universitario de Vigo	Microbiology Department. Complexo Hospitalario Universitario de Vigo	Cabrera JJ, Cortizo S, Daviña C, del-Campo V, Gonzalez-Dominguez M, Martinez L, Pena I, Perez-Castro S, Potel C, Rey S, Vasallo FJ
hCoV-19/Spain/GA-EPI-CHUF-4417/2022	EPI_ISL_18629454	2022-06-17	Europe	Spain	Galicia	Servicio de Microbiología del Complejo Hospitalario Universitario de Ferrol	Centro de Investigación en Nanomateriais e Biomedicina (CINBIO)	EPICOVIGAL Consortium
hCoV-19/Spain/NC-CHN-01007695/2022	EPI_ISL_14048333	2022-06-18	Europe	Spain	Navarra	Servicio de Microbiología Clínica (Complejo Hospitalario de Navarra, Pamplona)	Centro de Secuenciación NASERTIC	Carmen Ezpeleta Baquedano, Ana Navascués, Ana Miqueleiz
hCoV-19/Spain/VC-FISABIO-111307/2022	EPI_ISL_14203671	2022-07-06	Europe	Spain	Valencian Community	Hospital Universitari i Politècnic La Fe de València	Fundación para el Fomento de la Investigación Sanitaria y Biomédica (FISABIO)	Luis Ramon Nuñez, María Dolores Gómez Ruiz, Eva González Barberá, Ana Gil Brusola, Salvador Giner Almaraz, José Luis López Hontangas
hCoV-19/Spain/VC-FISABIO-112913/2022	EPI_ISL_15287426	2022-08-11	Europe	Spain	Valencian Community	Servicio de Microbiología. Hospital Universitario Doctor Peset	Fundación para el Fomento de la Investigación Sanitaria y Biomédica (FISABIO)	Verónica Rodríguez Herrero, Juan Alberola Enguídanos, Juan José Camarena Miñana, Rosa González Pellicer, José Miguel Nogueira Coito
hCoV-19/Sweden/01_SE100_22CS505555/2022	EPI_ISL_13313985	2022-05-31	Europe	Sweden	Stockholm	Karolinska University Hospital Solna	Karolinska University Hospital	Jan Albert, Tobias Allander, Sandra Broddesson, Robert Dyrdak, Martin Ekman, Lynda Eneh, Shambhu Ganeshappa Aralaguppe, Natalija Gerasimcik, Karina Hentrich, Tanja Normark, Henning Onsbring, Maria Ropat, Annika Tiveljung Lindell, Valtteri Wirta, Zhibing Yun
hCoV-19/Sweden/01_SE100_22CS505581/2022	EPI_ISL_13313956	2022-06-06	Europe	Sweden	Stockholm	Karolinska University Hospital Solna	Karolinska University Hospital	Jan Albert, Tobias Allander, Sandra Broddesson, Robert Dyrdak, Martin Ekman, Lynda Eneh, Shambhu Ganeshappa Aralaguppe, Natalija Gerasimcik, Karina Hentrich, Tanja Normark, Henning Onsbring, Maria Ropat, Annika Tiveljung Lindell, Valtteri Wirta, Zhibing Yun
hCoV-19/Sweden/01_SE100_22CS507853/2022	EPI_ISL_14925296	2022-09-02	Europe	Sweden	Stockholm	Karolinska University Hospital Solna	Karolinska University Hospital	Jan Albert, Tobias Allander, Sandra Broddesson, Robert Dyrdak, Martin Ekman, Lynda Eneh, Shambhu Ganeshappa Aralaguppe, Natalija Gerasimcik, Karina Hentrich, Tanja Normark, Henning Onsbring, Maria Ropat, Annika Tiveljung Lindell, Valtteri Wirta, Zhibing Yun
hCoV-19/Sweden/22-125584/2022	EPI_ISL_14229850	2022-07-05	Europe	Sweden	Kalmar	The Public Health Agency of Sweden	The Public Health Agency of Sweden	Emmi Andersson, Maria Lind Karlberg, Alma Brolund, Swedish national genomic surveillance program of SARS-CoV-2
hCoV-19/Sweden/22-125697/2022	EPI_ISL_14229870	2022-07-06	Europe	Sweden	Kalmar	The Public Health Agency of Sweden	The Public Health Agency of Sweden	Emmi Andersson, Maria Lind Karlberg, Alma Brolund, Swedish national genomic surveillance program of SARS-CoV-2
hCoV-19/Sweden/261757125060/2022	EPI_ISL_13522631	2022-06-14	Europe	Sweden	Vasternorrland	The Public Health Agency of Sweden	The Public Health Agency of Sweden	Emmi Andersson, Maria Lind Karlberg, Alma Brolund, Swedish national genomic surveillance program of SARS-CoV-2
hCoV-19/Sweden/AC-COR021858/2022	EPI_ISL_17967247	2022-06-10	Europe	Sweden	Vasterbotten	Region Västerbotten, Klinisk mikrobiologi	Region Västerbotten, Klinisk mikrobiologi	Annika Ostermann, Hinnerk Eilers, Katja Stojkovic, Linda Köhn
hCoV-19/Sweden/AC-COR033072/2022	EPI_ISL_17967898	2022-09-26	Europe	Sweden	Vasterbotten	Region Västerbotten, Klinisk mikrobiologi	Region Västerbotten, Klinisk mikrobiologi	Annika Ostermann, Hinnerk Eilers, Katja Stojkovic, Linda Köhn
hCoV-19/Sweden/AC-COR033096/2022	EPI_ISL_17967899	2022-09-26	Europe	Sweden	Vasterbotten	Region Västerbotten, Klinisk mikrobiologi	Region Västerbotten, Klinisk mikrobiologi	Annika Ostermann, Hinnerk Eilers, Katja Stojkovic, Linda Köhn
hCoV-19/Sweden/AC-COR033175/2022	EPI_ISL_17967904	2022-09-26	Europe	Sweden	Vasterbotten	Region Västerbotten, Klinisk mikrobiologi	Region Västerbotten, Klinisk mikrobiologi	Annika Ostermann, Hinnerk Eilers, Katja Stojkovic, Linda Köhn
hCoV-19/Sweden/AC-COR033476/2022	EPI_ISL_17968026	2022-09-28	Europe	Sweden	Vasterbotten	Region Västerbotten, Klinisk mikrobiologi	Region Västerbotten, Klinisk mikrobiologi	Annika Ostermann, Hinnerk Eilers, Katja Stojkovic, Linda Köhn
hCoV-19/Sweden/C-03_SE600_000200420816N2/2022	EPI_ISL_17709612	2022-06-16	Europe	Sweden	Uppsala	Akademiska Sjukhuset, Clinical Microbiology and Hospital Hygiene	Akademiska Sjukhuset, Clinical Microbiology and Hospital Hygiene	Jonathan Haars, Julia Bergholm, Patrik Ellström, René Kaden
hCoV-19/Sweden/C-03_SE600_000200426929N2/2022	EPI_ISL_17708423	2022-06-30	Europe	Sweden	Uppsala	Akademiska Sjukhuset, Clinical Microbiology and Hospital Hygiene	Akademiska Sjukhuset, Clinical Microbiology and Hospital Hygiene	Jonathan Haars, Amaret Schäfer, Irma De La Cruz Melara, Narges Dehghan, Patrik Ellström, René Kaden
hCoV-19/Sweden/C-03_SE600_000200460573N2/2022	EPI_ISL_17713136	2022-09-15	Europe	Sweden	Uppsala	Akademiska Sjukhuset, Clinical Microbiology and Hospital Hygiene	Akademiska Sjukhuset, Clinical Microbiology and Hospital Hygiene	Jonathan Haars, Amaret Schäfer, Irma De La Cruz Melara, Narges Dehghan, Patrik Ellström, René Kaden
hCoV-19/Sweden/C-03_SE600_500000272098SP/2022	EPI_ISL_17713215	2022-09-15	Europe	Sweden	Uppsala	Akademiska Sjukhuset, Clinical Microbiology and Hospital Hygiene	Akademiska Sjukhuset, Clinical Microbiology and Hospital Hygiene	Jonathan Haars, Amaret Schäfer, Irma De La Cruz Melara, Narges Dehghan, Patrik Ellström, René Kaden
hCoV-19/Sweden/DA10567594/2022	EPI_ISL_15423960	2022-09-20	Europe	Sweden	Vastmanland	The Public Health Agency of Sweden	The Public Health Agency of Sweden	Emmi Andersson, Maria Lind Karlberg, Alma Brolund, Swedish national genomic surveillance program of SARS-CoV-2
hCoV-19/Sweden/DA10572543/2022	EPI_ISL_15423965	2022-09-19	Europe	Sweden	Vastmanland	The Public Health Agency of Sweden	The Public Health Agency of Sweden	Emmi Andersson, Maria Lind Karlberg, Alma Brolund, Swedish national genomic surveillance program of SARS-CoV-2
hCoV-19/Sweden/Orebro-21235701/2022	EPI_ISL_15022404	2022-09-11	Europe	Sweden	Orebro	Orebro University Hospital, Dept Laboratory Medicine, Clinical Microbiology	Orebro University Hospital	Sundqvist M et al
hCoV-19/Sweden/Orebro-48078941/2022	EPI_ISL_13391443	2022-06-06	Europe	Sweden	Orebro	Orebro University Hospital, Dept Laboratory Medicine, Clinical Microbiology	Orebro University Hospital	Sundqvist M et al
hCoV-19/Sweden/PEP388812/2022	EPI_ISL_16161090	2022-08-31	Europe	Sweden	Halland	The Public Health Agency of Sweden	The Public Health Agency of Sweden	Emmi Andersson, Maria Lind Karlberg, Swedish national genomic surveillance program of SARS-CoV-2
hCoV-19/Switzerland/BE-SRO-5000138287/2022	EPI_ISL_15384452	2022-09-26	Europe	Switzerland	Bern	Spital Langenthal	Medizinische Klinik, Spital Region Oberaargau	Alexander Imhof, Cedric Howald, Lorenzo Cerutti, Henri Pegeot, Melyssa Elies, Deborah Penet, Keith Harshman, Ioannis Xenarios
hCoV-19/Switzerland/GE-HUG-38262108/2022	EPI_ISL_13444733	2022-06-03	Europe	Switzerland	Geneva	University Hospitals of Geneva, Laboratory of Virology	HUG, Laboratory of Virology and the Health2030 Genome Center	Samuel Cordey, Aline Mamin, Francisco Perez, Ana Rita Goncalves, Laurent Kaiser, Lorenzo Cerutti, Cedric Howald, Henri Pegeot, Melyssa Elies, Deborah Penet, Keith Harshman, Ioannis Xenarios
hCoV-19/Switzerland/GE-HUG-38304510/2022	EPI_ISL_13444806	2022-06-10	Europe	Switzerland	Geneva	University Hospitals of Geneva, Laboratory of Virology	HUG, Laboratory of Virology and the Health2030 Genome Center	Samuel Cordey, Aline Mamin, Francisco Perez, Ana Rita Goncalves, Laurent Kaiser, Lorenzo Cerutti, Cedric Howald, Henri Pegeot, Melyssa Elies, Deborah Penet, Keith Harshman, Ioannis Xenarios
hCoV-19/Switzerland/GE-HUG-38377332/2022	EPI_ISL_13695513	2022-06-16	Europe	Switzerland	Geneva	University Hospitals of Geneva, Laboratory of Virology	HUG, Laboratory of Virology and the Health2030 Genome Center	Samuel Cordey, Aline Mamin, Francisco Perez, Ana Rita Goncalves, Laurent Kaiser, Lorenzo Cerutti, Cedric Howald, Henri Pegeot, Melyssa Elies, Deborah Penet, Keith Harshman, Ioannis Xenarios
hCoV-19/Switzerland/GE-HUG-38418126/2022	EPI_ISL_13695573	2022-06-21	Europe	Switzerland	Geneva	University Hospitals of Geneva, Laboratory of Virology	HUG, Laboratory of Virology and the Health2030 Genome Center	Samuel Cordey, Aline Mamin, Francisco Perez, Ana Rita Goncalves, Laurent Kaiser, Lorenzo Cerutti, Cedric Howald, Henri Pegeot, Melyssa Elies, Deborah Penet, Keith Harshman, Ioannis Xenarios
hCoV-19/Switzerland/GE-UZH-IMV-3ba644e0/2022	EPI_ISL_13436355	2022-06-02	Europe	Switzerland	Geneva	Laborgemeinschaft 1	Institute of Medical Virology, University of Zurich / Department of Biosystems Science and Engineering, ETH Zürich	Verena Kufner, Maryam Zaheri, Stefan Schmutz, Kevin Steiner, Riccarda Capaul, Guido Bloemberg, Michael Huber, Alexandra Trkola, Christian Beisel, Tobias Schär, Ina Nissen, Natascha Santacroce, Rebecca Denes, Mirjam Feldkamp, Elodie Burcklen, Chaoran Chen, Sarah Nadeau, Louis du Plessis, Ivan Topolsky, Kim Philipp Jablonski, Lara Fuhrmann, David Dreifuss, Pelin Burcak Icer, Matteo Carrara, Shuqing…
hCoV-19/Switzerland/TI-EOC-38004722/2022	EPI_ISL_15348984	2022-09-28	Europe	Switzerland	Ticino	EOC Bellinzona	Laboratorio di Microbiologia, Istituto di Medicina di Laboratorio EOLAB, Ente Ospedaliero Cantonale / Department of Biosystems Science and Engineering, ETH Zürich	Spina Valeria Romina, Gloria Gaudio, Gladys Martinetti Lucchini, Christian Beisel, Tobias Schär, Ina Nissen, Natascha Santacroce, Rebecca Denes, Mirjam Feldkamp, Elodie Burcklen, Chaoran Chen, Sarah Nadeau, Louis du Plessis, Ivan Topolsky, Kim Philipp Jablonski, Lara Fuhrmann, David Dreifuss, Pelin Burcak Icer, Matteo Carrara, Shuqing Yu, Franziska Singer, Niko Beerenwinkel, Tanja Stadler
hCoV-19/Switzerland/VD-CHUV-GEN12972/2022	EPI_ISL_18648216	2022-07-27	Europe	Switzerland	Vaud	CHUV	Laboratory of genomics and metagenomics, Institute of Microbiology, University Hospital Centre and University of Lausanne	Trestan Pillonel, Damien Jacot, Sébastien Aeby, Gilbert Greub, Claire Bertelli
hCoV-19/Switzerland/VD-CHUV-GEN13086/2022	EPI_ISL_18648231	2022-08-25	Europe	Switzerland	Vaud	CHUV	Laboratory of genomics and metagenomics, Institute of Microbiology, University Hospital Centre and University of Lausanne	Trestan Pillonel, Damien Jacot, Sébastien Aeby, Gilbert Greub, Claire Bertelli
hCoV-19/Switzerland/ZG-ETHZ-38002071/2022	EPI_ISL_14077015	2022-07-15	Europe	Switzerland	Zug	Labor team w AG	Department of Biosystems Science and Engineering, ETH Zürich	Rebekka Pohl, Monika Bucher, Andreas Lindauer, Andreas Grutsch, Christian Beisel, Tobias Schär, Ina Nissen, Natascha Santacroce, Rebecca Denes, Mirjam Feldkamp, Elodie Burcklen, Chaoran Chen, Sarah Nadeau, Louis du Plessis, Ivan Topolsky, Kim Philipp Jablonski, Lara Fuhrmann, David Dreifuss, Pelin Burcak Icer, Matteo Carrara, Shuqing Yu, Franziska Singer, Niko Beerenwinkel, Tanja Stadler
hCoV-19/Tanzania/NIMR-R150128/2022	EPI_ISL_19652117	2022-07-28	Africa	Tanzania	Mbeya	National Public Health Laboratory (NPHL)	NIMR Muhimbili Research Centre	Nicholaus P. Mnyambwa, Jinxin Gao, Alex Magesa, Edina Mgimba, Swaminathan Mahesh, Pawan Angra, Juma Kisuse, Clara Lubinza, Lawrence Mapunda, Aman Wilfred, Godfather Kimaro, George P. Judicate, Ambele Eliah, Augustino Msanga, Senkoro Mbazi, Esther Ngadaya, Mukurasi Kokuhabwa, Jackson P. Mushumbusi, Medard Beyanga, Wangeci Gatei, Sayoki Mfinanga
hCoV-19/Tanzania/NIMR-R160103/2022	EPI_ISL_19651870	2022-07-25	Africa	Tanzania	Dar es Salaam	National Public Health Laboratory (NPHL)	NIMR Muhimbili Research Centre	Nicholaus P. Mnyambwa, Jinxin Gao, Alex Magesa, Edina Mgimba, Swaminathan Mahesh, Pawan Angra, Juma Kisuse, Clara Lubinza, Lawrence Mapunda, Aman Wilfred, Godfather Kimaro, George P. Judicate, Ambele Eliah, Augustino Msanga, Senkoro Mbazi, Esther Ngadaya, Mukurasi Kokuhabwa, Jackson P. Mushumbusi, Medard Beyanga, Wangeci Gatei, Sayoki Mfinanga
hCoV-19/Tanzania/NIMR-R160111/2022	EPI_ISL_19651977	2022-07-23	Africa	Tanzania	Dar es Salaam	National Public Health Laboratory (NPHL)	NIMR Muhimbili Research Centre	Nicholaus P. Mnyambwa, Jinxin Gao, Alex Magesa, Edina Mgimba, Swaminathan Mahesh, Pawan Angra, Juma Kisuse, Clara Lubinza, Lawrence Mapunda, Aman Wilfred, Godfather Kimaro, George P. Judicate, Ambele Eliah, Augustino Msanga, Senkoro Mbazi, Esther Ngadaya, Mukurasi Kokuhabwa, Jackson P. Mushumbusi, Medard Beyanga, Wangeci Gatei, Sayoki Mfinanga
hCoV-19/Tanzania/NIMR-R170108/2022	EPI_ISL_19651985	2022-08-25	Africa	Tanzania	Dar es Salaam	National Public Health Laboratory (NPHL)	NIMR Muhimbili Research Centre	Nicholaus P. Mnyambwa, Jinxin Gao, Alex Magesa, Edina Mgimba, Swaminathan Mahesh, Pawan Angra, Juma Kisuse, Clara Lubinza, Lawrence Mapunda, Aman Wilfred, Godfather Kimaro, George P. Judicate, Ambele Eliah, Augustino Msanga, Senkoro Mbazi, Esther Ngadaya, Mukurasi Kokuhabwa, Jackson P. Mushumbusi, Medard Beyanga, Wangeci Gatei, Sayoki Mfinanga
hCoV-19/Tanzania/NIMR-R170113/2022	EPI_ISL_19651987	2022-08-25	Africa	Tanzania	Dar es Salaam	National Public Health Laboratory (NPHL)	NIMR Muhimbili Research Centre	Nicholaus P. Mnyambwa, Jinxin Gao, Alex Magesa, Edina Mgimba, Swaminathan Mahesh, Pawan Angra, Juma Kisuse, Clara Lubinza, Lawrence Mapunda, Aman Wilfred, Godfather Kimaro, George P. Judicate, Ambele Eliah, Augustino Msanga, Senkoro Mbazi, Esther Ngadaya, Mukurasi Kokuhabwa, Jackson P. Mushumbusi, Medard Beyanga, Wangeci Gatei, Sayoki Mfinanga
hCoV-19/Tanzania/NIMR-R170117/2022	EPI_ISL_19652124	2022-07-28	Africa	Tanzania	Mbeya	National Public Health Laboratory (NPHL)	NIMR Muhimbili Research Centre	Nicholaus P. Mnyambwa, Jinxin Gao, Alex Magesa, Edina Mgimba, Swaminathan Mahesh, Pawan Angra, Juma Kisuse, Clara Lubinza, Lawrence Mapunda, Aman Wilfred, Godfather Kimaro, George P. Judicate, Ambele Eliah, Augustino Msanga, Senkoro Mbazi, Esther Ngadaya, Mukurasi Kokuhabwa, Jackson P. Mushumbusi, Medard Beyanga, Wangeci Gatei, Sayoki Mfinanga
hCoV-19/Tanzania/NIMR-R170125/2022	EPI_ISL_19651880	2022-09-04	Africa	Tanzania	Dar es Salaam	National Public Health Laboratory (NPHL)	NIMR Muhimbili Research Centre	Nicholaus P. Mnyambwa, Jinxin Gao, Alex Magesa, Edina Mgimba, Swaminathan Mahesh, Pawan Angra, Juma Kisuse, Clara Lubinza, Lawrence Mapunda, Aman Wilfred, Godfather Kimaro, George P. Judicate, Ambele Eliah, Augustino Msanga, Senkoro Mbazi, Esther Ngadaya, Mukurasi Kokuhabwa, Jackson P. Mushumbusi, Medard Beyanga, Wangeci Gatei, Sayoki Mfinanga
hCoV-19/Tanzania/NIMR-R170130/2022	EPI_ISL_19651992	2022-08-29	Africa	Tanzania	Dar es Salaam	National Public Health Laboratory (NPHL)	NIMR Muhimbili Research Centre	Nicholaus P. Mnyambwa, Jinxin Gao, Alex Magesa, Edina Mgimba, Swaminathan Mahesh, Pawan Angra, Juma Kisuse, Clara Lubinza, Lawrence Mapunda, Aman Wilfred, Godfather Kimaro, George P. Judicate, Ambele Eliah, Augustino Msanga, Senkoro Mbazi, Esther Ngadaya, Mukurasi Kokuhabwa, Jackson P. Mushumbusi, Medard Beyanga, Wangeci Gatei, Sayoki Mfinanga
hCoV-19/Tanzania/NIMR-R170131/2022	EPI_ISL_19652128	2022-07-27	Africa	Tanzania	Mbeya	National Public Health Laboratory (NPHL)	NIMR Muhimbili Research Centre	Nicholaus P. Mnyambwa, Jinxin Gao, Alex Magesa, Edina Mgimba, Swaminathan Mahesh, Pawan Angra, Juma Kisuse, Clara Lubinza, Lawrence Mapunda, Aman Wilfred, Godfather Kimaro, George P. Judicate, Ambele Eliah, Augustino Msanga, Senkoro Mbazi, Esther Ngadaya, Mukurasi Kokuhabwa, Jackson P. Mushumbusi, Medard Beyanga, Wangeci Gatei, Sayoki Mfinanga
hCoV-19/Tanzania/NIMR-R180101/2022	EPI_ISL_19651993	2022-09-01	Africa	Tanzania	Dar es Salaam	National Public Health Laboratory (NPHL)	NIMR Muhimbili Research Centre	Nicholaus P. Mnyambwa, Jinxin Gao, Alex Magesa, Edina Mgimba, Swaminathan Mahesh, Pawan Angra, Juma Kisuse, Clara Lubinza, Lawrence Mapunda, Aman Wilfred, Godfather Kimaro, George P. Judicate, Ambele Eliah, Augustino Msanga, Senkoro Mbazi, Esther Ngadaya, Mukurasi Kokuhabwa, Jackson P. Mushumbusi, Medard Beyanga, Wangeci Gatei, Sayoki Mfinanga
hCoV-19/Tanzania/NIMR-R180106/2022	EPI_ISL_19651996	2022-08-29	Africa	Tanzania	Dar es Salaam	National Public Health Laboratory (NPHL)	NIMR Muhimbili Research Centre	Nicholaus P. Mnyambwa, Jinxin Gao, Alex Magesa, Edina Mgimba, Swaminathan Mahesh, Pawan Angra, Juma Kisuse, Clara Lubinza, Lawrence Mapunda, Aman Wilfred, Godfather Kimaro, George P. Judicate, Ambele Eliah, Augustino Msanga, Senkoro Mbazi, Esther Ngadaya, Mukurasi Kokuhabwa, Jackson P. Mushumbusi, Medard Beyanga, Wangeci Gatei, Sayoki Mfinanga
hCoV-19/Tanzania/NIMR-R180110/2022	EPI_ISL_19651999	2022-08-24	Africa	Tanzania	Dar es Salaam	National Public Health Laboratory (NPHL)	NIMR Muhimbili Research Centre	Nicholaus P. Mnyambwa, Jinxin Gao, Alex Magesa, Edina Mgimba, Swaminathan Mahesh, Pawan Angra, Juma Kisuse, Clara Lubinza, Lawrence Mapunda, Aman Wilfred, Godfather Kimaro, George P. Judicate, Ambele Eliah, Augustino Msanga, Senkoro Mbazi, Esther Ngadaya, Mukurasi Kokuhabwa, Jackson P. Mushumbusi, Medard Beyanga, Wangeci Gatei, Sayoki Mfinanga
hCoV-19/Tanzania/NIMR-R180116/2022	EPI_ISL_19652004	2022-09-07	Africa	Tanzania	Dar es Salaam	National Public Health Laboratory (NPHL)	NIMR Muhimbili Research Centre	Nicholaus P. Mnyambwa, Jinxin Gao, Alex Magesa, Edina Mgimba, Swaminathan Mahesh, Pawan Angra, Juma Kisuse, Clara Lubinza, Lawrence Mapunda, Aman Wilfred, Godfather Kimaro, George P. Judicate, Ambele Eliah, Augustino Msanga, Senkoro Mbazi, Esther Ngadaya, Mukurasi Kokuhabwa, Jackson P. Mushumbusi, Medard Beyanga, Wangeci Gatei, Sayoki Mfinanga
hCoV-19/Tanzania/NIMR-R180119/2022	EPI_ISL_19652005	2022-08-31	Africa	Tanzania	Dar es Salaam	National Public Health Laboratory (NPHL)	NIMR Muhimbili Research Centre	Nicholaus P. Mnyambwa, Jinxin Gao, Alex Magesa, Edina Mgimba, Swaminathan Mahesh, Pawan Angra, Juma Kisuse, Clara Lubinza, Lawrence Mapunda, Aman Wilfred, Godfather Kimaro, George P. Judicate, Ambele Eliah, Augustino Msanga, Senkoro Mbazi, Esther Ngadaya, Mukurasi Kokuhabwa, Jackson P. Mushumbusi, Medard Beyanga, Wangeci Gatei, Sayoki Mfinanga
hCoV-19/Tanzania/NIMR-R180120/2022	EPI_ISL_19652006	2022-08-30	Africa	Tanzania	Dar es Salaam	National Public Health Laboratory (NPHL)	NIMR Muhimbili Research Centre	Nicholaus P. Mnyambwa, Jinxin Gao, Alex Magesa, Edina Mgimba, Swaminathan Mahesh, Pawan Angra, Juma Kisuse, Clara Lubinza, Lawrence Mapunda, Aman Wilfred, Godfather Kimaro, George P. Judicate, Ambele Eliah, Augustino Msanga, Senkoro Mbazi, Esther Ngadaya, Mukurasi Kokuhabwa, Jackson P. Mushumbusi, Medard Beyanga, Wangeci Gatei, Sayoki Mfinanga
hCoV-19/Tanzania/NIMR-R180126/2022	EPI_ISL_19651881	2022-09-11	Africa	Tanzania	Dar es Salaam	National Public Health Laboratory (NPHL)	NIMR Muhimbili Research Centre	Nicholaus P. Mnyambwa, Jinxin Gao, Alex Magesa, Edina Mgimba, Swaminathan Mahesh, Pawan Angra, Juma Kisuse, Clara Lubinza, Lawrence Mapunda, Aman Wilfred, Godfather Kimaro, George P. Judicate, Ambele Eliah, Augustino Msanga, Senkoro Mbazi, Esther Ngadaya, Mukurasi Kokuhabwa, Jackson P. Mushumbusi, Medard Beyanga, Wangeci Gatei, Sayoki Mfinanga
hCoV-19/Tanzania/NIMR-R180127/2022	EPI_ISL_19651882	2022-09-11	Africa	Tanzania	Dar es Salaam	National Public Health Laboratory (NPHL)	NIMR Muhimbili Research Centre	Nicholaus P. Mnyambwa, Jinxin Gao, Alex Magesa, Edina Mgimba, Swaminathan Mahesh, Pawan Angra, Juma Kisuse, Clara Lubinza, Lawrence Mapunda, Aman Wilfred, Godfather Kimaro, George P. Judicate, Ambele Eliah, Augustino Msanga, Senkoro Mbazi, Esther Ngadaya, Mukurasi Kokuhabwa, Jackson P. Mushumbusi, Medard Beyanga, Wangeci Gatei, Sayoki Mfinanga
hCoV-19/Thailand/CU9679/2022	EPI_ISL_17779955	2022-06-17	Asia	Thailand	Bangkok	Center of Excellence in Clinical Virology	Center of Excellence in Clinical Virology	Jiratchaya Puenpa, Patthaya Rattanakomol, Nutsada Saengdao, Jira Chansaenroj, Ritthideach Yorsaeng, Kamol Suwannakarn, Yong Poovorawan
hCoV-19/Thailand/CU9778/2022	EPI_ISL_17779969	2022-06-27	Asia	Thailand	Bangkok	Center of Excellence in Clinical Virology	Center of Excellence in Clinical Virology	Jiratchaya Puenpa, Patthaya Rattanakomol, Nutsada Saengdao, Jira Chansaenroj, Ritthideach Yorsaeng, Kamol Suwannakarn, Yong Poovorawan
hCoV-19/Thailand/CU9779/2022	EPI_ISL_17779970	2022-06-27	Asia	Thailand	Bangkok	Center of Excellence in Clinical Virology	Center of Excellence in Clinical Virology	Jiratchaya Puenpa, Patthaya Rattanakomol, Nutsada Saengdao, Jira Chansaenroj, Ritthideach Yorsaeng, Kamol Suwannakarn, Yong Poovorawan
hCoV-19/Thailand/CU9822/2022	EPI_ISL_17779973	2022-07-04	Asia	Thailand	Bangkok	Center of Excellence in Clinical Virology	Center of Excellence in Clinical Virology	Jiratchaya Puenpa, Patthaya Rattanakomol, Nutsada Saengdao, Jira Chansaenroj, Ritthideach Yorsaeng, Kamol Suwannakarn, Yong Poovorawan
hCoV-19/Thailand/CU9842/2022	EPI_ISL_17779976	2022-07-06	Asia	Thailand	Bangkok	Center of Excellence in Clinical Virology	Center of Excellence in Clinical Virology	Jiratchaya Puenpa, Patthaya Rattanakomol, Nutsada Saengdao, Jira Chansaenroj, Ritthideach Yorsaeng, Kamol Suwannakarn, Yong Poovorawan
hCoV-19/Thailand/DMSc-12426/2022	EPI_ISL_15015332	2022-08-19	Asia	Thailand	Chon Buri	Chonburi Hospital	Medical Genomic Centre,Medical Life Sciences Institute,Department of Medical Sciences, Ministry of Public Health, Thailand	Surakameth Mahasirimongkol, Nuanjun Wichukchinda, Archawin Rojanawiwat, Pilailuk Akkapaiboon Okada, Waritta Sawaengdee, Naphatcha Thawong, Pundharika Piboonsiri, Jirapha Pakdee, Natthakul Bunneang
hCoV-19/Thailand/DMSc-12507/2022	EPI_ISL_15232962	2022-07-16	Asia	Thailand	Kanchanaburi	Paholpolpayuhasena Hospital	Medical Genomic Centre,Medical Life Sciences Institute,Department of Medical Sciences, Ministry of Public Health, Thailand	Surakameth Mahasirimongkol, Nuanjun Wichukchinda, Archawin Rojanawiwat, Pilailuk Akkapaiboon Okada, Waritta Sawaengdee, Naphatcha Thawong, Pundharika Piboonsiri, Jirapha Pakdee, Natthakul Bunneang
hCoV-19/Thailand/DMSc-12694/2022	EPI_ISL_15233144	2022-08-19	Asia	Thailand	Chon Buri	Chonburi Hospital	Medical Genomic Centre,Medical Life Sciences Institute,Department of Medical Sciences, Ministry of Public Health, Thailand	Surakameth Mahasirimongkol, Nuanjun Wichukchinda, Archawin Rojanawiwat, Pilailuk Akkapaiboon Okada, Waritta Sawaengdee, Naphatcha Thawong, Pundharika Piboonsiri, Jirapha Pakdee, Natthakul Bunneang
hCoV-19/Thailand/MTM_01_326/2022	EPI_ISL_15309760	2022-07-07	Asia	Thailand	Bangkok	Clinical Trial Unit, Hospital for Tropical Diseases	Molecular Malaria Laboratory, Mahidol Oxford Tropical Medicine Research Unit	Faculty of Tropical Medicine, Mahidol University; Mahidol-Oxford Tropical Medicine Research Unit; The Wellcome Trust
hCoV-19/Thailand/NIC_CBI_22525/2022	EPI_ISL_15314477	2022-08-04	Asia	Thailand	Chon Buri	Regional Medical Sciences Center 6 Chonburi	National Institute of Health, Department of Medical Sciences, Ministry of Public Health, Thailand	Pilailuk Okada; Siripaporn Phuygun; Nuttida Thongpramul; Pakorn Piromtong; Natchaya Khiadsang; Thanutsapa Thanadachakul; Thidarat Khunsuksaen; Sunthareeya Waicharoen; Archawin Rojanawiwat
hCoV-19/Thailand/NIC_CMI_BOE719/2022	EPI_ISL_15231279	2022-09-09	Asia	Thailand	Chiang Mai	Nakornping Hospital	National Institute of Health, Department of Medical Sciences, Ministry of Public Health, Thailand	Pilailuk Okada; Siripaporn Phuygun; Nuttida Thongpramul; Pakorn Piromtong; Natchaya Khiadsang; Thanutsapa Thanadachakul; Thidarat Khunsuksaen; Sunthareeya Waicharoen; Archawin Rojanawiwat
hCoV-19/Thailand/NIH-09-1467-1-02/2022	EPI_ISL_18496412	2022-07-25	Asia	Thailand	Nakhon Phanom	Nakhon Phanom Hospital	National Institute of Health of Thailand (Thai-NIH)	Sumonmal Uttayamakul, Kornkanok Prasertsom, Naphak Moonnamarng, Pongpun Sawatwong, Beth Skaggs, Pilailuk Okada, Archawin Rojanawiwat
hCoV-19/Thailand/NIH-09-1667-6-02/2022	EPI_ISL_18461372	2022-08-30	Asia	Thailand	Nakhon Phanom	Nakhon Phanom Hospital	National Institute of Health of Thailand (Thai-NIH)	Sumonmal Uttayamakul, Kornkanok Prasertsom, Naphak Moonnamarng, Pongpun Sawatwong, Beth Skaggs, Pilailuk Okada, Archawin Rojanawiwat
hCoV-19/Thailand/NIH-09-1687-4-02/2022	EPI_ISL_18461373	2022-08-31	Asia	Thailand	Nakhon Phanom	Nakhon Phanom Hospital	National Institute of Health of Thailand (Thai-NIH)	Sumonmal Uttayamakul, Kornkanok Prasertsom, Naphak Moonnamarng, Pongpun Sawatwong, Beth Skaggs, Pilailuk Okada, Archawin Rojanawiwat
hCoV-19/Thailand/NIH-16-1143-3-02/2022	EPI_ISL_18545795	2022-08-16	Asia	Thailand	Nakhon Phanom	Thatphanom Crown Prince Hospital	National Institute of Health of Thailand (Thai-NIH)	Sumonmal Uttayamakul, Kornkanok Prasertsom, Naphak Moonnamarng, Pongpun Sawatwong, Beth Skaggs, Pilailuk Okada, Archawin Rojanawiwat
hCoV-19/Thailand/NIH-16-1147-4-02/2022	EPI_ISL_18914659	2022-08-17	Asia	Thailand	Nakhon Phanom	Thatphanom Crown Prince Hospital	National Institute of Health of Thailand (Thai-NIH)	Sumonmal Uttayamakul, Kornkanok Prasertsom, Naphak Moonnamarng, Pongpun Sawatwong, Beth Skaggs, Pilailuk Okada, Archawin Rojanawiwat
hCoV-19/Tianjin/TJCDC-0935/2022	EPI_ISL_16922420	2022-06-23	Asia	China	Tianjin	Tianjin Centers for Disease Control and Prevention	Tianjin Centers for Disease Control and Prevention	Li Xiaoyan, Zou Ming, Liu Xiaochang, Wang Ying, Zhuang Zhichao, Lei Yue, Tan Zhaolin, Yu Aiping, Han Yanzhen, Wang Yuan, Gao Xin
hCoV-19/Togo/TOG-GOL-22-5907/2022	EPI_ISL_18281129	2022-07-07	Africa	Togo	Lome	LNR/CHU-SO	BIOLIM/FSS-UL	A.A. KONOU, E.E. ESSO, E. AMENTI, A.D. ADJIDJI, A.M.S. KAGNISSODE, K. TEGUENI, A. EHLAN, A. AYOUBA, E. DELAPORTE, A. DAGNRA, M. PEETERS, M. SALOU
hCoV-19/Turkey/HSGM-IST-03160/2022	EPI_ISL_13620997	2022-06-24	Europe	Turkey	Istanbul	Ministry of Health Turkey	Ministry of Health Turkey	Gülay Korukluoğlu, Cemal Kazezoğlu, Arzu İrvem, Meral Kaya, Serap Demir Tekol, Feride Velaei, Şemsinur Karabela, Rabia Can Sarınoğlu, Gültekin Ünal
hCoV-19/Turkey/HSGM-IST-03771/2022	EPI_ISL_14298937	2022-07-02	Europe	Turkey	Istanbul	Kanuni Sultan Süleyman Training and Research Hospital	Ministry of Health Turkey, Public Health Directorate, National Virology Reference Laboratory	Gülay Korukluoğlu, Cemal Kazezoğlu, Arzu İrvem, Meral Kaya, Serap Demir Tekol, Feride Velaei, Şemsinur Karabela, Rabia Can Sarınoğlu, Gültekin Ünal
hCoV-19/Turkey/HSGM-IST-03858/2022	EPI_ISL_14298966	2022-07-05	Europe	Turkey	Istanbul	Kanuni Sultan Süleyman Training and Research Hospital	Ministry of Health Turkey, Public Health Directorate, National Virology Reference Laboratory	Gülay Korukluoğlu, Cemal Kazezoğlu, Arzu İrvem, Meral Kaya, Serap Demir Tekol, Feride Velaei, Şemsinur Karabela, Rabia Can Sarınoğlu, Gültekin Ünal
hCoV-19/Uganda/635/2022	EPI_ISL_15718837	2022-08-18	Africa	Uganda	Kampala	unknown	Central Public Health Laboratories	Alisen Ayitewala, Stephen Kanyerezi, Ivan Sserwadda, Wilson Tenywa, Julius Sseruyange, Rosette Oundo, Patrick Semanda, Hellen Nansumba, Sam Karungi, Susan Nabadda, Isaac Ssewanyana
hCoV-19/Uganda/724/2022	EPI_ISL_15909056	2022-09-19	Africa	Uganda	Kampala	Central Public Health Laboratories	Central Public Health Laboratories	Alisen Ayitewala, Stephen Kanyerezi, Ivan Sserwadda, Wilson Tenywa, Julius Sseruyange, Rosette Oundo, Patrick Semanda, Hellen Nansumba, Sam Karungi, Susan Nabadda, Isaac Ssewanyana
hCoV-19/Uganda/CERI-KRISP-K055704/2022	EPI_ISL_17708159	2022-06-20	Africa	Uganda		Barc Bio Banking Repository	CERI, Centre for Epidemic Response and Innvoation, Stellenbosch University and KRISP, KZN Research Innovation and Sequencing Platform, UKZN.	Giandhari J, Pillay S, Pillay Y, Naidoo Y, Chabuka L, Sanko TJ, Maharaj A, Anyaneji UJ, Moir M, Van Wyk S, San JE, Tshiabuila D, Tegally H, Wilkinson E, de Oliveira T
hCoV-19/Uganda/KIS4966/2022	EPI_ISL_16993631	2022-08-19	Africa	Uganda	Kampala	Kitebi HC III	Uganda Virus Research Institute (NIC) Arbovirology Emerging and Re-emerging Infectious Diseases	John Kayiwa, Angella Charity Nassuna, Gladys Nakanjako, Sophia Mulei
hCoV-19/Uganda/MRC-UVRI-C2301013/2022	EPI_ISL_16613326	2022-09-08	Africa	Uganda	Central Region	MRC/UVRI & LSHTM Uganda Research Unit, Uganda Virus Research Institute	MRC/UVRI & LSHTM Uganda Research Unit, Uganda Virus Research Institute	Deogratius Ssemwanga, Nicholas Bbosa, Hamidah Namagembe, Ronald Kiiza, Stella Nabirye, Tom Lutalo, Alfred Ssekagiri, Julius Lutwama, Daniel Obote, Erick Okek, Pontiano Kaleebu
hCoV-19/Uganda/UVRI_446424/2022	EPI_ISL_18079232	2022-06-21	Africa	Uganda	Wakiso	Uganda Virus Research Institute (NIC) Arbovirology Emerging and Re-emerging Infectious Diseases	Uganda Virus Research Institute (NIC) Arbovirology Emerging and Re-emerging Infectious Diseases	John Kayiwa, Angella Charity Nassuna, Gladys Nakanjako, Sophia Mulei
hCoV-19/Uganda/UVRI_450273/2022	EPI_ISL_17292986	2022-09-12	Africa	Uganda	MUKONO	MUKONO HUB	Uganda Virus Research Institute (NIC) Arbovirology Emerging and Re-emerging Infectious Diseases	John Kayiwa, Angella Charity Nassuna, Gladys Nakanjako, Sophia Mulei
hCoV-19/Uganda/UVRI_450607/2022	EPI_ISL_17292987	2022-09-19	Africa	Uganda	WAKISO	SERENITY CENTRE	Uganda Virus Research Institute (NIC) Arbovirology Emerging and Re-emerging Infectious Diseases	John Kayiwa, Angella Charity Nassuna, Gladys Nakanjako, Sophia Mulei
hCoV-19/Uganda/UVRI_450837/2022	EPI_ISL_17292988	2022-09-21	Africa	Uganda	WAKISO	UVRI CLINIC	Uganda Virus Research Institute (NIC) Arbovirology Emerging and Re-emerging Infectious Diseases	John Kayiwa, Angella Charity Nassuna, Gladys Nakanjako, Sophia Mulei
hCoV-19/Uganda/UVRI_450949/2022	EPI_ISL_17292990	2022-09-22	Africa	Uganda	KAMPALA	KAWAALA HC IV	Uganda Virus Research Institute (NIC) Arbovirology Emerging and Re-emerging Infectious Diseases	John Kayiwa, Angella Charity Nassuna, Gladys Nakanjako, Sophia Mulei
hCoV-19/Uganda/UVRI_451013/2022	EPI_ISL_17292991	2022-09-26	Africa	Uganda	MUKONO	MUKONO HUB	Uganda Virus Research Institute (NIC) Arbovirology Emerging and Re-emerging Infectious Diseases	John Kayiwa, Angella Charity Nassuna, Gladys Nakanjako, Sophia Mulei
hCoV-19/Uganda/UVRI_MKN1735/2022	EPI_ISL_17292873	2022-09-26	Africa	Uganda	Mukono	Mukono General Hospital	Uganda Virus Research Institute (NIC) Arbovirology Emerging and Re-emerging Infectious Diseases	John Kayiwa, Angella Charity Nassuna, Gladys Nakanjako, Sophia Mulei
hCoV-19/Uruguay/DLSP_2852/2022	EPI_ISL_16389500	2022-06-22	South America	Uruguay	Paysandu	Departamento Laboratorios de Salud Pública (DLSP) Ministerio de Salud Pública	Departamento Laboratorios de Salud Pública (DLSP) Ministerio de Salud Pública	Cortinas, M.N., Goni, N., Coppola, L., Bormida, V., Ramas, V., Morel, N., Burgueno, A., Chiparelli, H., Mogdasy, C.
hCoV-19/USA/AK-PHL20853/2022	EPI_ISL_13589150	2022-05-27	North America	Alaska	Alaska	Alaska State Virology Laboratory	Alaska State Virology Laboratory	Jeremy Roe, June Lan, Ph.D., Lisa Smith, Ph.D., Jack Chen, Ph.D.
hCoV-19/USA/AL-UAB-2438/2022	EPI_ISL_17330835	2022-07-28	North America	Alabama	Alabama	Pathology, University of Alabama at Birmingham	Pathology, University of Alabama at Birmingham	Moates, D., Van Der Pol, W.J., Hendrickson, R.C., Lefkowitz, E.J., Leal, S.M.
hCoV-19/USA/AL-UAB-2565/2022	EPI_ISL_17330607	2022-08-11	North America	Alabama	Alabama	Pathology, University of Alabama at Birmingham	Pathology, UAB	Moates, D., Van Der Pol, W.J., Hendrickson, R.C., Lefkowitz, E.J., Leal, S.M.
hCoV-19/USA/AL-UAB-GX2438/2022	EPI_ISL_17744157	2022-07-28	North America	Alabama	Alabama	Pathology, University of Alabama at Birmingham	Pathology, University of Alabama at Birmingham	Moates, D., Van Der Pol, W.J., Hendrickson, R.C., Lefkowitz, E.J., Leal, S.M.
hCoV-19/USA/AL-UAB-GX2565/2022	EPI_ISL_17774555	2022-08-11	North America	Alabama	Alabama	Pathology, University of Alabama at Birmingham	Pathology, University of Alabama at Birmingham	Moates, D., Van Der Pol, W.J., Hendrickson, R.C., Lefkowitz, E.J., Leal, S.M.
hCoV-19/USA/AL-UAB-GX2626/2022	EPI_ISL_17783520	2022-08-15	North America	Alabama	Alabama	Pathology, University of Alabama at Birmingham	Pathology, University of Alabama at Birmingham	Moates, D., Van Der Pol, W.J., Hendrickson, R.C., Lefkowitz, E.J., Leal, S.M.
hCoV-19/USA/AL-UAB-GX2689/2022	EPI_ISL_18108003	2022-08-20	North America	Alabama	Alabama	Pathology, UAB	Pathology, UAB	Moates, D., Van Der Pol, W.J., Hendrickson, R.C., Lefkowitz, E.J., Leal, S.M.
hCoV-19/USA/AL-UAB-GX2695/2022	EPI_ISL_18108008	2022-08-20	North America	Alabama	Alabama	Pathology, UAB	Pathology, UAB	Moates, D., Van Der Pol, W.J., Hendrickson, R.C., Lefkowitz, E.J., Leal, S.M.
hCoV-19/USA/AR-1015444823/2022	EPI_ISL_17129538	2022-07-08	North America	Arkansas	Arkansas	Department of Pathology and Laboratory Services, University of Arkansas for Medical Sciences	Department of Pathology and Laboratory Services, University of Arkansas for Medical Sciences	Harley, S.E., Laudadio, J., Henry, A., Morgan, C., Hendricks, S., Boileau, A., Williams, A., Stewart, T., Thurman, T.J., Bird, J.T., Byrum, S.D., Kennedy, J.L., Harley, S.E., Laudadio, J., Henry, A., Morgan, C., Hendricks, S., Boileau, A., Williams, A., Stewart, T., Thurman, T.J., Bird, J.T., Byrum, S.D., Kennedy, J.L.
hCoV-19/USA/AR-UAMS-V05130/2022	EPI_ISL_18205256	2022-07-20	North America	Arkansas	Arkansas	Department of Biomedical Informatics, University of Arkansas for Medical Sciences	Department of Biomedical Informatics, University of Arkansas for Medical Sciences	Boyanton, B., Byrum, S.D., Bird, J.T., Thurman, T.J., Kennedy, J.L., Boyanton, B., Byrum, S.D., Bird, J.T., Thurman, T.J., Kennedy, J.L.
hCoV-19/USA/AR-UW-22060648709/2022	EPI_ISL_19570859	2022-06-06	North America	Arkansas	Arkansas	Laboratory Medicine and Pathology, University of Washington	Laboratory Medicine and Pathology, University of Washington	Roychoudhury, P. and Greninger, A.L.
hCoV-19/USA/AR-UW-22060707928/2022	EPI_ISL_19570208	2022-06-07	North America	Arkansas	Arkansas	Laboratory Medicine and Pathology, University of Washington	Laboratory Medicine and Pathology, University of Washington	Roychoudhury, P. and Greninger, A.L.
hCoV-19/USA/AR-V04616/2022	EPI_ISL_17143726	2022-06-13	North America	Arkansas	Arkansas	Department of Biomedical Informatics, University of Arkansas for Medical Sciences	Department of Biomedical Informatics, University of Arkansas for Medical Sciences	Kandel, S., Bird, J.T., Byrum, S.D., Thurman, T.J., Kennedy, J.L., Ussery, D.W., Kandel, S., Bird, J.T., Byrum, S.D., Thurman, T.J., Kennedy, J.L., Ussery, D.W.
hCoV-19/USA/AR-V04639/2022	EPI_ISL_17143743	2022-06-18	North America	Arkansas	Arkansas	Department of Biomedical Informatics, University of Arkansas for Medical Sciences	Department of Biomedical Informatics, University of Arkansas for Medical Sciences	Kandel, S., Bird, J.T., Byrum, S.D., Thurman, T.J., Kennedy, J.L., Ussery, D.W., Kandel, S., Bird, J.T., Byrum, S.D., Thurman, T.J., Kennedy, J.L., Ussery, D.W.
hCoV-19/USA/AR-V04640/2022	EPI_ISL_17143744	2022-06-18	North America	Arkansas	Arkansas	Department of Biomedical Informatics, University of Arkansas for Medical Sciences	Department of Biomedical Informatics, University of Arkansas for Medical Sciences	Kandel, S., Bird, J.T., Byrum, S.D., Thurman, T.J., Kennedy, J.L., Ussery, D.W., Kandel, S., Bird, J.T., Byrum, S.D., Thurman, T.J., Kennedy, J.L., Ussery, D.W.
hCoV-19/USA/AR-V04651/2022	EPI_ISL_17143751	2022-06-16	North America	Arkansas	Arkansas	Department of Biomedical Informatics, University of Arkansas for Medical Sciences	Department of Biomedical Informatics, University of Arkansas for Medical Sciences	Kandel, S., Bird, J.T., Byrum, S.D., Thurman, T.J., Kennedy, J.L., Ussery, D.W., Kandel, S., Bird, J.T., Byrum, S.D., Thurman, T.J., Kennedy, J.L., Ussery, D.W.
hCoV-19/USA/AZ-ASC-210776433/2022	EPI_ISL_15008507	2022-06-29	North America	Arizona	Arizona	Aegis Sciences Corporation	Aegis Sciences Corporation	Cyndi Clark, PhD; Alec Vest; Holly Houdeshell; Erin Arnold; Vikramsinha Ghorpade, MS; Ola Kvalvaag; Scott Folley; Rob Case; Shaun Westlund; Patrick Campbell; Matthew Hardison, PhD, FACMG, TC-NRCC, CCRP
hCoV-19/USA/AZ-ASPHL-1123/2022	EPI_ISL_13271525	2022-06-04	North America	Arizona	Arizona	Arizona State Public Health Laboratory	Arizona State Public Health Laboratory	Trung Huynh, Jessica Escobar, Nobuko Fukushima, Matthew Contursi, Stacy White, Linda Getsinger, Victor Waddell
hCoV-19/USA/AZ-ASU68138/2022	EPI_ISL_12600647	2022-05-02	North America	Arizona	Arizona	Arizona State University	Arizona State University	Steven C. Holland, Matthew F. Smith, Regan A. Sullins, James C. Hu, Nghia C. Pham, LaRinda A. Holland, Tianchen Mu, Rabia Maqsood, Alexis W. Thomas, Remington P. Fitch, Nathaniel Johnson, Joshua LaBaer, Vel Murugan, Efrem S. Lim
hCoV-19/USA/AZ-ASU85479/2022	EPI_ISL_13865137	2022-07-07	North America	Arizona	Arizona	Arizona State University	Arizona State University	Steven C. Holland, Matthew F. Smith, Regan A. Sullins, James C. Hu, Nghia C. Pham, LaRinda A. Holland, Tianchen Mu, Rabia Maqsood, Alexis W. Thomas, Remington P. Fitch, Nathaniel Johnson, Joshua LaBaer, Vel Murugan, Efrem S. Lim
hCoV-19/USA/AZ-ASU85998/2022	EPI_ISL_14010244	2022-07-13	North America	Arizona	Arizona	Arizona State University	Arizona State University	Steven C. Holland, Matthew F. Smith, Regan A. Sullins, James C. Hu, Alexis Emerson, LaRinda A. Holland, Tianchen Mu, Rabia Maqsood, Alexis W. Thomas, Remington P. Fitch, Nathaniel Johnson, Joshua LaBaer, Vel Murugan, Efrem S. Lim
hCoV-19/USA/AZ-ASU94312/2022	EPI_ISL_16389270	2022-06-29	North America	Arizona	Arizona	Arizona State University	Arizona State University	Steven C. Holland, Matthew F. Smith, Regan A. Sullins, James C. Hu, Alexis M. Emerson, LaRinda A. Holland, Tianchen Mu, Rabia Maqsood, Alexis W. Thomas, Remington P. Fitch, Nathaniel Johnson, Joshua LaBaer, Vel Murugan, Efrem S. Lim
hCoV-19/USA/AZ-ASU96243/2022	EPI_ISL_16072718	2022-07-24	North America	Arizona	Arizona	Arizona State University	Arizona State University	Steven C. Holland, Matthew F. Smith, Regan A. Sullins, James C. Hu, Alexis M. Emerson, LaRinda A. Holland, Tianchen Mu, Rabia Maqsood, Alexis W. Thomas, Remington P. Fitch, Nathaniel Johnson, Joshua LaBaer, Vel Murugan, Efrem S. Lim
hCoV-19/USA/AZ-ASU96775/2022	EPI_ISL_16171024	2022-06-28	North America	Arizona	Arizona	Arizona State University	Arizona State University	Steven C. Holland, Matthew F. Smith, Regan A. Sullins, James C. Hu, Alexis M. Emerson, LaRinda A. Holland, Tianchen Mu, Rabia Maqsood, Alexis W. Thomas, Remington P. Fitch, Nathaniel Johnson, Joshua LaBaer, Vel Murugan, Efrem S. Lim
hCoV-19/USA/AZ-CDC-LC0823514/2022	EPI_ISL_14501231	2022-08-02	North America	Arizona	Arizona	Laboratory Corporation of America	Centers for Disease Control and Prevention Division of Viral Diseases, Pathogen Discovery	Dakota Howard, Dhwani Batra, Peter Cook, Jason Caravas, Benjamin Rambo-Martin, Scott Sammons, Yvette Unoarumhi, Matthew Schmerer, Kristine Lacek, Tymeckia Kendall, Victoria Caban Figueroa, Shatavia Morrison, Christopher Gulvick, Minoo Agarwal, Eyad Almasri, Debbie Boles, Ayla Burns, Nuthawin Charoensri, Oren Cohen, Susan Countryman, Mary Cristobal, Bobbi Croy, Suzanne Dale, Hrushikesh Deshmukh, A…
hCoV-19/USA/AZ-CDC-STM-NSAVFRWYV/2022	EPI_ISL_13146549	2022-05-24	North America	Arizona	Arizona	Helix	Centers for Disease Control and Prevention Division of Viral Diseases, Pathogen Discovery	Dakota Howard, Dhwani Batra, Peter Cook, Jason Caravas, Benjamin Rambo-Martin, Scott Sammons, Yvette Unoarumhi, Matthew Schmerer, Kristine Lacek, Tymeckia Kendall, Victoria Caban Figueroa, Helix CA, Shatavia Morrison, Christopher Gulvick, Erisa Sula, Clinton Paden, Duncan MacCannell
hCoV-19/USA/AZ-CDC-STM-NSN9P9S7N/2022	EPI_ISL_13976274	2022-07-07	North America	Arizona	Arizona	Helix	Centers for Disease Control and Prevention Division of Viral Diseases, Pathogen Discovery	Dakota Howard, Dhwani Batra, Peter Cook, Jason Caravas, Benjamin Rambo-Martin, Scott Sammons, Yvette Unoarumhi, Matthew Schmerer, Kristine Lacek, Tymeckia Kendall, Victoria Caban Figueroa, Helix CA, Shatavia Morrison, Christopher Gulvick, Erisa Sula, Clinton Paden, Duncan MacCannell
hCoV-19/USA/AZ-CDC-STM-V2V4VGQWP/2022	EPI_ISL_13146465	2022-05-24	North America	Arizona	Arizona	Helix	Centers for Disease Control and Prevention Division of Viral Diseases, Pathogen Discovery	Dakota Howard, Dhwani Batra, Peter Cook, Jason Caravas, Benjamin Rambo-Martin, Scott Sammons, Yvette Unoarumhi, Matthew Schmerer, Kristine Lacek, Tymeckia Kendall, Victoria Caban Figueroa, Helix CA, Shatavia Morrison, Christopher Gulvick, Erisa Sula, Clinton Paden, Duncan MacCannell
hCoV-19/USA/AZ-TG1386615/2022	EPI_ISL_14157752	2022-05-31	North America	Arizona	Arizona	TGen North	TGen North	Krystal Sheridan, Heather Centner, Brett Van Tassel, Chris French, Hayley Yaglom, Darrin Lemmer, Dave Engelthaler
hCoV-19/USA/AZ-UW-22060628191/2022	EPI_ISL_19570125	2022-06-06	North America	Arizona	Arizona	Laboratory Medicine and Pathology, University of Washington	Laboratory Medicine and Pathology, University of Washington	Roychoudhury, P. and Greninger, A.L.
hCoV-19/USA/CA-CDC-LC0794339/2022	EPI_ISL_14264083	2022-07-19	North America	California	California	Laboratory Corporation of America	Centers for Disease Control and Prevention Division of Viral Diseases, Pathogen Discovery	Dakota Howard, Dhwani Batra, Peter Cook, Jason Caravas, Benjamin Rambo-Martin, Scott Sammons, Yvette Unoarumhi, Matthew Schmerer, Kristine Lacek, Tymeckia Kendall, Victoria Caban Figueroa, Shatavia Morrison, Christopher Gulvick, Minoo Agarwal, Eyad Almasri, Debbie Boles, Ayla Burns, Nuthawin Charoensri, Oren Cohen, Susan Countryman, Mary Cristobal, Bobbi Croy, Suzanne Dale, Hrushikesh Deshmukh, A…
hCoV-19/USA/CA-CDC-QDX38830819/2022	EPI_ISL_14060607	2022-07-06	North America	California	California	Quest Diagnostics Incorporated	Centers for Disease Control and Prevention Division of Viral Diseases, Pathogen Discovery	Dakota Howard, Dhwani Batra, Peter Cook, Jason Caravas, Benjamin Rambo-Martin, Scott Sammons, Yvette Unoarumhi, Matthew Schmerer, Kristine Lacek, Tymeckia Kendall, Victoria Caban Figueroa, Shatavia Morrison, Christopher Gulvick, Erisa Sula, S. Rosenthal, A. Gerasimova, R. Kagan, B. Anderson, M. Hua, Y. Liu, L. Bernstein, K. Livingston, A. Perez, I. Shlyakhter, R. Rolando, R. Owen, P. Tanpaiboon, …
hCoV-19/USA/CA-CDC-QDX38922657/2022	EPI_ISL_14186050	2022-07-11	North America	California	California	Quest Diagnostics Incorporated	Centers for Disease Control and Prevention Division of Viral Diseases, Pathogen Discovery	Dakota Howard, Dhwani Batra, Peter Cook, Jason Caravas, Benjamin Rambo-Martin, Scott Sammons, Yvette Unoarumhi, Matthew Schmerer, Kristine Lacek, Tymeckia Kendall, Victoria Caban Figueroa, Shatavia Morrison, Christopher Gulvick, Erisa Sula, S. Rosenthal, A. Gerasimova, R. Kagan, B. Anderson, M. Hua, Y. Liu, L. Bernstein, K. Livingston, A. Perez, I. Shlyakhter, R. Rolando, R. Owen, P. Tanpaiboon, …
hCoV-19/USA/CA-CDC-QDX41890419/2022	EPI_ISL_15354185	2022-09-26	North America	California	California	Quest Diagnostics Incorporated	Centers for Disease Control and Prevention Division of Viral Diseases, Pathogen Discovery	Dakota Howard, Dhwani Batra, Peter Cook, Jason Caravas, Benjamin Rambo-Martin, Scott Sammons, Yvette Unoarumhi, Matthew Schmerer, Kristine Lacek, Tymeckia Kendall, Victoria Caban Figueroa, Shatavia Morrison, Christopher Gulvick, Erisa Sula, S. Rosenthal, A. Gerasimova, R. Kagan, B. Anderson, M. Hua, Y. Liu, L. Bernstein, K. Livingston, A. Perez, I. Shlyakhter, R. Rolando, R. Owen, P. Tanpaiboon, …
hCoV-19/USA/CA-CDPH-500066146/2022	EPI_ISL_16689055	2022-06-26	North America	California	California	Tidewater Physicians Multispecialty Group Regional Laboratory	California Department of Public Health	Emily A. Smith et al.
hCoV-19/USA/CA-CDPH-500082550/2022	EPI_ISL_18822796	2022-09-15	North America	California	California	TPMG Regional Laboratory	California Department of Public Health (CDPH) - UCLA Technology Center for Genomics & Bioinformatics	Emily Smith
hCoV-19/USA/CA-CDPH-7000016209/2022	EPI_ISL_16685310	2022-07-20	North America	California	California	Color Health Inc.	California Department of Public Health	Emily A. Smith et al.
hCoV-19/USA/CA-CDPH-7000019192/2022	EPI_ISL_17227773	2022-09-28	North America	California	California	Color Health Inc.	California Department of Public Health	Emily A. Smith et al.
hCoV-19/USA/CA-CDPH-FS27889006/2022	EPI_ISL_15626183	2022-08-18	North America	California	California	UC Davis Genome Center	California Department of Public Health	Emily A. Smith et al.
hCoV-19/USA/CA-LACPHL-AF20442/2022	EPI_ISL_17404387	2022-05-26	North America	California	California	OmniPathology Laboratory	Los Angeles County Public Health Laboratories	J. Garrigues et al.
hCoV-19/USA/CA-LACPHL-AF21315/2022	EPI_ISL_17596808	2022-07-13	North America	California	California	Olive View Medical Center	Los Angeles County Public Health Laboratories	J. Garrigues et al.
hCoV-19/USA/CA-LACPHL-AF22204/2022	EPI_ISL_17735301	2022-07-18	North America	California	California	USC Clinical Lab	Los Angeles County Public Health Laboratories	J. Garrigues et al.
hCoV-19/USA/CA-LACPHL-AF22983/2022	EPI_ISL_17972415	2022-06-08	North America	California	California	Huntington Memorial Hospital	Los Angeles County Public Health Laboratories	J. Garrigues et al.
hCoV-19/USA/CA-LACPHL-AY01489/2022	EPI_ISL_18155891	2022-06-17	North America	California	California	Huntington Memorial Hospital	Los Angeles County Public Health Laboratories	S. McCann et. al.
hCoV-19/USA/CA-LACPHL-AY03285/2022	EPI_ISL_18486003	2022-07-03	North America	California	California	LOS ANGELES COUNTY PUBLIC HEALTH LABORATORY	Los Angeles County Public Health Laboratories	S. McCann et. al.
hCoV-19/USA/CA-LACPHL-AY06233/2022	EPI_ISL_19090509	2022-07-19	North America	California	California	Huntington Hospital	Los Angeles County Public Health Laboratories	N. Heibeck et. Al.
hCoV-19/USA/CA-SC-270836/2022	EPI_ISL_13462981	2022-06-06	North America	California	California	Santa Clara Valley Medical Center	Santa Clara County Public Health Laboratory	Santa Clara County Public Health Department
hCoV-19/USA/CO-CDPHE-2103593136/2022	EPI_ISL_14828968	2022-07-11	North America	Colorado	Colorado	Colorado Department of Public Health and Environment	Colorado Department of Public Health and Environment	Laura Bankers, Molly C. Hetherington-Rauth, Diana Ir, Alexandria Rossheim, Michael Martin, Mandy Waters, Arianna Smith, Haikel N. Bogale, Shannon R. Matzinger, Emily A. Travanty
hCoV-19/USA/CO-RVTN-L1573367363194/2022	EPI_ISL_16102824	2022-08-25	North America	Colorado	Colorado	Vanderbilt University Medical Center	Lauring Lab, University of Michigan, Department of Microbiology and Immunology	Gilbert
hCoV-19/USA/CO-RVTN-L5643319376396/2022	EPI_ISL_16102823	2022-08-23	North America	Colorado	Colorado	Vanderbilt University Medical Center	Lauring Lab, University of Michigan, Department of Microbiology and Immunology	Gilbert
hCoV-19/USA/CT-CDC-LC0667041/2022	EPI_ISL_13160605	2022-05-20	North America	Connecticut	Connecticut	Laboratory Corporation of America	Centers for Disease Control and Prevention Division of Viral Diseases, Pathogen Discovery	Dakota Howard, Dhwani Batra, Peter Cook, Jason Caravas, Benjamin Rambo-Martin, Scott Sammons, Yvette Unoarumhi, Matthew Schmerer, Kristine Lacek, Tymeckia Kendall, Victoria Caban Figueroa, Shatavia Morrison, Christopher Gulvick, Minoo Agarwal, Eyad Almasri, Debbie Boles, Ayla Burns, Nuthawin Charoensri, Oren Cohen, Susan Countryman, Mary Cristobal, Bobbi Croy, Suzanne Dale, Hrushikesh Deshmukh, A…
hCoV-19/USA/CT-CDC-LC0909525/2022	EPI_ISL_15413141	2022-09-28	North America	Connecticut	Connecticut	Laboratory Corporation of America	Centers for Disease Control and Prevention Division of Viral Diseases, Pathogen Discovery	Dakota Howard, Dhwani Batra, Peter Cook, Jason Caravas, Benjamin Rambo-Martin, Scott Sammons, Yvette Unoarumhi, Matthew Schmerer, Kristine Lacek, Tymeckia Kendall, Victoria Caban Figueroa, Shatavia Morrison, Christopher Gulvick, Minoo Agarwal, Eyad Almasri, Debbie Boles, Ayla Burns, Nuthawin Charoensri, Oren Cohen, Susan Countryman, Mary Cristobal, Bobbi Croy, Suzanne Dale, Hrushikesh Deshmukh, A…
hCoV-19/USA/CT-CDC-STM-W7W8WYD8W/2022	EPI_ISL_12863986	2022-05-08	North America	Connecticut	Connecticut	Helix	Centers for Disease Control and Prevention Division of Viral Diseases, Pathogen Discovery	Dakota Howard, Dhwani Batra, Peter Cook, Jason Caravas, Benjamin Rambo-Martin, Scott Sammons, Yvette Unoarumhi, Matthew Schmerer, Kristine Lacek, Tymeckia Kendall, Victoria Caban Figueroa, Helix CA, Shatavia Morrison, Christopher Gulvick, Erisa Sula, Clinton Paden, Duncan MacCannell
hCoV-19/USA/FL-CDC-LC0741620/2022	EPI_ISL_13722536	2022-06-24	North America	Florida	Florida	Laboratory Corporation of America	Centers for Disease Control and Prevention Division of Viral Diseases, Pathogen Discovery	Dakota Howard, Dhwani Batra, Peter Cook, Jason Caravas, Benjamin Rambo-Martin, Scott Sammons, Yvette Unoarumhi, Matthew Schmerer, Kristine Lacek, Tymeckia Kendall, Victoria Caban Figueroa, Shatavia Morrison, Christopher Gulvick, Minoo Agarwal, Eyad Almasri, Debbie Boles, Ayla Burns, Nuthawin Charoensri, Oren Cohen, Susan Countryman, Mary Cristobal, Bobbi Croy, Suzanne Dale, Hrushikesh Deshmukh, A…
hCoV-19/USA/FL-CDC-QDX39707138/2022	EPI_ISL_14557310	2022-08-01	North America	Florida	Florida	Quest Diagnostics Incorporated	Centers for Disease Control and Prevention Division of Viral Diseases, Pathogen Discovery	Dakota Howard, Dhwani Batra, Peter Cook, Jason Caravas, Benjamin Rambo-Martin, Scott Sammons, Yvette Unoarumhi, Matthew Schmerer, Kristine Lacek, Tymeckia Kendall, Victoria Caban Figueroa, Shatavia Morrison, Christopher Gulvick, Erisa Sula, S. Rosenthal, A. Gerasimova, R. Kagan, B. Anderson, M. Hua, Y. Liu, L. Bernstein, K. Livingston, A. Perez, I. Shlyakhter, R. Rolando, R. Owen, P. Tanpaiboon, …
hCoV-19/USA/FL-CDC-QDX41638897/2022	EPI_ISL_15337003	2022-09-19	North America	Florida	Florida	Quest Diagnostics Incorporated	Centers for Disease Control and Prevention Division of Viral Diseases, Pathogen Discovery	Dakota Howard, Dhwani Batra, Peter Cook, Jason Caravas, Benjamin Rambo-Martin, Scott Sammons, Yvette Unoarumhi, Matthew Schmerer, Kristine Lacek, Tymeckia Kendall, Victoria Caban Figueroa, Shatavia Morrison, Christopher Gulvick, Erisa Sula, S. Rosenthal, A. Gerasimova, R. Kagan, B. Anderson, M. Hua, Y. Liu, L. Bernstein, K. Livingston, A. Perez, I. Shlyakhter, R. Rolando, R. Owen, P. Tanpaiboon, …
hCoV-19/USA/FL-UW-22060624201/2022	EPI_ISL_19569386	2022-06-06	North America	Florida	Florida	Laboratory Medicine and Pathology, University of Washington	Laboratory Medicine and Pathology, University of Washington	Roychoudhury, P. and Greninger, A.L.
hCoV-19/USA/FL-UW-22061456167/2022	EPI_ISL_19568293	2022-06-14	North America	Florida	Florida	Laboratory Medicine and Pathology, University of Washington	Laboratory Medicine and Pathology, University of Washington	Roychoudhury, P. and Greninger, A.L.
hCoV-19/USA/FL-UW-22063012599/2022	EPI_ISL_19568254	2022-06-30	North America	Florida	Florida	Laboratory Medicine and Pathology, University of Washington	Laboratory Medicine and Pathology, University of Washington	Roychoudhury, P. and Greninger, A.L.
hCoV-19/USA/FL-UW-22080392089/2022	EPI_ISL_19571233	2022-08-03	North America	Florida	Florida	Laboratory Medicine and Pathology, University of Washington	Laboratory Medicine and Pathology, University of Washington	Roychoudhury, P. and Greninger, A.L.
hCoV-19/USA/FL-UW-22080400810/2022	EPI_ISL_19568253	2022-08-04	North America	Florida	Florida	Laboratory Medicine and Pathology, University of Washington	Laboratory Medicine and Pathology, University of Washington	Roychoudhury, P. and Greninger, A.L.
hCoV-19/USA/FL-UW-22081647074/2022	EPI_ISL_19569492	2022-08-16	North America	Florida	Florida	Laboratory Medicine and Pathology, University of Washington	Laboratory Medicine and Pathology, University of Washington	Roychoudhury, P. and Greninger, A.L.
hCoV-19/USA/FL-UW-22082979809/2022	EPI_ISL_19570838	2022-08-29	North America	Florida	Florida	Laboratory Medicine and Pathology, University of Washington	Laboratory Medicine and Pathology, University of Washington	Roychoudhury, P. and Greninger, A.L.
hCoV-19/USA/FL-UW-22091346989/2022	EPI_ISL_19570980	2022-09-13	North America	Florida	Florida	Laboratory Medicine and Pathology, University of Washington	Laboratory Medicine and Pathology, University of Washington	Roychoudhury, P. and Greninger, A.L.
hCoV-19/USA/FL-UW-22092222835/2022	EPI_ISL_19569244	2022-09-22	North America	Florida	Florida	Laboratory Medicine and Pathology, University of Washington	Laboratory Medicine and Pathology, University of Washington	Roychoudhury, P. and Greninger, A.L.
hCoV-19/USA/FL-UW-22092739281/2022	EPI_ISL_19587978	2022-09-27	North America	Florida	Florida	Laboratory Medicine and Pathology, University of Washington	Laboratory Medicine and Pathology, University of Washington	Roychoudhury, P. and Greninger, A.L.
hCoV-19/USA/GA-CDC-STM-3DFE8BEFT/2022	EPI_ISL_14830837	2022-08-17	North America	Georgia	Georgia	Helix	Centers for Disease Control and Prevention Division of Viral Diseases, Pathogen Discovery	Dakota Howard, Dhwani Batra, Peter Cook, Jason Caravas, Benjamin Rambo-Martin, Scott Sammons, Yvette Unoarumhi, Matthew Schmerer, Kristine Lacek, Tymeckia Kendall, Victoria Caban Figueroa, Helix CA, Shatavia Morrison, Christopher Gulvick, Erisa Sula, Clinton Paden, Duncan MacCannell
hCoV-19/USA/GA-CDC-STM-RBKHNXKNE/2022	EPI_ISL_14559492	2022-08-05	North America	Georgia	Georgia	Helix	Centers for Disease Control and Prevention Division of Viral Diseases, Pathogen Discovery	Dakota Howard, Dhwani Batra, Peter Cook, Jason Caravas, Benjamin Rambo-Martin, Scott Sammons, Yvette Unoarumhi, Matthew Schmerer, Kristine Lacek, Tymeckia Kendall, Victoria Caban Figueroa, Helix CA, Shatavia Morrison, Christopher Gulvick, Erisa Sula, Clinton Paden, Duncan MacCannell
hCoV-19/USA/GA-EHC-5248V/2022	EPI_ISL_15728380	2022-07-03	North America	Georgia	Georgia	Emory Molecular Diagnostics Laboratory, Emory Healthcare	The Piantadosi Lab, Department of Pathology and Laboratory Medicine, Emory University School of Medicine	Ludy Registre Carmola, Anne Piantadosi
hCoV-19/USA/GA-GBW-000056/2022	EPI_ISL_12368176	2022-04-19	North America	Georgia	Georgia	Northeastern LSTC	Ginkgo Bioworks Clinical Laboratory / XpressCheck	Keith Robison, Dongjuan Dai, Brintha P. Girinathan, Allison L. Hicks, Bryan Cosca, Alex M. Plocik, Birgitte B. Simen
hCoV-19/USA/GA-ROAPS-0912/2022	EPI_ISL_17728159	2022-05-28	North America	Georgia	Georgia	Emory Molecular Diagnostics Laboratory, Emory Healthcare	Piantadosi Lab, Emory Department of Pathology	Evan Anderson, Christina Rostad, Jesse Waggoner, Ludy Registre Carmola, Anne Piantadosi
hCoV-19/USA/GA-UW-22063000387/2022	EPI_ISL_19569027	2022-06-30	North America	Georgia	Georgia	Laboratory Medicine and Pathology, University of Washington	Laboratory Medicine and Pathology, University of Washington	Roychoudhury, P. and Greninger, A.L.
hCoV-19/USA/GA-UW-22071275428/2022	EPI_ISL_19569580	2022-07-12	North America	Georgia	Georgia	Laboratory Medicine and Pathology, University of Washington	Laboratory Medicine and Pathology, University of Washington	Roychoudhury, P. and Greninger, A.L.
hCoV-19/USA/GA-UW-22082215559/2022	EPI_ISL_19569030	2022-08-22	North America	Georgia	Georgia	Laboratory Medicine and Pathology, University of Washington	Laboratory Medicine and Pathology, University of Washington	Roychoudhury, P. and Greninger, A.L.
hCoV-19/USA/HI-CDC-LC0858973/2022	EPI_ISL_14849326	2022-08-20	North America	Hawaii	Hawaii	Laboratory Corporation of America	Centers for Disease Control and Prevention Division of Viral Diseases, Pathogen Discovery	Dakota Howard, Dhwani Batra, Peter Cook, Jason Caravas, Benjamin Rambo-Martin, Scott Sammons, Yvette Unoarumhi, Matthew Schmerer, Kristine Lacek, Tymeckia Kendall, Victoria Caban Figueroa, Shatavia Morrison, Christopher Gulvick, Minoo Agarwal, Eyad Almasri, Debbie Boles, Ayla Burns, Nuthawin Charoensri, Oren Cohen, Susan Countryman, Mary Cristobal, Bobbi Croy, Suzanne Dale, Hrushikesh Deshmukh, A…
hCoV-19/USA/HI-H2213170/2022	EPI_ISL_13859400	2022-06-17	North America	Hawaii	Hawaii	State Laboratories Division, Hawaii State Department of Health	State Laboratories Division, Hawaii State Department of Health	Pamela O'Brien, Drew Kuwazaki, Ayana Garnet, Samantha Cotter, Cheyenne Barela, Cheryl-lynn Daquip, Mark Nagata, Samantha Sruba, Jeffrey Au, Briana Ofilas, Remedios Gose, Daniel Strange, Edward Desmond
hCoV-19/USA/HI-H2213512/2022	EPI_ISL_14059903	2022-07-03	North America	Hawaii	Hawaii	State Laboratories Division, Hawaii State Department of Health	State Laboratories Division, Hawaii State Department of Health	Pamela O'Brien, Drew Kuwazaki, Ayana Garnet, Samantha Cotter, Cheyenne Barela, Cheryl-lynn Daquip, Mark Nagata, Samantha Sruba, Jeffrey Au, Briana Ofilas, Remedios Gose, Daniel Strange, Edward Desmond
hCoV-19/USA/HI-H2213996/2022	EPI_ISL_14224780	2022-07-17	North America	Hawaii	Hawaii	State Laboratories Division, Hawaii State Department of Health	State Laboratories Division, Hawaii State Department of Health	Pamela O'Brien, Drew Kuwazaki, Ayana Garnet, Samantha Cotter, Cheyenne Barela, Cheryl-lynn Daquip, Mark Nagata, Samantha Sruba, Jeffrey Au, Briana Ofilas, Remedios Gose, Daniel Strange, Edward Desmond
hCoV-19/USA/HI-H2215656/2022	EPI_ISL_14963313	2022-08-17	North America	Hawaii	Hawaii	State Laboratories Division, Hawaii State Department of Health	State Laboratories Division, Hawaii State Department of Health	Pamela O'Brien, Drew Kuwazaki, Ayana Garnet, Samantha Cotter, Cheyenne Barela, Cheryl-lynn Daquip, Mark Nagata, Samantha Sruba, Jeffrey Au, Briana Ofilas, Remedios Gose, Daniel Strange, Edward Desmond
hCoV-19/USA/IA-CDC-LC0898144/2022	EPI_ISL_15399658	2022-09-23	North America	Iowa	Iowa	Laboratory Corporation of America	Centers for Disease Control and Prevention Division of Viral Diseases, Pathogen Discovery	Dakota Howard, Dhwani Batra, Peter Cook, Jason Caravas, Benjamin Rambo-Martin, Scott Sammons, Yvette Unoarumhi, Matthew Schmerer, Kristine Lacek, Tymeckia Kendall, Victoria Caban Figueroa, Shatavia Morrison, Christopher Gulvick, Minoo Agarwal, Eyad Almasri, Debbie Boles, Ayla Burns, Nuthawin Charoensri, Oren Cohen, Susan Countryman, Mary Cristobal, Bobbi Croy, Suzanne Dale, Hrushikesh Deshmukh, A…
hCoV-19/USA/IA-UW-22071628577/2022	EPI_ISL_19587870	2022-07-16	North America	Iowa	Iowa	Laboratory Medicine and Pathology, University of Washington	Laboratory Medicine and Pathology, University of Washington	Roychoudhury, P. and Greninger, A.L.
hCoV-19/USA/IL-CDC-LC0882574/2022	EPI_ISL_15103678	2022-09-09	North America	Illinois	Illinois	Laboratory Corporation of America	Centers for Disease Control and Prevention Division of Viral Diseases, Pathogen Discovery	Dakota Howard, Dhwani Batra, Peter Cook, Jason Caravas, Benjamin Rambo-Martin, Scott Sammons, Yvette Unoarumhi, Matthew Schmerer, Kristine Lacek, Tymeckia Kendall, Victoria Caban Figueroa, Shatavia Morrison, Christopher Gulvick, Minoo Agarwal, Eyad Almasri, Debbie Boles, Ayla Burns, Nuthawin Charoensri, Oren Cohen, Susan Countryman, Mary Cristobal, Bobbi Croy, Suzanne Dale, Hrushikesh Deshmukh, A…
hCoV-19/USA/IL-CDC-QDX38923240/2022	EPI_ISL_14271456	2022-07-11	North America	Illinois	Illinois	Quest Diagnostics Incorporated	Centers for Disease Control and Prevention Division of Viral Diseases, Pathogen Discovery	Dakota Howard, Dhwani Batra, Peter Cook, Jason Caravas, Benjamin Rambo-Martin, Scott Sammons, Yvette Unoarumhi, Matthew Schmerer, Kristine Lacek, Tymeckia Kendall, Victoria Caban Figueroa, Shatavia Morrison, Christopher Gulvick, Erisa Sula, S. Rosenthal, A. Gerasimova, R. Kagan, B. Anderson, M. Hua, Y. Liu, L. Bernstein, K. Livingston, A. Perez, I. Shlyakhter, R. Rolando, R. Owen, P. Tanpaiboon, …
hCoV-19/USA/IL-CDC-QDX40314505/2022	EPI_ISL_14744033	2022-08-14	North America	Illinois	Illinois	Quest Diagnostics Incorporated	Centers for Disease Control and Prevention Division of Viral Diseases, Pathogen Discovery	Dakota Howard, Dhwani Batra, Peter Cook, Jason Caravas, Benjamin Rambo-Martin, Scott Sammons, Yvette Unoarumhi, Matthew Schmerer, Kristine Lacek, Tymeckia Kendall, Victoria Caban Figueroa, Shatavia Morrison, Christopher Gulvick, Erisa Sula, S. Rosenthal, A. Gerasimova, R. Kagan, B. Anderson, M. Hua, Y. Liu, L. Bernstein, K. Livingston, A. Perez, I. Shlyakhter, R. Rolando, R. Owen, P. Tanpaiboon, …
hCoV-19/USA/IL-NM-32328/2022	EPI_ISL_13494187	2022-06-08	North America	Illinois	Illinois	Northwestern Memorial Hospital	Center for Pathogen Genomics and Microbial Evolution, Northwestern University	Ramon Lorenzo-Redondo, Lacy M. Simons, Arghavan Alisoltanidehkordi, Taylor J. Dean, Chad J. Achenbach, Lawrence J. Jennings, Chao Qi, Michael G. Ison, Judd F. Hultquist, Egon A. Ozer
hCoV-19/USA/IL-RIPHL_11918_G/2022	EPI_ISL_14487258	2022-08-01	North America	Illinois	Illinois	Rush University Medical Center	RIPHL at Rush University Medical Center	Stefan Green, Kevin Kunstman, Felix Araujo Perez, Edith Perez, Sofiya Bobrovska, Alyse Kittner, Hannah Barbian, Cecilia Chau, Giancarlo Balangue, Lok Yiu Ashley Wu, Kanekeshwari Falzari, Mary Hayden, Joyce Houlihan, Diane Springer
hCoV-19/USA/IL-UW-22081039542/2022	EPI_ISL_19570866	2022-08-10	North America	Illinois	Illinois	Laboratory Medicine and Pathology, University of Washington	Laboratory Medicine and Pathology, University of Washington	Roychoudhury, P. and Greninger, A.L.
hCoV-19/USA/IN-CDC-STM-F9EAKW6ZE/2022	EPI_ISL_15529586	2022-09-29	North America	Indiana	Indiana	Helix	Centers for Disease Control and Prevention Division of Viral Diseases, Pathogen Discovery	Dakota Howard, Dhwani Batra, Peter Cook, Jason Caravas, Benjamin Rambo-Martin, Scott Sammons, Yvette Unoarumhi, Matthew Schmerer, Kristine Lacek, Tymeckia Kendall, Victoria Caban Figueroa, Helix CA, Shatavia Morrison, Christopher Gulvick, Erisa Sula, Clinton Paden, Duncan MacCannell
hCoV-19/USA/KS-KHEL-11379/2022	EPI_ISL_13895819	2022-07-09	North America	Kansas	Kansas	Kansas Health and Environmental Lab	Kansas Health and Environmental Lab	Mike Grose, Adrian Lima Garay, Victor Anderson, Jordan Anschutz, Amanda Bradley, and Phil Adam
hCoV-19/USA/KY-CDC-LC0793368/2022	EPI_ISL_14202464	2022-07-15	North America	Kentucky	Kentucky	Laboratory Corporation of America	Centers for Disease Control and Prevention Division of Viral Diseases, Pathogen Discovery	Dakota Howard, Dhwani Batra, Peter Cook, Jason Caravas, Benjamin Rambo-Martin, Scott Sammons, Yvette Unoarumhi, Matthew Schmerer, Kristine Lacek, Tymeckia Kendall, Victoria Caban Figueroa, Shatavia Morrison, Christopher Gulvick, Minoo Agarwal, Eyad Almasri, Debbie Boles, Ayla Burns, Nuthawin Charoensri, Oren Cohen, Susan Countryman, Mary Cristobal, Bobbi Croy, Suzanne Dale, Hrushikesh Deshmukh, A…
hCoV-19/USA/KY-GD_05219/2022	EPI_ISL_17766183	2022-09-13	North America	Kentucky	Kentucky	Gravity Diagnostics, LLC	University of Louisville Sequencing Technology Center	Elizabeth Hudson, William Lauer, James P. Canner, Julia H. Chariker, Aryan Neupane, Eric C. Rouchka, Melissa L. Smith
hCoV-19/USA/KY-GD-05122/2022	EPI_ISL_17765288	2022-09-01	North America	Kentucky	Kentucky	Gravity Diagnostics, LLC	University of Louisville Sequencing Technology Center	Elizabeth Hudson, William Lauer, James P. Canner, Julia H. Chariker, Aryan Neupane, Eric C. Rouchka, Melissa L. Smith
hCoV-19/USA/KY-GD-05139/2022	EPI_ISL_17765305	2022-09-01	North America	Kentucky	Kentucky	Gravity Diagnostics, LLC	University of Louisville Sequencing Technology Center	Elizabeth Hudson, William Lauer, James P. Canner, Julia H. Chariker, Aryan Neupane, Eric C. Rouchka, Melissa L. Smith
hCoV-19/USA/KY-GD-05190/2022	EPI_ISL_17765356	2022-09-06	North America	Kentucky	Kentucky	Gravity Diagnostics, LLC	University of Louisville Sequencing Technology Center	Elizabeth Hudson, William Lauer, James P. Canner, Julia H. Chariker, Aryan Neupane, Eric C. Rouchka, Melissa L. Smith
hCoV-19/USA/LA-ASC-210827364/2022	EPI_ISL_14965054	2022-07-30	North America	Louisiana	Louisiana	Aegis Sciences Corporation	Aegis Sciences Corporation	Cyndi Clark, PhD; Alec Vest; Holly Houdeshell; Erin Arnold; Vikramsinha Ghorpade, MS; Ola Kvalvaag; Scott Folley; Rob Case; Shaun Westlund; Patrick Campbell; Matthew Hardison, PhD, FACMG, TC-NRCC, CCRP
hCoV-19/USA/LA-PHL-LA-00894/2022	EPI_ISL_18323679	2022-05-31	North America	Louisiana	Louisiana	Pinecrest Supports and Services Center	Louisiana OPH Lab	Kaylynn Bromfield, Pamela Garretson, Danielle Haydel
hCoV-19/USA/LA-PHL-LA-00919B/2022	EPI_ISL_18424907	2022-06-19	North America	Louisiana	Louisiana	Ochsner University Hospital & Clinics	Louisiana OPH Lab	Pamela Garretson, Kaylynn Bromfield, Danielle Haydel
hCoV-19/USA/LA-UW-22070158995/2022	EPI_ISL_19570941	2022-07-01	North America	Louisiana	Louisiana	Laboratory Medicine and Pathology, University of Washington	Laboratory Medicine and Pathology, University of Washington	Roychoudhury, P. and Greninger, A.L.
hCoV-19/USA/LA-UW-22090884518/2022	EPI_ISL_19570780	2022-09-08	North America	Louisiana	Louisiana	Laboratory Medicine and Pathology, University of Washington	Laboratory Medicine and Pathology, University of Washington	Roychoudhury, P. and Greninger, A.L.
hCoV-19/USA/MA-ASC-210827508/2022	EPI_ISL_14965181	2022-08-01	North America	Massachusetts	Massachusetts	Aegis Sciences Corporation	Aegis Sciences Corporation	Cyndi Clark, PhD; Alec Vest; Holly Houdeshell; Erin Arnold; Vikramsinha Ghorpade, MS; Ola Kvalvaag; Scott Folley; Rob Case; Shaun Westlund; Patrick Campbell; Matthew Hardison, PhD, FACMG, TC-NRCC, CCRP
hCoV-19/USA/MA-CDCBI-CRSP_7TOO746NTE5IFFOJ/2022	EPI_ISL_14769458	2022-08-16	North America	Massachusetts	Massachusetts	Broad Institute Clinical Research Sequencing Platform	Infectious Disease Program, Broad Institute of Harvard and MIT	Siddle, K.J., Adams, G., Pearlman, L., Gladden-Young, A., Vicente, G., Blumenstiel, B., DeFelice, M., Lee, M., McGovern, S., Lagerborg, K., Rudy, M., DeRuff, K., Carter, A., Normandin, E., Bauer, M., Reilly, S., Tomkins-Tinch, C., Loreth, C., Chaluvadi, S., Meldrim, J., Granger, B., Lemieux, J.E., Birren, B.W., Sabeti, P.C., Larkin, K., Dodge, S., Lennon, N., Madoff, L., Brown, C., Gallagher, G.,…
hCoV-19/USA/MA-CDCBI-CRSP_YE3X33XVT7ZOTCTS/2022	EPI_ISL_15145836	2022-09-20	North America	Massachusetts	Massachusetts	Broad Institute Clinical Research Sequencing Platform	Infectious Disease Program, Broad Institute of Harvard and MIT	Siddle, K.J., Adams, G., Pearlman, L., Gladden-Young, A., Vicente, G., Blumenstiel, B., DeFelice, M., Lee, M., McGovern, S., Lagerborg, K., Rudy, M., DeRuff, K., Carter, A., Normandin, E., Bauer, M., Reilly, S., Tomkins-Tinch, C., Loreth, C., Chaluvadi, S., Meldrim, J., Granger, B., Lemieux, J.E., Birren, B.W., Sabeti, P.C., Larkin, K., Dodge, S., Lennon, N., Madoff, L., Brown, C., Gallagher, G.,…
hCoV-19/USA/MA-UW-22052121086/2022	EPI_ISL_19587910	2022-05-21	North America	Massachusetts	Massachusetts	Laboratory Medicine and Pathology, University of Washington	Laboratory Medicine and Pathology, University of Washington	Roychoudhury, P. and Greninger, A.L.
hCoV-19/USA/MD-CDC-LC0754880/2022	EPI_ISL_13810833	2022-07-01	North America	Maryland	Maryland	Laboratory Corporation of America	Centers for Disease Control and Prevention Division of Viral Diseases, Pathogen Discovery	Dakota Howard, Dhwani Batra, Peter Cook, Jason Caravas, Benjamin Rambo-Martin, Scott Sammons, Yvette Unoarumhi, Matthew Schmerer, Kristine Lacek, Tymeckia Kendall, Victoria Caban Figueroa, Shatavia Morrison, Christopher Gulvick, Minoo Agarwal, Eyad Almasri, Debbie Boles, Ayla Burns, Nuthawin Charoensri, Oren Cohen, Susan Countryman, Mary Cristobal, Bobbi Croy, Suzanne Dale, Hrushikesh Deshmukh, A…
hCoV-19/USA/MD-CDC-LC0755428/2022	EPI_ISL_13864387	2022-07-03	North America	Maryland	Maryland	Laboratory Corporation of America	Centers for Disease Control and Prevention Division of Viral Diseases, Pathogen Discovery	Dakota Howard, Dhwani Batra, Peter Cook, Jason Caravas, Benjamin Rambo-Martin, Scott Sammons, Yvette Unoarumhi, Matthew Schmerer, Kristine Lacek, Tymeckia Kendall, Victoria Caban Figueroa, Shatavia Morrison, Christopher Gulvick, Minoo Agarwal, Eyad Almasri, Debbie Boles, Ayla Burns, Nuthawin Charoensri, Oren Cohen, Susan Countryman, Mary Cristobal, Bobbi Croy, Suzanne Dale, Hrushikesh Deshmukh, A…
hCoV-19/USA/MD-CDC-QDX39366721/2022	EPI_ISL_14386207	2022-07-24	North America	Maryland	Maryland	Quest Diagnostics Incorporated	Centers for Disease Control and Prevention Division of Viral Diseases, Pathogen Discovery	Dakota Howard, Dhwani Batra, Peter Cook, Jason Caravas, Benjamin Rambo-Martin, Scott Sammons, Yvette Unoarumhi, Matthew Schmerer, Kristine Lacek, Tymeckia Kendall, Victoria Caban Figueroa, Shatavia Morrison, Christopher Gulvick, Erisa Sula, S. Rosenthal, A. Gerasimova, R. Kagan, B. Anderson, M. Hua, Y. Liu, L. Bernstein, K. Livingston, A. Perez, I. Shlyakhter, R. Rolando, R. Owen, P. Tanpaiboon, …
hCoV-19/USA/MD-CDC-QDX39569181/2022	EPI_ISL_14384258	2022-07-29	North America	Maryland	Maryland	Quest Diagnostics Incorporated	Centers for Disease Control and Prevention Division of Viral Diseases, Pathogen Discovery	Dakota Howard, Dhwani Batra, Peter Cook, Jason Caravas, Benjamin Rambo-Martin, Scott Sammons, Yvette Unoarumhi, Matthew Schmerer, Kristine Lacek, Tymeckia Kendall, Victoria Caban Figueroa, Shatavia Morrison, Christopher Gulvick, Erisa Sula, S. Rosenthal, A. Gerasimova, R. Kagan, B. Anderson, M. Hua, Y. Liu, L. Bernstein, K. Livingston, A. Perez, I. Shlyakhter, R. Rolando, R. Owen, P. Tanpaiboon, …
hCoV-19/USA/MD-CDC-QDX39569629/2022	EPI_ISL_14384428	2022-07-30	North America	Maryland	Maryland	Quest Diagnostics Incorporated	Centers for Disease Control and Prevention Division of Viral Diseases, Pathogen Discovery	Dakota Howard, Dhwani Batra, Peter Cook, Jason Caravas, Benjamin Rambo-Martin, Scott Sammons, Yvette Unoarumhi, Matthew Schmerer, Kristine Lacek, Tymeckia Kendall, Victoria Caban Figueroa, Shatavia Morrison, Christopher Gulvick, Erisa Sula, S. Rosenthal, A. Gerasimova, R. Kagan, B. Anderson, M. Hua, Y. Liu, L. Bernstein, K. Livingston, A. Perez, I. Shlyakhter, R. Rolando, R. Owen, P. Tanpaiboon, …
hCoV-19/USA/MD-HP33673-PIDNGVAQFR/2022	EPI_ISL_13491266	2022-06-10	North America	Maryland	Maryland	Johns Hopkins Hospital Department of Pathology	Johns Hopkins Hospital Department of Pathology	C. Paul Morris, Raghda E. Eldesouki, Amary Fall, Julie M. Norton, Nicholas Gallagher, Omar Abdullah, Heba H. Mostafa
hCoV-19/USA/MD-MDH-7072/2022	EPI_ISL_16767275	2022-07-26	North America	Maryland	Maryland	Maryland Public Health Laboratory	Maryland Public Health Laboratory	Eric N. Keller, James Stegman, Neil Chapel, and Robert Myers
hCoV-19/USA/MD-MDH-7313/2022	EPI_ISL_16767456	2022-06-29	North America	Maryland	Maryland	Maryland Public Health Laboratory	Maryland Public Health Laboratory	Eric N. Keller, James Stegman, Neil Chapel, and Robert Myers
hCoV-19/USA/MD-UW-22092952361/2022	EPI_ISL_19571337	2022-09-29	North America	Maryland	Maryland	Laboratory Medicine and Pathology, University of Washington	Laboratory Medicine and Pathology, University of Washington	Roychoudhury, P. and Greninger, A.L.
hCoV-19/USA/MI-CDC-QDX40623425/2022	EPI_ISL_14834342	2022-08-22	North America	Michigan	Michigan	Quest Diagnostics Incorporated	Centers for Disease Control and Prevention Division of Viral Diseases, Pathogen Discovery	Dakota Howard, Dhwani Batra, Peter Cook, Jason Caravas, Benjamin Rambo-Martin, Scott Sammons, Yvette Unoarumhi, Matthew Schmerer, Kristine Lacek, Tymeckia Kendall, Victoria Caban Figueroa, Shatavia Morrison, Christopher Gulvick, Erisa Sula, S. Rosenthal, A. Gerasimova, R. Kagan, B. Anderson, M. Hua, Y. Liu, L. Bernstein, K. Livingston, A. Perez, I. Shlyakhter, R. Rolando, R. Owen, P. Tanpaiboon, …
hCoV-19/USA/MI-SHMSU-A07_I_2590/2022	EPI_ISL_18335802	2022-06-29	North America	Michigan	Michigan	Spectrum Health	Michigan State University	Jeremy Prokop, Dave Chesla, Adam Caulfield, Rosemary Olivero, Cong Liu, Samantha Pell, Sheryl Alberta
hCoV-19/USA/MI-SHMSU-B04_I_0258_37/2022	EPI_ISL_17420798	2022-09-01	North America	Michigan	Michigan	Spectrum Health	Michigan State University	Jeremy Prokop, Dave Chesla, Adam Caulfield, Rosemary Olivero, Cong Liu, Samantha Pell, Sheryl Alberta
hCoV-19/USA/MI-SHMSU-C01_I_0071_46/2022	EPI_ISL_17421502	2022-09-23	North America	Michigan	Michigan	Spectrum Health	Michigan State University	Jeremy Prokop, Dave Chesla, Adam Caulfield, Rosemary Olivero, Cong Liu, Samantha Pell, Sheryl Alberta
hCoV-19/USA/MI-SHMSU-C02_I_0127_SAP39Rpt/2022	EPI_ISL_18336021	2022-08-27	North America	Michigan	Michigan	Spectrum Health	Michigan State University	Jeremy Prokop, Dave Chesla, Adam Caulfield, Rosemary Olivero, Cong Liu, Samantha Pell, Sheryl Alberta
hCoV-19/USA/MI-SHMSU-D09_I_0037_33/2022	EPI_ISL_17418516	2022-07-04	North America	Michigan	Michigan	Spectrum Health	Michigan State University	Jeremy Prokop, Dave Chesla, Adam Caulfield, Rosemary Olivero, Cong Liu, Samantha Pell, Sheryl Alberta
hCoV-19/USA/MI-SHMSU-E10_I_0004_43/2022	EPI_ISL_17421272	2022-09-04	North America	Michigan	Michigan	Spectrum Health	Michigan State University	Jeremy Prokop, Dave Chesla, Adam Caulfield, Rosemary Olivero, Cong Liu, Samantha Pell, Sheryl Alberta
hCoV-19/USA/MI-SHMSU-E10_I_1860_LL11/2022	EPI_ISL_17421696	2022-09-12	North America	Michigan	Michigan	Spectrum Health	Michigan State University	Jeremy Prokop, Dave Chesla, Adam Caulfield, Rosemary Olivero, Cong Liu, Samantha Pell, Sheryl Alberta
hCoV-19/USA/MI-SHMSU-F11_I_0038_45/2022	EPI_ISL_17421456	2022-08-11	North America	Michigan	Michigan	Spectrum Health	Michigan State University	Jeremy Prokop, Dave Chesla, Adam Caulfield, Rosemary Olivero, Cong Liu, Samantha Pell, Sheryl Alberta
hCoV-19/USA/MI-SHMSU-F11_I_5686_LL8/2022	EPI_ISL_18336539	2022-07-20	North America	Michigan	Michigan	Spectrum Health	Michigan State University	Jeremy Prokop, Dave Chesla, Adam Caulfield, Rosemary Olivero, Cong Liu, Samantha Pell, Sheryl Alberta
hCoV-19/USA/MI-SHMSU-G10_I_0254_42/2022	EPI_ISL_17421207	2022-08-12	North America	Michigan	Michigan	Spectrum Health	Michigan State University	Jeremy Prokop, Dave Chesla, Adam Caulfield, Rosemary Olivero, Cong Liu, Samantha Pell, Sheryl Alberta
hCoV-19/USA/MI-SHMSU-H05_I_0189_34/2022	EPI_ISL_17418633	2022-07-08	North America	Michigan	Michigan	Spectrum Health	Michigan State University	Jeremy Prokop, Dave Chesla, Adam Caulfield, Rosemary Olivero, Cong Liu, Samantha Pell, Sheryl Alberta
hCoV-19/USA/MN-MDH-26779/2022	EPI_ISL_13524948	2022-06-07	North America	Minnesota	Minnesota	CENTRACARE - MONTICELLO HOSPITAL	Minnesota Department of Health, Public Health Laboratory	Jacob Garfin, Matt Plumb, Kelly Pung, Sarah Namugenyi, Alyssa Mondelli, Haejin Hwang, Bonnie Weber, and Xiong Wang
hCoV-19/USA/MN-MDH-26794/2022	EPI_ISL_13524963	2022-06-02	North America	Minnesota	Minnesota	CENTRACARE - MONTICELLO HOSPITAL	Minnesota Department of Health, Public Health Laboratory	Jacob Garfin, Matt Plumb, Kelly Pung, Sarah Namugenyi, Alyssa Mondelli, Haejin Hwang, Bonnie Weber, and Xiong Wang
hCoV-19/USA/MN-UW-22072404661/2022	EPI_ISL_19571271	2022-07-24	North America	Minnesota	Minnesota	Laboratory Medicine and Pathology, University of Washington	Laboratory Medicine and Pathology, University of Washington	Roychoudhury, P. and Greninger, A.L.
hCoV-19/USA/MO-CDC-LC0898145/2022	EPI_ISL_15399935	2022-09-24	North America	Missouri	Missouri	Laboratory Corporation of America	Centers for Disease Control and Prevention Division of Viral Diseases, Pathogen Discovery	Dakota Howard, Dhwani Batra, Peter Cook, Jason Caravas, Benjamin Rambo-Martin, Scott Sammons, Yvette Unoarumhi, Matthew Schmerer, Kristine Lacek, Tymeckia Kendall, Victoria Caban Figueroa, Shatavia Morrison, Christopher Gulvick, Minoo Agarwal, Eyad Almasri, Debbie Boles, Ayla Burns, Nuthawin Charoensri, Oren Cohen, Susan Countryman, Mary Cristobal, Bobbi Croy, Suzanne Dale, Hrushikesh Deshmukh, A…
hCoV-19/USA/MO-CDC-QDX39124313/2022	EPI_ISL_14268075	2022-07-15	North America	Missouri	Missouri	Quest Diagnostics Incorporated	Centers for Disease Control and Prevention Division of Viral Diseases, Pathogen Discovery	Dakota Howard, Dhwani Batra, Peter Cook, Jason Caravas, Benjamin Rambo-Martin, Scott Sammons, Yvette Unoarumhi, Matthew Schmerer, Kristine Lacek, Tymeckia Kendall, Victoria Caban Figueroa, Shatavia Morrison, Christopher Gulvick, Erisa Sula, S. Rosenthal, A. Gerasimova, R. Kagan, B. Anderson, M. Hua, Y. Liu, L. Bernstein, K. Livingston, A. Perez, I. Shlyakhter, R. Rolando, R. Owen, P. Tanpaiboon, …
hCoV-19/USA/MO-MSPHL-008475/2022	EPI_ISL_15594028	2022-07-29	North America	Missouri	Missouri	Missouri State Public Health Laboratory	Missouri State Public Health Laboratory	Matthew Sinn, Joshua Barry, Ashley New
hCoV-19/USA/MO-Sysbio-20MU11061NPS/2022	EPI_ISL_19088940	2022-06-09	North America	Missouri	Missouri	Sysbio Lab	Sysbio Lab	Cynthia Tang, Cheng Gao, Kritika Prasai, Tao Li, Shreya Dash, Jane McElroy, Jun Hang, Henry Wan
hCoV-19/USA/MO-Sysbio-20MU11264NPS/2022	EPI_ISL_19089070	2022-07-28	North America	Missouri	Missouri	Sysbio Lab	Sysbio Lab	Cynthia Tang, Cheng Gao, Kritika Prasai, Tao Li, Shreya Dash, Jane McElroy, Jun Hang, Henry Wan
hCoV-19/USA/MO-UW-22080478658/2022	EPI_ISL_19570983	2022-08-04	North America	Missouri	Missouri	Laboratory Medicine and Pathology, University of Washington	Laboratory Medicine and Pathology, University of Washington	Roychoudhury, P. and Greninger, A.L.
hCoV-19/USA/MS-UW-22062361327/2022	EPI_ISL_19570281	2022-06-23	North America	Mississippi	Mississippi	Laboratory Medicine and Pathology, University of Washington	Laboratory Medicine and Pathology, University of Washington	Roychoudhury, P. and Greninger, A.L.
hCoV-19/USA/MT-CDC-2-6210520/2022	EPI_ISL_14262966	2022-06-29	North America	Montana	Montana	MT Public Health Laboratory	Centers for Disease Control and Prevention Division of Viral Diseases, Pathogen Discovery	Mili Sheth, Sarah Nobles, Joseph Madden, Jasmine Padilla, Alex Burgin, Meghan Bentz, Mark Burroughs, Peter Cook, Clinton Paden, Dhwani Batra, Kristen Knipe, Dakota Howard, Yvette Unoarumhi, Matthew Schmerer, Ben Rambo-Martin, Kristine Lacek, Sam Shepard, Dave Wentworth, Vivien Dugan, Justin Lee
hCoV-19/USA/MT-MTPHL-4032608/2022	EPI_ISL_13761093	2022-06-29	North America	Montana	Montana	Montana Public Health Laboratory	Montana Public Health Laboratory	Joy Ritter, Michelle Mozer, Ashley Ausman Deborah Gibson, Joy Goffena
hCoV-19/USA/MT-OHSU-223350103/2022	EPI_ISL_16072654	2022-07-05	North America	Montana	Montana	OHSU MM Lab	OHSU MM Lab	Amber Halse, Catie Kazmierczak, Rabeka Ali, Rebecca O'Gara, Xuan Qin
hCoV-19/USA/NC-CDC-LC0780450/2022	EPI_ISL_14056240	2022-07-15	North America	North Carolina	North Carolina	Laboratory Corporation of America	Centers for Disease Control and Prevention Division of Viral Diseases, Pathogen Discovery	Dakota Howard, Dhwani Batra, Peter Cook, Jason Caravas, Benjamin Rambo-Martin, Scott Sammons, Yvette Unoarumhi, Matthew Schmerer, Kristine Lacek, Tymeckia Kendall, Victoria Caban Figueroa, Shatavia Morrison, Christopher Gulvick, Minoo Agarwal, Eyad Almasri, Debbie Boles, Ayla Burns, Nuthawin Charoensri, Oren Cohen, Susan Countryman, Mary Cristobal, Bobbi Croy, Suzanne Dale, Hrushikesh Deshmukh, A…
hCoV-19/USA/NC-CDC-LC0837797/2022	EPI_ISL_14670899	2022-08-12	North America	North Carolina	North Carolina	Laboratory Corporation of America	Centers for Disease Control and Prevention Division of Viral Diseases, Pathogen Discovery	Dakota Howard, Dhwani Batra, Peter Cook, Jason Caravas, Benjamin Rambo-Martin, Scott Sammons, Yvette Unoarumhi, Matthew Schmerer, Kristine Lacek, Tymeckia Kendall, Victoria Caban Figueroa, Shatavia Morrison, Christopher Gulvick, Minoo Agarwal, Eyad Almasri, Debbie Boles, Ayla Burns, Nuthawin Charoensri, Oren Cohen, Susan Countryman, Mary Cristobal, Bobbi Croy, Suzanne Dale, Hrushikesh Deshmukh, A…
hCoV-19/USA/NC-MCPH-CLT-010550/2022	EPI_ISL_14156700	2022-07-21	North America	North Carolina	North Carolina	StarMed Healthcare	UNC Charlotte Environmental Monitoring Laboratory	Jessica Schlueter, Jannatul Ferdous, April Harris, Samuel Kunkleman, Juan Bolanos, Kevin Lambirth, Cynthia Gibas
hCoV-19/USA/NC-NCSU-071922R11D6/2022	EPI_ISL_16355700	2022-07-19	North America	North Carolina	North Carolina	WolfTRACS Surveillance Lab	Harris/Thakur/Rasmussen Lab	Angela Harris, Siddhartha Thakur, David Rasmussen, Megan Jacob, Julie Casani, Temi Ibitoye, Lenora Kepler
hCoV-19/USA/NC-UW-22063036032/2022	EPI_ISL_19568311	2022-06-30	North America	North Carolina	North Carolina	Laboratory Medicine and Pathology, University of Washington	Laboratory Medicine and Pathology, University of Washington	Roychoudhury, P. and Greninger, A.L.
hCoV-19/USA/NC-UW-22080123578/2022	EPI_ISL_19568930	2022-08-01	North America	North Carolina	North Carolina	Laboratory Medicine and Pathology, University of Washington	Laboratory Medicine and Pathology, University of Washington	Roychoudhury, P. and Greninger, A.L.
hCoV-19/USA/NC-UW-22080172678/2022	EPI_ISL_19569506	2022-08-01	North America	North Carolina	North Carolina	Laboratory Medicine and Pathology, University of Washington	Laboratory Medicine and Pathology, University of Washington	Roychoudhury, P. and Greninger, A.L.
hCoV-19/USA/NC-UW-22080773032/2022	EPI_ISL_19571128	2022-08-07	North America	North Carolina	North Carolina	Laboratory Medicine and Pathology, University of Washington	Laboratory Medicine and Pathology, University of Washington	Roychoudhury, P. and Greninger, A.L.
hCoV-19/USA/NC-UW-22080989622/2022	EPI_ISL_19569268	2022-08-09	North America	North Carolina	North Carolina	Laboratory Medicine and Pathology, University of Washington	Laboratory Medicine and Pathology, University of Washington	Roychoudhury, P. and Greninger, A.L.
hCoV-19/USA/NC-UW-22090158357/2022	EPI_ISL_19569627	2022-09-01	North America	North Carolina	North Carolina	Laboratory Medicine and Pathology, University of Washington	Laboratory Medicine and Pathology, University of Washington	Roychoudhury, P. and Greninger, A.L.
hCoV-19/USA/NC-UW-22090922479/2022	EPI_ISL_19570163	2022-09-09	North America	North Carolina	North Carolina	Laboratory Medicine and Pathology, University of Washington	Laboratory Medicine and Pathology, University of Washington	Roychoudhury, P. and Greninger, A.L.
hCoV-19/USA/NC-UW-22091454430/2022	EPI_ISL_19570431	2022-09-14	North America	North Carolina	North Carolina	Laboratory Medicine and Pathology, University of Washington	Laboratory Medicine and Pathology, University of Washington	Roychoudhury, P. and Greninger, A.L.
hCoV-19/USA/NC-UW-22091571268/2022	EPI_ISL_19571084	2022-09-15	North America	North Carolina	North Carolina	Laboratory Medicine and Pathology, University of Washington	Laboratory Medicine and Pathology, University of Washington	Roychoudhury, P. and Greninger, A.L.
hCoV-19/USA/ND-NDDH-17396/2022	EPI_ISL_13853734	2022-07-07	North America	North Dakota	North Dakota	North Dakota Department of Health, Public Health Laboratory	North Dakota Department of Health, Public Health Laboratory	Lisa Wingerter
hCoV-19/USA/ND-NDDH-18090/2022	EPI_ISL_14276311	2022-07-21	North America	North Dakota	North Dakota	North Dakota Department of Health, Public Health Laboratory	North Dakota Department of Health, Public Health Laboratory	Lisa Wingerter
hCoV-19/USA/NE-UW-22070978950/2022	EPI_ISL_19569348	2022-07-09	North America	Nebraska	Nebraska	Laboratory Medicine and Pathology, University of Washington	Laboratory Medicine and Pathology, University of Washington	Roychoudhury, P. and Greninger, A.L.
hCoV-19/USA/NJ-CDC-LC0744213/2022	EPI_ISL_13780699	2022-06-24	North America	New Jersey	New Jersey	Laboratory Corporation of America	Centers for Disease Control and Prevention Division of Viral Diseases, Pathogen Discovery	Dakota Howard, Dhwani Batra, Peter Cook, Jason Caravas, Benjamin Rambo-Martin, Scott Sammons, Yvette Unoarumhi, Matthew Schmerer, Kristine Lacek, Tymeckia Kendall, Victoria Caban Figueroa, Shatavia Morrison, Christopher Gulvick, Minoo Agarwal, Eyad Almasri, Debbie Boles, Ayla Burns, Nuthawin Charoensri, Oren Cohen, Susan Countryman, Mary Cristobal, Bobbi Croy, Suzanne Dale, Hrushikesh Deshmukh, A…
hCoV-19/USA/NJ-CDC-LC0853929/2022	EPI_ISL_14848354	2022-08-17	North America	New Jersey	New Jersey	Laboratory Corporation of America	Centers for Disease Control and Prevention Division of Viral Diseases, Pathogen Discovery	Dakota Howard, Dhwani Batra, Peter Cook, Jason Caravas, Benjamin Rambo-Martin, Scott Sammons, Yvette Unoarumhi, Matthew Schmerer, Kristine Lacek, Tymeckia Kendall, Victoria Caban Figueroa, Shatavia Morrison, Christopher Gulvick, Minoo Agarwal, Eyad Almasri, Debbie Boles, Ayla Burns, Nuthawin Charoensri, Oren Cohen, Susan Countryman, Mary Cristobal, Bobbi Croy, Suzanne Dale, Hrushikesh Deshmukh, A…
hCoV-19/USA/NJ-CDC-LC0906624/2022	EPI_ISL_15412955	2022-09-27	North America	New Jersey	New Jersey	Laboratory Corporation of America	Centers for Disease Control and Prevention Division of Viral Diseases, Pathogen Discovery	Dakota Howard, Dhwani Batra, Peter Cook, Jason Caravas, Benjamin Rambo-Martin, Scott Sammons, Yvette Unoarumhi, Matthew Schmerer, Kristine Lacek, Tymeckia Kendall, Victoria Caban Figueroa, Shatavia Morrison, Christopher Gulvick, Minoo Agarwal, Eyad Almasri, Debbie Boles, Ayla Burns, Nuthawin Charoensri, Oren Cohen, Susan Countryman, Mary Cristobal, Bobbi Croy, Suzanne Dale, Hrushikesh Deshmukh, A…
hCoV-19/USA/NJ-CDC-LC0906625/2022	EPI_ISL_15412967	2022-09-27	North America	New Jersey	New Jersey	Laboratory Corporation of America	Centers for Disease Control and Prevention Division of Viral Diseases, Pathogen Discovery	Dakota Howard, Dhwani Batra, Peter Cook, Jason Caravas, Benjamin Rambo-Martin, Scott Sammons, Yvette Unoarumhi, Matthew Schmerer, Kristine Lacek, Tymeckia Kendall, Victoria Caban Figueroa, Shatavia Morrison, Christopher Gulvick, Minoo Agarwal, Eyad Almasri, Debbie Boles, Ayla Burns, Nuthawin Charoensri, Oren Cohen, Susan Countryman, Mary Cristobal, Bobbi Croy, Suzanne Dale, Hrushikesh Deshmukh, A…
hCoV-19/USA/NJ-CDC-QDX37298589/2022	EPI_ISL_13232754	2022-05-23	North America	New Jersey	New Jersey	Quest Diagnostics Incorporated	Centers for Disease Control and Prevention Division of Viral Diseases, Pathogen Discovery	Dakota Howard, Dhwani Batra, Peter Cook, Jason Caravas, Benjamin Rambo-Martin, Scott Sammons, Yvette Unoarumhi, Matthew Schmerer, Kristine Lacek, Tymeckia Kendall, Victoria Caban Figueroa, Shatavia Morrison, Christopher Gulvick, Erisa Sula, S. Rosenthal, A. Gerasimova, R. Kagan, B. Anderson, M. Hua, Y. Liu, L. Bernstein, K. Livingston, A. Perez, I. Shlyakhter, R. Rolando, R. Owen, P. Tanpaiboon, …
hCoV-19/USA/NJ-CDC-QDX39214988/2022	EPI_ISL_14275524	2022-07-19	North America	New Jersey	New Jersey	Quest Diagnostics Incorporated	Centers for Disease Control and Prevention Division of Viral Diseases, Pathogen Discovery	Dakota Howard, Dhwani Batra, Peter Cook, Jason Caravas, Benjamin Rambo-Martin, Scott Sammons, Yvette Unoarumhi, Matthew Schmerer, Kristine Lacek, Tymeckia Kendall, Victoria Caban Figueroa, Shatavia Morrison, Christopher Gulvick, Erisa Sula, S. Rosenthal, A. Gerasimova, R. Kagan, B. Anderson, M. Hua, Y. Liu, L. Bernstein, K. Livingston, A. Perez, I. Shlyakhter, R. Rolando, R. Owen, P. Tanpaiboon, …
hCoV-19/USA/NJ-CDC-QDX39756896/2022	EPI_ISL_14560158	2022-08-03	North America	New Jersey	New Jersey	Quest Diagnostics Incorporated	Centers for Disease Control and Prevention Division of Viral Diseases, Pathogen Discovery	Dakota Howard, Dhwani Batra, Peter Cook, Jason Caravas, Benjamin Rambo-Martin, Scott Sammons, Yvette Unoarumhi, Matthew Schmerer, Kristine Lacek, Tymeckia Kendall, Victoria Caban Figueroa, Shatavia Morrison, Christopher Gulvick, Erisa Sula, S. Rosenthal, A. Gerasimova, R. Kagan, B. Anderson, M. Hua, Y. Liu, L. Bernstein, K. Livingston, A. Perez, I. Shlyakhter, R. Rolando, R. Owen, P. Tanpaiboon, …
hCoV-19/USA/NJ-CDC-QDX40456438/2022	EPI_ISL_15655172	2022-08-17	North America	New Jersey	New Jersey	Quest Diagnostics Incorporated	Centers for Disease Control and Prevention Division of Viral Diseases, Pathogen Discovery	Dakota Howard, Dhwani Batra, Peter Cook, Jason Caravas, Benjamin Rambo-Martin, Scott Sammons, Yvette Unoarumhi, Matthew Schmerer, Kristine Lacek, Tymeckia Kendall, Victoria Caban Figueroa, Shatavia Morrison, Christopher Gulvick, Erisa Sula, S. Rosenthal, A. Gerasimova, R. Kagan, B. Anderson, M. Hua, Y. Liu, L. Bernstein, K. Livingston, A. Perez, I. Shlyakhter, R. Rolando, R. Owen, P. Tanpaiboon, …
hCoV-19/USA/NM-UNM-TRL_0722_418/2022	EPI_ISL_16873876	2022-06-06	North America	New Mexico	New Mexico	TriCore Reference Laboratories	Center for Global Health, University of New Mexico Health Sciences Center	Daryl Domman, Paris Salazar-Hamm, William Johnson, Kurt Schwalm, Anastacia Griego, Karissa Culbreath, Darrell Dinwiddie
hCoV-19/USA/NV-CDC-LC0813190/2022	EPI_ISL_14446550	2022-07-27	North America	Nevada	Nevada	Laboratory Corporation of America	Centers for Disease Control and Prevention Division of Viral Diseases, Pathogen Discovery	Dakota Howard, Dhwani Batra, Peter Cook, Jason Caravas, Benjamin Rambo-Martin, Scott Sammons, Yvette Unoarumhi, Matthew Schmerer, Kristine Lacek, Tymeckia Kendall, Victoria Caban Figueroa, Shatavia Morrison, Christopher Gulvick, Minoo Agarwal, Eyad Almasri, Debbie Boles, Ayla Burns, Nuthawin Charoensri, Oren Cohen, Susan Countryman, Mary Cristobal, Bobbi Croy, Suzanne Dale, Hrushikesh Deshmukh, A…
hCoV-19/USA/NV-NSPHL-22-00061404/2022	EPI_ISL_13732733	2022-06-29	North America	Nevada	Nevada	Nevada State Public Health Laboratory	Nevada State Public Health Laboratory	Andrew Gorzalski, Lynette Gumbleton, Mark Pandori
hCoV-19/USA/NY-CDC-QDX39323622/2022	EPI_ISL_14385804	2022-07-23	North America	New York	New York	Quest Diagnostics Incorporated	Centers for Disease Control and Prevention Division of Viral Diseases, Pathogen Discovery	Dakota Howard, Dhwani Batra, Peter Cook, Jason Caravas, Benjamin Rambo-Martin, Scott Sammons, Yvette Unoarumhi, Matthew Schmerer, Kristine Lacek, Tymeckia Kendall, Victoria Caban Figueroa, Shatavia Morrison, Christopher Gulvick, Erisa Sula, S. Rosenthal, A. Gerasimova, R. Kagan, B. Anderson, M. Hua, Y. Liu, L. Bernstein, K. Livingston, A. Perez, I. Shlyakhter, R. Rolando, R. Owen, P. Tanpaiboon, …
hCoV-19/USA/NY-CDC-QDX39657956/2022	EPI_ISL_14484871	2022-08-01	North America	New York	New York	Quest Diagnostics Incorporated	Centers for Disease Control and Prevention Division of Viral Diseases, Pathogen Discovery	Dakota Howard, Dhwani Batra, Peter Cook, Jason Caravas, Benjamin Rambo-Martin, Scott Sammons, Yvette Unoarumhi, Matthew Schmerer, Kristine Lacek, Tymeckia Kendall, Victoria Caban Figueroa, Shatavia Morrison, Christopher Gulvick, Erisa Sula, S. Rosenthal, A. Gerasimova, R. Kagan, B. Anderson, M. Hua, Y. Liu, L. Bernstein, K. Livingston, A. Perez, I. Shlyakhter, R. Rolando, R. Owen, P. Tanpaiboon, …
hCoV-19/USA/NY-NYCPHL-013902/2022	EPI_ISL_13850636	2022-06-29	North America	New York	New York	DOHMH Fort Greene	New York City Public Health Laboratory	Jade Wang, et al.
hCoV-19/USA/NY-PRL-220624_02F06/2022	EPI_ISL_13622542	2022-06-17	North America	New York	New York	Pandemic Response Lab - NYC	Pandemic Response Lab, R&D	Isabel Fernandez Escapa, Michael Hammerling, Melissa Hopkins, Cybill del Castillo, William Ward, Steven Chase, Simran Chhabria, Sol Rey, Alex Carpio, Simran Gupta, Tiara Rivera, Haiping Hao, Jon Laurent
hCoV-19/USA/NY-PRL-220705_03C07/2022	EPI_ISL_13748802	2022-07-03	North America	New York	New York	Pandemic Response Lab - NYC	Pandemic Response Lab, R&D	Isabel Fernandez Escapa, Michael Hammerling, Melissa Hopkins, Cybill del Castillo, William Ward, Steven Chase, Simran Chhabria, Sol Rey, Alex Carpio, Simran Gupta, Tiara Rivera, Haiping Hao, Jon Laurent
hCoV-19/USA/NY-PRL-220708_00D12/2022	EPI_ISL_13889904	2022-07-06	North America	New York	New York	Pandemic Response Lab - NYC	Pandemic Response Lab, R&D	Isabel Fernandez Escapa, Michael Hammerling, Melissa Hopkins, Cybill del Castillo, William Ward, Steven Chase, Simran Chhabria, Sol Rey, Alex Carpio, Simran Gupta, Tiara Rivera, Haiping Hao, Jon Laurent
hCoV-19/USA/NY-PRL-220713_00C08/2022	EPI_ISL_14031232	2022-07-12	North America	New York	New York	Pandemic Response Lab - NYC	Pandemic Response Lab, R&D	Isabel Fernandez Escapa, Michael Hammerling, Melissa Hopkins, Cybill del Castillo, William Ward, Steven Chase, Simran Chhabria, Sol Rey, Alex Carpio, Simran Gupta, Tiara Rivera, Haiping Hao, Jon Laurent
hCoV-19/USA/NY-PRL-220715_01J09/2022	EPI_ISL_14176829	2022-07-12	North America	New York	New York	Pandemic Response Lab - NYC	Pandemic Response Lab, R&D	Isabel Fernandez Escapa, Michael Hammerling, Melissa Hopkins, Cybill del Castillo, William Ward, Steven Chase, Simran Chhabria, Huy Tran, Sol Rey, Simran Gupta, Tiara Rivera, Celeste Tomkins, Madeleine Snider, Natalie Chow, Haiping Hao, Jon Laurent
hCoV-19/USA/NY-UB-ECPHL-03095/2022	EPI_ISL_15795625	2022-07-18	North America	New York	New York	Erie County Public Health (ECPHL)	University at Buffalo Genomics and Bioinformatics Core	Jonathan Bard, Natalie Lamb, Alyssa Pohlman, Brandon Marzullo, Amanda Boccolucci, Norma Nowak, Donald Yergeau, Jennifer Surtees
hCoV-19/USA/NY-URMC-220889027-1/2022	EPI_ISL_15144994	2022-08-04	North America	New York	New York	URMC LABS	URMC LABS	Dwight Hardy, Andrew Cameron, Stepan Volhejn, Sara Connelly, Kelly DeLary
hCoV-19/USA/NY-URMC-M3S1G240-1/2022	EPI_ISL_17695590	2022-07-25	North America	New York	New York	URMC LABS	URMC LABS	Dwight Hardy, Andrew Cameron, Stepan Volhejn, Sara Connelly, Kelly DeLary
hCoV-19/USA/NY-URMC-M3S1G246-1/2022	EPI_ISL_17695596	2022-07-25	North America	New York	New York	URMC LABS	URMC LABS	Dwight Hardy, Andrew Cameron, Stepan Volhejn, Sara Connelly, Kelly DeLary
hCoV-19/USA/NY-URMC-M4S1G605-1/2022	EPI_ISL_17783886	2022-08-04	North America	New York	New York	University of Rochester Medical Center LABS	University of Rochester Medical Center LABS	Dwight Hardy, Andrew Cameron, Stepan Volhejn, Sara Connelly, Kelly DeLary
hCoV-19/USA/NY-URMC-M4S1H052-1/2022	EPI_ISL_17955402	2022-08-30	North America	New York	New York	URMC LABS	URMC LABS	Dwight Hardy, Andrew Cameron, Stepan Volhejn, Sara Connelly, Kelly DeLary
hCoV-19/USA/NY-URMC-M4S1H054-1/2022	EPI_ISL_17955404	2022-09-04	North America	New York	New York	URMC LABS	URMC LABS	Dwight Hardy, Andrew Cameron, Stepan Volhejn, Sara Connelly, Kelly DeLary
hCoV-19/USA/NY-URMC-M4S1H099-1/2022	EPI_ISL_17955449	2022-09-05	North America	New York	New York	URMC LABS	URMC LABS	Dwight Hardy, Andrew Cameron, Stepan Volhejn, Sara Connelly, Kelly DeLary
hCoV-19/USA/NY-URMC-M5S1H526-1/2022	EPI_ISL_17991815	2022-09-12	North America	New York	New York	URMC LABS	URMC LABS	Dwight Hardy, Andrew Cameron, Stepan Volhejn, Sara Connelly, Kelly DeLary
hCoV-19/USA/OH-CDC-QDX37979717/2022	EPI_ISL_13642172	2022-06-12	North America	Ohio	Ohio	Quest Diagnostics Incorporated	Centers for Disease Control and Prevention Division of Viral Diseases, Pathogen Discovery	Dakota Howard, Dhwani Batra, Peter Cook, Jason Caravas, Benjamin Rambo-Martin, Scott Sammons, Yvette Unoarumhi, Matthew Schmerer, Kristine Lacek, Tymeckia Kendall, Victoria Caban Figueroa, Shatavia Morrison, Christopher Gulvick, Erisa Sula, S. Rosenthal, A. Gerasimova, R. Kagan, B. Anderson, M. Hua, Y. Liu, L. Bernstein, K. Livingston, A. Perez, I. Shlyakhter, R. Rolando, R. Owen, P. Tanpaiboon, …
hCoV-19/USA/OH-CDC-QDX41756468/2022	EPI_ISL_15324414	2022-09-23	North America	Ohio	Ohio	Quest Diagnostics Incorporated	Centers for Disease Control and Prevention Division of Viral Diseases, Pathogen Discovery	Dakota Howard, Dhwani Batra, Peter Cook, Jason Caravas, Benjamin Rambo-Martin, Scott Sammons, Yvette Unoarumhi, Matthew Schmerer, Kristine Lacek, Tymeckia Kendall, Victoria Caban Figueroa, Shatavia Morrison, Christopher Gulvick, Erisa Sula, S. Rosenthal, A. Gerasimova, R. Kagan, B. Anderson, M. Hua, Y. Liu, L. Bernstein, K. Livingston, A. Perez, I. Shlyakhter, R. Rolando, R. Owen, P. Tanpaiboon, …
hCoV-19/USA/OH-UW-22053118620/2022	EPI_ISL_19569780	2022-05-31	North America	Ohio	Ohio	Laboratory Medicine and Pathology, University of Washington	Laboratory Medicine and Pathology, University of Washington	Roychoudhury, P. and Greninger, A.L.
hCoV-19/USA/OH-UW-22062835213/2022	EPI_ISL_19571297	2022-06-28	North America	Ohio	Ohio	Laboratory Medicine and Pathology, University of Washington	Laboratory Medicine and Pathology, University of Washington	Roychoudhury, P. and Greninger, A.L.
hCoV-19/USA/OH-UW-22071408471/2022	EPI_ISL_19571230	2022-07-14	North America	Ohio	Ohio	Laboratory Medicine and Pathology, University of Washington	Laboratory Medicine and Pathology, University of Washington	Roychoudhury, P. and Greninger, A.L.
hCoV-19/USA/OH-UW-22071904891/2022	EPI_ISL_19571069	2022-07-19	North America	Ohio	Ohio	Laboratory Medicine and Pathology, University of Washington	Laboratory Medicine and Pathology, University of Washington	Roychoudhury, P. and Greninger, A.L.
hCoV-19/USA/OH-UW-22090719933/2022	EPI_ISL_19569750	2022-09-07	North America	Ohio	Ohio	Laboratory Medicine and Pathology, University of Washington	Laboratory Medicine and Pathology, University of Washington	Roychoudhury, P. and Greninger, A.L.
hCoV-19/USA/OH-UW-22091465362/2022	EPI_ISL_19568923	2022-09-14	North America	Ohio	Ohio	Laboratory Medicine and Pathology, University of Washington	Laboratory Medicine and Pathology, University of Washington	Roychoudhury, P. and Greninger, A.L.
hCoV-19/USA/OK-OKPHL0021174/2022	EPI_ISL_17113284	2022-07-25	North America	Oklahoma	Oklahoma	Public Health Lab- Molecular, Oklahoma Department of Health	Public Health Lab- Molecular, Oklahoma Department of Health	Wang, Y., Simpson, R.J., Garcia, A.B., Mattingly, H., Taylor, T.
hCoV-19/USA/OK-PHL-0020153/2022	EPI_ISL_17112383	2022-07-14	North America	Oklahoma	Oklahoma	Public Health Lab- Molecular, Oklahoma Department of Health	Public Health Lab- Molecular, Oklahoma Department of Health	Wang, Y., Simpson, R.J., Garcia, A.B., Mattingly, H., Taylor, T.
hCoV-19/USA/OK-PHL-0020154/2022	EPI_ISL_17112279	2022-07-14	North America	Oklahoma	Oklahoma	Public Health Lab- Molecular, Oklahoma Department of Health	Public Health Lab- Molecular, Oklahoma Department of Health	Wang, Y., Simpson, R.J., Garcia, A.B., Mattingly, H., Taylor, T.
hCoV-19/USA/OK-PHL-0020204/2022	EPI_ISL_17112311	2022-07-08	North America	Oklahoma	Oklahoma	Public Health Lab- Molecular, Oklahoma Department of Health	Public Health Lab- Molecular, Oklahoma Department of Health	Wang, Y., Simpson, R.J., Garcia, A.B., Mattingly, H., Taylor, T.
hCoV-19/USA/OK-PHL-0020279/2022	EPI_ISL_17112343	2022-06-30	North America	Oklahoma	Oklahoma	Public Health Lab- Molecular, Oklahoma Department of Health	Public Health Lab- Molecular, Oklahoma Department of Health	Wang, Y., Simpson, R.J., Garcia, A.B., Mattingly, H., Taylor, T.
hCoV-19/USA/OK-PHL-0020385/2022	EPI_ISL_17112233	2022-07-14	North America	Oklahoma	Oklahoma	Public Health Lab- Molecular, Oklahoma Department of Health	Public Health Lab- Molecular, Oklahoma Department of Health	Wang, Y., Simpson, R.J., Garcia, A.B., Mattingly, H., Taylor, T.
hCoV-19/USA/OK-PHL-0020629/2022	EPI_ISL_17111893	2022-07-28	North America	Oklahoma	Oklahoma	Public Health Lab- Molecular, Oklahoma Department of Health	Public Health Lab- Molecular, Oklahoma Department of Health	Wang, Y., Simpson, R.J., Garcia, A.B., Mattingly, H., Taylor, T.
hCoV-19/USA/OK-PHL-0020636/2022	EPI_ISL_17112046	2022-07-28	North America	Oklahoma	Oklahoma	Public Health Lab- Molecular, Oklahoma Department of Health	Public Health Lab- Molecular, Oklahoma Department of Health	Wang, Y., Simpson, R.J., Garcia, A.B., Mattingly, H., Taylor, T.
hCoV-19/USA/OK-PHL-0021006/2022	EPI_ISL_17111620	2022-08-03	North America	Oklahoma	Oklahoma	Public Health Lab- Molecular, Oklahoma Department of Health	Public Health Lab- Molecular, Oklahoma Department of Health	Wang, Y., Simpson, R.J., Garcia, A.B., Mattingly, H., Taylor, T.
hCoV-19/USA/OK-PHL-0021180/2022	EPI_ISL_17111395	2022-08-06	North America	Oklahoma	Oklahoma	Public Health Lab- Molecular, Oklahoma Department of Health	Public Health Lab- Molecular, Oklahoma Department of Health	Wang, Y., Simpson, R.J., Garcia, A.B., Mattingly, H., Taylor, T.
hCoV-19/USA/OK-PHL-0021354/2022	EPI_ISL_17111223	2022-08-23	North America	Oklahoma	Oklahoma	Public Health Lab- Molecular, Oklahoma Department of Health	Public Health Lab- Molecular, Oklahoma Department of Health	Wang, Y., Simpson, R.J., Garcia, A.B., Mattingly, H., Taylor, T.
hCoV-19/USA/OK-PHL-0021741/2022	EPI_ISL_17111170	2022-07-14	North America	Oklahoma	Oklahoma	Public Health Lab- Molecular, Oklahoma Department of Health	Public Health Lab- Molecular, Oklahoma Department of Health	Wang, Y., Simpson, R.J., Garcia, A.B., Mattingly, H., Taylor, T.
hCoV-19/USA/OK-UW-22061773135/2022	EPI_ISL_19569851	2022-06-17	North America	Oklahoma	Oklahoma	Laboratory Medicine and Pathology, University of Washington	Laboratory Medicine and Pathology, University of Washington	Roychoudhury, P. and Greninger, A.L.
hCoV-19/USA/OR_UO_MAP005258/2022	EPI_ISL_15048943	2022-06-15	North America	Oregon	Oregon	University of Oregon COVID-19 MAP Laboratory	University of Oregon Genomics and Cell Charactericzation Core Facility (GC3F)	Douglas Turnbull, Ariana White, Tina Arredondo, Jeff Bishop, Jason Carriere, Jason Sydes, Peter Batzel, Megan Criss, Demi Glidden, Katie Sucre
hCoV-19/USA/OR-OHSU-222830279/2022	EPI_ISL_15575516	2022-07-05	North America	Oregon	Oregon	OHSU MM Lab	OHSU MM Lab	Amber Halse, Catie Kazmierczak, Rabeka Ali, Rebecca O'Gara, Xuan Qin
hCoV-19/USA/OR-OHSU-223480233/2022	EPI_ISL_16402493	2022-07-23	North America	Oregon	Oregon	OHSU MM Lab	OHSU MM Lab	Amber Halse, Caitlin Kazmierczak, Rabeka Ali, Rebecca O'Gara, Xuan Qin
hCoV-19/USA/OR-OHSU-230180206/2022	EPI_ISL_17702083	2022-09-07	North America	Oregon	Oregon	Kaiser Permanente NW Reginal Lab	OHSU MM Lab	Amber Halse, Catie Kazmierczak, Rabeka Ali, Rebecca O'Gara, Xuan Qin
hCoV-19/USA/OR-UW-22070619352/2022	EPI_ISL_19569215	2022-07-06	North America	Oregon	Oregon	Laboratory Medicine and Pathology, University of Washington	Laboratory Medicine and Pathology, University of Washington	Roychoudhury, P. and Greninger, A.L.
hCoV-19/USA/PA-CDC-STM-29K667Z66/2022	EPI_ISL_15260441	2022-09-22	North America	Pennsylvania	Pennsylvania	Helix	Centers for Disease Control and Prevention Division of Viral Diseases, Pathogen Discovery	Dakota Howard, Dhwani Batra, Peter Cook, Jason Caravas, Benjamin Rambo-Martin, Scott Sammons, Yvette Unoarumhi, Matthew Schmerer, Kristine Lacek, Tymeckia Kendall, Victoria Caban Figueroa, Helix CA, Shatavia Morrison, Christopher Gulvick, Erisa Sula, Clinton Paden, Duncan MacCannell
hCoV-19/USA/PA-CDC-STM-DRUVBDZBJ/2022	EPI_ISL_15529804	2022-09-30	North America	Pennsylvania	Pennsylvania	Helix	Centers for Disease Control and Prevention Division of Viral Diseases, Pathogen Discovery	Dakota Howard, Dhwani Batra, Peter Cook, Jason Caravas, Benjamin Rambo-Martin, Scott Sammons, Yvette Unoarumhi, Matthew Schmerer, Kristine Lacek, Tymeckia Kendall, Victoria Caban Figueroa, Helix CA, Shatavia Morrison, Christopher Gulvick, Erisa Sula, Clinton Paden, Duncan MacCannell
hCoV-19/USA/PA-VSP16044/2022	EPI_ISL_17545824	2022-06-19	North America	Pennsylvania	Pennsylvania	Hospital of the University of Pennsylvania Molecular Pathology Lab	Bushman	Andrew D. Marques, John K. Everett, Kyle Rodino, Shantan Reddy, Aoife M. Roche, Young Hwang, Scott Sherrill-Mix, Samantha A. Whiteside, Jevon Graham-Wooten, Layla A. Khatib, Ayannah S. Fitzgerald, Arupa Ganguly, Mike Feldman, Brendan Kelly, Ronald G. Collman and Frederic Bushman
hCoV-19/USA/SC-3701/2022	EPI_ISL_17140654	2022-07-14	North America	South Carolina	South Carolina	South Carolina Dept. of Health &amp; Environmental Control, CoV_South Carolina Dept. of Health &amp; Environmental Control	South Carolina Dept. of Health &amp; Environmental Control, CoV_South Carolina Dept. of Health &amp; Environmental Control	Lee, B., Freeman, J., Goodwin, G., Godfrey, G., Cox, R.
hCoV-19/USA/SC-3788/2022	EPI_ISL_17140725	2022-07-19	North America	South Carolina	South Carolina	South Carolina Dept. of Health &amp; Environmental Control, CoV_South Carolina Dept. of Health &amp; Environmental Control	South Carolina Dept. of Health &amp; Environmental Control, CoV_South Carolina Dept. of Health &amp; Environmental Control	Godfrey, G., Freeman, J., Cox, R., Goodwin, G., Godfrey, G., Freeman, J., Cox, R., Goodwin, G.
hCoV-19/USA/SC-3792/2022	EPI_ISL_17140728	2022-07-19	North America	South Carolina	South Carolina	South Carolina Dept. of Health &amp; Environmental Control, CoV_South Carolina Dept. of Health &amp; Environmental Control	South Carolina Dept. of Health &amp; Environmental Control, CoV_South Carolina Dept. of Health &amp; Environmental Control	Godfrey, G., Freeman, J., Cox, R., Goodwin, G., Godfrey, G., Freeman, J., Cox, R., Goodwin, G.
hCoV-19/USA/SC-3872/2022	EPI_ISL_17140807	2022-07-21	North America	South Carolina	South Carolina	South Carolina Dept. of Health &amp; Environmental Control, CoV_South Carolina Dept. of Health &amp; Environmental Control	South Carolina Dept. of Health &amp; Environmental Control, CoV_South Carolina Dept. of Health &amp; Environmental Control	Freeman, J.S., Godfrey, G., Cox, R., Freeman, J.S., Godfrey, G., Cox, R.
hCoV-19/USA/SC-3900/2022	EPI_ISL_17140836	2022-07-21	North America	South Carolina	South Carolina	South Carolina Dept. of Health &amp; Environmental Control, CoV_South Carolina Dept. of Health &amp; Environmental Control	South Carolina Dept. of Health &amp; Environmental Control, CoV_South Carolina Dept. of Health &amp; Environmental Control	Godfrey, G., Freeman, J., Cox, R., Goodwin, G., Godfrey, G., Freeman, J., Cox, R., Goodwin, G.
hCoV-19/USA/SC-3911/2022	EPI_ISL_17140847	2022-07-21	North America	South Carolina	South Carolina	South Carolina Dept. of Health &amp; Environmental Control, CoV_South Carolina Dept. of Health &amp; Environmental Control	South Carolina Dept. of Health &amp; Environmental Control, CoV_South Carolina Dept. of Health &amp; Environmental Control	Godfrey, G., Freeman, J., Cox, R., Goodwin, G., Godfrey, G., Freeman, J., Cox, R., Goodwin, G.
[truncated: 117 more rows]
