# Supplementary material for: Genomic Surveillance of SARS‐CoV‐2 in Senegal (2020–2024): Variant Turnover, Omicron Introductions, and Interregional Spread
Source: Influenza Other Respir Viruses. 2026 Jun 12;20(6):e70273. doi: 10.1111/irv.70273 (PMC13261306; doi:10.1111/irv.70273)
Supplement: Supplementary file 5 — Data S5: Metadata table for BA.5 genomes included in the lineage‐specific phylogenetic analysis. [file IRV-20-e70273-s006.xlsx]

## Sheet: Sheet1
strain	gisaid_epi_isl	date	region	country	division	originating_lab	submitting_lab	authors
hCoV-19/Albania/IPH-279821/2022	EPI_ISL_17295716	2022-06-26	Europe	Albania		Respiratory emmergent viruses laboratory, Institute of Public Health,	Respiratory emmergent viruses laboratory, Institute of Public Health,	Iris Hasibra et al
hCoV-19/Albania/IPH-279830/2022	EPI_ISL_17295721	2022-06-24	Europe	Albania		Respiratory emmergent viruses laboratory, Institute of Public Health,	Respiratory emmergent viruses laboratory, Institute of Public Health,	Iris Hasibra et al
hCoV-19/Albania/IPH-280088/2022	EPI_ISL_17295741	2022-06-27	Europe	Albania		Respiratory emmergent viruses laboratory, Institute of Public Health,	Respiratory emmergent viruses laboratory, Institute of Public Health,	Iris Hasibra et al
hCoV-19/Albania/IPH-281047/2022	EPI_ISL_17295806	2022-07-05	Europe	Albania		Respiratory emmergent viruses laboratory, Institute of Public Health,	Respiratory emmergent viruses laboratory, Institute of Public Health,	Iris Hasibra et al
hCoV-19/Albania/IPH-281624/2022	EPI_ISL_17295835	2022-07-08	Europe	Albania		Respiratory emmergent viruses laboratory, Institute of Public Health,	Respiratory emmergent viruses laboratory, Institute of Public Health,	Iris Hasibra et al
hCoV-19/Albania/IPH-281807/2022	EPI_ISL_17295861	2022-07-11	Europe	Albania		Respiratory emmergent viruses laboratory, Institute of Public Health,	Respiratory emmergent viruses laboratory, Institute of Public Health,	Iris Hasibra et al
hCoV-19/Albania/IPH-281814/2022	EPI_ISL_17295863	2022-07-11	Europe	Albania		Respiratory emmergent viruses laboratory, Institute of Public Health,	Respiratory emmergent viruses laboratory, Institute of Public Health,	Iris Hasibra et al
hCoV-19/Algeria/17/2022	EPI_ISL_14497314	2022-07-17	Africa	Algeria	Touggourt	Laboratoire régional COVID19 OUARGLA - EPH MOHAMED BOUDIAF OUARGLA	NIC, Viral Respiratory Unit	Zahida Mehdi, Sarah Belkalem, Mohamed Amine Beloufa, Rahmani, Aissam Hachid, Aicha Bensalem, Fawzi Derrar
hCoV-19/Algeria/23189/2022	EPI_ISL_13553857	2022-06-26	Africa	Algeria	Thenia	Laboratoire central - EPH Thenia	NIC, Viral Respiratory Unit	Zahida Mehdi, Sarah Belkalem, Mohamed Amine Beloufa, Amraoui Sid Ahmed Yeddous Bensaid, Aissam Hachid, Aicha Bensalem, Fawzi Derrar
hCoV-19/Algeria/28014/2022	EPI_ISL_14497315	2022-06-30	Africa	Algeria	Oran	Service microbiologie - EHU Oran	NIC, Viral Respiratory Unit	Zahida Mehdi, Sarah Belkalem, Mohamed Amine Beloufa, Dali Yahia Radia, Aissam Hachid, Aicha Bensalem, Fawzi Derrar
hCoV-19/Algeria/28299/2022	EPI_ISL_13956182	2022-06-27	Africa	Algeria	Algiers	NIC, Viral Respiratory Unit	NIC, Viral Respiratory Unit	Baya Hedjal, Sarah Belkalem, Mohamed Amine Beloufa, Aissam Hachid, Aicha Bensalem, Fawzi Derrar
hCoV-19/Algeria/33118/2022	EPI_ISL_14625227	2022-08-02	Africa	Algeria	Blida	NIC, Viral Respiratory Unit	NIC, Viral Respiratory Unit	Zahida Mehdi, Sarah Belkalem, Mohamed Amine Beloufa, Aissam Hachid, Aicha Bensalem, Fawzi Derrar
hCoV-19/Algeria/34196/2022	EPI_ISL_15349608	2022-08-22	Africa	Algeria	Blida	NIC, Viral Respiratory Unit	NIC, Viral Respiratory Unit	Baya Hedjal, Sarah Belkalem, Mohamed Amine Beloufa, Salima Bouzeghoub, Aicha Bensalem, Fawzi Derrar
hCoV-19/Algeria/36827/2022	EPI_ISL_15112248	2022-09-07	Africa	Algeria	Blida	NIC, Viral Respiratory Unit	NIC, Viral Respiratory Unit	Zahida Mehdi, Sarah Belkalem, Mohamed Amine Beloufa, Aissam Hachid, Aicha Bensalem, Fawzi Derrar
hCoV-19/Algeria/37325/2022	EPI_ISL_15392092	2022-09-13	Africa	Algeria	Algiers	NIC, Viral Respiratory Unit	NIC, Viral Respiratory Unit	Zahida Mehdi, Sarah Belkalem, Mohamed Amine Beloufa, Aissam Hachid, Aicha Bensalem, Fawzi Derrar
hCoV-19/Algeria/39438/2022	EPI_ISL_15790691	2022-10-04	Africa	Algeria	Blida	NIC, Viral Respiratory Unit	NIC, Viral Respiratory Unit	Baya Hedjal, Sarah Belkalem, Mohamed Amine Beloufa, Salima Bouzeghoub, Aicha Bensalem, Fawzi Derrar
hCoV-19/Algeria/710/2022	EPI_ISL_15790699	2022-08-10	Africa	Algeria	El Tarf	Laboratoire central - EPH El Tarf	NIC, Viral Respiratory Unit	Baya Hedjal, Sarah Belkalem, Mohamed Amine Beloufa, Abla Bouchaala, Salima Bouzeghoub, Aicha Bensalem, Fawzi Derrar
hCoV-19/Algeria/777/2022	EPI_ISL_16242291	2022-07-20	Africa	Algeria	M'sila	NIC, Viral Respiratory Unit	NIC, Viral Respiratory Unit	Baya Hedjal, Sarah Belkalem, Mohamed Amine Beloufa, Mohammed Mokhtar Khelil, Salima Bouzeghoub, Aicha Bensalem, Fawzi Derrar
hCoV-19/Andorra/AND-256_221941417601-GC/2022	EPI_ISL_14551150	2022-07-07	Europe	Andorra	Andorra	Laboratori d'anàlisis clíniques, Hospital Nostra Senyora de Meritxell	LBM de CHU de Toulouse, Hôpitaux de Toulouse	Rendon M, Lobaco C, Garcia M et al.
hCoV-19/Andorra/AND-256_222301214601-GC/2022	EPI_ISL_15059936	2022-07-30	Europe	Andorra	Andorra	Laboratori d'anàlisis clíniques, Hospital Nostra Senyora de Meritxell	LBM de CHU de Toulouse, Hôpitaux de Toulouse	Rendon M, Lobaco C, Garcia M et al.
hCoV-19/Andorra/AND-258_222581302801-GC/2022	EPI_ISL_15249725	2022-09-11	Europe	Andorra	Andorra	Laboratori d'anàlisis clíniques, Hospital Nostra Senyora de Meritxell	LBM de CHU de Toulouse, Hôpitaux de Toulouse	Rendon M, Lobaco C, Garcia M et al.
hCoV-19/Andorra/AND-258_222851290301-GC/2022	EPI_ISL_15727658	2022-09-14	Europe	Andorra	Andorra	Laboratori d'anàlisis clíniques, Hospital Nostra Senyora de Meritxell	LBM de CHU de Toulouse, Hôpitaux de Toulouse	Rendon M, Lobaco C, Garcia M et al.
hCoV-19/Andorra/AND-258_222851291201-GC/2022	EPI_ISL_15727661	2022-10-01	Europe	Andorra	Andorra	Laboratori d'anàlisis clíniques, Hospital Nostra Senyora de Meritxell	LBM de CHU de Toulouse, Hôpitaux de Toulouse	Rendon M, Lobaco C, Garcia M et al.
hCoV-19/Andorra/AND-259_221941419101-GC/2022	EPI_ISL_14551152	2022-07-03	Europe	Andorra	Andorra	Laboratori d'anàlisis clíniques, Hospital Nostra Senyora de Meritxell	LBM de CHU de Toulouse, Hôpitaux de Toulouse	Rendon M, Lobaco C, Garcia M et al.
hCoV-19/Andorra/AND-261_222441341601-GC/2022	EPI_ISL_15059939	2022-08-25	Europe	Andorra	Andorra	Laboratori d'anàlisis clíniques, Hospital Nostra Senyora de Meritxell	LBM de CHU de Toulouse, Hôpitaux de Toulouse	Rendon M, Lobaco C, Garcia M et al.
hCoV-19/Andorra/AND-702_222301211101-GC/2022	EPI_ISL_15059930	2022-08-08	Europe	Andorra	Andorra	Laboratori d'anàlisis clíniques, Hospital Nostra Senyora de Meritxell	LBM de CHU de Toulouse, Hôpitaux de Toulouse	Rendon M, Lobaco C, Garcia M et al.
hCoV-19/Andorra/AND-704_221801301301-GC/2022	EPI_ISL_13884603	2022-06-23	Europe	Andorra	Andorra	Laboratori d'anàlisis clíniques, Hospital Nostra Senyora de Meritxell	LBM de CHU de Toulouse, Hôpitaux de Toulouse	Rendon M, Lobaco C, Garcia M et al.
hCoV-19/Angola/CERI-KRISP-K050434/2022	EPI_ISL_16311855	2022-09-16	Africa	Angola	Luanda	Africa_CDC_Angola	CERI, Centre for Epidemic Response and Innovation, Stellenbosch University and KRISP, KZN Research Innovation and Sequencing Platform, UKZN.	Morais J, Neto Z, Afonso P, Miranda J, David K, Inglês L, Pereira A, Paulo A Carralero RR Paixão JP, Freitas RH, Mufinda M, Lutucuta S, Maponga T, Wilson S, Claassen M, Stander T, van Zyl G, Preiser W, Giandhari J, Pillay S, Naidoo Y, Sankon TJ, Maharaj A, Anyaneji UJ, Moir M, Van Wyk S, San JE, Tshiabuila D, Tegally H, Wilkinson E, de Oliveira T
hCoV-19/Angola/CERI-KRISP-K050480/2022	EPI_ISL_16311878	2022-07-20	Africa	Angola	Luanda	Africa_CDC_Angola	CERI, Centre for Epidemic Response and Innovation, Stellenbosch University and KRISP, KZN Research Innovation and Sequencing Platform, UKZN.	Morais J, Neto Z, Afonso P, Miranda J, David K, Inglês L, Pereira A, Paulo A Carralero RR Paixão JP, Freitas RH, Mufinda M, Lutucuta S, Maponga T, Wilson S, Claassen M, Stander T, van Zyl G, Preiser W, Giandhari J, Pillay S, Naidoo Y, Sankon TJ, Maharaj A, Anyaneji UJ, Moir M, Van Wyk S, San JE, Tshiabuila D, Tegally H, Wilkinson E, de Oliveira T
hCoV-19/Angola/CERI-KRISP-K050481/2022	EPI_ISL_16311879	2022-08-22	Africa	Angola	Luanda	Africa_CDC_Angola	CERI, Centre for Epidemic Response and Innovation, Stellenbosch University and KRISP, KZN Research Innovation and Sequencing Platform, UKZN.	Morais J, Neto Z, Afonso P, Miranda J, David K, Inglês L, Pereira A, Paulo A Carralero RR Paixão JP, Freitas RH, Mufinda M, Lutucuta S, Maponga T, Wilson S, Claassen M, Stander T, van Zyl G, Preiser W, Giandhari J, Pillay S, Naidoo Y, Sankon TJ, Maharaj A, Anyaneji UJ, Moir M, Van Wyk S, San JE, Tshiabuila D, Tegally H, Wilkinson E, de Oliveira T
hCoV-19/Angola/CERI-KRISP-K050844/2022	EPI_ISL_16567301	2022-08-18	Africa	Angola	Luanda	GPSL	CERI, Centre for Epidemic Response and Innovation, Stellenbosch University and KRISP, KZN Research Innovation and Sequencing Platform, UKZN.	Morais J, Neto Z, Afonso P, Miranda J, David K, Inglês L, Pereira A, Paulo A Carralero RR Paixão JP, Freitas RH, Mufinda M, Lutucuta S, , Giandhari J, Pillay S, Naidoo Y, Maharaj A, Anyaneji UJ, Sanko TJ, Moir M, Van Wyk S, San JE, Tshiabuila D, Tegally H, Wilkinson E, de Oliveira T
hCoV-19/Angola/CERI-KRISP-K051244/2022	EPI_ISL_16567227	2022-09-14	Africa	Angola	Luanda	Africa_CDC_Angola	CERI, Centre for Epidemic Response and Innovation, Stellenbosch University and KRISP, KZN Research Innovation and Sequencing Platform, UKZN.	Morais J, Neto Z, Afonso P, Miranda J, David K, Inglês L, Pereira A, Paulo A Carralero RR Paixão JP, Freitas RH, Mufinda M, Lutucuta S, , Giandhari J, Pillay S, Naidoo Y, Maharaj A, Anyaneji UJ, Sanko TJ, Moir M, Van Wyk S, San JE, Tshiabuila D, Tegally H, Wilkinson E, de Oliveira T
hCoV-19/Angola/CERI-KRISP-K051246/2022	EPI_ISL_16567228	2022-08-18	Africa	Angola	Luanda	Africa_CDC_Angola	CERI, Centre for Epidemic Response and Innovation, Stellenbosch University and KRISP, KZN Research Innovation and Sequencing Platform, UKZN.	Morais J, Neto Z, Afonso P, Miranda J, David K, Inglês L, Pereira A, Paulo A Carralero RR Paixão JP, Freitas RH, Mufinda M, Lutucuta S, , Giandhari J, Pillay S, Naidoo Y, Maharaj A, Anyaneji UJ, Sanko TJ, Moir M, Van Wyk S, San JE, Tshiabuila D, Tegally H, Wilkinson E, de Oliveira T
hCoV-19/Anhui/HCDC-42/2023	EPI_ISL_18705659	2023-02-12	Asia	China	Anhui	Microbiology lab, Huainan City Center for Disease Control and Prevention	Huainan City Center for Disease Control and Prevention	Liu Jiang
hCoV-19/Argentina/26366-19/2022	EPI_ISL_15340781	2022-08-19	South America	Argentina	Cordoba	Laboratorio Central, Ministerio de Salud Córdoba	Departamento Laboratorio Central and Instituto de Virología Vanella (InViV - CONICET)	Castro, G.; Sicilia, P.; Re, V.; Pisano, M.B.; Barbas, G.
hCoV-19/Argentina/29357-8/2022	EPI_ISL_15340623	2022-07-11	South America	Argentina	Cordoba	Laboratorio Central, Ministerio de Salud Córdoba	Departamento Laboratorio Central and Instituto de Virología Vanella (InViV - CONICET)	Castro, G.; Sicilia, P.; Re, V.; Pisano, M.B.; Barbas, G.
hCoV-19/Argentina/3893-247/2022	EPI_ISL_15340792	2022-09-05	South America	Argentina	Cordoba	Laboratorio Central, Ministerio de Salud Córdoba	Departamento Laboratorio Central and Instituto de Virología Vanella (InViV - CONICET)	Castro, G.; Sicilia, P.; Re, V.; Pisano, M.B.; Barbas, G.
hCoV-19/Argentina/500562-61/2022	EPI_ISL_15340521	2022-08-08	South America	Argentina	Cordoba	Laboratorio Central, Ministerio de Salud Córdoba	Departamento Laboratorio Central and Instituto de Virología Vanella (InViV - CONICET)	Castro, G.; Sicilia, P.; Re, V.; Pisano, M.B.; Barbas, G.
hCoV-19/Argentina/82157-21/2022	EPI_ISL_15340651	2022-07-19	South America	Argentina	Cordoba	Laboratorio Central, Ministerio de Salud Córdoba	Departamento Laboratorio Central and Instituto de Virología Vanella (InViV - CONICET)	Castro, G.; Sicilia, P.; Re, V.; Pisano, M.B.; Barbas, G.
hCoV-19/Argentina/8584-130/2022	EPI_ISL_15340820	2022-08-16	South America	Argentina	Cordoba	Laboratorio Central, Ministerio de Salud Córdoba	Departamento Laboratorio Central and Instituto de Virología Vanella (InViV - CONICET)	Castro, G.; Sicilia, P.; Re, V.; Pisano, M.B.; Barbas, G.
hCoV-19/Argentina/8631-130/2022	EPI_ISL_15815390	2022-10-01	South America	Argentina	Cordoba	Laboratorio Central, Ministerio de Salud Córdoba	Departamento Laboratorio Central and Instituto de Virología Vanella (InViV - CONICET)	Castro, G.; Sicilia, P.; Poklepovich, T.; Campos, J.; Barbas, G.
hCoV-19/Argentina/INEI121220/2022	EPI_ISL_14076912	2022-06-23	South America	Argentina	Santiago del Estero	Servicio Virosis Respiratorias-Departamento Virología-INEI	Instituto Nacional Enfermedades Infecciosas C.G.Malbran	Baumeister E., Avaro M., Benedetti E., Russo M., Dattero ME, Pontoriero A., Cisterna D., Molina V., Perandones C., Tuduri E., De Belder D., Sanchez Loria J., Haim MS., Mallou F., Poklepovich T., Campos J.
hCoV-19/Argentina/INEI121241/2022	EPI_ISL_14076926	2022-06-28	South America	Argentina	Mendoza	Servicio Virosis Respiratorias-Departamento Virología-INEI	Instituto Nacional Enfermedades Infecciosas C.G.Malbran	Baumeister E., Avaro M., Benedetti E., Russo M., Dattero ME, Pontoriero A., Cisterna D., Molina V., Perandones C., Tuduri E., De Belder D., Sanchez Loria J., Haim MS., Mallou F., Poklepovich T., Campos J.
hCoV-19/Argentina/INEI121787/2022	EPI_ISL_14944620	2022-07-17	South America	Argentina	Santa Fe	Servicio Virosis Respiratorias-Departamento Virología-INEI	Instituto Nacional Enfermedades Infecciosas C.G.Malbran	Baumeister E., Avaro M., Benedetti E., Russo M., Dattero ME, Pontoriero A., Cisterna D., Molina V., Perandones C., Tuduri E., De Belder D., Sanchez Loria J., Haim MS., Mallou F., Poklepovich T., Campos J.
hCoV-19/Argentina/INEI122250/2022	EPI_ISL_14944980	2022-08-11	South America	Argentina	CABA	Servicio Virosis Respiratorias-Departamento Virología-INEI	Instituto Nacional Enfermedades Infecciosas C.G.Malbran	Baumeister E., Avaro M., Benedetti E., Russo M., Dattero ME, Pontoriero A., Cisterna D., Molina V., Perandones C., Tuduri E., De Belder D., Sanchez Loria J., Haim MS., Mallou F., Poklepovich T., Campos J.
hCoV-19/Argentina/INEI122495/2022	EPI_ISL_16167277	2022-09-06	South America	Argentina	San Luis	Servicio Virosis Respiratorias-Departamento Virología-INEI	Instituto Nacional Enfermedades Infecciosas C.G.Malbran	Baumeister E., Avaro M., Benedetti E., Russo M., Dattero ME, Pontoriero A., Cisterna D., Molina V., Perandones C., Tuduri E., De Belder D., Sanchez Loria J., Haim MS., Mallou F., Poklepovich T., Campos J.
hCoV-19/Argentina/INEI122498/2022	EPI_ISL_16167280	2022-09-08	South America	Argentina	San Luis	Servicio Virosis Respiratorias-Departamento Virología-INEI	Instituto Nacional Enfermedades Infecciosas C.G.Malbran	Baumeister E., Avaro M., Benedetti E., Russo M., Dattero ME, Pontoriero A., Cisterna D., Molina V., Perandones C., Tuduri E., De Belder D., Sanchez Loria J., Haim MS., Mallou F., Poklepovich T., Campos J.
hCoV-19/Argentina/PAIS-A1516/2022	EPI_ISL_14438055	2022-07-31	South America	Argentina	Ciudad Autonoma de Buenos Aires	Laboratorio de Biología molecular del Hospital General de Agudos Dr. Carlos G. Durand	Área de Secuenciación del Laboratorio de Virología del Hospital de Niños Dr. Ricardo Gutierrez on behalf of 'Proyecto Argentino Interinstitucional de genomica de SARS-CoV-2' (PAIS Consortium)	Clara Theaux, Guillermo Notaristéfano, María Belén Rodríguez Cardozo, Constanza Marina, Noelia Anzorena, Estela Dima, Cecilia Irrazábal, Lucas Dahinten, Camila Elsegood, Silvia Matillas, Natasha Frisone, Albano Costa, Nuria Cañellas Walter Loayza, Martín Rodríguez Saá, Natalia Chiussi, Noelia Narduzzi, Anisa Marchissio, Belen Warszatska, Ailin Domínguez, Maricel Leivas, Maryury Colina, Adriana Ro…
hCoV-19/Argentina/PAIS-A1603/2022	EPI_ISL_15094428	2022-09-11	South America	Argentina	Ciudad Autonoma de Buenos Aires	Laboratorio de Biología molecular del Hospital General de Agudos Dr. Carlos G. Durand	Área de Secuenciación del Laboratorio de Virología del Hospital de Niños Dr. Ricardo Gutierrez on behalf of 'Proyecto Argentino Interinstitucional de genomica de SARS-CoV-2' (PAIS Consortium)	Clara Theaux, Guillermo Notaristéfano, María Belén Rodríguez Cardozo, Constanza Marina, Noelia Anzorena, Estela Dima, Cecilia Irrazábal, Lucas Dahinten, Camila Elsegood, Silvia Matillas, Natasha Frisone, Albano Costa, Nuria Cañellas Walter Loayza, Martín Rodríguez Saá, Natalia Chiussi, Noelia Narduzzi, Anisa Marchissio, Belen Warszatska, Ailin Domínguez, Maricel Leivas, Maryury Colina, Adriana Ro…
hCoV-19/Argentina/PAIS-A1637/2022	EPI_ISL_16045335	2022-11-06	South America	Argentina	Buenos Aires	Laboratorio del Hospital Interzonal General de Agudos "Evita"	Área de Secuenciación del Laboratorio de Virología del Hospital de Niños Dr. Ricardo Gutierrez on behalf of 'Proyecto Argentino Interinstitucional de genomica de SARS-CoV-2' (PAIS Consortium)	Isabel Desimone; Erica Luczak; Omar Grossi; Lorena Serrano; Rubén Pelagamos; Alejandra Musto; Acuña, D, Nabaes Jodar, MS, Goya, S, Natale, MI, Lusso, S, Valinotto, LE, Viegas, M.
hCoV-19/Argentina/PAIS-E1239/2022	EPI_ISL_16585551	2022-06-22	South America	Argentina	Misiones	Laboratorio de Alta Complejidad (LACMI), Instituto de Genética Humana (IGeHM), Parque de la Salud de la provincia de Misiones, Universidad Nacional de Misiones (UNaM)	Grupo de Genómica y Bioinformática del Instituto de Investigación de la Cadena Láctea CONICET-INTA on behalf of 'Proyecto Argentino Interinstitucional de genomica de SARS-CoV-2' (PAIS Consortium)	Eberhardt, MF; Irazoqui, JM; Salvatierra, K; Gonzales, C; Urquiza, D; Vogel, M; Fontana, R; Gamarra, M; Amadio AF
hCoV-19/Argentina/PAIS-M0004/2022	EPI_ISL_17510582	2022-10-04	South America	Argentina	Buenos Aires	Laboratorio de Virología Molecular - Hospital Blas L. Dubarry	Laboratorio de Virología Molecular - Hospital Blas L. Dubarry	María Belen Monaco; Sebastián Gabriel Zunino; Jose Jaramillo Ortiz; Carla Antonella Massone on behalf of 'Proyecto Argentino Interinstitucional de genomica de SARS-CoV-2' (PAIS Consortium)
hCoV-19/Aruba/AW-RIVM-105533/2022	EPI_ISL_13990801	2022-06-30	South America	Aruba		National Institute for Public Health and the Environment (RIVM)	National Institute for Public Health and the Environment (RIVM)	Adam Meijer, Harry Vennema, Dirk Eggink, Jeroen Cremer, Sharon van den Brink, Bas van der Veer, AnneMarie van den Brandt, Lisa Wijsman, Kim Freriks, Ryanne Jaarsma, Lynn Aarts, Sanne Bos, Jil Kocken, Jordy de Bakker, Afke Vogelzang, Florian Zwagemaker, Dennis Schmitz, Annelies Kroneman, Karim Hajji, Ivo van Walle, Chantal Reusken
hCoV-19/Aruba/AW-RIVM-105543/2022	EPI_ISL_13990811	2022-07-02	South America	Aruba		National Institute for Public Health and the Environment (RIVM)	National Institute for Public Health and the Environment (RIVM)	Adam Meijer, Harry Vennema, Dirk Eggink, Jeroen Cremer, Sharon van den Brink, Bas van der Veer, AnneMarie van den Brandt, Lisa Wijsman, Kim Freriks, Ryanne Jaarsma, Lynn Aarts, Sanne Bos, Jil Kocken, Jordy de Bakker, Afke Vogelzang, Florian Zwagemaker, Dennis Schmitz, Annelies Kroneman, Karim Hajji, Ivo van Walle, Chantal Reusken
hCoV-19/Aruba/AW-RIVM-106898/2022	EPI_ISL_14239337	2022-06-21	South America	Aruba	Aruba	National Institute for Public Health and the Environment (RIVM)	National Institute for Public Health and the Environment (RIVM)	Adam Meijer, Harry Vennema, Dirk Eggink, Jeroen Cremer, Sharon van den Brink, Bas van der Veer, AnneMarie van den Brandt, Lisa Wijsman, Kim Freriks, Ryanne Jaarsma, Lynn Aarts, Sanne Bos, Jil Kocken, Jordy de Bakker, Afke Vogelzang, Florian Zwagemaker, Dennis Schmitz, Annelies Kroneman, Karim Hajji, Ivo van Walle, Chantal Reusken
hCoV-19/Aruba/AW-RIVM-106899/2022	EPI_ISL_14239320	2022-06-21	South America	Aruba	Aruba	National Institute for Public Health and the Environment (RIVM)	National Institute for Public Health and the Environment (RIVM)	Adam Meijer, Harry Vennema, Dirk Eggink, Jeroen Cremer, Sharon van den Brink, Bas van der Veer, AnneMarie van den Brandt, Lisa Wijsman, Kim Freriks, Ryanne Jaarsma, Lynn Aarts, Sanne Bos, Jil Kocken, Jordy de Bakker, Afke Vogelzang, Florian Zwagemaker, Dennis Schmitz, Annelies Kroneman, Karim Hajji, Ivo van Walle, Chantal Reusken
hCoV-19/Aruba/AW-RIVM-107266/2022	EPI_ISL_14239354	2022-07-12	South America	Aruba	Aruba	National Institute for Public Health and the Environment (RIVM)	National Institute for Public Health and the Environment (RIVM)	Adam Meijer, Harry Vennema, Dirk Eggink, Jeroen Cremer, Sharon van den Brink, Bas van der Veer, AnneMarie van den Brandt, Lisa Wijsman, Kim Freriks, Ryanne Jaarsma, Lynn Aarts, Sanne Bos, Jil Kocken, Jordy de Bakker, Afke Vogelzang, Florian Zwagemaker, Dennis Schmitz, Annelies Kroneman, Karim Hajji, Ivo van Walle, Chantal Reusken
hCoV-19/Aruba/AW-RIVM-108142/2022	EPI_ISL_14705867	2022-07-23	South America	Aruba	Aruba	National Institute for Public Health and the Environment (RIVM)	National Institute for Public Health and the Environment (RIVM)	Adam Meijer, Harry Vennema, Dirk Eggink, Jeroen Cremer, Sharon van den Brink, Bas van der Veer, AnneMarie van den Brandt, Lisa Wijsman, Kim Freriks, Ryanne Jaarsma, Lynn Aarts, Sanne Bos, Jil Kocken, Jordy de Bakker, Afke Vogelzang, Florian Zwagemaker, Dennis Schmitz, Annelies Kroneman, Karim Hajji, Ivo van Walle, Chantal Reusken
hCoV-19/Aruba/AW-RIVM-109564/2022	EPI_ISL_14773640	2022-08-04	South America	Aruba	Aruba	National Institute for Public Health and the Environment (RIVM)	National Institute for Public Health and the Environment (RIVM)	Adam Meijer, Harry Vennema, Dirk Eggink, Jeroen Cremer, Sharon van den Brink, Bas van der Veer, AnneMarie van den Brandt, Lisa Wijsman, Kim Freriks, Ryanne Jaarsma, Lynn Aarts, Sanne Bos, Jil Kocken, Jordy de Bakker, Afke Vogelzang, Florian Zwagemaker, Dennis Schmitz, Annelies Kroneman, Karim Hajji, Ivo van Walle, Chantal Reusken
hCoV-19/Aruba/AW-RIVM-110901/2022	EPI_ISL_14922786	2022-08-21	South America	Aruba	Aruba	National Institute for Public Health and the Environment (RIVM)	National Institute for Public Health and the Environment (RIVM)	Adam Meijer, Harry Vennema, Dirk Eggink, Jeroen Cremer, Sharon van den Brink, Bas van der Veer, AnneMarie van den Brandt, Lisa Wijsman, Kim Freriks, Ryanne Jaarsma, Lynn Aarts, Sanne Bos, Jil Kocken, Jordy de Bakker, Afke Vogelzang, Florian Zwagemaker, Dennis Schmitz, Annelies Kroneman, Karim Hajji, Ivo van Walle, Chantal Reusken
hCoV-19/Aruba/AW-RIVM-112282/2022	EPI_ISL_15177543	2022-08-13	South America	Aruba	Aruba	National Institute for Public Health and the Environment (RIVM)	National Institute for Public Health and the Environment (RIVM)	Adam Meijer, Harry Vennema, Dirk Eggink, Jeroen Cremer, Sharon van den Brink, Bas van der Veer, AnneMarie van den Brandt, Lisa Wijsman, Kim Freriks, Ryanne Jaarsma, Lynn Aarts, Sanne Bos, Jil Kocken, Jordy de Bakker, Afke Vogelzang, Florian Zwagemaker, Dennis Schmitz, Annelies Kroneman, Karim Hajji, Ivo van Walle, Chantal Reusken
hCoV-19/Aruba/AW-RIVM-112289/2022	EPI_ISL_15177549	2022-08-15	South America	Aruba	Aruba	National Institute for Public Health and the Environment (RIVM)	National Institute for Public Health and the Environment (RIVM)	Adam Meijer, Harry Vennema, Dirk Eggink, Jeroen Cremer, Sharon van den Brink, Bas van der Veer, AnneMarie van den Brandt, Lisa Wijsman, Kim Freriks, Ryanne Jaarsma, Lynn Aarts, Sanne Bos, Jil Kocken, Jordy de Bakker, Afke Vogelzang, Florian Zwagemaker, Dennis Schmitz, Annelies Kroneman, Karim Hajji, Ivo van Walle, Chantal Reusken
hCoV-19/Aruba/AW-RIVM-112290/2022	EPI_ISL_15177495	2022-08-15	South America	Aruba	Aruba	National Institute for Public Health and the Environment (RIVM)	National Institute for Public Health and the Environment (RIVM)	Adam Meijer, Harry Vennema, Dirk Eggink, Jeroen Cremer, Sharon van den Brink, Bas van der Veer, AnneMarie van den Brandt, Lisa Wijsman, Kim Freriks, Ryanne Jaarsma, Lynn Aarts, Sanne Bos, Jil Kocken, Jordy de Bakker, Afke Vogelzang, Florian Zwagemaker, Dennis Schmitz, Annelies Kroneman, Karim Hajji, Ivo van Walle, Chantal Reusken
hCoV-19/Aruba/AW-RIVM-113543/2022	EPI_ISL_15311165	2022-09-13	South America	Aruba	Aruba	National Institute for Public Health and the Environment (RIVM)	National Institute for Public Health and the Environment (RIVM)	Adam Meijer, Harry Vennema, Dirk Eggink, Jeroen Cremer, Sharon van den Brink, Bas van der Veer, AnneMarie van den Brandt, Lisa Wijsman, Kim Freriks, Ryanne Jaarsma, Lynn Aarts, Sanne Bos, Jil Kocken, Jordy de Bakker, Afke Vogelzang, Hai Xi Wiegmans, Florian Zwagemaker, Dennis Schmitz, Annelies Kroneman, Karim Hajji, Ivo van Walle, Chantal Reusken
hCoV-19/Aruba/AW-RIVM-113562/2022	EPI_ISL_15311184	2022-09-19	South America	Aruba	Aruba	National Institute for Public Health and the Environment (RIVM)	National Institute for Public Health and the Environment (RIVM)	Adam Meijer, Harry Vennema, Dirk Eggink, Jeroen Cremer, Sharon van den Brink, Bas van der Veer, AnneMarie van den Brandt, Lisa Wijsman, Kim Freriks, Ryanne Jaarsma, Lynn Aarts, Sanne Bos, Jil Kocken, Jordy de Bakker, Afke Vogelzang, Hai Xi Wiegmans, Florian Zwagemaker, Dennis Schmitz, Annelies Kroneman, Karim Hajji, Ivo van Walle, Chantal Reusken
hCoV-19/Aruba/AW-RIVM-114498/2022	EPI_ISL_15375024	2022-09-22	South America	Aruba	Aruba	National Institute for Public Health and the Environment (RIVM)	National Institute for Public Health and the Environment (RIVM)	Adam Meijer, Harry Vennema, Dirk Eggink, Jeroen Cremer, Sharon van den Brink, Bas van der Veer, AnneMarie van den Brandt, Lisa Wijsman, Kim Freriks, Ryanne Jaarsma, Lynn Aarts, Sanne Bos, Jil Kocken, Jordy de Bakker, Afke Vogelzang, Hai Xi Wiegmans, Florian Zwagemaker, Dennis Schmitz, Annelies Kroneman, Karim Hajji, Ivo van Walle, Chantal Reusken
hCoV-19/Aruba/AW-RIVM-114499/2022	EPI_ISL_15375025	2022-09-22	South America	Aruba	Aruba	National Institute for Public Health and the Environment (RIVM)	National Institute for Public Health and the Environment (RIVM)	Adam Meijer, Harry Vennema, Dirk Eggink, Jeroen Cremer, Sharon van den Brink, Bas van der Veer, AnneMarie van den Brandt, Lisa Wijsman, Kim Freriks, Ryanne Jaarsma, Lynn Aarts, Sanne Bos, Jil Kocken, Jordy de Bakker, Afke Vogelzang, Hai Xi Wiegmans, Florian Zwagemaker, Dennis Schmitz, Annelies Kroneman, Karim Hajji, Ivo van Walle, Chantal Reusken
hCoV-19/Aruba/AW-RIVM-117626/2022	EPI_ISL_15849246	2022-09-07	South America	Aruba	Aruba	National Institute for Public Health and the Environment (RIVM)	National Institute for Public Health and the Environment (RIVM)	Adam Meijer, Harry Vennema, Dirk Eggink, Jeroen Cremer, Sharon van den Brink, Bas van der Veer, AnneMarie van den Brandt, Lisa Wijsman, Kim Freriks, Ryanne Jaarsma, Lynn Aarts, Sanne Bos, Jil Kocken, Jordy de Bakker, Afke Vogelzang, Florian Zwagemaker, Dennis Schmitz, Annelies Kroneman, Karim Hajji, Ivo van Walle, Chantal Reusken
hCoV-19/Australia/ACT8387/2022	EPI_ISL_15476851	2022-09-05	Oceania	Australia	Australian Capital Territory	ACT Pathology	Schwessinger Lab	Robyn Hall, Evie Hodgson, Karina Kennedy, Rachel Leonard, Rene Riedelbauch, Benjamin Schwessinger
hCoV-19/Australia/NSW-ICPMR-26939/2022	EPI_ISL_13199012	2022-06-02	Oceania	Australia	New South Wales	Histopath	NSW Health Pathology - Institute of Clinical Pathology and Medical Research; Westmead Hospital; University of Sydney	Arnott A., Draper J., Gall M., Martinez E., Rockett R., Sintchenko V., on behalf of ICPMR
hCoV-19/Australia/NSW-ICPMR-27832/2022	EPI_ISL_13439781	2022-06-16	Oceania	Australia	New South Wales	Histopath	NSW Health Pathology - Institute of Clinical Pathology and Medical Research; Westmead Hospital; University of Sydney	Arnott A., Draper J., Gall M., Martinez E., Rockett R., Sintchenko V., on behalf of ICPMR
hCoV-19/Australia/NSW-ICPMR-28451/2022	EPI_ISL_13721288	2022-06-21	Oceania	Australia	New South Wales	Pathology North - Royal North Shore Hospital - NSW Health Pathology	NSW Health Pathology - Institute of Clinical Pathology and Medical Research; Westmead Hospital; University of Sydney	Arnott A., Draper J., Gall M., Martinez E., Rockett R., Sintchenko V., on behalf of ICPMR
hCoV-19/Australia/NSW-ICPMR-29227/2022	EPI_ISL_13869582	2022-07-06	Oceania	Australia	New South Wales	Histopath	NSW Health Pathology - Institute of Clinical Pathology and Medical Research; Westmead Hospital; University of Sydney	Arnott A., Draper J., Gall M., Martinez E., Rockett R., Sintchenko V., on behalf of ICPMR
hCoV-19/Australia/NSW-ICPMR-31690/2022	EPI_ISL_14536381	2022-08-08	Oceania	Australia	New South Wales	Pathology West - NSW Health Pathology	NSW Health Pathology - Institute of Clinical Pathology and Medical Research; Westmead Hospital; University of Sydney	Arnott A., Draper J., Gall M., Martinez E., Rockett R., Sintchenko V., on behalf of ICPMR
hCoV-19/Australia/NSW-ICPMR-32792/2022	EPI_ISL_14789264	2022-08-28	Oceania	Australia	New South Wales	Pathology West - NSW Health Pathology	Institute of Clinical Pathology and Medical Research (ICPMR), Westmead Hospital	Arnott A., Draper J., Gall M., Martinez E., Rockett R., Sintchenko V., on behalf of ICPMR
hCoV-19/Australia/QLD0x00F40A/2022	EPI_ISL_13417973	2022-06-07	Oceania	Australia	Queensland	Pathology Queensland and Forensic Scientific Services	Public Health Virology - Forensic and Scientific Services (PHV-FSS)	Chenwei Wang on behalf of Q-PHIRE Genomics
hCoV-19/Australia/QLD0x00F5B9/2022	EPI_ISL_13577893	2022-06-12	Oceania	Australia	Queensland	Pathology Queensland and Forensic Scientific Services	PHV-FSS	Mitchell Sullivan on behalf of Q-PHIRE Genomics
hCoV-19/Australia/QLD0x00F5C7/2022	EPI_ISL_13577890	2022-06-09	Oceania	Australia	Queensland	Pathology Queensland and Forensic Scientific Services	PHV-FSS	Mitchell Sullivan on behalf of Q-PHIRE Genomics
hCoV-19/Australia/QLD0x00FE52/2022	EPI_ISL_13859255	2022-07-05	Oceania	Australia	Queensland	Pathology Queensland and Forensic Scientific Services	Public Health Virology - Forensic and Scientific Services (PHV-FSS)	Mitchell Sullivan on behalf of Q-PHIRE Genomics
hCoV-19/Australia/QLD0x00FEA0/2022	EPI_ISL_13871869	2022-07-01	Oceania	Australia	Queensland	Sullivan Nicolaides Pathology	PHV-FSS	Chenwei Wang on behalf of Q-PHIRE Genomics
hCoV-19/Australia/QLD0x00FF23/2022	EPI_ISL_13871954	2022-06-10	Oceania	Australia	Queensland	Sullivan Nicolaides Pathology	PHV-FSS	Chenwei Wang on behalf of Q-PHIRE Genomics
hCoV-19/Australia/QLD0x00FF76/2022	EPI_ISL_13871932	2022-07-06	Oceania	Australia	Queensland	Pathology Queensland and Forensic Scientific Services	PHV-FSS	Chenwei Wang on behalf of Q-PHIRE Genomics
hCoV-19/Australia/QLD0x00FFBF/2022	EPI_ISL_13872058	2022-07-09	Oceania	Australia	Queensland	Pathology Queensland and Forensic Scientific Services	PHV-FSS	Chenwei Wang on behalf of Q-PHIRE Genomics
hCoV-19/Australia/QLD0x010075/2022	EPI_ISL_14021244	2022-07-09	Oceania	Australia	Queensland	Pathology Queensland and Forensic Scientific Services	PHV-FSS	Patricia Wolf on behalf of Q-PHIRE Genomics
hCoV-19/Australia/QLD0x01011A/2022	EPI_ISL_14021219	2022-07-11	Oceania	Australia	Queensland	Pathology Queensland and Forensic Scientific Services	PHV-FSS	Patricia Wolf on behalf of Q-PHIRE Genomics
hCoV-19/Australia/QLD0x010139/2022	EPI_ISL_14021139	2022-07-11	Oceania	Australia	Queensland	Pathology Queensland and Forensic Scientific Services	PHV-FSS	Patricia Wolf on behalf of Q-PHIRE Genomics
hCoV-19/Australia/QLD0x010142/2022	EPI_ISL_14021157	2022-07-06	Oceania	Australia	Queensland	Genomics for Life	PHV-FSS	Patricia Wolf on behalf of Q-PHIRE Genomics
hCoV-19/Australia/QLD0x010316/2022	EPI_ISL_14094587	2022-06-13	Oceania	Australia	Queensland	Sullivan Nicolaides Pathology	PHV-FSS	Patricia Wolf on behalf of Q-PHIRE Genomics
hCoV-19/Australia/QLD0x010322/2022	EPI_ISL_14094608	2022-06-13	Oceania	Australia	Queensland	Sullivan Nicolaides Pathology	PHV-FSS	Patricia Wolf on behalf of Q-PHIRE Genomics
hCoV-19/Australia/QLD0x010679/2022	EPI_ISL_14388725	2022-07-25	Oceania	Australia	Queensland	Genomics for Life	PHV-FSS	Mitchell Sullivan on behalf of Q-PHIRE Genomics
hCoV-19/Australia/QLD0x010F31/2022	EPI_ISL_14695560	2022-08-07	Oceania	Australia	Queensland	4 Cyte Pathology	PHV-FSS	Son Nguyen on behalf of Q-PHIRE Genomics
hCoV-19/Australia/QLD0x011EED/2022	EPI_ISL_15693652	2022-10-26	Oceania	Australia	Queensland	Mater Pathology	Public Health Virology - Forensic and Scientific Services (PHV-FSS)	Chenwei Wang on behalf of Q-PHIRE Genomics
hCoV-19/Australia/QLD0x011FBC/2022	EPI_ISL_15693545	2022-07-01	Oceania	Australia	Queensland	Sullivan Nicolaides Pathology	Public Health Virology - Forensic and Scientific Services (PHV-FSS)	Chenwei Wang on behalf of Q-PHIRE Genomics
hCoV-19/Australia/QLD0x01200C/2022	EPI_ISL_15693592	2022-08-23	Oceania	Australia	Queensland	Genomics for Life	Public Health Virology - Forensic and Scientific Services (PHV-FSS)	Chenwei Wang on behalf of Q-PHIRE Genomics
hCoV-19/Australia/QLD0x0129F9/2022	EPI_ISL_16134415	2022-12-05	Oceania	Australia	Queensland	Pathology Queensland and Forensic Scientific Services	PHV-FSS	Patricia Wolf on behalf of Q-PHIRE Genomics
hCoV-19/Australia/SA439372/2022	EPI_ISL_14467215	2022-08-03	Oceania	Australia	South Australia	SA Pathology	SA Pathology	Caitlin Selway, Lex Leong, Lito Papanicolas, Mark Turra, Ivan Bastian
hCoV-19/Australia/TAS002867/2022	EPI_ISL_14153115	2022-07-12	Oceania	Australia	Tasmania	Royal Hobart Hospital	Royal Hobart Hospital	J Williamson, R Vanhaeften, J Maskell, C Atkinson, Dr. L Cooley, Dr. J Chua
hCoV-19/Australia/VIC61489/2022	EPI_ISL_13276225	2022-05-27	Oceania	Australia	Victoria	Microbiological Diagnostic Unit - Public Health Laboratory (MDU-PHL), The Peter Doherty Institute for Infection and Immunity	Microbiological Diagnostic Unit - Public Health Laboratory (MDU-PHL), The Peter Doherty Institute for Infection and Immunity	Seemann, T., Horan, K., Sherry, N.L.
hCoV-19/Australia/VIC68282/2022	EPI_ISL_14548679	2022-08-07	Oceania	Australia	Victoria	Microbiological Diagnostic Unit - Public Health Laboratory (MDU-PHL), The Peter Doherty Institute for Infection and Immunity	Microbiological Diagnostic Unit - Public Health Laboratory (MDU-PHL), The Peter Doherty Institute for Infection and Immunity	Seemann, T., Horan, K., Sherry, N.L.
hCoV-19/Australia/VIC70496/2022	EPI_ISL_15119638	2022-09-05	Oceania	Australia	Victoria	Microbiological Diagnostic Unit - Public Health Laboratory (MDU-PHL), The Peter Doherty Institute for Infection and Immunity	Microbiological Diagnostic Unit - Public Health Laboratory (MDU-PHL), The Peter Doherty Institute for Infection and Immunity	Seemann, T., Horan, K., Sherry, N.L.
hCoV-19/Australia/VIC71456/2022	EPI_ISL_15185388	2022-09-20	Oceania	Australia	Victoria	Microbiological Diagnostic Unit - Public Health Laboratory (MDU-PHL), The Peter Doherty Institute for Infection and Immunity	Microbiological Diagnostic Unit - Public Health Laboratory (MDU-PHL), The Peter Doherty Institute for Infection and Immunity	Seemann, T., Horan, K., Sherry, N.L.
hCoV-19/Austria/AGES-1105417/2022	EPI_ISL_16554387	2022-08-09	Europe	Austria	Carinthia	Institute of Artificial Intelligence, Medical University of Vienna	AGES IMED Vienna	Blaschitz M., Lippert K., Posselt S., Reichl J., Haslacher M., Hyden P., Indra A., Moesenbacher T., Hufnagl P.
hCoV-19/Austria/AGES-1119396/2023	EPI_ISL_17094068	2023-02-20	Europe	Austria	Carinthia	Covid Fighters	AGES IMED Vienna	Posselt S., Blaschitz M., Lippert K., Reichl J., Haslacher M., Hyden P., Indra A., Moesenbacher T., Hufnagl P.
hCoV-19/Austria/AGES-1129134/2022	EPI_ISL_16563299	2022-09-27	Europe	Austria	Carinthia	Covid Fighters	AGES IMED Vienna	Blaschitz M., Lippert K., Posselt S., Reichl J., Haslacher M., Hyden P., Indra A., Moesenbacher T., Hufnagl P.
hCoV-19/Austria/AGES-172832/2022	EPI_ISL_14515502	2022-06-08	Europe	Austria	Vienna	Institut f. med. Mikrobiologie & Hygiene - Österr. AGES GmbH	Institut f. med. Mikrobiologie & Hygiene - Österr. AGES GmbH	Kathrin Lippert, Marion Blaschitz, Sabrina Posselt, Magdalena Purker, Florian Heger, Julia Klikovits, Julia Reichl, Michael Haslacher, Lukas Gamp, Patrick Hyden, Alexander Indra, Peter Hufnagl
hCoV-19/Austria/AGES-187593/2022	EPI_ISL_16552677	2022-06-28	Europe	Austria	Burgenland	Labor Burgenland GmbH	AGES IMED Vienna	Lippert K., Posselt S., Blaschitz M., Reichl J., Haslacher M., Hyden P., Indra A., Moesenbacher T., Hufnagl P.
hCoV-19/Austria/AGES-6048598/2022	EPI_ISL_16563805	2022-10-05	Europe	Austria	Vienna	AGES Institut für medizinische Mikrobiologie	AGES IMED Vienna	Posselt S., Blaschitz M., Lippert K., Reichl J., Haslacher M., Hyden P., Indra A., Moesenbacher T., Hufnagl P.
hCoV-19/Austria/LB-R00086-S035/2022	EPI_ISL_13632782	2022-06-27	Europe	Austria	Vienna	Lifebrain Covid Labor GmbH	Lifebrain Covid Labor GmbH	Filip Sima, Alexandra Wagner, Kristina Bavrka Kolenc, Lucia Castello, Anna Edermayr
hCoV-19/Austria/LB-R00090-S139/2022	EPI_ISL_14019485	2022-07-19	Europe	Austria	Vienna	Lifebrain Covid Labor GmbH	Lifebrain Covid Labor GmbH	Filip Sima, Alexandra Wagner, Kristina Bavrka Kolenc, Lucia Castello, Anna Edermayr
hCoV-19/Austria/LB-R00090-S178/2022	EPI_ISL_14019524	2022-07-19	Europe	Austria	Vienna	Lifebrain Covid Labor GmbH	Lifebrain Covid Labor GmbH	Filip Sima, Alexandra Wagner, Kristina Bavrka Kolenc, Lucia Castello, Anna Edermayr
hCoV-19/Austria/LB-R00095-S264/2022	EPI_ISL_14601603	2022-08-15	Europe	Austria	Vienna	Lifebrain Covid Labor GmbH	Lifebrain Covid Labor GmbH	Filip Sima, Alexandra Wagner, Kristina Bavrka Kolenc, Lucia Castello, Anna Edermayr
hCoV-19/Austria/LB-R00096-S246/2022	EPI_ISL_14750041	2022-08-24	Europe	Austria	Vienna	Lifebrain Covid Labor GmbH	Lifebrain Covid Labor GmbH	Filip Sima, Alexandra Wagner, Kristina Bavrka Kolenc, Lucia Castello, Anna Edermayr
hCoV-19/Austria/LB-R00101-S154/2022	EPI_ISL_15057767	2022-09-13	Europe	Austria	Vienna	Lifebrain Covid Labor GmbH	Lifebrain Covid Labor GmbH	Filip Sima, Alexandra Wagner, Kristina Bavrka Kolenc, Lucia Castello, Sojung Han, Anna Edermayr
hCoV-19/Austria/Medilab_1456/2022	EPI_ISL_15490929	2022-10-04	Europe	Austria	Salzburg	Dr. Mustafa, Dr. Richter Labor für medizinisch-chemische und mikrobiologische Diagnostik GmbH, Abteilung Molekularbiologie	Dr. Mustafa, Dr. Richter Labor für medizinisch-chemische und mikrobiologische Diagnostik GmbH, Abteilung Molekularbiologie	Alexander Gamisch, Maria Elisabeth Mustafa
hCoV-19/Austria/Medilab_925/2022	EPI_ISL_14028077	2022-07-17	Europe	Austria	Salzburg	Dr. Mustafa, Dr. Richter Labor für medizinisch-chemische und mikrobiologische Diagnostik GmbH, Abteilung Molekularbiologie	Dr. Mustafa, Dr. Richter Labor für medizinisch-chemische und mikrobiologische Diagnostik GmbH, Abteilung Molekularbiologie	Alexander Gamisch, Maria Elisabeth Mustafa
hCoV-19/Bahamas/23073-GMI/2022	EPI_ISL_17039641	2022-08-24	North America	The Bahamas		Reference Laboratory of the Ministry of Health	Genomics and Proteomics Departament, Gorgas Memorial Institute For Health Studies	Indira Martins, Jessica Edwards, Marilda Siqueira, Claudia Gonzalez, Oris Chavarria, Jessica Gondola, Ambar Moreno, Celestino Aguilar, Alexander A Martinez
hCoV-19/Bahamas/23074-GMI/2022	EPI_ISL_17039642	2022-08-25	North America	The Bahamas		Reference Laboratory of the Ministry of Health	Genomics and Proteomics Departament, Gorgas Memorial Institute For Health Studies	Indira Martins, Jessica Edwards, Marilda Siqueira, Claudia Gonzalez, Oris Chavarria, Jessica Gondola, Ambar Moreno, Celestino Aguilar, Alexander A Martinez
hCoV-19/Bahamas/23097-GMI/2022	EPI_ISL_17039648	2022-08-28	North America	The Bahamas		Reference Laboratory of the Ministry of Health	Genomics and Proteomics Departament, Gorgas Memorial Institute For Health Studies	Indira Martins, Jessica Edwards, Marilda Siqueira, Claudia Gonzalez, Oris Chavarria, Jessica Gondola, Ambar Moreno, Celestino Aguilar, Alexander A Martinez
hCoV-19/Bahamas/23112-GMI/2022	EPI_ISL_17039653	2022-09-02	North America	The Bahamas		Reference Laboratory of the Ministry of Health	Genomics and Proteomics Departament, Gorgas Memorial Institute For Health Studies	Indira Martins, Jessica Edwards, Marilda Siqueira, Claudia Gonzalez, Oris Chavarria, Jessica Gondola, Ambar Moreno, Celestino Aguilar, Alexander A Martinez
hCoV-19/Bahamas/23172-GMI/2022	EPI_ISL_17039667	2022-09-14	North America	The Bahamas		Reference Laboratory of the Ministry of Health	Genomics and Proteomics Departament, Gorgas Memorial Institute For Health Studies	Indira Martins, Jessica Edwards, Marilda Siqueira, Claudia Gonzalez, Oris Chavarria, Jessica Gondola, Ambar Moreno, Celestino Aguilar, Alexander A Martinez
hCoV-19/Bahamas/23354-GMI/2022	EPI_ISL_17039682	2022-09-26	North America	The Bahamas		Reference Laboratory of the Ministry of Health	Genomics and Proteomics Departament, Gorgas Memorial Institute For Health Studies	Indira Martins, Jessica Edwards, Marilda Siqueira, Claudia Gonzalez, Oris Chavarria, Jessica Gondola, Ambar Moreno, Celestino Aguilar, Alexander A Martinez
hCoV-19/Bahrain/22020406398/2022	EPI_ISL_15251840	2022-07-22	Asia	Bahrain		Communicable Disease Laboratory, Public Health Directorate	Communicable Disease Laboratory, Public Health Directorate	Marhoon, A., AlHujairi, Z., AlTooq, M., Khamees, F., AlAnsari, W., AlAbbas, Z., Almoamen, G.
hCoV-19/Bahrain/22020441881/2022	EPI_ISL_15251641	2022-08-07	Asia	Bahrain		Communicable Disease Laboratory, Public Health Directorate	Communicable Disease Laboratory, Public Health Directorate	Marhoon, A., AlHujairi, Z., AlTooq, M., Khamees, F., AlAnsari, W., AlAbbas, Z., Almoamen, G.
hCoV-19/Bahrain/22020460906/2022	EPI_ISL_15251585	2022-08-15	Asia	Bahrain		Communicable Disease Laboratory, Public Health Directorate	Communicable Disease Laboratory, Public Health Directorate	Marhoon, A., AlHujairi, Z., AlTooq, M., Khamees, F., AlAnsari, W., AlAbbas, Z., Almoamen, G.
hCoV-19/Bahrain/22020461247/2022	EPI_ISL_15251561	2022-08-15	Asia	Bahrain		Communicable Disease Laboratory, Public Health Directorate	Communicable Disease Laboratory, Public Health Directorate	Marhoon, A., AlHujairi, Z., AlTooq, M., Khamees, F., AlAnsari, W., AlAbbas, Z., Almoamen, G.
hCoV-19/Bahrain/22120198650/2022	EPI_ISL_15252209	2022-06-12	Asia	Bahrain		Communicable Disease Laboratory, Public Health Directorate	Communicable Disease Laboratory, Public Health Directorate	Marhoon, A., AlHujairi, Z., AlTooq, M., Khamees, F., AlAnsari, W., AlAbbas, Z., Almoamen, G.
hCoV-19/Bahrain/22690062498/2022	EPI_ISL_15252178	2022-07-06	Asia	Bahrain		Communicable Disease Laboratory, Public Health Directorate	Communicable Disease Laboratory, Public Health Directorate	Marhoon, A., AlHujairi, Z., AlTooq, M., Khamees, F., AlAnsari, W., AlAbbas, Z., Almoamen, G.
hCoV-19/Bahrain/22920323338_S75_L001/2022	EPI_ISL_15253237	2022-05-11	Asia	Bahrain		Communicable Disease Laboratory, Public Health Directorate	Communicable Disease Laboratory, Public Health Directorate	Marhoon, A., AlHujairi, Z., AlTooq, M., Khamees, F., AlAnsari, W., AlAbbas, Z., Almoamen, G.
hCoV-19/Bahrain/22920368507/2022	EPI_ISL_15252208	2022-06-21	Asia	Bahrain		Communicable Disease Laboratory, Public Health Directorate	Communicable Disease Laboratory, Public Health Directorate	Marhoon, A., AlHujairi, Z., AlTooq, M., Khamees, F., AlAnsari, W., AlAbbas, Z., Almoamen, G.
hCoV-19/Bahrain/22920386019/2022	EPI_ISL_15252263	2022-06-29	Asia	Bahrain		Communicable Disease Laboratory, Public Health Directorate	Communicable Disease Laboratory, Public Health Directorate	Marhoon, A., AlHujairi, Z., AlTooq, M., Khamees, F., AlAnsari, W., AlAbbas, Z., Almoamen, G.
hCoV-19/Bahrain/22920421773/2022	EPI_ISL_15251674	2022-07-25	Asia	Bahrain		Communicable Disease Laboratory, Public Health Directorate	Communicable Disease Laboratory, Public Health Directorate	Marhoon, A., AlHujairi, Z., AlTooq, M., Khamees, F., AlAnsari, W., AlAbbas, Z., Almoamen, G.
hCoV-19/Bahrain/22920427732/2022	EPI_ISL_15251630	2022-08-07	Asia	Bahrain		Communicable Disease Laboratory, Public Health Directorate	Communicable Disease Laboratory, Public Health Directorate	Marhoon, A., AlHujairi, Z., AlTooq, M., Khamees, F., AlAnsari, W., AlAbbas, Z., Almoamen, G.
hCoV-19/Bahrain/22970295578/2022	EPI_ISL_15251711	2022-07-25	Asia	Bahrain		Communicable Disease Laboratory, Public Health Directorate	Communicable Disease Laboratory, Public Health Directorate	Marhoon, A., AlHujairi, Z., AlTooq, M., Khamees, F., AlAnsari, W., AlAbbas, Z., Almoamen, G.
hCoV-19/Bahrain/Bahrain/22920342076/2022	EPI_ISL_15252386	2022-06-04	Asia	Bahrain		Communicable Disease Laboratory, Public Health Directorate	Communicable Disease Laboratory, Public Health Directorate	Marhoon, A., AlHujairi, Z., AlTooq, M., Khamees, F., AlAnsari, W., AlAbbas, Z., Almoamen, G.
hCoV-19/Bangladesh/BSMMU_Laila_1058/2022	EPI_ISL_13867212	2022-06-06	Asia	Bangladesh	Dhaka	COVID-19 Diagnostic Lab, BADAS	Genomic Research Laboratory, BSMMU	Laila Anjuman Banu, Mahmud Hossain, Zahid Hassan, Md.Sharfuddin Ahmed
hCoV-19/Bangladesh/CHRF-1235/2022	EPI_ISL_13578784	2022-06-16	Asia	Bangladesh	Dhaka	Child Health Research Foundation	Child Health Research Foundation	CHRF Bangladesh Genomics Team
hCoV-19/Bangladesh/CHRF-1241/2022	EPI_ISL_13578787	2022-06-20	Asia	Bangladesh	Dhaka	Child Health Research Foundation	Child Health Research Foundation	CHRF Bangladesh Genomics Team
hCoV-19/Bangladesh/CHRF-1273/2022	EPI_ISL_14210948	2022-07-13	Asia	Bangladesh	Chattogram	Child Health Research Foundation	Child Health Research Foundation	CHRF Bangladesh Genomics Team
hCoV-19/Bangladesh/CHRF-1291/2022	EPI_ISL_15037431	2022-07-18	Asia	Bangladesh	Dhaka	Child Health Research Foundation	Child Health Research Foundation	CHRF Bangladesh Genomics Team
hCoV-19/Bangladesh/icddrb-CoV12214/2022	EPI_ISL_14018986	2022-07-14	Asia	Bangladesh	Dhaka	Virology Laboratory, International Centre for Diarrhoeal Disease Research, Bangladesh (ICDDR,B)	Virology Laboratory, International Centre for Diarrhoeal Disease Research, Bangladesh (ICDDR,B)	Mohammad Jubair, Shahriar Islam, Muttasim Billaha, Md. Shaheen Alam, Md. Yeasir Karim, Mohammad Enayet Hossain, Mohammed Ziaur Rahman, Mustafizur Rahman
hCoV-19/Bangladesh/icddrb-CoV12269/2022	EPI_ISL_14986848	2022-08-01	Asia	Bangladesh	Dhaka	Virology Laboratory, International Centre for Diarrhoeal Disease Research, Bangladesh (ICDDR,B)	Virology Laboratory, International Centre for Diarrhoeal Disease Research, Bangladesh (ICDDR,B)	Mohammad Jubair, Shahriar Islam, Muttasim Billaha, Md. Shaheen Alam, Md. Yeasir Karim, Noorjahan Maliha, Mustafizur Rahman
hCoV-19/Bangladesh/icddrb-CoV12282/2022	EPI_ISL_14986851	2022-08-22	Asia	Bangladesh	Dhaka	Virology Laboratory, International Centre for Diarrhoeal Disease Research, Bangladesh (ICDDR,B)	Virology Laboratory, International Centre for Diarrhoeal Disease Research, Bangladesh (ICDDR,B)	Mohammad Jubair, Shahriar Islam, Muttasim Billaha, Md. Shaheen Alam, Md. Yeasir Karim, Noorjahan Maliha, Mustafizur Rahman
hCoV-19/Bangladesh/icddrb-CoV12318/2022	EPI_ISL_15157651	2022-09-12	Asia	Bangladesh	Dhaka	Virology Laboratory, International Centre for Diarrhoeal Disease Research, Bangladesh (ICDDR,B)	Virology Laboratory, International Centre for Diarrhoeal Disease Research, Bangladesh (ICDDR,B)	Mohammad Jubair, Shahriar Islam, Muttasim Billaha, Md. Shaheen Alam, Md. Yeasir Karim, Noorjahan Begum, Mustafizur Rahman
hCoV-19/Bangladesh/icddrb-G149112/2022	EPI_ISL_15157661	2022-09-15	Asia	Bangladesh	Dhaka	Virology Laboratory, International Centre for Diarrhoeal Disease Research, Bangladesh (ICDDR,B)	Virology Laboratory, International Centre for Diarrhoeal Disease Research, Bangladesh (ICDDR,B)	Mohammad Jubair, Shahriar Islam, Muttasim Billaha, Md. Shaheen Alam, Md. Yeasir Karim, Noorjahan Begum, Mustafizur Rahman
hCoV-19/Bangladesh/icddrb-G149213/2022	EPI_ISL_15157666	2022-09-20	Asia	Bangladesh	Dhaka	Virology Laboratory, International Centre for Diarrhoeal Disease Research, Bangladesh (ICDDR,B)	Virology Laboratory, International Centre for Diarrhoeal Disease Research, Bangladesh (ICDDR,B)	Mohammad Jubair, Shahriar Islam, Muttasim Billaha, Md. Shaheen Alam, Md. Yeasir Karim, Noorjahan Begum, Mustafizur Rahman
hCoV-19/Bangladesh/icddrb-HBIS-1220809003/2022	EPI_ISL_17699550	2022-08-01	Asia	Bangladesh	Dhaka	Virology Laboratory, International Centre for Diarrhoeal Disease Research, Bangladesh (ICDDR,B)	Genome Centre, International Centre for Diarrhoeal Disease Research, Bangladesh (ICDDR,B)	Mohammad Jubair, Shahriar Islam, Muttasim Billaha, Md. Shaheen Alam, Md. Mobarok Hossain, Md. Yeasir Karim, Noorjahan Begum, Mustafizur Rahman
hCoV-19/Bangladesh/icddrb-SV017/2022	EPI_ISL_15401656	2022-10-04	Asia	Bangladesh	Noakhali	Virology Laboratory, International Centre for Diarrhoeal Disease Research, Bangladesh (ICDDR,B)	Virology Laboratory, International Centre for Diarrhoeal Disease Research, Bangladesh (ICDDR,B)	Mohammad Jubair, Shahriar Islam, Muttasim Billaha, Md. Shaheen Alam, Md. Yeasir Karim, Noorjahan Begum, Mustafizur Rahman
hCoV-19/Bangladesh/icddrb-TND-04-1646/2022	EPI_ISL_13574282	2022-06-19	Asia	Bangladesh	Dhaka	International Centre for Diarrhoeal Disease Research, Bangladesh (icddr,b)	icddr,b-ideSHi Genomics Lab	Hamza O, Hossain M, Afrad MH, Khanam F, Islam T, Bhuyian TR, Shirin T, Firdausi Qadri
hCoV-19/Barbados/145948/2022	EPI_ISL_14245379	2022-06-22	North America	Barbados		Best-dos Santos Public Health Lab	CARPHA	Carlos Rampersad on behalf of CARPHA
hCoV-19/Barbados/145956/2022	EPI_ISL_14245387	2022-06-22	North America	Barbados		Best-dos Santos Public Health Lab	CARPHA	Carlos Rampersad on behalf of CARPHA
hCoV-19/Barbados/150859/2022	EPI_ISL_14440638	2022-06-29	North America	Barbados		Best-dos Santos Public Health Lab	CARPHA	Carlos Rampersad on behalf of CARPHA
hCoV-19/Barbados/150892/2022	EPI_ISL_14440650	2022-07-02	North America	Barbados		Best-dos Santos Public Health Lab	CARPHA	Carlos Rampersad on behalf of CARPHA
hCoV-19/Barbados/150894/2022	EPI_ISL_14440652	2022-07-02	North America	Barbados		Best-dos Santos Public Health Lab	CARPHA	Carlos Rampersad on behalf of CARPHA
hCoV-19/Barbados/153229/2022	EPI_ISL_14823851	2022-07-25	North America	Barbados		Best-dos Santos Public Health Lab	CARPHA	Nikhella Winter on behalf of CARPHA
hCoV-19/Barbados/159703/2022	EPI_ISL_15288623	2022-08-23	North America	Barbados		Best-dos Santos Public Health Lab	CARPHA	Risha Singh on behalf of CARPHA
hCoV-19/Barbados/159704/2022	EPI_ISL_15288624	2022-08-23	North America	Barbados		Best-dos Santos Public Health Lab	CARPHA	Risha Singh on behalf of CARPHA
hCoV-19/Barbados/159705/2022	EPI_ISL_15288625	2022-08-25	North America	Barbados		Best-dos Santos Public Health Lab	CARPHA	Risha Singh on behalf of CARPHA
hCoV-19/Barbados/159708/2022	EPI_ISL_15288628	2022-09-08	North America	Barbados		Best-dos Santos Public Health Lab	CARPHA	Risha Singh on behalf of CARPHA
hCoV-19/Barbados/159709/2022	EPI_ISL_15288629	2022-09-08	North America	Barbados		Best-dos Santos Public Health Lab	CARPHA	Risha Singh on behalf of CARPHA
hCoV-19/Barbados/159710/2022	EPI_ISL_15288630	2022-09-08	North America	Barbados		Best-dos Santos Public Health Lab	CARPHA	Risha Singh on behalf of CARPHA
hCoV-19/Barbados/164589/2022	EPI_ISL_16080635	2022-10-03	North America	Barbados		Best-dos Santos Public Health Lab	CARPHA	Carlos Rampersad on behalf of CARPHA
hCoV-19/Barbados/164595/2022	EPI_ISL_16080638	2022-10-05	North America	Barbados		Best-dos Santos Public Health Lab	CARPHA	Carlos Rampersad on behalf of CARPHA
hCoV-19/Beijing/BJCDC-1786/2022	EPI_ISL_16614702	2022-07-28	Asia	China	Beijing	Beijing Center for Disease Control and Prevention	Beijing Center for Disease Control and Prevention	Yang Pan, Zhichao Liang, Hui Xu, Zhaomin Feng, Daitao Zhang, Quanyi Wang
hCoV-19/Beijing/BJCDC-2027/2022	EPI_ISL_16634105	2022-08-28	Asia	China	Beijing	Beijing Center for Disease Control and Prevention	Beijing Center for Disease Control and Prevention	Fu Li, Bing Lyu, Jiachen Zhao, Yimeng Liu, Ying Huang, Hanqiu Yan, Daitao Zhang, Qaunyi Wang
hCoV-19/Beijing/BJCDC-2996/2022	EPI_ISL_16642153	2022-11-08	Asia	China	Beijing	Beijing Center for Disease Control and Prevention	Beijing Center for Disease Control and Prevention	Fu Li, Bing Lyu, Jiachen Zhao, Yimeng Liu, Ying Huang, Hanqiu Yan, Daitao Zhang, Qaunyi Wang
hCoV-19/Belgium/12216245901/2022	EPI_ISL_15387572	2022-10-05	Europe	Belgium	Antwerp	Imelda Ziekenhuis	Imelda Ziekenhuis	Johan Frans, Dagmar Obbels, Hanne Valgaeren, Denise Veltman
hCoV-19/Belgium/AZDelta-2224-06980/2022	EPI_ISL_13478081	2022-06-20	Europe	Belgium	Hooglede	AZDelta	AZ Delta Medical Laboratories in Roeselare, Belgium	Geert Martens, Dieter De Smet, Frederik Van Hoecke, Patrick Descheemaeker, on behalf of AZ Delta COVID-19 Genomics core (member of Genomic surveillance of SARS-CoV-2 in Belgium network)
hCoV-19/Belgium/rega-45495/2022	EPI_ISL_15062300	2022-09-13	Europe	Belgium	Molenstede	KU Leuven, Rega Institute, Clinical and Epidemiological Virology	KU Leuven, Rega Institute, Clinical and Epidemiological Virology	Tony Wawina-Bokalanga, Anne-Sophie Logist, Bram Van Holm, Robbe Sinnesael, Jens Verlinden, Levi Ysebaert, Bert Vanmechelen, Piet Maes
hCoV-19/Belgium/UGent-4771/2022	EPI_ISL_14063195	2022-06-29	Europe	Belgium	Daknam	Lab voor klinische biologie	Lab voor klinische biologie	May-Linh Truong, Hannelore Hamerlinck, Bruno Verhasselt
hCoV-19/Belgium/UGent-5755/2022	EPI_ISL_15157901	2022-08-17	Europe	Belgium	Schelle	Lab voor klinische biologie	Lab voor klinische biologie	May-Linh Truong, Hannelore Hamerlinck, Bruno Verhasselt
hCoV-19/Belgium/UGent-5992/2022	EPI_ISL_15158135	2022-09-06	Europe	Belgium	Bekegem	Lab voor klinische biologie	Lab voor klinische biologie	May-Linh Truong, Hannelore Hamerlinck, Bruno Verhasselt
hCoV-19/Belgium/UGent-6794/2022	EPI_ISL_15912422	2022-10-08	Europe	Belgium	De Pinte	Lab voor klinische biologie	Lab voor klinische biologie	May-Linh Truong, Hannelore Hamerlinck, Bruno Verhasselt
hCoV-19/Belgium/UGent-7528/2022	EPI_ISL_16191429	2022-11-15	Europe	Belgium	Beveren	Lab voor klinische biologie	Lab voor klinische biologie	May-Linh Truong, Hannelore Hamerlinck, Bruno Verhasselt
hCoV-19/Belgium/ULG-28193/2022	EPI_ISL_14775530	2022-08-18	Europe	Belgium	Liege	SYNLAB	GIGA Medical Genomics	Keith Durkin, Maria Artesi, Nathalie Renotte, Nadine Cambisano, Sébastien Bontems, Cécile Meex, Claire Gourzonès, Olivier Ek, Laurent Gillet, Marie-Pierre Hayette, Vincent Bours
hCoV-19/Belgium/ULG-28924/2022	EPI_ISL_15506345	2022-09-27	Europe	Belgium	Liege	SYNLAB	GIGA Medical Genomics	Keith Durkin, Maria Artesi, Nathalie Renotte, Nadine Cambisano, Sébastien Bontems, Cécile Meex, Claire Gourzonès, Olivier Ek, Laurent Gillet, Marie-Pierre Hayette, Vincent Bours
hCoV-19/Belgium/UMONS-J796456201/2022	EPI_ISL_13907632	2022-07-08	Europe	Belgium	Hainaut	National Platform bis UMONS/Jolimont	National Platform bis UMONS/Jolimont	Florian Juszczak, Laetitia Gheysen, Clothilde Claus, Caroline Debecker, Eric Tarantino, Gautier Detry, Ruddy Wattiez
hCoV-19/Belgium/UMONS-J821576101/2022	EPI_ISL_16183489	2022-12-04	Europe	Belgium	Hainaut	National Platform bis UMONS/Jolimont	National Platform bis UMONS/Jolimont	Laetitia Gheysen, Clothilde Claus, Caroline Debecker, Eric Tarantino, Gautier Detry, Ruddy Wattiez
hCoV-19/Belgium/UZA-UA-CV8488711789/2022	EPI_ISL_14549670	2022-08-11	Europe	Belgium	Kasterlee	Platform BIS UZA/UAntwerpen	Labo Klinische Biologie, UZA	Marie Le Mercier, Kathleen Holemans, Ines Verbesselt, Silke Liers, Jens Van Turnhout, Basil Britto Xavier, Christine Lammens, Veerle Matheeussen, Herman Goossens
hCoV-19/Belgium/UZB_5482022062723/2022	EPI_ISL_13532520	2022-06-26	Europe	Belgium	Zellik	Microbiology Department - University Hospital Brussel	Microbiology Department - University Hospital Brussel	Thomas Demuyser, Florence Crombé, Oriane Soetens
hCoV-19/Belgium/ZNA_25535869/2022	EPI_ISL_14844938	2022-07-06	Europe	Belgium	Deurne	Klinisch Laboratorium ZNA	Klinisch Laboratorium ZNA	Verstrepen et al.
hCoV-19/Belize/CML-730/2022	EPI_ISL_15397492	2022-07-26	North America	Belize	Cayo	Central Medical Laboratory	Central Medical Laboratory	Roberto Melendez, Kaylyn Habet, Alexander Kneubehl, Sarah Gunter, Shannon Ronca, Allison Lino, Adrianna Maliga, Russell Manzanero, Gerhaldine Morazan, Kristy Murray, Aldo Sosa
hCoV-19/Belize/CML-747/2022	EPI_ISL_15397436	2022-08-01	North America	Belize	Cayo	Central Medical Laboratory	Central Medical Laboratory	Roberto Melendez, Kaylyn Habet, Alexander Kneubehl, Sarah Gunter, Shannon Ronca, Allison Lino, Adrianna Maliga, Russell Manzanero, Gerhaldine Morazan, Kristy Murray, Aldo Sosa
hCoV-19/Belize/CML-749/2022	EPI_ISL_15397438	2022-07-29	North America	Belize	Cayo	Central Medical Laboratory	Central Medical Laboratory	Roberto Melendez, Kaylyn Habet, Alexander Kneubehl, Sarah Gunter, Shannon Ronca, Allison Lino, Adrianna Maliga, Russell Manzanero, Gerhaldine Morazan, Kristy Murray, Aldo Sosa
hCoV-19/Belize/CML-755/2022	EPI_ISL_15397444	2022-08-04	North America	Belize	Cayo	Central Medical Laboratory	Central Medical Laboratory	Roberto Melendez, Kaylyn Habet, Alexander Kneubehl, Sarah Gunter, Shannon Ronca, Allison Lino, Adrianna Maliga, Russell Manzanero, Gerhaldine Morazan, Kristy Murray, Aldo Sosa
hCoV-19/Belize/CML-768/2022	EPI_ISL_15397457	2022-08-18	North America	Belize	Cayo	Central Medical Laboratory	Central Medical Laboratory	Roberto Melendez, Kaylyn Habet, Alexander Kneubehl, Sarah Gunter, Shannon Ronca, Allison Lino, Adrianna Maliga, Russell Manzanero, Gerhaldine Morazan, Kristy Murray, Aldo Sosa
hCoV-19/Belize/CML-801/2022	EPI_ISL_18053245	2022-09-05	North America	Belize	Cayo	Central Medical Laboratory	Central Medical Laboratory	Roberto Melendez, Kaylyn Habet, Alexander Kneubehl, Sarah Gunter, Shannon Ronca, Allison Lino, Adrianna Maliga, Russell Manzanero, Gerhaldine Morazan, Kristy Murray, Aldo Sosa
hCoV-19/Belize/CML-802/2022	EPI_ISL_18053246	2022-09-05	North America	Belize	Cayo	Central Medical Laboratory	Central Medical Laboratory	Roberto Melendez, Kaylyn Habet, Alexander Kneubehl, Sarah Gunter, Shannon Ronca, Allison Lino, Adrianna Maliga, Russell Manzanero, Gerhaldine Morazan, Kristy Murray, Aldo Sosa
hCoV-19/Belize/GMI-9248263/2022	EPI_ISL_16921718	2022-09-26	North America	Belize		Central Medical Laboratory	Gorgas Memorial Institute of Health Studies	Aldo Sosa, Juvencio Chan, Claudia Gonzalez, Oris Chavarria, Jessica Gondola, Ambar Moreno, Celestino Aguilar, Alexander A Martinez
hCoV-19/Bermuda/153686/2022	EPI_ISL_14824136	2022-08-03	North America	Bermuda		Department of Health	CARPHA	Nikhella Winter on behalf of CARPHA
hCoV-19/Bermuda/153688/2022	EPI_ISL_14824137	2022-08-02	North America	Bermuda		Department of Health	CARPHA	Nikhella Winter on behalf of CARPHA
hCoV-19/Bermuda/153691/2022	EPI_ISL_14824138	2022-08-02	North America	Bermuda		Department of Health	CARPHA	Nikhella Winter on behalf of CARPHA
hCoV-19/Bermuda/164192/2022	EPI_ISL_15639340	2022-09-26	North America	Bermuda		Department of Health	CARPHA	Carlos Rampersad on behalf of CARPHA
hCoV-19/Bermuda/164194/2022	EPI_ISL_15639341	2022-09-29	North America	Bermuda		Department of Health	CARPHA	Carlos Rampersad on behalf of CARPHA
hCoV-19/Bermuda/WR-NYGC-JULY-15291-ONAR243/2022	EPI_ISL_14769802	2022-07-01	North America	Bermuda	Warwick	Bermuda Molecular Diagnostics and Research Laboratory	New York Genome Center	Michael Zody, Andre Corvelo, Dayna M. Oschwald, Alexi Runnels, Samantha Fennessey, Tom Maniatis, Pradeep Ambrose, Dy-Juan DeRoza, Ayoola Oyinloye
hCoV-19/Bermuda/WR-NYGC-JULY-15305-OTAB573/2022	EPI_ISL_14769806	2022-07-03	North America	Bermuda	Warwick	Bermuda Molecular Diagnostics and Research Laboratory	New York Genome Center	Michael Zody, Andre Corvelo, Dayna M. Oschwald, Alexi Runnels, Samantha Fennessey, Tom Maniatis, Pradeep Ambrose, Dy-Juan DeRoza, Ayoola Oyinloye
hCoV-19/Bermuda/WR-NYGC-JULY-15332-PEQF709/2022	EPI_ISL_14769819	2022-07-04	North America	Bermuda	Warwick	Bermuda Molecular Diagnostics and Research Laboratory	New York Genome Center	Michael Zody, Andre Corvelo, Dayna M. Oschwald, Alexi Runnels, Samantha Fennessey, Tom Maniatis, Pradeep Ambrose, Dy-Juan DeRoza, Ayoola Oyinloye
hCoV-19/Bermuda/WR-NYGC-JUN-15204-MQLW705/2022	EPI_ISL_14769764	2022-06-22	North America	Bermuda	Warwick	Bermuda Molecular Diagnostics and Research Laboratory	New York Genome Center	Michael Zody, Andre Corvelo, Dayna M. Oschwald, Alexi Runnels, Samantha Fennessey, Tom Maniatis, Pradeep Ambrose, Dy-Juan DeRoza, Ayoola Oyinloye
hCoV-19/Bermuda/WR-NYGC-JUN-15250-NNNX351/2022	EPI_ISL_14769782	2022-06-27	North America	Bermuda	Warwick	Bermuda Molecular Diagnostics and Research Laboratory	New York Genome Center	Michael Zody, Andre Corvelo, Dayna M. Oschwald, Alexi Runnels, Samantha Fennessey, Tom Maniatis, Pradeep Ambrose, Dy-Juan DeRoza, Ayoola Oyinloye
hCoV-19/Bermuda/WR-NYGC-JUN-15251-NNYP298/2022	EPI_ISL_14769783	2022-06-27	North America	Bermuda	Warwick	Bermuda Molecular Diagnostics and Research Laboratory	New York Genome Center	Michael Zody, Andre Corvelo, Dayna M. Oschwald, Alexi Runnels, Samantha Fennessey, Tom Maniatis, Pradeep Ambrose, Dy-Juan DeRoza, Ayoola Oyinloye
hCoV-19/Bhutan/RCDC-0011/2022	EPI_ISL_16984432	2022-10-03	Asia	Bhutan		AFRIMS	AFRIMS	Chonticha Klungthong, Stefan Fernandez, Sonam Gyeltshen, Sonam Wangchuk, Binay Thapa & Kunzang Dorji
hCoV-19/Bhutan/RCDC0171/2022	EPI_ISL_17967091	2022-07-06	Asia	Bhutan	Thimphu	Royal Centre for Disease Control	Royal Centre for Disease Control	Sonam Gyeltshen, Tshering Dorji, Tshering Pelki, Kunzang Dorji & Sonam Wangchuk
hCoV-19/Bolivia/SAN-UPCH-3554/2022	EPI_ISL_17206084	2022-06-23	South America	Bolivia	Santa Cruz	Laboratorio de Diagnóstico e Investigación BIOSCIENCE SRL	Laboratorio de Genómica Microbiana, Universidad Peruana Cayetano Heredia	Esdenka Pérez, Mauricio Prado, Freddy Tinajeros, Paula Carballo, Alejandra Dávila-Barclay, Guillermo Salvatierra, Diego Cuicapuza, Janet Huancachoque, Pablo Tsukayama
hCoV-19/Bolivia/SAN-UPCH-3555/2022	EPI_ISL_17206085	2022-06-25	South America	Bolivia	Santa Cruz	Laboratorio de Diagnóstico e Investigación BIOSCIENCE SRL	Laboratorio de Genómica Microbiana, Universidad Peruana Cayetano Heredia	Esdenka Pérez, Mauricio Prado, Freddy Tinajeros, Paula Carballo, Alejandra Dávila-Barclay, Guillermo Salvatierra, Diego Cuicapuza, Janet Huancachoque, Pablo Tsukayama
hCoV-19/Bolivia/SAN-UPCH-3604/2022	EPI_ISL_17206101	2022-07-20	South America	Bolivia	Santa Cruz	Laboratorio de Diagnóstico e Investigación BIOSCIENCE SRL	Laboratorio de Genómica Microbiana, Universidad Peruana Cayetano Heredia	Esdenka Pérez, Mauricio Prado, Freddy Tinajeros, Paula Carballo, Alejandra Dávila-Barclay, Guillermo Salvatierra, Diego Cuicapuza, Janet Huancachoque, Pablo Tsukayama
hCoV-19/Bolivia/SAN-UPCH-3620/2022	EPI_ISL_17206115	2022-06-23	South America	Bolivia	Santa Cruz	Laboratorio de Diagnóstico e Investigación BIOSCIENCE SRL	Laboratorio de Genómica Microbiana, Universidad Peruana Cayetano Heredia	Esdenka Pérez, Mauricio Prado, Freddy Tinajeros, Paula Carballo, Alejandra Dávila-Barclay, Guillermo Salvatierra, Diego Cuicapuza, Janet Huancachoque, Pablo Tsukayama
hCoV-19/Bolivia/SAN-UPCH-3628/2022	EPI_ISL_17206123	2022-07-13	South America	Bolivia	Santa Cruz	Laboratorio de Diagnóstico e Investigación BIOSCIENCE SRL	Laboratorio de Genómica Microbiana, Universidad Peruana Cayetano Heredia	Esdenka Pérez, Mauricio Prado, Freddy Tinajeros, Paula Carballo, Alejandra Dávila-Barclay, Guillermo Salvatierra, Diego Cuicapuza, Janet Huancachoque, Pablo Tsukayama
hCoV-19/Bolivia/SAN-UPCH-3630/2022	EPI_ISL_17206125	2022-07-15	South America	Bolivia	Santa Cruz	Laboratorio de Diagnóstico e Investigación BIOSCIENCE SRL	Laboratorio de Genómica Microbiana, Universidad Peruana Cayetano Heredia	Esdenka Pérez, Mauricio Prado, Freddy Tinajeros, Paula Carballo, Alejandra Dávila-Barclay, Guillermo Salvatierra, Diego Cuicapuza, Janet Huancachoque, Pablo Tsukayama
hCoV-19/Bolivia/SAN-UPCH-3638/2022	EPI_ISL_17206133	2022-08-03	South America	Bolivia	Santa Cruz	Laboratorio de Diagnóstico e Investigación BIOSCIENCE SRL	Laboratorio de Genómica Microbiana, Universidad Peruana Cayetano Heredia	Esdenka Pérez, Mauricio Prado, Freddy Tinajeros, Paula Carballo, Alejandra Dávila-Barclay, Guillermo Salvatierra, Diego Cuicapuza, Janet Huancachoque, Pablo Tsukayama
hCoV-19/Bolivia/SAN-UPCH-3639/2022	EPI_ISL_17206134	2022-08-03	South America	Bolivia	Santa Cruz	Laboratorio de Diagnóstico e Investigación BIOSCIENCE SRL	Laboratorio de Genómica Microbiana, Universidad Peruana Cayetano Heredia	Esdenka Pérez, Mauricio Prado, Freddy Tinajeros, Paula Carballo, Alejandra Dávila-Barclay, Guillermo Salvatierra, Diego Cuicapuza, Janet Huancachoque, Pablo Tsukayama
hCoV-19/Bonaire/BQ-RIVM-102759/2022	EPI_ISL_13431998	2022-06-02	South America	Bonaire	Bonaire	National Institute for Public Health and the Environment (RIVM)	National Institute for Public Health and the Environment (RIVM)	Adam Meijer, Harry Vennema, Dirk Eggink, Jeroen Cremer, Sharon van den Brink, Bas van der Veer, AnneMarie van den Brandt, Lisa Wijsman, Kim Freriks, Ryanne Jaarsma, Lynn Aarts, Sanne Bos, Jil Kocken, Jordy de Bakker, Afke Vogelzang, Florian Zwagemaker, Dennis Schmitz, Annelies Kroneman, Karim Hajji, Ivo van Walle, Chantal Reusken
hCoV-19/Bonaire/BQ-RIVM-104535/2022	EPI_ISL_13855067	2022-06-25	South America	Bonaire	Bonaire	National Institute for Public Health and the Environment (RIVM)	National Institute for Public Health and the Environment (RIVM)	Adam Meijer, Harry Vennema, Dirk Eggink, Jeroen Cremer, Sharon van den Brink, Bas van der Veer, AnneMarie van den Brandt, Lisa Wijsman, Kim Freriks, Ryanne Jaarsma, Lynn Aarts, Sanne Bos, Jil Kocken, Jordy de Bakker, Afke Vogelzang, Florian Zwagemaker, Dennis Schmitz, Annelies Kroneman, Karim Hajji, Ivo van Walle, Chantal Reusken
hCoV-19/Bonaire/BQ-RIVM-104536/2022	EPI_ISL_13855068	2022-06-26	South America	Bonaire	Bonaire	National Institute for Public Health and the Environment (RIVM)	National Institute for Public Health and the Environment (RIVM)	Adam Meijer, Harry Vennema, Dirk Eggink, Jeroen Cremer, Sharon van den Brink, Bas van der Veer, AnneMarie van den Brandt, Lisa Wijsman, Kim Freriks, Ryanne Jaarsma, Lynn Aarts, Sanne Bos, Jil Kocken, Jordy de Bakker, Afke Vogelzang, Florian Zwagemaker, Dennis Schmitz, Annelies Kroneman, Karim Hajji, Ivo van Walle, Chantal Reusken
hCoV-19/Bonaire/BQ-RIVM-105515/2022	EPI_ISL_13990841	2022-07-02	South America	Bonaire		National Institute for Public Health and the Environment (RIVM)	National Institute for Public Health and the Environment (RIVM)	Adam Meijer, Harry Vennema, Dirk Eggink, Jeroen Cremer, Sharon van den Brink, Bas van der Veer, AnneMarie van den Brandt, Lisa Wijsman, Kim Freriks, Ryanne Jaarsma, Lynn Aarts, Sanne Bos, Jil Kocken, Jordy de Bakker, Afke Vogelzang, Florian Zwagemaker, Dennis Schmitz, Annelies Kroneman, Karim Hajji, Ivo van Walle, Chantal Reusken
hCoV-19/Bonaire/BQ-RIVM-106109/2022	EPI_ISL_13990858	2022-07-05	South America	Bonaire		National Institute for Public Health and the Environment (RIVM)	National Institute for Public Health and the Environment (RIVM)	Adam Meijer, Harry Vennema, Dirk Eggink, Jeroen Cremer, Sharon van den Brink, Bas van der Veer, AnneMarie van den Brandt, Lisa Wijsman, Kim Freriks, Ryanne Jaarsma, Lynn Aarts, Sanne Bos, Jil Kocken, Jordy de Bakker, Afke Vogelzang, Florian Zwagemaker, Dennis Schmitz, Annelies Kroneman, Karim Hajji, Ivo van Walle, Chantal Reusken
hCoV-19/Bonaire/BQ-RIVM-108768/2022	EPI_ISL_14705972	2022-07-20	South America	Bonaire	Bonaire	National Institute for Public Health and the Environment (RIVM)	National Institute for Public Health and the Environment (RIVM)	Adam Meijer, Harry Vennema, Dirk Eggink, Jeroen Cremer, Sharon van den Brink, Bas van der Veer, AnneMarie van den Brandt, Lisa Wijsman, Kim Freriks, Ryanne Jaarsma, Lynn Aarts, Sanne Bos, Jil Kocken, Jordy de Bakker, Afke Vogelzang, Florian Zwagemaker, Dennis Schmitz, Annelies Kroneman, Karim Hajji, Ivo van Walle, Chantal Reusken
hCoV-19/Bonaire/BQ-RIVM-110680/2022	EPI_ISL_14773729	2022-08-12	South America	Bonaire	Bonaire	National Institute for Public Health and the Environment (RIVM)	National Institute for Public Health and the Environment (RIVM)	Adam Meijer, Harry Vennema, Dirk Eggink, Jeroen Cremer, Sharon van den Brink, Bas van der Veer, AnneMarie van den Brandt, Lisa Wijsman, Kim Freriks, Ryanne Jaarsma, Lynn Aarts, Sanne Bos, Jil Kocken, Jordy de Bakker, Afke Vogelzang, Florian Zwagemaker, Dennis Schmitz, Annelies Kroneman, Karim Hajji, Ivo van Walle, Chantal Reusken
hCoV-19/Bonaire/BQ-RIVM-110749/2022	EPI_ISL_14922793	2022-08-02	South America	Bonaire	Bonaire	National Institute for Public Health and the Environment (RIVM)	National Institute for Public Health and the Environment (RIVM)	Adam Meijer, Harry Vennema, Dirk Eggink, Jeroen Cremer, Sharon van den Brink, Bas van der Veer, AnneMarie van den Brandt, Lisa Wijsman, Kim Freriks, Ryanne Jaarsma, Lynn Aarts, Sanne Bos, Jil Kocken, Jordy de Bakker, Afke Vogelzang, Florian Zwagemaker, Dennis Schmitz, Annelies Kroneman, Karim Hajji, Ivo van Walle, Chantal Reusken
hCoV-19/Bonaire/BQ-RIVM-110755/2022	EPI_ISL_14922798	2022-08-04	South America	Bonaire	Bonaire	National Institute for Public Health and the Environment (RIVM)	National Institute for Public Health and the Environment (RIVM)	Adam Meijer, Harry Vennema, Dirk Eggink, Jeroen Cremer, Sharon van den Brink, Bas van der Veer, AnneMarie van den Brandt, Lisa Wijsman, Kim Freriks, Ryanne Jaarsma, Lynn Aarts, Sanne Bos, Jil Kocken, Jordy de Bakker, Afke Vogelzang, Florian Zwagemaker, Dennis Schmitz, Annelies Kroneman, Karim Hajji, Ivo van Walle, Chantal Reusken
hCoV-19/Bonaire/BQ-RIVM-112822/2022	EPI_ISL_15216346	2022-09-09	South America	Bonaire	Bonaire	National Institute for Public Health and the Environment (RIVM)	National Institute for Public Health and the Environment (RIVM)	Adam Meijer, Harry Vennema, Dirk Eggink, Jeroen Cremer, Sharon van den Brink, Bas van der Veer, AnneMarie van den Brandt, Lisa Wijsman, Kim Freriks, Ryanne Jaarsma, Lynn Aarts, Sanne Bos, Jil Kocken, Jordy de Bakker, Afke Vogelzang, Hai Xi Wiegmans, Florian Zwagemaker, Dennis Schmitz, Annelies Kroneman, Karim Hajji, Ivo van Walle, Chantal Reusken
hCoV-19/Bonaire/BQ-RIVM-112834/2022	EPI_ISL_15216596	2022-08-27	South America	Bonaire	Bonaire	National Institute for Public Health and the Environment (RIVM)	National Institute for Public Health and the Environment (RIVM)	Adam Meijer, Harry Vennema, Dirk Eggink, Jeroen Cremer, Sharon van den Brink, Bas van der Veer, AnneMarie van den Brandt, Lisa Wijsman, Kim Freriks, Ryanne Jaarsma, Lynn Aarts, Sanne Bos, Jil Kocken, Jordy de Bakker, Afke Vogelzang, Hai Xi Wiegmans, Florian Zwagemaker, Dennis Schmitz, Annelies Kroneman, Karim Hajji, Ivo van Walle, Chantal Reusken
hCoV-19/Bonaire/BQ-RIVM-114482/2022	EPI_ISL_15375008	2022-09-25	South America	Bonaire	Bonaire	National Institute for Public Health and the Environment (RIVM)	National Institute for Public Health and the Environment (RIVM)	Adam Meijer, Harry Vennema, Dirk Eggink, Jeroen Cremer, Sharon van den Brink, Bas van der Veer, AnneMarie van den Brandt, Lisa Wijsman, Kim Freriks, Ryanne Jaarsma, Lynn Aarts, Sanne Bos, Jil Kocken, Jordy de Bakker, Afke Vogelzang, Hai Xi Wiegmans, Florian Zwagemaker, Dennis Schmitz, Annelies Kroneman, Karim Hajji, Ivo van Walle, Chantal Reusken
hCoV-19/Bonaire/BQ-RIVM-119352/2022	EPI_ISL_16007488	2022-11-22	South America	Bonaire	Bonaire	National Institute for Public Health and the Environment (RIVM)	National Institute for Public Health and the Environment (RIVM)	Adam Meijer, Harry Vennema, Dirk Eggink, Jeroen Cremer, Sharon van den Brink, Bas van der Veer, AnneMarie van den Brandt, Lisa Wijsman, Kim Freriks, Ryanne Jaarsma, Lynn Aarts, Sanne Bos, Jil Kocken, Jordy de Bakker, Afke Vogelzang, Florian Zwagemaker, Dennis Schmitz, Annelies Kroneman, Karim Hajji, Ivo van Walle, Chantal Reusken
hCoV-19/BosniaandHerzegovina/AGC3774-22/2022	EPI_ISL_17300865	2022-09-28	Europe	Bosnia and Herzegovina	Sarajevo	Alea Genetic Centre	Alea Genetic Centre	I Ceko, N Mulahuseinovic, D Pecar, L Salihefendic, R Konjhodzic
hCoV-19/BosniaandHerzegovina/AGCI794/2022	EPI_ISL_13804558	2022-06-30	Europe	Bosnia and Herzegovina	Sarajevo	Alea Genetic Centre	Alea Genetic Centre	Pecar D, Karup S, Konjhodzic R
hCoV-19/BosniaandHerzegovina/AGCOB2635/2022	EPI_ISL_13804560	2022-07-04	Europe	Bosnia and Herzegovina	Sarajevo	General Hospital "Abdulah Nakas"	Alea Genetic Centre	Pecar D, Karup S, Konjhodzic R
hCoV-19/BosniaandHerzegovina/AGCOB2637/2022	EPI_ISL_13804569	2022-07-04	Europe	Bosnia and Herzegovina	Sarajevo	General Hospital "Abdulah Nakas"	Alea Genetic Centre	Pecar D, Karup S, Konjhodzic R
hCoV-19/BosniaandHerzegovina/IPH-RS-96/2022	EPI_ISL_16940593	2022-08-02	Europe	Bosnia and Herzegovina	Republika Srpska	Institute of Public Health	Institute of Public Health	Stanka Tomic, Tatjana Markovic, Zeljka Sumic, Branka Culibrk, Dijana Vukajlovic
hCoV-19/BosniaandHerzegovina/IPH-RS-97/2022	EPI_ISL_16940594	2022-08-09	Europe	Bosnia and Herzegovina	Republika Srpska	Institute of Public Health	Institute of Public Health	Stanka Tomic, Tatjana Markovic, Zeljka Sumic, Branka Culibrk, Dijana Vukajlovic
hCoV-19/BosniaandHerzegovina/VFS-UNSA-LMGFI1228/2022	EPI_ISL_18238066	2022-06-19	Europe	Bosnia and Herzegovina	Gorazde	University of Sarajevo, Veterinary Faculty, Laboratory for Molecular Diagnostic and Research	University of Sarajevo, Veterinary Faculty, Laboratory for Molecular Diagnostic and Research	Goletic S, Moro A, Goletic T, Koro-Spahic A, Sabic E
hCoV-19/BosniaandHerzegovina/VFS-UNSA-LMGFI1229/2022	EPI_ISL_18238067	2022-07-03	Europe	Bosnia and Herzegovina	Gorazde	University of Sarajevo, Veterinary Faculty, Laboratory for Molecular Diagnostic and Research	University of Sarajevo, Veterinary Faculty, Laboratory for Molecular Diagnostic and Research	Goletic S, Moro A, Goletic T, Koro-Spahic A, Sabic E
hCoV-19/BosniaandHerzegovina/VFS-UNSA-LMGFI1232/2022	EPI_ISL_18238070	2022-07-27	Europe	Bosnia and Herzegovina	Konjic	University of Sarajevo, Veterinary Faculty, Laboratory for Molecular Diagnostic and Research	University of Sarajevo, Veterinary Faculty, Laboratory for Molecular Diagnostic and Research	Goletic S, Moro A, Goletic T, Koro-Spahic A, Sabic E
hCoV-19/BosniaandHerzegovina/VFS-UNSA-LMGFI1234/2022	EPI_ISL_18238072	2022-08-16	Europe	Bosnia and Herzegovina	Konjic	University of Sarajevo, Veterinary Faculty, Laboratory for Molecular Diagnostic and Research	University of Sarajevo, Veterinary Faculty, Laboratory for Molecular Diagnostic and Research	Goletic S, Moro A, Goletic T, Koro-Spahic A, Sabic E
hCoV-19/BosniaandHerzegovina/VFS-UNSA-LMGFI1235/2022	EPI_ISL_18238073	2022-09-29	Europe	Bosnia and Herzegovina	Gorazde	University of Sarajevo, Veterinary Faculty, Laboratory for Molecular Diagnostic and Research	University of Sarajevo, Veterinary Faculty, Laboratory for Molecular Diagnostic and Research	Goletic S, Moro A, Goletic T, Koro-Spahic A, Sabic E
hCoV-19/Botswana/R133B28_BHP_1058951/2022	EPI_ISL_13344818	2022-05-31	Africa	Botswana	Greater Gaborone	Botswana Harvard AIDS Institute Partnership	Botswana Harvard HIV Reference Laboratory	Sikhulile Moyo, Wonderful T. Choga, Dorcas Maruapula, Keoratile Ntshambiwa, Sefetogi Ramaologa, Thongbotho Mphoyakgosi, Boitumelo Zuze, Botshelo Radibe, Legodile Kooepile, Ontlametse T. Bareng, Patrick T. Mokgethi, Pamela Smith-Lawrence, Kgomotso Moruisi, Roger Shapiro, Shahin Lockman, Joseph Makhema, Mphaphi B. Mbulawa, Mosepele Mosepele, Simani Gaseitsiwe
hCoV-19/Botswana/R145B55_BHP_AAC93370/2022	EPI_ISL_13667928	2022-06-15	Africa	Botswana	Greater Gaborone	Botswana Harvard HIV Reference Laboratory	Botswana Harvard AIDS Institute Partnership	Sikhulile Moyo, Wonderful T. Choga, Dorcas Maruapula, Sefetogi Ramaologa, Thongbotho Mphoyakgosi, Boitumelo Zuze, Legodile Kooepile, Faith T. Hungwe, Nokuthula Ndlovu, Patience Motshosi, Kedumetse Seru, Lesego Kuate-Lere, Kutlo Machete, Pamela Smith-Lawrence, Shirley Johane, Mogomotsi Matshaba, Roger Shapiro, Shahin Lockman, Joseph Makhema, Mphaphi B. Mbulawa, Simani Gaseitsiwe
hCoV-19/Botswana/R148B39_BHP_AAC92455/2022	EPI_ISL_13761787	2022-06-11	Africa	Botswana	Greater Gaborone	Botswana Harvard HIV Reference Laboratory	Botswana Harvard HIV Reference Laboratory	Sikhulile Moyo, Wonderful T. Choga, Dorcas Maruapula, Sefetogi Ramaologa, Thongbotho Mphoyakgosi, Boitumelo Zuze, Legodile Kooepile, Faith T. Hungwe, Nokuthula Ndlovu, Patience Motshosi, Kedumetse Seru, Lesego Kuate-Lere, Kutlo Machete, Pamela Smith-Lawrence, Shirley Johane, Mogomotsi Matshaba, Roger Shapiro, Shahin Lockman, Joseph Makhema, Mphaphi B. Mbulawa, Simani Gaseitsiwe
hCoV-19/Botswana/R160B11_BHP_1078982/2022	EPI_ISL_14446916	2022-07-05	Africa	Botswana	Greater Gaborone	National Health Laboratory	Botswana Harvard HIV Reference Laboratory	Sikhulile Moyo, Wonderful T. Choga, Dorcas Maruapula, Sefetogi Ramaologa, Thongbotho Mphoyakgosi, Boitumelo Zuze, Legodile Kooepile, Faith T. Hungwe, Nokuthula Ndlovu, Patience Motshosi, Kedumetse Seru, Lesego Kuate-Lere, Kutlo Machete, Pamela Smith-Lawrence, Shirley Johane, Mogomotsi Matshaba, Roger Shapiro, Shahin Lockman, Joseph Makhema, Mphaphi B. Mbulawa, Simani Gaseitsiwe
hCoV-19/Botswana/R160B13_BHP_1079003/2022	EPI_ISL_14446917	2022-07-05	Africa	Botswana	Kweneng East	National Health Laboratory	Botswana Harvard HIV Reference Laboratory	Sikhulile Moyo, Wonderful T. Choga, Dorcas Maruapula, Sefetogi Ramaologa, Thongbotho Mphoyakgosi, Boitumelo Zuze, Legodile Kooepile, Faith T. Hungwe, Nokuthula Ndlovu, Patience Motshosi, Kedumetse Seru, Lesego Kuate-Lere, Kutlo Machete, Pamela Smith-Lawrence, Shirley Johane, Mogomotsi Matshaba, Roger Shapiro, Shahin Lockman, Joseph Makhema, Mphaphi B. Mbulawa, Simani Gaseitsiwe
hCoV-19/Botswana/R160B69_BHP_1078291/2022	EPI_ISL_14446943	2022-07-04	Africa	Botswana	Kweneng East	National Health Laboratory	Botswana Harvard HIV Reference Laboratory	Sikhulile Moyo, Wonderful T. Choga, Dorcas Maruapula, Sefetogi Ramaologa, Thongbotho Mphoyakgosi, Boitumelo Zuze, Legodile Kooepile, Faith T. Hungwe, Nokuthula Ndlovu, Patience Motshosi, Kedumetse Seru, Lesego Kuate-Lere, Kutlo Machete, Pamela Smith-Lawrence, Shirley Johane, Mogomotsi Matshaba, Roger Shapiro, Shahin Lockman, Joseph Makhema, Mphaphi B. Mbulawa, Simani Gaseitsiwe
hCoV-19/Botswana/R188B85_BHP_AAC90588/2022	EPI_ISL_15936285	2022-06-02	Africa	Botswana	Greater Gaborone	Botswana Harvard HIV Reference Laboratory, Botswana Harvard AIDS Institute Partnership, Princess Marina Hospital	Botswana Harvard HIV Reference Laboratory, Botswana Harvard AIDS Institute Partnership, Princess Marina Hospital	Sikhulile Moyo, Wonderful T. Choga, Dorcas Maruapula, Sefetogi Ramaologa, Thongbotho Mphoyakgosi, Boitumelo Zuze, Legodile Kooepile, Faith T. Hungwe, Nokuthula Ndlovu, Patience Motshosi, Kedumetse Seru, Lesego Kuate-Lere, Kutlo Machete, Pamela Smith-Lawrence, Shirley Johane, Mogomotsi Matshaba, Roger Shapiro, Shahin Lockman, Joseph Makhema, Mphaphi B. Mbulawa, Simani Gaseitsiwe
hCoV-19/Botswana/R191B42_BHP_1064687/2022	EPI_ISL_15928221	2022-06-09	Africa	Botswana	Greater Gaborone	Botswana Harvard HIV Reference Laboratory	Botswana Harvard HIV Reference Laboratory	Sikhulile Moyo, Wonderful T. Choga, Dorcas Maruapula, Sefetogi Ramaologa, Thongbotho Mphoyakgosi, Boitumelo Zuze, Legodile Kooepile, Faith T. Hungwe, Nokuthula Ndlovu, Patience Motshosi, Kedumetse Seru, Lesego Kuate-Lere, Kutlo Machete, Pamela Smith-Lawrence, Shirley Johane, Mogomotsi Matshaba, Roger Shapiro, Shahin Lockman, Joseph Makhema, Mphaphi B. Mbulawa, Simani Gaseitsiwe
hCoV-19/Brazil/AM-IMTSP-CD31742/2022	EPI_ISL_16961153	2022-07-04	South America	Brazil	Amazonas	CDL Laboratorio Santos e Vidal LTDA.	Instituto de Medicina Tropical de Sao Paulo	Ester Cerdeira Sabino and Nuno Miguel Rodrigues Pascoal Faria on behalf of Brazil-UK Centre for Arbovirus Discovery Diagnosis Genomics and Epidemiology (CADDE) Genomic Network / Unifying COVID-19 Genomics, Serology and Epidemiology in Brazil (COSERGE) - Instituto de Medicina Tropical, Universidade de Sao Paulo / School of Public Health, Imperial College London
hCoV-19/Brazil/GO-FIOCRUZ-14900/2022	EPI_ISL_13722770	2022-06-01	South America	Brazil	Goias	Laboratorio Central de Saude Publica do Estado de Goias (LACEN/GO)	Laboratory of Respiratory Viruses and Measles, Oswaldo Cruz Institute, FIOCRUZ	Paola Resende, Luciana Appolinario, Fernando Motta, Elisa Cavalcante Pereira, Ighor Arantes, Alice Sampaio Rocha, Bruna Mendonça da Silva, Jéssica Graça Macedo de Carvalho, Larissa Macedo Pinto, Victor Guimaraes, Rafael Souza Guedes, Carmen Helena Ramos, Ana Flavia Mendonça, Cassiane Casanova, Luiz Augusto Pereira, Flavia Pereira Amorim da Silva, Vinicius Lemes da Silva, Marilda Siqueira on behal…
hCoV-19/Brazil/MT-LACENMT-510485034/2022	EPI_ISL_16092561	2022-06-14	South America	Brazil	Mato Grosso	UNIDADE DE PRONTO ATENDIMENTO VERDAO	LACEN-MT	Elaine de Oliveira, Júlia Almeida, Luana da Silva, Luiz Watanabe, Raquel Ferreira, Stephanni da Silva
hCoV-19/Brazil/PR-CD35113/2022	EPI_ISL_17279336	2022-12-16	South America	Brazil	Parana	DB Diagnosticos do Brasil	Instituto de Medicina Tropical de Sao Paulo	Ingra Morales on behalf of the Brazil-UK Centre for Arbovirus Discovery Diagnosis Genomics and Epidemiology (CADDE) Genomic Network / Unifying COVID-19 Genomics, Serology and Epidemiology in Brazil (COSERGE) - Instituto de Medicina Tropical, Universidade de Sao Paulo / School of Public Health, Imperial College London
hCoV-19/Brazil/PR-NVBS22239GENOV829487934147/2022	EPI_ISL_14768449	2022-07-06	South America	Brazil	Parana	DASA	DASA	Rodrigo Guarischi, Paulo Pierry, Adriano Bonaldi, Cristina Oliveira, Bianca Cota, Luciane Sussuchi, Laryssa Sassi, Keila Orneles, Rodrigo Salazar, Annelise Lopes, Camila Romano, Jose Levi
hCoV-19/Brazil/RJ-LNN09335/2022	EPI_ISL_15309147	2022-06-06	South America	Brazil	Rio de Janeiro	Laboratorio Central Noel Nutels	Bioinformatics Laboratory / LNCC	Alessandra P Lamarca, Luiz G P de Almeida, Ronaldo da Silva Francisco Junior, Liliane Cavalcante, Otavio Brustolini, Alexandra L Gerber, Ana Paula de C Guimaraes, Thiago Henrique de Oliveira, Erica Ramos dos Santos Nascimento, Cintia Policarpo, Mario Sergio Ribeiro, Silvia Carvalho, Flavio Dias da Silva, Marcio Henrique de Oliveira Garcia, Leandro Magalhaes de Souza, Cristiane Gomes Da Silva, Cai…
hCoV-19/Brazil/RJ-LVM-67709/2022	EPI_ISL_16897342	2022-05-31	South America	Brazil	Rio de Janeiro	NEEDIER (Núcleo de Enfrentamento e Estudos em Doenças Infecciosas Emergentes e Reemergentes)	Laboratório de Virologia Molecular / UFRJ	Mariane Talon de Menezes, Debora Souza Faffe, Rafael Mello Galliez, Terezinha Marta Pereira Pinto Castiñeiras, Amilcar Tanuri, Carolina Moreira Voloch
hCoV-19/Brazil/RO-FIOCRUZ-24275/2022	EPI_ISL_16270057	2022-07-18	South America	Brazil	Rondonia	Laboratório Central de Saúde Pública do Estado de Roraima (LACEN/RO)	Laboratory of Respiratory Viruses and Measles, Oswaldo Cruz Institute, FIOCRUZ	Paola Resende, Luciana Appolinario, Fernando Motta, Elisa Cavalcante Pereira, Ighor Arantes, Bruna Mendonça da Silva, Jéssica Graça Macedo de Carvalho, Larissa Macedo Pinto, Victor Guimaraes, Adriana Cristina Salvador Maia, Aline Linhares, Celina Aparecida Bertoni Lugtenburg, Ciciléia Correia da Silva, Francisco de Assis Araújo Aguiar, Rosiane de Souza Soares, Marilda Siqueira on behalf of the Fi…
hCoV-19/Brazil/RS-FIOCRUZ-19597/2022	EPI_ISL_15040688	2022-07-14	South America	Brazil	Rio Grande do Sul	Laboratorio Central de Saude Publica do Estado do Rio Grande do Sul (LACEN/RS)	Laboratory of Respiratory Viruses and Measles, Oswaldo Cruz Institute, FIOCRUZ	Paola Resende, Luciana Appolinario, Fernando Motta, Alice Sampaio Rocha, Elisa Cavalcante Pereira, Bruna Mendonça da Silva, Jéssica Graça Macedo de Carvalho, Larissa Macedo Pinto, Victor Guimaraes, Ighor Leonardo Arantes, Anderson Brandao Leite, Marilda Siqueira on behalf of the Fiocruz COVID-19 Genomic Surveillance Network
hCoV-19/Brazil/RS-LBI-4471/2022	EPI_ISL_18520080	2022-05-16	South America	Brazil	Rio Grande do Sul	Laboratório de Biologia Integrativa	Laboratório de Biologia Integrativa	Paula Luize Camargos Fonseca, João Locke Ferreira de Araújo, Clarisse Reis, Hugo Jose Alves, Danielle Zauli, Renan Pedra de Souza, Renato Aguiar
hCoV-19/Brazil/RS-LBI-4541/2022	EPI_ISL_18520091	2022-09-02	South America	Brazil	Rio Grande do Sul	Laboratório de Biologia Integrativa	Laboratório de Biologia Integrativa	Paula Luize Camargos Fonseca, João Locke Ferreira de Araújo, Clarisse Reis, Hugo Jose Alves, Danielle Zauli, Renan Pedra de Souza, Renato Aguiar
hCoV-19/Brazil/SC-FIOCRUZ-15941/2022	EPI_ISL_13999721	2022-06-21	South America	Brazil	Santa Catarina	Laboratorio Central de Saude Publica do Estado de Santa Catarina (LACEN/SC)	Laboratory of Respiratory Viruses and Measles, Oswaldo Cruz Institute, FIOCRUZ	Paola Resende, Luciana Appolinario, Fernando Motta, Elisa Cavalcante Pereira, Ighor Arantes, Alice Sampaio Rocha, Bruna Mendonça da Silva, Jéssica Graça Macedo de Carvalho, Larissa Macedo Pinto, Victor Guimaraes, Darcita Buerger Rovaris, Sandra Bianchini Fernandes, Marilda Siqueira on behalf of the Fiocruz COVID-19 Genomic Surveillance Network
hCoV-19/Brazil/SC-FIOCRUZ-19453/2022	EPI_ISL_15436482	2022-08-08	South America	Brazil	Santa Catarina	Laboratorio Central de Saude Publica do Estado de Santa Catarina (LACEN/SC)	Laboratory of Respiratory Viruses and Measles, Oswaldo Cruz Institute, FIOCRUZ	Paola Resende, Luciana Appolinario, Fernando Motta, Elisa Cavalcante Pereira, Ighor Arantes, Alice Sampaio Rocha, Bruna Mendonça da Silva, Jéssica Graça Macedo de Carvalho, Larissa Macedo Pinto, Victor Guimaraes, Darcita Buerger Rovaris, Sandra Bianchini Fernandes, Marilda Siqueira on behalf of the Fiocruz COVID-19 Genomic Surveillance Network
hCoV-19/Brazil/SC-FIOCRUZ-20599/2022	EPI_ISL_15442692	2022-09-05	South America	Brazil	Santa Catarina	Laboratorio Central de Saude Publica do Estado de Santa Catarina (LACEN/SC)	Laboratory of Respiratory Viruses and Measles, Oswaldo Cruz Institute, FIOCRUZ	Paola Resende, Luciana Appolinario, Fernando Motta, Elisa Cavalcante Pereira, Ighor Arantes, Alice Sampaio Rocha, Bruna Mendonça da Silva, Jéssica Graça Macedo de Carvalho, Larissa Macedo Pinto, Victor Guimaraes, Darcita Buerger Rovaris, Sandra Bianchini Fernandes, Marilda Siqueira on behalf of the Fiocruz COVID-19 Genomic Surveillance Network
hCoV-19/Brazil/SC-NVBS24142GENOV044921083711/2022	EPI_ISL_15117539	2022-08-04	South America	Brazil	Santa Catarina	DASA	DASA	Rodrigo Guarischi, Paulo Pierry, Adriano Bonaldi, Cristina Oliveira, Bianca Cota, Luciane Sussuchi, Laryssa Sassi, Keila Orneles, Rodrigo Salazar, Annelise Lopes, Camila Romano, Jose Levi
hCoV-19/Brazil/SP-IB_CEVC_2202874/2022	EPI_ISL_15433440	2022-08-16	South America	Brazil	Sao Paulo	CENTRO DE SAUDE ESF IV ZONA RURAL DOMINGOS DE S SJRIOPARDO	Instituto Butantan	Dimas Tadeu Covas, Antonio Jorge Martins, Claudia Renata dos Santos Barros, David Schlesinger, Debora Botequio Moretti, Elaine Cristina Marqueze, Elaine Vieira Santos, Evandra Strazza Rodrigues, Heidge Fukumasu, Jayme Augusto de Souza-Neto, Luiz Alcantara, Luiz Lehmann Coutinho, Maria Carolina Elias, Maurício Lacerda Nogueira, Raul Machado Neto, Rejane Maria Tommasini Grotto, Ricardo Haddad, Sand…
hCoV-19/Brazil/SP-IB_CEVC_2203057/2022	EPI_ISL_15433578	2022-09-10	South America	Brazil	Sao Paulo	HOSPITAL DE BASE SAO JOSE DO RIO PRETO	Instituto Butantan	Dimas Tadeu Covas, Antonio Jorge Martins, Claudia Renata dos Santos Barros, David Schlesinger, Debora Botequio Moretti, Elaine Cristina Marqueze, Elaine Vieira Santos, Evandra Strazza Rodrigues, Heidge Fukumasu, Jayme Augusto de Souza-Neto, Luiz Alcantara, Luiz Lehmann Coutinho, Maria Carolina Elias, Maurício Lacerda Nogueira, Raul Machado Neto, Rejane Maria Tommasini Grotto, Ricardo Haddad, Sand…
hCoV-19/Brazil/un-UZB_54822091410/2022	EPI_ISL_14993742	2022-09-13	South America	Brazil		Microbiology Department - University Hospital Brussel	Microbiology Department - University Hospital Brussel	Thomas Demuyser, Florence Crombé, Oriane Soetens
hCoV-19/Brunei/7122116889/2022	EPI_ISL_13512202	2022-06-07	Asia	Brunei		Department of Laboratory Services, National Virology Reference Laboratory	Clinical Molecular Diagnostic Laboratory For Infectious Disease, Department of Laboratory Services, Microbial Genomic Services	Zainun Zaini, Nor Azian Hafneh, Haziq Momin, Nur Amirah Ibarahim, Izzati Azhar, Amal Nabihah Ahmad, Faezah Fariha Abd Latif
hCoV-19/Brunei/7122122514/2022	EPI_ISL_13947155	2022-06-19	Asia	Brunei		National Virology Reference Laboratory, Department of Laboratory Services	Clinical Molecular Diagnostic Laboratory For Infectious Disease, Department of Laboratory Services, Microbial Genomic Services	Zainun Zaini, Nor Azian Hafneh, Haziq Momin, Nur Amirah Ibarahim, Izzati Azhar, Amal Nabihah Ahmad, Nur Husnina Khairil, Faezah Fariha Abd Latif, Maslina Abdullah
hCoV-19/Brunei/7122127674/2022	EPI_ISL_14223875	2022-06-29	Asia	Brunei		National Virology Reference Laboratory, Department of Laboratory Services	Clinical Molecular Diagnostic Laboratory For Infectious Disease, Department of Laboratory Services, Microbial Genomic Services	Zainun Zaini, Nor Azian Hafneh, Haziq Momin, Nur Amirah Ibarahim, Izzati Azhar, Amal Nabihah Ahmad, Nur Husnina Khairil, Faezah Fariha Abd Latif, Maslina Abdullah
hCoV-19/Brunei/7122131433/2022	EPI_ISL_14290781	2022-07-07	Asia	Brunei		National Virology Reference Laboratory	Microbial Genomic Services	Zainun Zaini, Nor Azian Hafneh, Haziq Momin, Nur Amirah Ibarahim, Izzati Azhar, Amal Nabihah Ahmad, Nur Husnina Khairil, Maslina Abdullah
hCoV-19/Brunei/7122131642/2022	EPI_ISL_14290792	2022-07-08	Asia	Brunei		National Virology Reference Laboratory	Microbial Genomic Services	Zainun Zaini, Nor Azian Hafneh, Haziq Momin, Nur Amirah Ibarahim, Izzati Azhar, Amal Nabihah Ahmad, Nur Husnina Khairil, Maslina Abdullah
hCoV-19/Brunei/7122141815/2022	EPI_ISL_14525347	2022-08-01	Asia	Brunei		National Virology Reference Laboratory	Microbial Genomic Services	Zainun Zaini, Nor Azian Hafneh, Haziq Momin, Nur Amirah Ibarahim, Izzati Azhar, Amal Nabihah Ahmad, Nur Husnina Khairil, Maslina Abdullah
hCoV-19/Brunei/7122144247/2022	EPI_ISL_14578665	2022-08-06	Asia	Brunei		National Virology Reference Laboratory	Microbial Genomic Services	Zainun Zaini, Nor Azian Hafneh, Haziq Momin, Nur Amirah Ibarahim, Izzati Azhar, Amal Nabihah Ahmad, Nur Husnina Khairil, Maslina Abdullah
hCoV-19/Brunei/7122157006/2022	EPI_ISL_15101894	2022-09-04	Asia	Brunei		National Virology Reference Laboratory	Microbial Genomic Services	Zainun Zaini, Nor Azian Hafneh, Haziq Momin, Nur Amirah Ibarahim, Izzati Azhar, Amal Nabihah Ahmad, Nur Husnina Khairil, Maslina Abdullah
hCoV-19/Brunei/7122162815/2022	EPI_ISL_15234092	2022-09-15	Asia	Brunei		National Virology Reference Laboratory	Microbial Genomic Services	Zainun Zaini, Nor Azian Hafneh, Haziq Momin, Nur Amirah Ibarahim, Izzati Azhar, Amal Nabihah Ahmad, Nur Husnina Khairil, Maslina Abdullah
hCoV-19/Brunei/7722007282/2022	EPI_ISL_14290759	2022-07-07	Asia	Brunei		National Virology Reference Laboratory	Microbial Genomic Services	Zainun Zaini, Nor Azian Hafneh, Haziq Momin, Nur Amirah Ibarahim, Izzati Azhar, Amal Nabihah Ahmad, Nur Husnina Khairil, Maslina Abdullah
hCoV-19/Brunei/7722010731/2022	EPI_ISL_14913646	2022-08-20	Asia	Brunei		National Virology Reference Laboratory	Microbial Genomic Services	Zainun Zaini, Nor Azian Hafneh, Haziq Momin, Nur Amirah Ibarahim, Izzati Azhar, Amal Nabihah Ahmad, Nur Husnina Khairil, Maslina Abdullah
hCoV-19/Brunei/7722013821/2022	EPI_ISL_15517374	2022-09-29	Asia	Brunei		National Virology Reference Laboratory	Microbial Genomic Services	Zainun Zaini, Nor Azian Hafneh, Haziq Momin, Nur Amirah Ibarahim, Izzati Azhar, Amal Nabihah Ahmad, Nur Husnina Khairil, Maslina Abdullah
hCoV-19/Brunei/7722013958/2022	EPI_ISL_15517401	2022-10-01	Asia	Brunei		National Virology Reference Laboratory	Microbial Genomic Services	Zainun Zaini, Nor Azian Hafneh, Haziq Momin, Nur Amirah Ibarahim, Izzati Azhar, Amal Nabihah Ahmad, Nur Husnina Khairil, Maslina Abdullah
hCoV-19/Brunei/7722014188/2022	EPI_ISL_15517426	2022-10-04	Asia	Brunei		National Virology Reference Laboratory	Microbial Genomic Services	Zainun Zaini, Nor Azian Hafneh, Haziq Momin, Nur Amirah Ibarahim, Izzati Azhar, Amal Nabihah Ahmad, Nur Husnina Khairil, Maslina Abdullah
hCoV-19/Bulgaria/22BG_EU_021610_Pl204/2022	EPI_ISL_14890037	2022-07-18	Europe	Bulgaria	Silistra	National Center of Infectious and Parasitic Diseases	National Center of Infectious and Parasitic Diseases	Alexiev et al
hCoV-19/Bulgaria/22BG_EU_021676_Pl204/2022	EPI_ISL_14889884	2022-07-28	Europe	Bulgaria	Sofia	National Center of Infectious and Parasitic Diseases	National Center of Infectious and Parasitic Diseases	Alexiev et al
hCoV-19/Bulgaria/22BG_EU_021818_Pl205/2022	EPI_ISL_14890195	2022-08-03	Europe	Bulgaria	Varna	National Center of Infectious and Parasitic Diseases	National Center of Infectious and Parasitic Diseases	Alexiev et al
hCoV-19/Bulgaria/22BG_EU_021829_Pl205/2022	EPI_ISL_14889959	2022-08-01	Europe	Bulgaria	Vratsa	National Center of Infectious and Parasitic Diseases	National Center of Infectious and Parasitic Diseases	Alexiev et al
hCoV-19/Bulgaria/22BG_EU_021926_Pl206/2022	EPI_ISL_15390251	2022-08-11	Europe	Bulgaria	Sofia	National Center of Infectious and Parasitic Diseases	National Center of Infectious and Parasitic Diseases	Alexiev et al
hCoV-19/Bulgaria/22BG-EU_021222_Pl201/2022	EPI_ISL_15390187	2022-06-08	Europe	Bulgaria	Sofia	National Center of Infectious and Parasitic Diseases	National Center of Infectious and Parasitic Diseases	Alexiev et al
hCoV-19/Bulgaria/22BG-EU_021305_Pl201/2022	EPI_ISL_15390235	2022-06-23	Europe	Bulgaria	Sofia	National Center of Infectious and Parasitic Diseases	National Center of Infectious and Parasitic Diseases	Alexiev et al
hCoV-19/Bulgaria/22BG-EU_021415_Pl202/2022	EPI_ISL_14890166	2022-06-27	Europe	Bulgaria	Varna	National Center of Infectious and Parasitic Diseases	National Center of Infectious and Parasitic Diseases	Alexiev et al
hCoV-19/Bulgaria/22BG-EU_021505_Pl203/2022	EPI_ISL_14890182	2022-07-13	Europe	Bulgaria	Varna	National Center of Infectious and Parasitic Diseases	National Center of Infectious and Parasitic Diseases	Alexiev et al
hCoV-19/Bulgaria/22BG-EU_022104_Pl207/2022	EPI_ISL_15390357	2022-08-20	Europe	Bulgaria	Plovdiv	National Center of Infectious and Parasitic Diseases	National Center of Infectious and Parasitic Diseases	Alexiev et al
hCoV-19/Bulgaria/22BG-EU_022185_Pl208/2022	EPI_ISL_15390166	2022-09-05	Europe	Bulgaria	Varna	National Center of Infectious and Parasitic Diseases	National Center of Infectious and Parasitic Diseases	Alexiev et al
hCoV-19/Bulgaria/22BG-NC_022359_R35/2022	EPI_ISL_15683456	2022-09-26	Europe	Bulgaria	Pernik	National Center of Infectious and Parasitic Diseases	National Center of Infectious and Parasitic Diseases	Alexiev et al
hCoV-19/Bulgaria/22BG-NC_022379_R35/2022	EPI_ISL_15683411	2022-10-05	Europe	Bulgaria	Sofia	National Center of Infectious and Parasitic Diseases	National Center of Infectious and Parasitic Diseases	Alexiev et al
hCoV-19/Bulgaria/22BG-NC_022431_R35/2022	EPI_ISL_15683429	2022-10-07	Europe	Bulgaria	Sofia	National Center of Infectious and Parasitic Diseases	National Center of Infectious and Parasitic Diseases	Alexiev et al
hCoV-19/Bulgaria/23BG-EU_022933_Pl212/2023	EPI_ISL_17511209	2023-01-10	Europe	Bulgaria	Varna	National Center of Infectious and Parasitic Diseases	National Center of Infectious and Parasitic Diseases	Alexiev et al
hCoV-19/CaboVerde/BV-AG0094/2022	EPI_ISL_15904154	2022-08-15	Africa	Cabo Verde	Boa Vista	Virology Laboratory of Boa Vista	Instituto Nacional de Saúde Pública (INSP)	Kevin Sanders, Isaias Varela, Dénnis Imanuel, Djelissa Fernandes, Edmilson Oliveira
hCoV-19/CaboVerde/SL-AG0019/2022	EPI_ISL_13525904	2022-06-03	Africa	Cabo Verde	Sal	Virology Laboratory of Sal	Instituto Nacional de Saúde Pública	Kevin Sanders, Isaias Varela, Dénnis Imanuel, Tamires Santos
hCoV-19/CaboVerde/SL-AG0020/2022	EPI_ISL_13525903	2022-06-03	Africa	Cabo Verde	Sal	Virology Laboratory of Sal	Instituto Nacional de Saúde Pública	Kevin Sanders, Isaias Varela, Dénnis Imanuel, Tamires Santos
hCoV-19/CaboVerde/SL-AG0064/2022	EPI_ISL_14721333	2022-07-04	Africa	Cabo Verde	Sal	Virology Laboratory of Sal	Instituto Nacional de Saúde Pública (INSP)	Kevin Sanders, Isaias Varela, Dénnis Imanuel, Djelissa Fernandes, Maria da Luz Lima
hCoV-19/CaboVerde/SL-AG0066/2022	EPI_ISL_14721335	2022-07-04	Africa	Cabo Verde	Sal	Virology Laboratory of Sal	Instituto Nacional de Saúde Pública (INSP)	Kevin Sanders, Isaias Varela, Dénnis Imanuel, Djelissa Fernandes, Maria da Luz Lima
hCoV-19/CaboVerde/ST-AG0778/2022	EPI_ISL_14721319	2022-07-14	Africa	Cabo Verde	Santiago	Virology Laboratory of Praia	Instituto Nacional de Saúde Pública (INSP)	Kevin Sanders, Isaias Varela, Dénnis Imanuel, Djelissa Fernandes, Maria da Luz Lima
hCoV-19/CaboVerde/SV_5125/2022	EPI_ISL_15285116	2022-08-11	Africa	Cabo Verde	Sao Vicente	Virology Laboratory of São Vicente	Instituto Nacional de Saúde Pública (INSP)	Kevin Sanders, Isaias Varela, Dénnis Imanuel, Djelissa Fernandes, Nadia Rodrigues
hCoV-19/CaboVerde/SV-5276/2022	EPI_ISL_15904156	2022-09-27	Africa	Cabo Verde	Sao Vicente	Virology Laboratory of São Vicente	Instituto Nacional de Saúde Pública (INSP)	Kevin Sanders, Isaias Varela, Dénnis Imanuel, Djelissa Fernandes, Nadia Rodrigues
hCoV-19/CaboVerde/SV5543/2022	EPI_ISL_17528937	2022-12-09	Africa	Cabo Verde	Sao Vicente	Virology Laboratory of São Vicente	Instituto Nacional de Saúde Pública (INSP)	Kevin Sanders, Nádia Rodrigues, Djelissa Fernandes, Isaias Varela
hCoV-19/Cambodia/22022056/2022	EPI_ISL_14561946	2022-08-06	Asia	Cambodia		National Institute of Public Health	National Institute of Public Health	Chhorvann CHHEA, Darapheak CHAU, Sitha PRUM, Visal CHHE, Sokha DUL, Sengly MANH, Phally VY, Borann SAR, Chanthap LON, Jessica E. Manning, Sophana Chea, Savuth CHIN
hCoV-19/Cambodia/22090620/2022	EPI_ISL_15081406	2022-09-15	Asia	Cambodia		National Institute of Public Health	National Institute of Public Health	Chhorvann CHHEA, Darapheak CHAU, Sitha PRUM, Visal CHHE, Sokha DUL, Sengly MANH, Phally VY, Borann SAR, Chanthap LON, Jessica E. Manning, Sophana Chea, Savuth CHIN
hCoV-19/Cambodia/2213387/2022	EPI_ISL_13513807	2022-06-20	Asia	Cambodia		National Institute of Public Health	National Institute of Public Health	Darapheak CHAU, Sauvh CHIN, Sitha PRUM, Visal CHHE, Sokha DUL, Sengly MANH, Phally VY
hCoV-19/Cambodia/2213528/2022	EPI_ISL_13727531	2022-06-30	Asia	Cambodia		National Institute of Public Health	National Institute of Public Health	Chhorvann CHHEA, Darapheak CHAU, Sitha PRUM, Visal CHHE, Sokha DUL, Sengly MANH, Phally VY, Borann SAR, Chanthap LON, Savuth CHIN
hCoV-19/Cambodia/2214073/2022	EPI_ISL_14116564	2022-07-22	Asia	Cambodia		National Institute of Public Health	National Institute of Public Health	Chhorvann CHHEA, Darapheak CHAU, Sitha PRUM, Visal CHHE, Sokha DUL, Sengly MANH, Phally VY, Borann SAR, Chanthap LON, Jessica E. Manning, Sophana Chea, Savuth CHIN
hCoV-19/Cambodia/2215896/2022	EPI_ISL_15200921	2022-09-22	Asia	Cambodia		National Institute of Public Health	National Institute of Public Health	Chhorvann CHHEA, Darapheak CHAU, Sitha PRUM, Visal CHHE, Sokha DUL, Sengly MANH, Phally VY, Borann SAR, Chanthap LON, Jessica E. Manning, Sophana Chea, Savuth CHIN
hCoV-19/Cambodia/236237/2022	EPI_ISL_13565989	2022-06-23	Asia	Cambodia		National Institute of Public Health	National Institute of Public Health	Darapheak CHAU, Savuth CHIN, Sitha PRUM, Visal CHHE, Sokha DUL, Sengly MANH, Phally VY
hCoV-19/Cambodia/244372/2022	EPI_ISL_14287359	2022-07-29	Asia	Cambodia		National Institute of Public Health	National Institute of Public Health	Chhorvann CHHEA, Darapheak CHAU, Sitha PRUM, Visal CHHE, Sokha DUL, Sengly MANH, Phally VY, Borann SAR, Chanthap LON, Jessica E. Manning, Sophana Chea, Savuth CHIN
hCoV-19/Cambodia/244629/2022	EPI_ISL_14456168	2022-07-30	Asia	Cambodia		National Institute of Public Health	National Institute of Public Health	Chhorvann CHHEA, Darapheak CHAU, Sitha PRUM, Visal CHHE, Sokha DUL, Sengly MANH, Phally VY, Borann SAR, Chanthap LON, Jessica E. Manning, Sophana Chea, Savuth CHIN
hCoV-19/Cambodia/261513/2022	EPI_ISL_15377133	2022-10-04	Asia	Cambodia		National Institute of Public Health	National Institute of Public Health	Chhorvann CHHEA, Darapheak CHAU, Sitha PRUM, Visal CHHE, Sokha DUL, Sengly MANH, Phally VY, Borann SAR, Chanthap LON, Jessica E. Manning, Sophana Chea, Savuth CHIN
hCoV-19/Cambodia/939544/2022	EPI_ISL_14780360	2022-08-24	Asia	Cambodia		Virology Unit, Institut Pasteur du Cambodge	Virology Unit, Institut Pasteur du Cambodge	Leakhena Pum, Sophoannadedh Rath, Cecile Troupin, Jurre Y Siegers, Ly Sovann, Kraing Sidonn, Yi Sengdoeurn, Chin Savuth, Chau Darapheak, Veasna Duong, Erik A Karlsson
hCoV-19/Cambodia/939570/2022	EPI_ISL_14780366	2022-08-17	Asia	Cambodia		Virology Unit, Institut Pasteur du Cambodge	Virology Unit, Institut Pasteur du Cambodge	Leakhena Pum, Sophoannadedh Rath, Cecile Troupin, Jurre Y Siegers, Ly Sovann, Kraing Sidonn, Yi Sengdoeurn, Chin Savuth, Chau Darapheak, Veasna Duong, Erik A Karlsson
hCoV-19/Cambodia/AHC22443/2022	EPI_ISL_15299131	2022-10-02	Asia	Cambodia		National Institute of Public Health	National Institute of Public Health	Chhorvann CHHEA, Darapheak CHAU, Sitha PRUM, Visal CHHE, Sokha DUL, Sengly MANH, Phally VY, Borann SAR, Chanthap LON, Jessica E. Manning, Sophana Chea, Savuth CHIN
hCoV-19/Cambodia/g0814076/2022	EPI_ISL_14780391	2022-08-08	Asia	Cambodia		Virology Unit, Institut Pasteur du Cambodge	Virology Unit, Institut Pasteur du Cambodge	Leakhena Pum, Sophoannadedh Rath, Cecile Troupin, Jurre Y Siegers, Ly Sovann, Kraing Sidonn, Yi Sengdoeurn, Chin Savuth, Chau Darapheak, Veasna Duong, Erik A Karlsson
hCoV-19/Cambodia/g0906039/2022	EPI_ISL_15009620	2022-09-06	Asia	Cambodia		Virology Unit, Institut Pasteur du Cambodge	Virology Unit, Institut Pasteur du Cambodge	Leakhena Pum, Sophoannadedh Rath, Cecile Troupin, Jurre Y Siegers, Ly Sovann, Kraing Sidonn, Yi Sengdoeurn, Chin Savuth, Chau Darapheak, Veasna Duong, Erik A Karlsson
hCoV-19/Cameroon/22880/2022	EPI_ISL_15763763	2022-09-05	Africa	Cameroon	Yaounde	CENTRE PASTEUR DU CAMEROUN	CENTRE PASTEUR DU CAMEROUN	Njouom Richard, Moumbeket Yifomnjou Henri, Ilouga Pauline Vanessa, Madaha Estelle, Messanga Landry, Monamele Chavely Gwladys, Tagnouokam Ngoupo Paul Alain, Tchatchueng Jules, Tejiokem Mathurin Cyrille, Perraut Ronald, Eyangoh Sara
hCoV-19/Cameroon/LNSP-003-12017/2022	EPI_ISL_17604048	2022-07-20	Africa	Cameroon	Center Region	NPHL-Cameroon	National Public Health Laboratory, Cameroon	Dr Essomba Rene Ghislain, Dr Ngo Bitoungui Valentina, Ebogo Yvette Solange, Minkala Eric, Meka Moise, Fouda Françoise, Pr Okomo Assoumou Marie Claire
hCoV-19/Cameroon/LNSP-003-187220/2022	EPI_ISL_17604064	2022-07-01	Africa	Cameroon	Littoral Region	NPHL-Cameroon	National Public Health Laboratory, Cameroon	Dr Essomba Rene Ghislain, Dr Ngo Bitoungui Valentina, Ebogo Yvette Solange, Minkala Eric, Meka Moise, Fouda Françoise, Pr Okomo Assoumou Marie Claire
hCoV-19/Cameroon/LNSP-003-19856/2022	EPI_ISL_17604073	2022-07-29	Africa	Cameroon	Center Region	NPHL-Cameroon	National Public Health Laboratory, Cameroon	Dr Essomba Rene Ghislain, Dr Ngo Bitoungui Valentina, Ebogo Yvette Solange, Minkala Eric, Meka Moise, Fouda Françoise, Pr Okomo Assoumou Marie Claire
hCoV-19/Cameroon/LNSP-003-37726/2022	EPI_ISL_17604096	2022-08-01	Africa	Cameroon	West Region	NPHL-Cameroon	National Public Health Laboratory, Cameroon	Dr Essomba Rene Ghislain, Dr Ngo Bitoungui Valentina, Ebogo Yvette Solange, Minkala Eric, Meka Moise, Fouda Françoise, Pr Okomo Assoumou Marie Claire
hCoV-19/Cameroon/LNSP-004-164990/2022	EPI_ISL_18001934	2022-05-01	Africa	Cameroon	Littoral Region	NPHL-Cameroon	National Public Health Laboratory, Cameroon	Dr Essomba Rene Ghislain, Dr Ngo Bitoungui Valentina, Meka Moise, Ebogo Yvette Solange, Minkala Eric, Fouda Françoise, Pr Okomo Assoumou Marie Claire
hCoV-19/Cameroon/LNSP-004-189035/2022	EPI_ISL_18002021	2022-08-01	Africa	Cameroon	Littoral Region	NPHL-Cameroon	National Public Health Laboratory, Cameroon	Dr Essomba Rene Ghislain, Dr Ngo Bitoungui Valentina, Meka Moise, Ebogo Yvette Solange, Minkala Eric, Fouda Françoise, Pr Okomo Assoumou Marie Claire
hCoV-19/Cameroon/LNSP-004-191493A/2022	EPI_ISL_18002164	2022-09-01	Africa	Cameroon	Littoral Region	NPHL-Cameroon	National Public Health Laboratory, Cameroon	Dr Essomba Rene Ghislain, Dr Ngo Bitoungui Valentina, Meka Moise, Ebogo Yvette Solange, Minkala Eric, Fouda Françoise, Pr Okomo Assoumou Marie Claire
hCoV-19/Cameroon/LNSP-004-191496/2022	EPI_ISL_18002169	2022-09-01	Africa	Cameroon	Littoral Region	NPHL-Cameroon	National Public Health Laboratory, Cameroon	Dr Essomba Rene Ghislain, Dr Ngo Bitoungui Valentina, Meka Moise, Ebogo Yvette Solange, Minkala Eric, Fouda Françoise, Pr Okomo Assoumou Marie Claire
hCoV-19/Cameroon/LNSP-004-26075/2022	EPI_ISL_18002248	2022-06-23	Africa	Cameroon	Center Region	NPHL-Cameroon	National Public Health Laboratory, Cameroon	Dr Essomba Rene Ghislain, Dr Ngo Bitoungui Valentina, Meka Moise, Ebogo Yvette Solange, Minkala Eric, Fouda Françoise, Pr Okomo Assoumou Marie Claire
hCoV-19/Cameroon/LNSP-004-HCY-54065-CO19/2022	EPI_ISL_18002318	2022-07-29	Africa	Cameroon	Center Region	NPHL-Cameroon	National Public Health Laboratory, Cameroon	Dr Essomba Rene Ghislain, Dr Ngo Bitoungui Valentina, Meka Moise, Ebogo Yvette Solange, Minkala Eric, Fouda Françoise, Pr Okomo Assoumou Marie Claire
hCoV-19/Cameroon/LNSP-004-HCY-55777-CO19/2022	EPI_ISL_18002372	2022-09-08	Africa	Cameroon	Center Region	NPHL-Cameroon	National Public Health Laboratory, Cameroon	Dr Essomba Rene Ghislain, Dr Ngo Bitoungui Valentina, Meka Moise, Ebogo Yvette Solange, Minkala Eric, Fouda Françoise, Pr Okomo Assoumou Marie Claire
hCoV-19/Cameroun/CREMER-CENT324651/2022	EPI_ISL_16858758	2022-06-15	Africa	Cameroon	Yaounde	CREMER (Centre de Recherches sur les Maladies Emergentes et Ré-émergentes)	CREMER (Centre de Recherches sur les Maladies Emergentes et Ré-émergentes)	Martin Maidadi Foudi, Célestin Godwe, Emilande Guichet, Nadine Lamare, Dowbiss Meta Djomsi, Marie
hCoV-19/Canada/AB-ABPHL-71202/2022	EPI_ISL_13725235	2022-06-14	North America	Canada	Alberta	Alberta Precision Labs (APL)	Alberta Precision Labs (APL)	Buss E, Croxen M, Deo A, Dieu P, Dong X, Ferrato C, Gill K, Granger D, Ikkurti V, Koleva P, Li V, Lloyd C, Lynch T, Ma R, Murphy S, Pabbaraju K, Rotich S, Shideler S, Skitsko T, Shokoples S, Tipples G, Thayer J, Wong A, Yu C, Zelyas N.
hCoV-19/Canada/AB-ABPHL-82297/2022	EPI_ISL_15599376	2022-10-05	North America	Canada	Alberta	Alberta Precision Labs (APL)	Alberta Precision Labs (APL)	Buss E, Croxen M, Deo A, Dieu P, Dong X, Ferrato C, Getachew F, Gill K, Granger D, Ie N, Ikkurti V, Koleva P, Li V, Lloyd C, Lynch T, Ma R, Murphy S, Pabbaraju K, Rotich S, Sergeant H, Shokoples S, Tipples G, Thayer J, Wong A, Yu C, Zelyas N.
hCoV-19/Canada/AB-ABPHL-90905/2023	EPI_ISL_16706498	2023-01-04	North America	Canada	Alberta	Alberta Precision Labs (APL)	Alberta Precision Labs (APL)	Buss E, Croxen M, Deo A, Dieu P, Dong X, Ferrato C, Getachew F, Gill K, Granger D, Ie N, Koleva P, Li V, Lloyd C, Lynch T, Mohon A, Murphy S, Pabbaraju K, Rotich S, Shokoples S, Thayer J, Tipples G, Trevor H, Wong A, Yu C, Zelyas N.
hCoV-19/Canada/AB-ABPHL-95068/2023	EPI_ISL_17370155	2023-03-10	North America	Canada	Alberta	Alberta Precision Labs (APL)	Alberta Precision Labs (APL)	Buss E, Croxen M, Deo A, Dieu P, Dong X, Ferrato C, Getachew F, Gill K, Granger D, Ie N, Koleva P, Li V, Lloyd C, Lynch T, Mohon A, Murphy S, Pabbaraju K, Rotich S, Shokoples S, Thayer J, Tipples G, Trevor H, Wong A, Yu C, Zelyas N.
hCoV-19/Canada/BC-BCCDC-469226/2022	EPI_ISL_14762824	2022-07-05	North America	Canada	British Columbia	British Columbia Centre For Disease Control	B.C. Centre for Disease Control Public Health Laboratory	Natalie Prystajecky, Linda Hoang, Dan Fornika, John Tyson, Shannon Russell, Kimia Kamelian, James Zlosnik, Corrinne Ng, Loretta Janz, Robert Azana, Janet Fung, Mel Krajden
hCoV-19/Canada/BC-BCCDC-480970/2022	EPI_ISL_14764489	2022-07-16	North America	Canada	British Columbia	British Columbia Centre For Disease Control	B.C. Centre for Disease Control Public Health Laboratory	Natalie Prystajecky, Linda Hoang, Dan Fornika, John Tyson, Shannon Russell, Kimia Kamelian, James Zlosnik, Corrinne Ng, Loretta Janz, Robert Azana, Janet Fung, Mel Krajden
hCoV-19/Canada/BC-BCCDC-505181/2022	EPI_ISL_15050726	2022-08-24	North America	Canada	British Columbia	British Columbia Centre For Disease Control	B.C. Centre for Disease Control Public Health Laboratory	Natalie Prystajecky, Linda Hoang, Dan Fornika, John Tyson, Shannon Russell, Kimia Kamelian, James Zlosnik, Corrinne Ng, Loretta Janz, Robert Azana, Janet Fung, Mel Krajden
hCoV-19/Canada/BC-BCCDC-521080/2022	EPI_ISL_15658179	2022-09-12	North America	Canada	British Columbia	British Columbia Centre For Disease Control	B.C. Centre for Disease Control Public Health Laboratory	Natalie Prystajecky, Linda Hoang, Dan Fornika, John Tyson, Shannon Russell, Kimia Kamelian, James Zlosnik, Corrinne Ng, Loretta Janz, Robert Azana, Janet Fung, Mel Krajden
hCoV-19/Canada/BC-BCCDC-553323/2022	EPI_ISL_16422880	2022-11-10	North America	Canada	British Columbia	British Columbia Centre For Disease Control	B.C. Centre for Disease Control Public Health Laboratory	Natalie Prystajecky, Linda Hoang, Dan Fornika, John Tyson, Shannon Russell, Kimia Kamelian, James Zlosnik, Corrinne Ng, Loretta Janz, Robert Azana, Janet Fung, Mel Krajden
hCoV-19/Canada/NS-NSH-508773/2022	EPI_ISL_18878864	2022-08-22	North America	Canada	Nova Scotia	NS-QEII Health Sciences Centre	Nova Scotia Health Authority	Loder, A., McCracken, G., LeBlanc, J., Gaston, D., Pettipas, J.
hCoV-19/Canada/ON-KHS-22-16489-v1/2022	EPI_ISL_16113016	2022-12-04	North America	Canada	Ontario	Brockville General Hospital	Kingston Health Sciences Centre	Calvin Sjaarda, Henry Wong, Nick Buchner, Drew Roberts, Phung Ta, Jacob Whalen, Sheri Levesque, Prameet Sheth
hCoV-19/Canada/ON-PHL-22-24000-v4/2022	EPI_ISL_17306332	2022-06-08	North America	Canada	Ontario	Public Health Ontario Laboratory	Public Health Ontario Laboratory	Jacob Afelskie, Rebecca Azzaro, Doonia Bajovic, Philip Banh, Claudia Chu, Kirby Cronin, Rachelle DiTullio, Carla Duncan, Dhiraj Gaglani, Mark Horsman, Hadia Hussain, Jason Iraheta, Grace Jeong, Sushma Kavikondala, Lisa Kim, Surendra Kumar, Aimin Li, Maria Mariscal, Alex Marchand-Austin, Dean Maxwell, Lisa McTaggart, Fatima Merza, Esther Nagai, Rima Palencia, John Palmer, Samir N Patel, Nataliya P…
hCoV-19/Canada/ON-PHL-22-30713/2022	EPI_ISL_14036911	2022-07-12	North America	Canada	Ontario	Public Health Ontario Laboratory	Public Health Ontario Laboratory	Jacob Afelskie, Rebecca Azzaro, Doonia Bajovic, Philip Banh, Claudia Chu, Kirby Cronin, Rachelle DiTullio, Carla Duncan, Dhiraj Gaglani, Mark Horsman, Hadia Hussain, Jason Iraheta, Grace Jeong, Sushma Kavikondala, Lisa Kim, Surendra Kumar, Aimin Li, Maria Mariscal, Alex Marchand-Austin, Dean Maxwell, Lisa McTaggart, Fatima Merza, Esther Nagai, Rima Palencia, John Palmer, Samir N Patel, Nataliya P…
hCoV-19/Canada/ON-PHL-22-34158/2022	EPI_ISL_14476873	2022-08-02	North America	Canada	Ontario	Public Health Ontario Laboratory	Public Health Ontario Laboratory	Jacob Afelskie, Rebecca Azzaro, Doonia Bajovic, Philip Banh, Claudia Chu, Kirby Cronin, Rachelle DiTullio, Carla Duncan, Dhiraj Gaglani, Mark Horsman, Hadia Hussain, Jason Iraheta, Grace Jeong, Sushma Kavikondala, Lisa Kim, Surendra Kumar, Aimin Li, Maria Mariscal, Alex Marchand-Austin, Dean Maxwell, Lisa McTaggart, Fatima Merza, Esther Nagai, Rima Palencia, John Palmer, Samir N Patel, Nataliya P…
hCoV-19/Canada/ON-PHL-22-37596/2022	EPI_ISL_14927317	2022-08-30	North America	Canada	Ontario	Public Health Ontario Laboratory	Public Health Ontario Laboratory	Jacob Afelskie, Rebecca Azzaro, Doonia Bajovic, Philip Banh, Claudia Chu, Kirby Cronin, Rachelle DiTullio, Carla Duncan, Dhiraj Gaglani, Mark Horsman, Hadia Hussain, Jason Iraheta, Grace Jeong, Sushma Kavikondala, Lisa Kim, Surendra Kumar, Aimin Li, Maria Mariscal, Alex Marchand-Austin, Dean Maxwell, Lisa McTaggart, Fatima Merza, Esther Nagai, Rima Palencia, John Palmer, Samir N Patel, Nataliya P…
hCoV-19/Canada/SK-RRPL-519586/2022	EPI_ISL_15273967	2022-09-13	North America	Canada	Saskatchewan	SK-Roy Romanow Provincial Laboratory	Saskatchewan - Roy Romanow Provincial Laboratory (RRPL)	Ryan McDonald, Keith MacKenzie, Meredith Faires, Kara Loos, Stefani Kary, Rachel DePaulo, Laura Klassen, Alanna Senecal, Amanda Lang, Jessica Minion, Roy Romanow Provincial Laboratory - Molecular Diagnostics
hCoV-19/Canada/SK-RRPL-524457/2022	EPI_ISL_16160245	2022-09-24	North America	Canada	Saskatchewan	SK-Roy Romanow Provincial Laboratory	Saskatchewan - Roy Romanow Provincial Laboratory (RRPL)	Ryan McDonald, Keith MacKenzie, Meredith Faires, Kara Loos, Stefani Kary, Rachel DePaulo, Laura Klassen, Alanna Senecal, Amanda Lang, Jessica Minion, Roy Romanow Provincial Laboratory - Molecular Diagnostics
hCoV-19/Canada/SK-RRPL-534293/2022	EPI_ISL_16160369	2022-10-08	North America	Canada	Saskatchewan	SK-Roy Romanow Provincial Laboratory	Saskatchewan - Roy Romanow Provincial Laboratory (RRPL)	Ryan McDonald, Keith MacKenzie, Meredith Faires, Kara Loos, Stefani Kary, Rachel DePaulo, Laura Klassen, Alanna Senecal, Amanda Lang, Jessica Minion, Roy Romanow Provincial Laboratory - Molecular Diagnostics
hCoV-19/CanaryIslands/HUGCDN-01578671/2022	EPI_ISL_17424903	2022-07-10	Europe	Canary Islands	Gran Canaria	Servicio Microbiología H.U. Dr. Negrín	Servicio Microbiología H.U. Dr. Negrín	Eduardo Lagarejos González Laura Floren Zabala Ana Bordes Benítez
hCoV-19/CanaryIslands/HUGCDN-01586661/2022	EPI_ISL_18051022	2022-08-05	Europe	Canary Islands	Gran Canaria	Servicio Microbiología H.U. Dr. Negrín	Servicio Microbiología H.U. Dr. Negrín	Eduardo Lagarejos González Laura Floren Zabala Ana Bordes Benítez
hCoV-19/CanaryIslands/HUGCDN-02993629/2022	EPI_ISL_18051757	2022-06-30	Europe	Canary Islands	Gran Canaria	Servicio Microbiología H.U. Dr. Negrín	Servicio Microbiología H.U. Dr. Negrín	Eduardo Lagarejos González Laura Floren Zabala Ana Bordes Benítez
hCoV-19/CentralAfricanRepublic/IPB048/2022	EPI_ISL_19634731	2022-06-22	Africa	Central African Republic	Bangui	Institut Pasteur in Bangui	Institut Pasteur in Paris	Pulchérie PELEMBI, Aurelia KWAIBORSKI, Veronique HOURDEL, Ornella SIBIRO, Chrisrian Noël MALAKA, Valérie CARO, Alexandre MANIRAKIZA
hCoV-19/Chile/AN-83308/2022	EPI_ISL_13861124	2022-07-04	South America	Chile	Region de Antofagasta	Genetica Molecular and Subdepartamento de Virologia ISP Chile	Instituto de Salud Publica de Chile	Constanza Campano, Marcelo Rojas, Mariela Guajardo, Paulo covarrubias, Barbara Parra, Patricia Bustos, Rodrigo Fasce, Andres Castillo, Matias Pezoa, Ivan Ponce, Jorge Fernandez
hCoV-19/Chile/AP-89718/2022	EPI_ISL_14038759	2022-07-18	South America	Chile	Arica y Parinacota Region	Genetica Molecular and Subdepartamento de Virologia ISP Chile	Instituto de Salud Publica de Chile	Constanza Campano, Marcelo Rojas, Mariela Guajardo, Paulo covarrubias, Barbara Parra, Patricia Bustos, Rodrigo Fasce, Andres Castillo, Matias Pezoa, Ivan Ponce, Jorge Fernandez
hCoV-19/Chile/AP-97030/2022	EPI_ISL_14535266	2022-08-05	South America	Chile	Arica y Parinacota Region	Genetica Molecular and Subdepartamento de Virologia ISP Chile	Instituto de Salud Publica de Chile	Constanza Campano, Marcelo Rojas, Mariela Guajardo, Paulo covarrubias, Barbara Parra, Patricia Bustos, Rodrigo Fasce, Andres Castillo, Matias Pezoa, Ivan Ponce, Jorge Fernandez
hCoV-19/Chile/AP-98290/2022	EPI_ISL_14534573	2022-08-08	South America	Chile	Arica y Parinacota Region	Genetica Molecular and Subdepartamento de Virologia ISP Chile	Instituto de Salud Publica de Chile	Constanza Campano, Marcelo Rojas, Mariela Guajardo, Paulo covarrubias, Barbara Parra, Patricia Bustos, Rodrigo Fasce, Andres Castillo, Matias Pezoa, Ivan Ponce, Jorge Fernandez
hCoV-19/Chile/AR-102113/2022	EPI_ISL_14817757	2022-08-20	South America	Chile	La Araucania	Genetica Molecular and Subdepartamento de Virologia ISP Chile	Instituto de Salud Publica de Chile	Constanza Campano, Marcelo Rojas, Mariela Guajardo, Paulo covarrubias, Barbara Parra, Patricia Bustos, Rodrigo Fasce, Andres Castillo, Matias Pezoa, Ivan Ponce, Jorge Fernandez
hCoV-19/Chile/AT-112478/2022	EPI_ISL_15334360	2022-09-12	South America	Chile	Atacama	Genetica Molecular and Subdepartamento de Virologia ISP Chile	Instituto de Salud Publica de Chile	Constanza Campano, Marcelo Rojas, Mariela Guajardo, Paulo Covarrubias, Barbara Parra, Patricia Bustos, Rodrigo Fasce, Andres Castillo, Matias Pezoa, Ivan Ponce, Jorge Fernandez
hCoV-19/Chile/AT-112482/2022	EPI_ISL_15334361	2022-09-12	South America	Chile	Atacama	Genetica Molecular and Subdepartamento de Virologia ISP Chile	Instituto de Salud Publica de Chile	Constanza Campano, Marcelo Rojas, Mariela Guajardo, Paulo Covarrubias, Barbara Parra, Patricia Bustos, Rodrigo Fasce, Andres Castillo, Matias Pezoa, Ivan Ponce, Jorge Fernandez
hCoV-19/Chile/BI-98845/2022	EPI_ISL_14577552	2022-08-09	South America	Chile	Biobio	Genetica Molecular and Subdepartamento de Virologia ISP Chile	Instituto de Salud Publica de Chile	Constanza Campano, Marcelo Rojas, Mariela Guajardo, Paulo covarrubias, Barbara Parra, Patricia Bustos, Rodrigo Fasce, Andres Castillo, Matias Pezoa, Ivan Ponce, Jorge Fernandez
hCoV-19/Chile/CO-111446/2022	EPI_ISL_15120938	2022-09-12	South America	Chile	Coquimbo	Genetica Molecular and Subdepartamento de Virologia ISP Chile	Instituto de Salud Publica de Chile	Constanza Campano, Marcelo Rojas, Mariela Guajardo, Paulo Covarrubias, Barbara Parra, Patricia Bustos, Rodrigo Fasce, Andres Castillo, Matias Pezoa, Ivan Ponce, Jorge Fernandez
hCoV-19/Chile/LI-102605/2022	EPI_ISL_14817609	2022-08-21	South America	Chile	O'Higgins	Genetica Molecular and Subdepartamento de Virologia ISP Chile	Instituto de Salud Publica de Chile	Constanza Campano, Marcelo Rojas, Mariela Guajardo, Paulo covarrubias, Barbara Parra, Patricia Bustos, Rodrigo Fasce, Andres Castillo, Matias Pezoa, Ivan Ponce, Jorge Fernandez
hCoV-19/Chile/ML-94171/2022	EPI_ISL_14308022	2022-07-31	South America	Chile	Maule	Genetica Molecular and Subdepartamento de Virologia ISP Chile	Instituto de Salud Publica de Chile	Constanza Campano, Marcelo Rojas, Paulo covarrubias, Barbara Parra, Patricia Bustos, Rodrigo Fasce, Andres Castillo, Matias Pezoa, Ivan Ponce, Jorge Fernandez
hCoV-19/Chile/RM-102648/2022	EPI_ISL_14817807	2022-08-21	South America	Chile	Region Metropolitana de Santiago	Genetica Molecular and Subdepartamento de Virologia ISP Chile	Instituto de Salud Publica de Chile	Constanza Campano, Marcelo Rojas, Mariela Guajardo, Paulo covarrubias, Barbara Parra, Patricia Bustos, Rodrigo Fasce, Andres Castillo, Matias Pezoa, Ivan Ponce, Jorge Fernandez
hCoV-19/Chile/RM-105025/2022	EPI_ISL_14817935	2022-08-26	South America	Chile	Region Metropolitana de Santiago	Genetica Molecular and Subdepartamento de Virologia ISP Chile	Instituto de Salud Publica de Chile	Constanza Campano, Marcelo Rojas, Mariela Guajardo, Paulo Covarrubias, Barbara Parra, Patricia Bustos, Rodrigo Fasce, Andres Castillo, Matias Pezoa, Ivan Ponce, Jorge Fernandez
hCoV-19/Chile/RM-111680/2022	EPI_ISL_15334145	2022-09-17	South America	Chile	Region Metropolitana de Santiago	Genetica Molecular and Subdepartamento de Virologia ISP Chile	Instituto de Salud Publica de Chile	Constanza Campano, Marcelo Rojas, Mariela Guajardo, Paulo Covarrubias, Barbara Parra, Patricia Bustos, Rodrigo Fasce, Andres Castillo, Matias Pezoa, Ivan Ponce, Jorge Fernandez
hCoV-19/Chile/RM-112794/2022	EPI_ISL_15334165	2022-09-20	South America	Chile	Region Metropolitana de Santiago	Genetica Molecular and Subdepartamento de Virologia ISP Chile	Instituto de Salud Publica de Chile	Constanza Campano, Marcelo Rojas, Mariela Guajardo, Paulo Covarrubias, Barbara Parra, Patricia Bustos, Rodrigo Fasce, Andres Castillo, Matias Pezoa, Ivan Ponce, Jorge Fernandez
hCoV-19/Chile/RM-114267/2022	EPI_ISL_15334500	2022-09-26	South America	Chile	Region Metropolitana de Santiago	Genetica Molecular and Subdepartamento de Virologia ISP Chile	Instituto de Salud Publica de Chile	Constanza Campano, Marcelo Rojas, Mariela Guajardo, Paulo Covarrubias, Barbara Parra, Patricia Bustos, Rodrigo Fasce, Andres Castillo, Matias Pezoa, Ivan Ponce, Jorge Fernandez
hCoV-19/Chile/RM-114273/2022	EPI_ISL_15334456	2022-09-26	South America	Chile	Region Metropolitana de Santiago	Genetica Molecular and Subdepartamento de Virologia ISP Chile	Instituto de Salud Publica de Chile	Constanza Campano, Marcelo Rojas, Mariela Guajardo, Paulo Covarrubias, Barbara Parra, Patricia Bustos, Rodrigo Fasce, Andres Castillo, Matias Pezoa, Ivan Ponce, Jorge Fernandez
hCoV-19/Chile/RM-79170/2022	EPI_ISL_13736707	2022-06-22	South America	Chile	Region Metropolitana de Santiago	Genetica Molecular and Subdepartamento de Virologia ISP Chile	Instituto de Salud Publica de Chile	Constanza Campano, Marcelo Rojas, Mariela Guajardo, Paulo covarrubias, Barbara Parra, Patricia Bustos, Rodrigo Fasce, Andres Castillo, Matias Pezoa, Ivan Ponce, Jorge Fernandez
hCoV-19/Chile/RM-80890/2022	EPI_ISL_13861792	2022-06-27	South America	Chile	Region Metropolitana de Santiago	Genetica Molecular and Subdepartamento de Virologia ISP Chile	Instituto de Salud Publica de Chile	Constanza Campano, Marcelo Rojas, Mariela Guajardo, Paulo covarrubias, Barbara Parra, Patricia Bustos, Rodrigo Fasce, Andres Castillo, Matias Pezoa, Ivan Ponce, Jorge Fernandez
hCoV-19/Chile/RM-82007/2022	EPI_ISL_13736241	2022-06-30	South America	Chile	Region Metropolitana de Santiago	Genetica Molecular and Subdepartamento de Virologia ISP Chile	Instituto de Salud Publica de Chile	Constanza Campano, Marcelo Rojas, Mariela Guajardo, Paulo covarrubias, Barbara Parra, Patricia Bustos, Rodrigo Fasce, Andres Castillo, Matias Pezoa, Ivan Ponce, Jorge Fernandez
hCoV-19/Chile/RM-91585/2022	EPI_ISL_14178823	2022-07-25	South America	Chile	Region Metropolitana de Santiago	Genetica Molecular and Subdepartamento de Virologia ISP Chile	Instituto de Salud Publica de Chile	Constanza Campano, Marcelo Rojas, Mariela Guajardo, Paulo covarrubias, Barbara Parra, Patricia Bustos, Rodrigo Fasce, Andres Castillo, Matias Pezoa, Ivan Ponce, Jorge Fernandez
hCoV-19/Chile/RM-92549/2022	EPI_ISL_14264437	2022-07-27	South America	Chile	Region Metropolitana de Santiago	Genetica Molecular and Subdepartamento de Virologia ISP Chile	Instituto de Salud Publica de Chile	Constanza Campano, Marcelo Rojas, Paulo covarrubias, Barbara Parra, Patricia Bustos, Rodrigo Fasce, Andres Castillo, Matias Pezoa, Ivan Ponce, Jorge Fernandez
hCoV-19/Chile/RM-93189/2022	EPI_ISL_14308103	2022-07-29	South America	Chile	Region Metropolitana de Santiago	Genetica Molecular and Subdepartamento de Virologia ISP Chile	Instituto de Salud Publica de Chile	Constanza Campano, Marcelo Rojas, Paulo covarrubias, Barbara Parra, Patricia Bustos, Rodrigo Fasce, Andres Castillo, Matias Pezoa, Ivan Ponce, Jorge Fernandez
hCoV-19/Chile/RM-96102/2022	EPI_ISL_14534513	2022-08-04	South America	Chile	Region Metropolitana de Santiago	Genetica Molecular and Subdepartamento de Virologia ISP Chile	Instituto de Salud Publica de Chile	Constanza Campano, Marcelo Rojas, Mariela Guajardo, Paulo covarrubias, Barbara Parra, Patricia Bustos, Rodrigo Fasce, Andres Castillo, Matias Pezoa, Ivan Ponce, Jorge Fernandez
hCoV-19/Chile/RM-99261/2022	EPI_ISL_14577804	2022-08-11	South America	Chile	Region Metropolitana de Santiago	Genetica Molecular and Subdepartamento de Virologia ISP Chile	Instituto de Salud Publica de Chile	Constanza Campano, Marcelo Rojas, Mariela Guajardo, Paulo covarrubias, Barbara Parra, Patricia Bustos, Rodrigo Fasce, Andres Castillo, Matias Pezoa, Ivan Ponce, Jorge Fernandez
hCoV-19/Chile/TA-129421/2022	EPI_ISL_16158049	2022-11-14	South America	Chile	Tarapaca	Genetica Molecular and Subdepartamento de Virologia ISP Chile	Instituto de Salud Publica de Chile	Constanza Campano, Marcelo Rojas, Mariela Guajardo, Paulo Covarrubias, Barbara Parra, Patricia Bustos, Rodrigo Fasce, Andres Castillo, Matias Pezoa, Ivan Ponce, Jorge Fernandez
hCoV-19/Chile/VS-100081/2022	EPI_ISL_14577968	2022-08-15	South America	Chile	Valparaiso	Genetica Molecular and Subdepartamento de Virologia ISP Chile	Instituto de Salud Publica de Chile	Constanza Campano, Marcelo Rojas, Mariela Guajardo, Paulo covarrubias, Barbara Parra, Patricia Bustos, Rodrigo Fasce, Andres Castillo, Matias Pezoa, Ivan Ponce, Jorge Fernandez
hCoV-19/Chile/VS-113587/2022	EPI_ISL_15334403	2022-09-24	South America	Chile	Valparaiso	Genetica Molecular and Subdepartamento de Virologia ISP Chile	Instituto de Salud Publica de Chile	Constanza Campano, Marcelo Rojas, Mariela Guajardo, Paulo Covarrubias, Barbara Parra, Patricia Bustos, Rodrigo Fasce, Andres Castillo, Matias Pezoa, Ivan Ponce, Jorge Fernandez
hCoV-19/Chile/VS-73207/2022	EPI_ISL_13727178	2022-06-10	South America	Chile	Valparaiso	Genetica Molecular and Subdepartamento de Virologia ISP Chile	Instituto de Salud Publica de Chile	Constanza Campano, Marcelo Rojas, Mariela Guajardo, Paulo covarrubias, Barbara Parra, Patricia Bustos, Rodrigo Fasce, Andres Castillo, Matias Pezoa, Ivan Ponce, Jorge Fernandez
hCoV-19/Chile/VS-76848/2022	EPI_ISL_13736196	2022-06-17	South America	Chile	Valparaiso	Genetica Molecular and Subdepartamento de Virologia ISP Chile	Instituto de Salud Publica de Chile	Constanza Campano, Marcelo Rojas, Mariela Guajardo, Paulo covarrubias, Barbara Parra, Patricia Bustos, Rodrigo Fasce, Andres Castillo, Matias Pezoa, Ivan Ponce, Jorge Fernandez
hCoV-19/Colombia/29861/2022	EPI_ISL_17616882	2022-07-14	South America	Colombia		Laboratory of Respiratory Viruses and Measles, Oswaldo Cruz Institute, FIOCRUZ	Laboratory of Respiratory Viruses and Measles, Oswaldo Cruz Institute, FIOCRUZ	Paola Resende, Fernando Motta, Elisa Cavalcante Pereira, Bruna Mendonça da Silva, Jéssica Graça Macedo de Carvalho, Larissa Macedo Pinto, Victor Guimaraes, Thiago das Chagas Sousa, Aline da Rocha Matos, Marilda Siqueira on behalf of the Fiocruz COVID-19 Genomic Surveillance Network
hCoV-19/Colombia/29866/2022	EPI_ISL_17616886	2022-07-25	South America	Colombia		Laboratory of Respiratory Viruses and Measles, Oswaldo Cruz Institute, FIOCRUZ	Laboratory of Respiratory Viruses and Measles, Oswaldo Cruz Institute, FIOCRUZ	Paola Resende, Fernando Motta, Elisa Cavalcante Pereira, Bruna Mendonça da Silva, Jéssica Graça Macedo de Carvalho, Larissa Macedo Pinto, Victor Guimaraes, Thiago das Chagas Sousa, Aline da Rocha Matos, Marilda Siqueira on behalf of the Fiocruz COVID-19 Genomic Surveillance Network
hCoV-19/Colombia/ANT-LDSP3763/2022	EPI_ISL_16282891	2022-08-30	South America	Colombia	Antioquia	Prime Diagnostics	Laboratorio Departamental de Salud Publica de Antioquia	Idabely Betancur Ortiz, Roberto Gomez, Cristian Arbey Velarde Hoyos
hCoV-19/Colombia/ANT-LDSP3782/2022	EPI_ISL_16282927	2022-01-09	South America	Colombia	Antioquia	LABORATORIO CLÍNICO HEMATOLOGICO	Laboratorio Departamental de Salud Publica de Antioquia	Idabely Betancur Ortiz, Roberto Gomez, Cristian Arbey Velarde Hoyos
hCoV-19/Colombia/CAL-UTP-VG-1107/2022	EPI_ISL_16009031	2022-07-06	South America	Colombia	Caldas	Laboratorio de Biología molecular y Biotecnología Universidad Tecnológica de Pereira	Laboratorio de Biología Molecular y Biotecnología Universidad Tecnológica de Pereira	Fredy A. Tabares-Villa, Juan D. Anacona-Montilla, Marcela Orjuela-Rodriguez, Augusto Zuluaga-Velez, Juan C. Sepulveda
hCoV-19/Colombia/COR-CWOHC-VG-SEC04158X/2022	EPI_ISL_15256595	2022-08-17	South America	Colombia	Cordoba	Laboratorio Echavarria	Universidad Nacional de Colombia - Laboratorio Genómico One Health	Andres F. Cardona-Rios, Maria Stella López, Simón Villegas Velásquez, Manuela Rodriguez-Lopera, Isabel Moreno López, Maria-Camila López, Laura Silvana Perez, Karl A Ciuoderis, Maria Angélica Maya, Carolina Muñoz-Arango, Carlos Franco-Muñoz, Katherine Laiton-Donato, Hector Alejandro Ruiz-Moreno, Marcela Mercado-Reyes, Jorge E. Osorio, Juan P. Hernandez-Ortiz
hCoV-19/Colombia/DC-INS-VG-22380/2022	EPI_ISL_13871424	2022-06-11	South America	Colombia	Bogota	ALIFE HEALTH	Instituto Nacional de Salud- Dirección de Investigación en Salud Pública	Katherine Laiton-Donato, Carlos Franco-Muñoz, Diego A. Álvarez-Díaz, Héctor Alejandro Ruiz-Moreno, Diego Andrés Prada, Jhonnatan Reales-González, Sheryll Corchuelo, María T. Herrera-Sepúlveda, Julián Naizaque, Gerardo Santamaría, Jorge Rivera, Paola Rojas-Estevez, Tatiana Cobos, Beatriz de Arco, Dioselina Peláez-Carvajal, Martha Lucia Ospina Martínez, Marcela Mercado-Reyes.
hCoV-19/Colombia/DC-INS-VG-24001/2022	EPI_ISL_14161265	2022-07-05	South America	Colombia	Bogota	FUNDACION CLINICA SHAIO	Instituto Nacional de Salud- Dirección de Investigación en Salud Pública	Katherine Laiton-Donato, Carlos Franco-Muñoz, Diego A. Álvarez-Díaz, Héctor Alejandro Ruiz-Moreno, Diego Andrés Prada, Sheryll Corchuelo, María T. Herrera-Sepúlveda, Julián Naizaque, Gerardo Santamaría, Jorge Rivera, Paola Rojas-Estevez, Tatiana Cobos, Beatriz de Arco, Alicia Rosales, Valeria Mejia, Dioselina Peláez-Carvajal, Martha Lucia Ospina Martínez, Marcela Mercado-Reyes.
hCoV-19/Colombia/DC-LSPSDS-317401/2022	EPI_ISL_16428467	2022-09-07	South America	Colombia	Bogota	MUESTRA CONGLOMERADO - SUB RED SUR	LSPSDS	Johana Hernandez Toloza, Mauricio Pacheco-Montealegre, Gabriela Delgado Murcia, Alejandro Gomez Lopez, Marcela Mercado
hCoV-19/Colombia/DC-LSPSDS-319362/2022	EPI_ISL_16428471	2022-09-09	South America	Colombia	Bogota	HOSPITAL SAN JOSE	LSPSDS	Johana Hernandez Toloza, Mauricio Pacheco-Montealegre, Gabriela Delgado Murcia, Alejandro Gomez Lopez, Marcela Mercado
hCoV-19/Colombia/DC-UNIANDES-G040548/2022	EPI_ISL_15009664	2022-06-08	South America	Colombia	Bogota	Gencore - Universidad de los Andes	Gencore - Universidad de los Andes	Daniel Sarmiento, Luis Fuentes, David González, Felipe Baez, Stephanie Nustez, Daniela Naranjo, Mariana Restrepo, Maria Fernanda Ortiz, Marcela Guevara, Silvia Restrepo, Marcela Mercado
hCoV-19/Colombia/NAR-INS-VG-25432/2022	EPI_ISL_15784993	2022-08-30	South America	Colombia	Narino	FUNDACION HOSPITAL SAN PEDRO	Instituto Nacional de Salud- Dirección de Investigación en Salud Pública	Katherine Laiton-Donato, Carlos Franco-Muñoz, Diego A. Álvarez-Díaz, Héctor Alejandro Ruiz-Moreno, Diego Andrés Prada, Sheryll Corchuelo, María T. Herrera-Sepúlveda, Julián Naizaque, Gerardo Santamaría, Jorge Rivera, Paola Rojas-Estevez, Tatiana Cobos, Beatriz de Arco, Alicia Rosales, Valeria Mejía-Restrepo, Dioselina Peláez-Carvajal, Martha Lucia Ospina Martínez, Marcela Mercado-Reyes.
hCoV-19/Colombia/NSA-INS-VG-25565/2022	EPI_ISL_15826538	2022-09-01	South America	Colombia	Norte de Santander	LDSP NORTE DE SANTANDER	Instituto Nacional de Salud- Dirección de Investigación en Salud Pública	Katherine Laiton-Donato, Carlos Franco-Muñoz, Diego A. Álvarez-Díaz, Héctor Alejandro Ruiz-Moreno, Diego Andrés Prada, Sheryll Corchuelo, María T. Herrera-Sepúlveda, Julián Naizaque, Gerardo Santamaría, Jorge Rivera, Paola Rojas-Estevez, Tatiana Cobos, Beatriz de Arco, Alicia Rosales, Valeria Mejia, Dioselina Peláez-Carvajal, Martha Lucia Ospina Martínez, Marcela Mercado-Reyes.
hCoV-19/Colombia/QUI-UTP-VG-1012/2022	EPI_ISL_14562184	2022-06-25	South America	Colombia	Quindio	Laboratorio Clínico y Patológico Lopez Correa - Risaralda	Laboratorio de Biología Molecular y Biotecnología Universidad Tecnológica de Pereira	Juan D. Anacona-Montilla, Fredy A. Tabares-Villa, Marcela Orjuela-Rodriguez, Augusto Zuluaga-Velez, Juan C. Sepulveda
hCoV-19/Colombia/RIS-UTP-VG-1014/2022	EPI_ISL_14562186	2022-06-28	South America	Colombia	Risaralda	Laboratorio Clínico y Patológico Lopez Correa - Risaralda	Laboratorio de Biología Molecular y Biotecnología Universidad Tecnológica de Pereira	Juan D. Anacona-Montilla, Fredy A. Tabares-Villa, Marcela Orjuela-Rodriguez, Augusto Zuluaga-Velez, Juan C. Sepulveda
hCoV-19/Colombia/TOL-UGRA-VG-24360/2022	EPI_ISL_15114473	2022-08-02	South America	Colombia	Tolima	Clinica Universitaria Colombia	Molecular Genetics and Antimicrobial Resistance Unid - UGRA, Universidad El Bosque	Jinnethe Reyes, Sandra Rincon, Mauricio Pacheco, Alexandra Parada, Yordy Rodriguez, Marcela Mercado
hCoV-19/Congo/BZV-LNSP-26/2022	EPI_ISL_16342315	2022-09-03	Africa	Republic of the Congo	Brazzaville	Laboratoire National de Santé Publique de Brazzaville	Laboratoire National de Santé Publique de Brazzaville	Felix KOUKOUIKILA-KOUSSOUNDA, Reiche Golmard ELENGA, Dachel Aymard EYENET BOUSSAM, Brunel Monic ANGOUNDA, Durel Stenair NGOUMA BABISAT, Reize Vishnou AMPIRI, Lucette MACOSSO, Cynthia NKOUA GOMA, PEMBE ISSAMOU MAYENGUE, Roch Fabien NIAMA
hCoV-19/Congo/BZV-LNSP-62/2022	EPI_ISL_16346761	2022-07-14	Africa	Republic of the Congo	Brazzaville	Laboratoire National de Santé Publique de Brazzaville	Laboratoire National de Santé Publique de Brazzaville	Felix KOUKOUIKILA-KOUSSOUNDA, Reiche Golmard ELENGA, Dachel Aymard EYENET BOUSSAM, Brunel Monic ANGOUNDA, Durel Stenair NGOUMA BABISAT, Reize Vishnou AMPIRI, Lucette MACOSSO, Cynthia NKOUA GOMA, PEMBE ISSAMOU MAYENGUE, Roch Fabien NIAMA
hCoV-19/Congo/BZV-LNSP-64/2022	EPI_ISL_16346763	2022-07-05	Africa	Republic of the Congo	Brazzaville	Laboratoire National de Santé Publique de Brazzaville	Laboratoire National de Santé Publique de Brazzaville	Felix KOUKOUIKILA-KOUSSOUNDA, Reiche Golmard ELENGA, Dachel Aymard EYENET BOUSSAM, Brunel Monic ANGOUNDA, Durel Stenair NGOUMA BABISAT, Reize Vishnou AMPIRI, Lucette MACOSSO, Cynthia NKOUA GOMA, PEMBE ISSAMOU MAYENGUE, Roch Fabien NIAMA
hCoV-19/CookIslands/CV8167/2022	EPI_ISL_18209513	2022-07-04	Oceania	Cook Islands		Cook Islands Ministry of Health	Institute of Environmental Science and Research (ESR)	Theresa Tatuava, Emmanuel Marshall, Douglas Tou, Navin Karan, Iva Vakalalabure, Una Ren, Rhys White, David Winter, Klarysse Brequist, Amy Bradshaw
hCoV-19/CookIslands/YA1479/2022	EPI_ISL_18209514	2022-07-29	Oceania	Cook Islands		Cook Islands Ministry of Health	Institute of Environmental Science and Research (ESR)	Theresa Tatuava, Emmanuel Marshall, Douglas Tou, Navin Karan, Iva Vakalalabure, Una Ren, Rhys White, David Winter, Klarysse Brequist, Amy Bradshaw
hCoV-19/CookIslands/YA1481/2022	EPI_ISL_18209516	2022-07-29	Oceania	Cook Islands		Cook Islands Ministry of Health	Institute of Environmental Science and Research (ESR)	Theresa Tatuava, Emmanuel Marshall, Douglas Tou, Navin Karan, Iva Vakalalabure, Una Ren, Rhys White, David Winter, Klarysse Brequist, Amy Bradshaw
hCoV-19/CostaRica/INC-4921-758746/2022	EPI_ISL_13509106	2022-06-05	North America	Costa Rica	San Jose	HOSPITAL DR. FERNANDO ESCALANTE PRADILLA	Inciensa, Instituto Costarricense de Investigación y Enseñanza en Nutrición y Salud	Francisco Duarte, Hebleen Porras, Claudio Soto-Garita, Estela Cordero, Adriana Godínez, Melany Calderón, José Luis Vargas, Mariela Gutiérrez, Sofia Herrera, Gabriel Morales & Natalia Bonilla
hCoV-19/CostaRica/INC-5019-759423/2022	EPI_ISL_13632057	2022-06-16	North America	Costa Rica	San Jose	CLINICA BIBLICA	Inciensa, Instituto Costarricense de Investigación y Enseñanza en Nutrición y Salud	Francisco Duarte, Hebleen Porras, Claudio Soto-Garita, Estela Cordero, Adriana Godínez, Melany Calderón, José Luis Vargas, Mariela Gutiérrez, Sofia Herrera, Gabriel Morales & Natalia Bonilla
hCoV-19/CostaRica/INC-5369-760821/2022	EPI_ISL_13959334	2022-06-26	North America	Costa Rica	San Jose	HOSPITAL DR. RAFAEL A. CALDERON GUARDIA	Inciensa, Instituto de Investigación y Enseñanza en Nutrición y Salud	Francisco Duarte, Hebleen Porras, Claudio Soto-Garita, Estela Cordero, Adriana Godínez, Melany Calderón, José Luis Vargas, Mariela Gutiérrez, Sofia Herrera, Gabriel Morales, Natalia Bonilla & Priscilla Hidalgo A.
hCoV-19/CostaRica/INC-5755-762688/2022	EPI_ISL_14070993	2022-07-13	North America	Costa Rica	Alajuela	AREA DE SALUD PALMARES	Inciensa, Instituto de Investigación y Enseñanza en Nutrición y Salud	Francisco Duarte, Hebleen Porras, Claudio Soto-Garita, Estela Cordero, Adriana Godínez, Melany Calderón, José Luis Vargas, Mariela Gutiérrez, Sofia Herrera, Gabriel Morales, Natalia Bonilla & Tatiana García Rojas
hCoV-19/CostaRica/INC-5886-763252/2022	EPI_ISL_14221792	2022-07-20	North America	Costa Rica	Alajuela	AREA DE SALUD PALMARES	Inciensa, Instituto de Investigación y Enseñanza en Nutrición y Salud	Francisco Duarte, Hebleen Porras, Claudio Soto-Garita, Estela Cordero, Adriana Godínez, Melany Calderón, José Luis Vargas, Mariela Gutiérrez, Sofia Herrera, Gabriel Morales & Natalia Bonilla
hCoV-19/CostaRica/INC-6185-764865/2022	EPI_ISL_14489692	2022-08-01	North America	Costa Rica	Alajuela	AREA DE SALUD DE PALMARES	Inciensa, Instituto de Investigación y Enseñanza en Nutrición y Salud	Francisco Duarte, Hebleen Porras, Claudio Soto-Garita, Estela Cordero, Adriana Godínez, Melany Calderón, José Luis Vargas, Mariela Gutiérrez, Sofia Herrera, Gabriel Morales, Natalia Bonilla & Adriana Morera Montero
hCoV-19/CostaRica/INC-6273-765079/2022	EPI_ISL_14489780	2022-08-03	North America	Costa Rica	Alajuela	AREA DE SALUD FLORENCIA	Inciensa, Instituto de Investigación y Enseñanza en Nutrición y Salud	Francisco Duarte, Hebleen Porras, Claudio Soto-Garita, Estela Cordero, Adriana Godínez, Melany Calderón, José Luis Vargas, Mariela Gutiérrez, Sofia Herrera, Gabriel Morales & Natalia Bonilla
hCoV-19/CostaRica/INC-6291-765110/2022	EPI_ISL_14489797	2022-07-29	North America	Costa Rica	Alajuela	HOSPITAL DE LAS MUJERES DR. ADOLFO CARIT EVA	Inciensa, Instituto de Investigación y Enseñanza en Nutrición y Salud	Francisco Duarte, Hebleen Porras, Claudio Soto-Garita, Estela Cordero, Adriana Godínez, Melany Calderón, José Luis Vargas, Mariela Gutiérrez, Sofia Herrera, Gabriel Morales, Natalia Bonilla & Laura Acuña Garbanzo
hCoV-19/CostaRica/INC-6343-765526/2022	EPI_ISL_14593635	2022-08-04	North America	Costa Rica	Puntarenas	AREA DE SALUD CORREDORES	Inciensa, Instituto de Investigación y Enseñanza en Nutrición y Salud	Francisco Duarte, Hebleen Porras, Claudio Soto-Garita, Estela Cordero, Adriana Godínez, Melany Calderón, José Luis Vargas, Mariela Gutiérrez, Sofia Herrera, Gabriel Morales, Natalia Bonilla & Susan Alfaro Rodriguez
hCoV-19/CostaRica/INC-6560-766017/2022	EPI_ISL_14764092	2022-08-08	North America	Costa Rica	Puntarenas	HOSPITAL DE CIUDAD NEILY	Inciensa, Instituto de Investigación y Enseñanza en Nutrición y Salud	Francisco Duarte, Hebleen Porras, Claudio Soto-Garita, Estela Cordero, Adriana Godínez, Melany Calderón, José Luis Vargas, Mariela Gutiérrez, Sofia Herrera, Gabriel Morales, Natalia Bonilla & Arturo Valverde Granados
hCoV-19/CostaRica/INC-6822-767381/2022	EPI_ISL_15017836	2022-08-31	North America	Costa Rica	Cartago	HOSPITAL WILLIAM ALLEN TAYLOR	Inciensa, Instituto de Investigación y Enseñanza en Nutrición y Salud	Francisco Duarte, Hebleen Porras, Claudio Soto-Garita, Estela Cordero, Adriana Godínez, Melany Calderón, José Luis Vargas, Mariela Gutiérrez, Sofia Herrera, Gabriel Morales, Natalia Bonilla & Jennifer Jimenez
hCoV-19/CostaRica/INC-6936-767674/2022	EPI_ISL_15125033	2022-09-06	North America	Costa Rica	San Jose	AREA DE SALUD CORONADO	Inciensa, Instituto de Investigación y Enseñanza en Nutrición y Salud	Francisco Duarte, Hebleen Porras, Claudio Soto-Garita, Estela Cordero, Adriana Godínez, Melany Calderón, José Luis Vargas, Mariela Gutiérrez, Sofia Herrera, Gabriel Morales & Natalia Bonilla
hCoV-19/CostaRica/INC-7023-768251/2022	EPI_ISL_15125120	2022-09-07	North America	Costa Rica	Heredia	AREA DE SALUD HEREDIA-VIRILLA	Inciensa, Instituto de Investigación y Enseñanza en Nutrición y Salud	Francisco Duarte, Hebleen Porras, Claudio Soto-Garita, Estela Cordero, Adriana Godínez, Melany Calderón, José Luis Vargas, Mariela Gutiérrez, Sofia Herrera, Gabriel Morales, Natalia Bonilla & Lian Muñoz Lindo
hCoV-19/CostaRica/INC-7150-769325/2022	EPI_ISL_15231306	2022-09-14	North America	Costa Rica	San Jose	HOSPITAL DR. RAFAEL A. CALDERON GUARDIA	Inciensa, Instituto de Investigación y Enseñanza en Nutrición y Salud	Francisco Duarte, Hebleen Porras, Claudio Soto-Garita, Estela Cordero, Adriana Godínez, Melany Calderón, José Luis Vargas, Mariela Gutiérrez, Sofia Herrera & Natalia Bonilla
hCoV-19/CostaRica/INC-7331-770010/2022	EPI_ISL_15388869	2022-09-30	North America	Costa Rica	Guanacaste	AREA DE SALUD CAÑAS	Inciensa, Instituto de Investigación y Enseñanza en Nutrición y Salud	Francisco Duarte, Hebleen Porras, Claudio Soto-Garita, Estela Cordero, Adriana Godínez, Melany Calderón, José Luis Vargas, Mariela Gutiérrez, Sofia Herreram Natalia Bonilla & Shirley Rojas Ramírez
hCoV-19/CostaRica/INC-7388-770964/2022	EPI_ISL_15415255	2022-10-06	North America	Costa Rica	Alajuela	CLINICA BIBLICA	Inciensa, Instituto de Investigación y Enseñanza en Nutrición y Salud	Francisco Duarte, Hebleen Porras, Claudio Soto-Garita, Estela Cordero, Adriana Godínez, Melany Calderón, José Luis Vargas, Mariela Gutiérrez, Sofia Herrera & Natalia Bonilla
hCoV-19/CostaRica/INC-7805-772883/2022	EPI_ISL_15767859	2022-10-24	North America	Costa Rica	Puntarenas	HOSPITAL CIUDAD NEILY	Inciensa, Instituto de Investigación y Enseñanza en Nutrición y Salud	Francisco Duarte, Hebleen Porras, Claudio Soto-Garita, Estela Cordero, Adriana Godínez, Melany Calderón, José Luis Vargas, Mariela Gutiérrez, Sofia Herrera, Natalia Bonilla & Arturo Valverde Granados
hCoV-19/CostaRica/INC-8647-776887/2022	EPI_ISL_16346971	2022-11-30	North America	Costa Rica	Heredia	HOSPITAL SAN VICENTE DE PAUL	Inciensa, Instituto de Investigación y Enseñanza en Nutrición y Salud	Francisco Duarte, Hebleen Porras, Claudio Soto-Garita, Estela Cordero, Adriana Godínez, Melany Calderón, José Luis Vargas, Mariela Gutiérrez, Sofia Herrera, Natalia Bonilla & Sofía Esquivel Montoya
hCoV-19/CotedIvoire/IPCI-DVE-Cov799623/2022	EPI_ISL_15908239	2022-06-26	Africa	Cote d'Ivoire	Cocody	Departement of Epidemic Viruses, Institut Pasteur of Cote d'Ivoire Abidjan	Departement of Epidemic Viruses, Institut Pasteur of Cote d'Ivoire Abidjan	Hervé Albéric Adje Kadjo, Yakoura Karidja Ouattara, Aboubacar Sylla, Venance Luc Kouadio, Marius Adagba, Jacques Danho Monney, Edgard valéry Adjogoua, Mireille Dosso
hCoV-19/CotedIvoire/IPCI-DVE-COV799896/2022	EPI_ISL_15813216	2022-06-27	Africa	Cote d'Ivoire	Abidjan	Departement of Epidemic Viruses	Departement of Epidemic Viruses Institut Pasteur of CotedIvoire Abidjan	Hervé Albéric Adje Kadjo, Yakoura Karidja Ouattara, Aboubacar Sylla, Venance Luc Kouakou, Marius Adagba, Jacques Danho Monney, Edgard valéry Adjogoua; Mireille DOSSO
hCoV-19/CotedIvoire/IPCI-DVE-Cov801127/2022	EPI_ISL_15908236	2022-06-30	Africa	Cote d'Ivoire	Abidjan	Departement of Epidemic Viruses, Institut Pasteur of Cote d'Ivoire Abidjan	Departement of Epidemic Viruses, Institut Pasteur of Cote d'Ivoire Abidjan	Hervé Albéric Adje Kadjo, Yakoura Karidja Ouattara, Aboubacar Sylla, Venance Luc Kouadio, Marius Adagba, Jacques Danho Monney, Edgard valéry Adjogoua, Mireille Dosso
hCoV-19/CotedIvoire/IPCI-DVE-COV811516/2022	EPI_ISL_15908264	2022-07-26	Africa	Cote d'Ivoire	Abidjan	Departement of Epidemic Viruses, Institut Pasteur of Cote d'Ivoire Abidjan	Departement of Epidemic Viruses, Institut Pasteur of Cote d'Ivoire Abidjan	Hervé Albéric Adje Kadjo, Yakoura Karidja Ouattara, Aboubacar Sylla, Venance Luc Kouadio, Marius Adagba, Jacques Danho Monney, Cyril Claude Kouassi Tanon, Edgard valéry Adjogoua, Mireille Dosso
hCoV-19/CotedIvoire/IPCI-DVE-COV813242/2022	EPI_ISL_15908270	2022-07-30	Africa	Cote d'Ivoire	Abidjan	Departement of Epidemic Viruses, Institut Pasteur of Cote d'Ivoire Abidjan	Departement of Epidemic Viruses, Institut Pasteur of Cote d'Ivoire Abidjan	Hervé Albéric Adje Kadjo, Yakoura Karidja Ouattara, Aboubacar Sylla, Venance Luc Kouadio, Marius Adagba, Jacques Danho Monney, Cyril Claude Kouassi Tanon, Edgard valéry Adjogoua, Mireille Dosso
hCoV-19/CotedIvoire/IPCI-DVE-Cov813446/2022	EPI_ISL_15908248	2022-07-30	Africa	Cote d'Ivoire	Adjame	Departement of Epidemic Viruses, Institut Pasteur of Cote d'Ivoire Abidjan	Departement of Epidemic Viruses, Institut Pasteur of Cote d'Ivoire Abidjan	Hervé Albéric Adje Kadjo, Yakoura Karidja Ouattara, Aboubacar Sylla, Venance Luc Kouadio, Marius Adagba, Jacques Danho Monney, Edgard valéry Adjogoua, Mireille Dosso
hCoV-19/CotedIvoire/IPCI-DVE-COV816988/2022	EPI_ISL_15908278	2022-08-09	Africa	Cote d'Ivoire	Yopougon	Departement of Epidemic Viruses, Institut Pasteur of Cote d'Ivoire Abidjan	Departement of Epidemic Viruses, Institut Pasteur of Cote d'Ivoire Abidjan	Hervé Albéric Adje Kadjo, Yakoura Karidja Ouattara, Aboubacar Sylla, Venance Luc Kouadio, Marius Adagba, Jacques Danho Monney, Cyril Claude Kouassi Tanon, Edgard valéry Adjogoua, Mireille Dosso
hCoV-19/CotedIvoire/IPCI-DVE-Cov817868/2022	EPI_ISL_15908249	2022-08-11	Africa	Cote d'Ivoire	Yopougon	Departement of Epidemic Viruses, Institut Pasteur of Cote d'Ivoire Abidjan	Departement of Epidemic Viruses, Institut Pasteur of Cote d'Ivoire Abidjan	Hervé Albéric Adje Kadjo, Yakoura Karidja Ouattara, Aboubacar Sylla, Venance Luc Kouadio, Marius Adagba, Jacques Danho Monney, Edgard valéry Adjogoua, Mireille Dosso
hCoV-19/CotedIvoire/IPCI-DVE-COV820093/2022	EPI_ISL_15908259	2022-08-17	Africa	Cote d'Ivoire	Abidjan	Departement of Epidemic Viruses, Institut Pasteur of Cote d'Ivoire Abidjan	Departement of Epidemic Viruses, Institut Pasteur of Cote d'Ivoire Abidjan	Hervé Albéric Adje Kadjo, Yakoura Karidja Ouattara, Aboubacar Sylla, Venance Luc Kouadio, Marius Adagba, Jacques Danho Monney, Cyril Claude Kouassi Tanon, Edgard valéry Adjogoua, Mireille Dosso
hCoV-19/CotedIvoire/IPCI-DVE-COV826581/2022	EPI_ISL_15908255	2022-09-02	Africa	Cote d'Ivoire	Abidjan	Departement of Epidemic Viruses, Institut Pasteur of Cote d'Ivoire Abidjan	Departement of Epidemic Viruses, Institut Pasteur of Cote d'Ivoire Abidjan	Hervé Albéric Adje Kadjo, Yakoura Karidja Ouattara, Aboubacar Sylla, Venance Luc Kouadio, Marius Adagba, Jacques Danho Monney, Cyril Claude Kouassi Tanon, Edgard valéry Adjogoua, Mireille Dosso
hCoV-19/CotedIvoire/IPCI-DVE-COV826635/2022	EPI_ISL_15908258	2022-09-02	Africa	Cote d'Ivoire	Abidjan	Departement of Epidemic Viruses, Institut Pasteur of Cote d'Ivoire Abidjan	Departement of Epidemic Viruses, Institut Pasteur of Cote d'Ivoire Abidjan	Hervé Albéric Adje Kadjo, Yakoura Karidja Ouattara, Aboubacar Sylla, Venance Luc Kouadio, Marius Adagba, Jacques Danho Monney, Cyril Claude Kouassi Tanon, Edgard valéry Adjogoua, Mireille Dosso
hCoV-19/CotedIvoire/IPCI-DVE-ECOV737805/2022	EPI_ISL_15908251	2022-09-13	Africa	Cote d'Ivoire	Treichville	Departement of Epidemic Viruses, Institut Pasteur of Cote d'Ivoire Abidjan	Departement of Epidemic Viruses, Institut Pasteur of Cote d'Ivoire Abidjan	Hervé Albéric Adje Kadjo, Yakoura Karidja Ouattara, Aboubacar Sylla, Venance Luc Kouadio, Marius Adagba, Jacques Danho Monney, Cyril Claude Kouassi Tanon, Edgard valéry Adjogoua, Mireille Dosso
hCoV-19/Crimea/RII-MH106684S/2022	EPI_ISL_16161223	2022-09-25	Europe	Crimea	Republic of Crimea	Gemotest Medical Laboratory	WHO National Influenza Centre Russian Federation	Andrey Komissarov, Artem Fadeev, Kseniya Komissarova, Oula Mansour, Kirill Varchenko, Mikhail Bakaev, Tamila Musaeva, Veronika Eder, Maria Pisareva, Nikita Yolshin, Anna Ivanova, Margarita Korzhanova, Andrey Ksenafontov, Petr Nekrasov, Aleksandra Zamnius, Daria Danilenko, Ksenia Safina, Elena Nabieva, Georgii Bazykin, Dmitry Lioznov
hCoV-19/Crimea/RII-MH79043S/2022	EPI_ISL_15069433	2022-07-31	Europe	Crimea	Sevastopol	Sevastopol Municipal Infectious Diseases Hospital	WHO National Influenza Centre Russian Federation	Andrey Komissarov, Artem Fadeev, Kseniya Komissarova, Oula Mansour, Kirill Varchenko, Mikhail Bakaev, Tamila Musaeva, Veronika Eder, Maria Pisareva, Nikita Yolshin, Anna Ivanova, Margarita Korzhanova, Daria Danilenko, Ksenia Safina, Elena Nabieva, Georgii Bazykin, Dmitry Lioznov
hCoV-19/Crimea/RII-MH79877S/2022	EPI_ISL_15084772	2022-08-12	Europe	Crimea	Sevastopol	Sevastopol Dermatovenerologic Dispensary	WHO National Influenza Centre Russian Federation	Andrey Komissarov, Artem Fadeev, Kseniya Komissarova, Oula Mansour, Kirill Varchenko, Mikhail Bakaev, Tamila Musaeva, Veronika Eder, Maria Pisareva, Nikita Yolshin, Anna Ivanova, Margarita Korzhanova, Andrey Ksenafontov, Petr Nekrasov, Aleksandra Zamnius, Daria Danilenko, Ksenia Safina, Elena Nabieva, Georgii Bazykin, Dmitry Lioznov
hCoV-19/Crimea/RII-MH79974S/2022	EPI_ISL_15084818	2022-08-12	Europe	Crimea	Sevastopol	Sevastopol Dermatovenerologic Dispensary	WHO National Influenza Centre Russian Federation	Andrey Komissarov, Artem Fadeev, Kseniya Komissarova, Oula Mansour, Kirill Varchenko, Mikhail Bakaev, Tamila Musaeva, Veronika Eder, Maria Pisareva, Nikita Yolshin, Anna Ivanova, Margarita Korzhanova, Andrey Ksenafontov, Petr Nekrasov, Aleksandra Zamnius, Daria Danilenko, Ksenia Safina, Elena Nabieva, Georgii Bazykin, Dmitry Lioznov
hCoV-19/Crimea/RII-MH80009S/2022	EPI_ISL_15084838	2022-08-12	Europe	Crimea	Sevastopol	Sevastopol Dermatovenerologic Dispensary	WHO National Influenza Centre Russian Federation	Andrey Komissarov, Artem Fadeev, Kseniya Komissarova, Oula Mansour, Kirill Varchenko, Mikhail Bakaev, Tamila Musaeva, Veronika Eder, Maria Pisareva, Nikita Yolshin, Anna Ivanova, Margarita Korzhanova, Andrey Ksenafontov, Petr Nekrasov, Aleksandra Zamnius, Daria Danilenko, Ksenia Safina, Elena Nabieva, Georgii Bazykin, Dmitry Lioznov
hCoV-19/Crimea/RII-MH89253S/2022	EPI_ISL_15344201	2022-09-14	Europe	Crimea	Republic of Crimea	Gemotest Medical Laboratory	WHO National Influenza Centre Russian Federation	Andrey Komissarov, Artem Fadeev, Kseniya Komissarova, Oula Mansour, Kirill Varchenko, Mikhail Bakaev, Tamila Musaeva, Veronika Eder, Maria Pisareva, Nikita Yolshin, Anna Ivanova, Margarita Korzhanova, Andrey Ksenafontov, Petr Nekrasov, Aleksandra Zamnius, Daria Danilenko, Ksenia Safina, Elena Nabieva, Georgii Bazykin, Dmitry Lioznov
hCoV-19/Crimea/RII-MH97703S/2022	EPI_ISL_15494387	2022-09-29	Europe	Crimea	Republic of Crimea	Gemotest Medical Laboratory	WHO National Influenza Centre Russian Federation	Andrey Komissarov, Artem Fadeev, Kseniya Komissarova, Oula Mansour, Kirill Varchenko, Mikhail Bakaev, Tamila Musaeva, Veronika Eder, Maria Pisareva, Nikita Yolshin, Anna Ivanova, Margarita Korzhanova, Andrey Ksenafontov, Petr Nekrasov, Aleksandra Zamnius, Daria Danilenko, Ksenia Safina, Elena Nabieva, Georgii Bazykin, Dmitry Lioznov
hCoV-19/Crimea/RII-MH97858S/2022	EPI_ISL_15494460	2022-10-01	Europe	Crimea	Republic of Crimea	Gemotest Medical Laboratory	WHO National Influenza Centre Russian Federation	Andrey Komissarov, Artem Fadeev, Kseniya Komissarova, Oula Mansour, Kirill Varchenko, Mikhail Bakaev, Tamila Musaeva, Veronika Eder, Maria Pisareva, Nikita Yolshin, Anna Ivanova, Margarita Korzhanova, Andrey Ksenafontov, Petr Nekrasov, Aleksandra Zamnius, Daria Danilenko, Ksenia Safina, Elena Nabieva, Georgii Bazykin, Dmitry Lioznov
hCoV-19/Croatia/38254/2022	EPI_ISL_13774759	2022-06-15	Europe	Croatia	The City of Zagreb	Klinika za infektivne bolesti "Dr. Fran Mihaljević"	Hrvatski zavod za javno zdravstvo	Irena Tabain, Ivana Ferenčak, Josipa Kuzle, Anita Jurić, Dragan Jurić
hCoV-19/Croatia/38567/2022	EPI_ISL_13959777	2022-06-24	Europe	Croatia	Zagreb County	Zavod za javno zdravstvo Zagrebačke županije	Hrvatski zavod za javno zdravstvo	Irena Tabain, Ivana Ferenčak, Josipa Kuzle, Anita Jurić, Dragan Jurić
hCoV-19/Croatia/39264/2022	EPI_ISL_14214887	2022-06-29	Europe	Croatia	Medimurje County	Zavod za javno zdravstvo Međimurske županije	Hrvatski zavod za javno zdravstvo	Irena Tabain, Ivana Ferenčak, Josipa Kuzle, Anita Jurić, Dragan Jurić
hCoV-19/Croatia/40211/2022	EPI_ISL_14586725	2022-07-20	Europe	Croatia	Sisak-Moslavina County	Zavod za javno zdravstvo Sisačko-Moslavačke županije	Hrvatski zavod za javno zdravstvo	Irena Tabain, Ivana Ferenčak, Josipa Kuzle, Anita Jurić, Dragan Jurić
hCoV-19/Croatia/40682/2022	EPI_ISL_14573615	2022-07-26	Europe	Croatia	Primorje-Gorski Kotar County	Nastavni zavod za javno zdravstvo Primorsko- Goranske županije	Hrvatski zavod za javno zdravstvo	Irena Tabain, Ivana Ferenčak, Josipa Kuzle, Anita Jurić, Dragan Jurić
hCoV-19/Croatia/40752/2022	EPI_ISL_14589635	2022-07-28	Europe	Croatia	The City of Zagreb	Klinika za infektivne bolesti "Dr. Fran Mihaljević"	Hrvatski zavod za javno zdravstvo	Irena Tabain, Ivana Ferenčak, Josipa Kuzle, Anita Jurić, Dragan Jurić
hCoV-19/Croatia/41016/2022	EPI_ISL_14589895	2022-08-03	Europe	Croatia	Zagreb County	Zavod za javno zdravstvo Zagrebačke županije	Hrvatski zavod za javno zdravstvo	Irena Tabain, Ivana Ferenčak, Josipa Kuzle, Anita Jurić, Dragan Jurić
hCoV-19/Croatia/42249/2022	EPI_ISL_15019504	2022-08-19	Europe	Croatia	Medimurje County	Zavod za javno zdravstvo Međimurske županije	Hrvatski zavod za javno zdravstvo	Irena Tabain, Ivana Ferenčak, Josipa Kuzle, Anita Jurić, Dragan Jurić
hCoV-19/Croatia/42325/2022	EPI_ISL_15019580	2022-08-29	Europe	Croatia	Medimurje County	Zavod za javno zdravstvo Međimurske županije	Hrvatski zavod za javno zdravstvo	Irena Tabain, Ivana Ferenčak, Josipa Kuzle, Anita Jurić, Dragan Jurić
hCoV-19/Croatia/42929/2022	EPI_ISL_15139404	2022-09-07	Europe	Croatia	Primorje-Gorski Kotar County	Nastavni zavod za javno zdravstvo Primorsko- Goranske županije	Hrvatski zavod za javno zdravstvo	Irena Tabain, Ivana Ferenčak, Josipa Kuzle, Anita Jurić, Dragan Jurić
hCoV-19/Croatia/43383/2022	EPI_ISL_15249553	2022-09-07	Europe	Croatia	Zadar County	Zavod za javno zdravstvo Zadarske županije	Hrvatski zavod za javno zdravstvo	Irena Tabain, Ivana Ferenčak, Josipa Kuzle, Anita Jurić, Dragan Jurić
hCoV-19/Croatia/43422/2022	EPI_ISL_15249591	2022-09-20	Europe	Croatia	Zagreb County	Zavod za javno zdravstvo Zagrebačke županije	Hrvatski zavod za javno zdravstvo	Irena Tabain, Ivana Ferenčak, Josipa Kuzle, Anita Jurić, Dragan Jurić
hCoV-19/Croatia/43811/2022	EPI_ISL_15333458	2022-09-20	Europe	Croatia	Sisak-Moslavina County	Zavod za javno zdravstvo Sisačko-Moslavačke županije	Hrvatski zavod za javno zdravstvo	Irena Tabain, Ivana Ferenčak, Josipa Kuzle, Anita Jurić, Dragan Jurić
hCoV-19/Croatia/44209/2022	EPI_ISL_16018281	2022-10-05	Europe	Croatia	Zagreb County	Zavod za javno zdravstvo Zagrebačke županije	Hrvatski zavod za javno zdravstvo	Irena Tabain, Ivana Ferenčak, Josipa Kuzle, Anita Jurić, Dragan Jurić
hCoV-19/Croatia/45527/2022	EPI_ISL_16723985	2022-12-31	Europe	Croatia	Split-Dalmatia County	Nastavni zavod za javno zdravstvo Splitsko- Dalmatinske županije	Hrvatski zavod za javno zdravstvo	Irena Tabain, Ivana Ferenčak, Josipa Kuzle, Anita Jurić, Dragan Jurić
hCoV-19/Croatia/HZJZ_1183/2022	EPI_ISL_16198421	2022-11-15	Europe	Croatia	Split-Dalmatia County	Nastavni zavod za javno zdravstvo Splitsko- Dalmatinske županije	Hrvatski zavod za javno zdravstvo	Irena Tabain, Ivana Ferenčak, Josipa Kuzle, Anita Jurić, Dragan Jurić
hCoV-19/Curacao/CW-RIVM-103203/2022	EPI_ISL_13432003	2022-06-06	South America	Curacao	Curacao	National Institute for Public Health and the Environment (RIVM)	National Institute for Public Health and the Environment (RIVM)	Adam Meijer, Harry Vennema, Dirk Eggink, Jeroen Cremer, Sharon van den Brink, Bas van der Veer, AnneMarie van den Brandt, Lisa Wijsman, Kim Freriks, Ryanne Jaarsma, Lynn Aarts, Sanne Bos, Jil Kocken, Jordy de Bakker, Afke Vogelzang, Florian Zwagemaker, Dennis Schmitz, Annelies Kroneman, Karim Hajji, Ivo van Walle, Chantal Reusken
hCoV-19/Curacao/CW-RIVM-103207/2022	EPI_ISL_13432005	2022-06-07	South America	Curacao	Curacao	National Institute for Public Health and the Environment (RIVM)	National Institute for Public Health and the Environment (RIVM)	Adam Meijer, Harry Vennema, Dirk Eggink, Jeroen Cremer, Sharon van den Brink, Bas van der Veer, AnneMarie van den Brandt, Lisa Wijsman, Kim Freriks, Ryanne Jaarsma, Lynn Aarts, Sanne Bos, Jil Kocken, Jordy de Bakker, Afke Vogelzang, Florian Zwagemaker, Dennis Schmitz, Annelies Kroneman, Karim Hajji, Ivo van Walle, Chantal Reusken
hCoV-19/Curacao/CW-RIVM-103884/2022	EPI_ISL_13760067	2022-06-15	South America	Curacao	Curacao	National Institute for Public Health and the Environment (RIVM)	National Institute for Public Health and the Environment (RIVM)	Adam Meijer, Harry Vennema, Dirk Eggink, Jeroen Cremer, Sharon van den Brink, Bas van der Veer, AnneMarie van den Brandt, Lisa Wijsman, Kim Freriks, Ryanne Jaarsma, Lynn Aarts, Sanne Bos, Jil Kocken, Jordy de Bakker, Afke Vogelzang, Florian Zwagemaker, Dennis Schmitz, Annelies Kroneman, Karim Hajji, Ivo van Walle, Chantal Reusken
hCoV-19/Curacao/CW-RIVM-106238/2022	EPI_ISL_13990882	2022-07-05	South America	Curacao		National Institute for Public Health and the Environment (RIVM)	National Institute for Public Health and the Environment (RIVM)	Adam Meijer, Harry Vennema, Dirk Eggink, Jeroen Cremer, Sharon van den Brink, Bas van der Veer, AnneMarie van den Brandt, Lisa Wijsman, Kim Freriks, Ryanne Jaarsma, Lynn Aarts, Sanne Bos, Jil Kocken, Jordy de Bakker, Afke Vogelzang, Florian Zwagemaker, Dennis Schmitz, Annelies Kroneman, Karim Hajji, Ivo van Walle, Chantal Reusken
hCoV-19/Curacao/CW-RIVM-106256/2022	EPI_ISL_13990900	2022-07-08	South America	Curacao		National Institute for Public Health and the Environment (RIVM)	National Institute for Public Health and the Environment (RIVM)	Adam Meijer, Harry Vennema, Dirk Eggink, Jeroen Cremer, Sharon van den Brink, Bas van der Veer, AnneMarie van den Brandt, Lisa Wijsman, Kim Freriks, Ryanne Jaarsma, Lynn Aarts, Sanne Bos, Jil Kocken, Jordy de Bakker, Afke Vogelzang, Florian Zwagemaker, Dennis Schmitz, Annelies Kroneman, Karim Hajji, Ivo van Walle, Chantal Reusken
hCoV-19/Curacao/CW-RIVM-107992/2022	EPI_ISL_14390180	2022-07-22	South America	Curacao	Curacao	National Institute for Public Health and the Environment (RIVM)	National Institute for Public Health and the Environment (RIVM)	Adam Meijer, Harry Vennema, Dirk Eggink, Jeroen Cremer, Sharon van den Brink, Bas van der Veer, AnneMarie van den Brandt, Lisa Wijsman, Kim Freriks, Ryanne Jaarsma, Lynn Aarts, Sanne Bos, Jil Kocken, Jordy de Bakker, Afke Vogelzang, Florian Zwagemaker, Dennis Schmitz, Annelies Kroneman, Karim Hajji, Ivo van Walle, Chantal Reusken
hCoV-19/Curacao/CW-RIVM-110163/2022	EPI_ISL_14773750	2022-08-08	South America	Curacao	Curacao	National Institute for Public Health and the Environment (RIVM)	National Institute for Public Health and the Environment (RIVM)	Adam Meijer, Harry Vennema, Dirk Eggink, Jeroen Cremer, Sharon van den Brink, Bas van der Veer, AnneMarie van den Brandt, Lisa Wijsman, Kim Freriks, Ryanne Jaarsma, Lynn Aarts, Sanne Bos, Jil Kocken, Jordy de Bakker, Afke Vogelzang, Florian Zwagemaker, Dennis Schmitz, Annelies Kroneman, Karim Hajji, Ivo van Walle, Chantal Reusken
hCoV-19/Curacao/CW-RIVM-110166/2022	EPI_ISL_14773753	2022-08-11	South America	Curacao	Curacao	National Institute for Public Health and the Environment (RIVM)	National Institute for Public Health and the Environment (RIVM)	Adam Meijer, Harry Vennema, Dirk Eggink, Jeroen Cremer, Sharon van den Brink, Bas van der Veer, AnneMarie van den Brandt, Lisa Wijsman, Kim Freriks, Ryanne Jaarsma, Lynn Aarts, Sanne Bos, Jil Kocken, Jordy de Bakker, Afke Vogelzang, Florian Zwagemaker, Dennis Schmitz, Annelies Kroneman, Karim Hajji, Ivo van Walle, Chantal Reusken
hCoV-19/Curacao/CW-RIVM-110169/2022	EPI_ISL_14773756	2022-08-13	South America	Curacao	Curacao	National Institute for Public Health and the Environment (RIVM)	National Institute for Public Health and the Environment (RIVM)	Adam Meijer, Harry Vennema, Dirk Eggink, Jeroen Cremer, Sharon van den Brink, Bas van der Veer, AnneMarie van den Brandt, Lisa Wijsman, Kim Freriks, Ryanne Jaarsma, Lynn Aarts, Sanne Bos, Jil Kocken, Jordy de Bakker, Afke Vogelzang, Florian Zwagemaker, Dennis Schmitz, Annelies Kroneman, Karim Hajji, Ivo van Walle, Chantal Reusken
hCoV-19/Curacao/CW-RIVM-112791/2022	EPI_ISL_15216580	2022-09-05	South America	Curacao	Curacao	National Institute for Public Health and the Environment (RIVM)	National Institute for Public Health and the Environment (RIVM)	Adam Meijer, Harry Vennema, Dirk Eggink, Jeroen Cremer, Sharon van den Brink, Bas van der Veer, AnneMarie van den Brandt, Lisa Wijsman, Kim Freriks, Ryanne Jaarsma, Lynn Aarts, Sanne Bos, Jil Kocken, Jordy de Bakker, Afke Vogelzang, Hai Xi Wiegmans, Florian Zwagemaker, Dennis Schmitz, Annelies Kroneman, Karim Hajji, Ivo van Walle, Chantal Reusken
hCoV-19/Curacao/CW-RIVM-114104/2022	EPI_ISL_15374716	2022-09-25	South America	Curacao	Curacao	National Institute for Public Health and the Environment (RIVM)	National Institute for Public Health and the Environment (RIVM)	Adam Meijer, Harry Vennema, Dirk Eggink, Jeroen Cremer, Sharon van den Brink, Bas van der Veer, AnneMarie van den Brandt, Lisa Wijsman, Kim Freriks, Ryanne Jaarsma, Lynn Aarts, Sanne Bos, Jil Kocken, Jordy de Bakker, Afke Vogelzang, Hai Xi Wiegmans, Florian Zwagemaker, Dennis Schmitz, Annelies Kroneman, Karim Hajji, Ivo van Walle, Chantal Reusken
hCoV-19/Curacao/CW-RIVM-114952/2022	EPI_ISL_15540040	2022-09-07	South America	Curacao	Curacao	National Institute for Public Health and the Environment (RIVM)	National Institute for Public Health and the Environment (RIVM)	Adam Meijer, Harry Vennema, Dirk Eggink, Jeroen Cremer, Sharon van den Brink, Bas van der Veer, AnneMarie van den Brandt, Lisa Wijsman, Kim Freriks, Ryanne Jaarsma, Lynn Aarts, Sanne Bos, Jil Kocken, Jordy de Bakker, Afke Vogelzang, Hai Xi Wiegmans, Florian Zwagemaker, Dennis Schmitz, Annelies Kroneman, Karim Hajji, Ivo van Walle, Chantal Reusken
hCoV-19/Curacao/CW-RIVM-114961/2022	EPI_ISL_15540049	2022-09-30	South America	Curacao	Curacao	National Institute for Public Health and the Environment (RIVM)	National Institute for Public Health and the Environment (RIVM)	Adam Meijer, Harry Vennema, Dirk Eggink, Jeroen Cremer, Sharon van den Brink, Bas van der Veer, AnneMarie van den Brandt, Lisa Wijsman, Kim Freriks, Ryanne Jaarsma, Lynn Aarts, Sanne Bos, Jil Kocken, Jordy de Bakker, Afke Vogelzang, Hai Xi Wiegmans, Florian Zwagemaker, Dennis Schmitz, Annelies Kroneman, Karim Hajji, Ivo van Walle, Chantal Reusken
hCoV-19/Cyprus/BMV8005/2022	EPI_ISL_18484535	2022-06-14	Europe	Cyprus		Medicover Genetics	Laboratory of Biotechnology and Molecular Virology, University of Cyprus	Leondios G. Kostrikis et al.
hCoV-19/Cyprus/BMV8017/2022	EPI_ISL_18484546	2022-06-16	Europe	Cyprus		Medicover Genetics	Laboratory of Biotechnology and Molecular Virology, University of Cyprus	Leondios G. Kostrikis et al.
hCoV-19/Cyprus/BMV8063/2022	EPI_ISL_18484591	2022-06-22	Europe	Cyprus		Medicover Genetics	Laboratory of Biotechnology and Molecular Virology, University of Cyprus	Leondios G. Kostrikis et al.
hCoV-19/Cyprus/BMV8209/2022	EPI_ISL_18484693	2022-07-05	Europe	Cyprus		Medicover Genetics	Laboratory of Biotechnology and Molecular Virology, University of Cyprus	Leondios G. Kostrikis et al.
hCoV-19/Cyprus/BMV8479/2022	EPI_ISL_18476083	2022-07-22	Europe	Cyprus		Ammochostos General Hospital	Laboratory of Biotechnology and Molecular Virology, University of Cyprus	Leondios G. Kostrikis et al.
hCoV-19/Cyprus/BMV8556/2022	EPI_ISL_18478294	2022-07-29	Europe	Cyprus		Medicover Genetics	Laboratory of Biotechnology and Molecular Virology, University of Cyprus	Leondios G. Kostrikis et al.
hCoV-19/Cyprus/BMV8702/2022	EPI_ISL_18478672	2022-08-12	Europe	Cyprus		Synlab Cyprus	Laboratory of Biotechnology and Molecular Virology, University of Cyprus	Leondios G. Kostrikis et al.
hCoV-19/Cyprus/BMV8724/2022	EPI_ISL_18478674	2022-08-16	Europe	Cyprus		Synlab Cyprus	Laboratory of Biotechnology and Molecular Virology, University of Cyprus	Leondios G. Kostrikis et al.
hCoV-19/Cyprus/BMV8772/2022	EPI_ISL_18479247	2022-08-25	Europe	Cyprus		Limassol General Hospital	Laboratory of Biotechnology and Molecular Virology, University of Cyprus	Leondios G. Kostrikis et al.
hCoV-19/Cyprus/BMV8777/2022	EPI_ISL_18476121	2022-08-26	Europe	Cyprus		Ammochostos General Hospital	Laboratory of Biotechnology and Molecular Virology, University of Cyprus	Leondios G. Kostrikis et al.
hCoV-19/Cyprus/BMV8802/2022	EPI_ISL_18479253	2022-09-02	Europe	Cyprus		Limassol General Hospital	Laboratory of Biotechnology and Molecular Virology, University of Cyprus	Leondios G. Kostrikis et al.
hCoV-19/Cyprus/BMV8863/2022	EPI_ISL_18478683	2022-09-15	Europe	Cyprus		Synlab Cyprus	Laboratory of Biotechnology and Molecular Virology, University of Cyprus	Leondios G. Kostrikis et al.
hCoV-19/Cyprus/BMV8889/2022	EPI_ISL_18479552	2022-09-19	Europe	Cyprus		Nicosia General Hospital	Laboratory of Biotechnology and Molecular Virology, University of Cyprus	Leondios G. Kostrikis et al.
hCoV-19/Cyprus/BMV9067/2022	EPI_ISL_18479595	2022-10-20	Europe	Cyprus		Nicosia General Hospital	Laboratory of Biotechnology and Molecular Virology, University of Cyprus	Leondios G. Kostrikis et al.
hCoV-19/Cyprus/BMV9180/2022	EPI_ISL_19509921	2022-11-08	Europe	Cyprus		Limassol General Hospital	Laboratory of Biotechnology and Molecular Virology, University of Cyprus	Leondios G. Kostrikis et al.
hCoV-19/CzechRepublic/CSQ10345/2022	EPI_ISL_15581353	2022-10-19	Europe	Czech Republic	South Moravian Region	IFCOR	University Hospital Brno, CMBG	Bezdicek Matej, Svaton Jan, Kristyna Dufkova, Lengerova Martina, Dolejska Monika
hCoV-19/CzechRepublic/CSQ8638/2022	EPI_ISL_14175006	2022-07-14	Europe	Czech Republic	South Moravian Region	OKMI	University Hospital Brno, CMBG	Bezdicek Matej, Svaton Jan, Kristyna Dufkova, Lengerova Martina, Dolejska Monika
hCoV-19/CzechRepublic/CSQ9765/2022	EPI_ISL_15138360	2022-09-13	Europe	Czech Republic	South Moravian Region	Nemocnice Hodonin	University Hospital Brno, CMBG	Bezdicek Matej, Svaton Jan, Kristyna Dufkova, Lengerova Martina, Dolejska Monika
hCoV-19/CzechRepublic/CSQ9908/2022	EPI_ISL_15222534	2022-09-22	Europe	Czech Republic	South Moravian Region	OKMI	University Hospital Brno, CMBG	Bezdicek Matej, Svaton Jan, Kristyna Dufkova, Lengerova Martina, Dolejska Monika
hCoV-19/CzechRepublic/FNP3198/2022	EPI_ISL_14587457	2022-08-08	Europe	Czech Republic	Plzen Region	Department of Microbiology, University Hospital in Pilsen	Department of Microbiology, University Hospital in Pilsen	Katerina Chudejova, Katerina Vlkova, Vendula Heringova, Petra Kocova, Jaroslav Hrabak
hCoV-19/CzechRepublic/FNP3352/2022	EPI_ISL_15494082	2022-08-26	Europe	Czech Republic	Plzen Region	Department of Microbiology, University Hospital in Pilsen	Department of Microbiology, University Hospital in Pilsen	Katerina Chudejova, Katerina Vlkova, Vendula Heringova, Petra Kocova, Jaroslav Hrabak
hCoV-19/CzechRepublic/FNP3495/2022	EPI_ISL_15653853	2022-09-15	Europe	Czech Republic	Plzen Region	Department of Microbiology, University Hospital in Pilsen	Department of Microbiology, University Hospital in Pilsen	Katerina Chudejova, Katerina Vlkova, Vendula Heringova, Petra Kocova, Jaroslav Hrabak
hCoV-19/CzechRepublic/NAT-22-27904/2022	EPI_ISL_13460495	2022-06-13	Europe	Czech Republic	Central Bohemian Region	Faculty Hospital Bulovka, Department of Clinical Microbiology	Charles University, Faculty of Science, BIOCEV, OMICS Genomics	Vladimír Hampl, Štěpánka Hrdá, Ruth Tachezy, Blanka Hamplová, Sebastian Cristian Treitli, Zoltán Füssy, Ingrid Poláková, Alžběta Bučková, Nela Václavíková, Jiří Novák
hCoV-19/CzechRepublic/NRL_s3967/2022	EPI_ISL_14201178	2022-06-20	Europe	Czech Republic	Central Bohemian Region	NutriMedlab	National Institute of Public Health	Helena Jirincova, Jaromira Vecerova, Timotej Suri, Jan Moskalyk, Alexander Nagy
hCoV-19/CzechRepublic/NRL_s4085/2022	EPI_ISL_14201258	2022-06-27	Europe	Czech Republic	Central Bohemian Region	NutriMedlab	National Institute of Public Health	Helena Jirincova, Jaromira Vecerova, Timotej Suri, Jan Moskalyk, Alexander Nagy
hCoV-19/CzechRepublic/NRL_s4182/2022	EPI_ISL_13883781	2022-07-04	Europe	Czech Republic	Prague	NutriMedlab	National Institute of Public Health	Helena Jirincova, Jaromira Vecerova, Timotej Suri, Jan Moskalyk, Alexander Nagy
hCoV-19/CzechRepublic/NRL_s4238/2022	EPI_ISL_14240309	2022-07-11	Europe	Czech Republic	Prague	EUC Inc.	National Institute of Public Health	Helena Jirincova, Jaromira Vecerova, Timotej Suri, Jan Moskalyk, Alexander Nagy
hCoV-19/CzechRepublic/NRL_s5322/2022	EPI_ISL_15058528	2022-08-24	Europe	Czech Republic	Usti nad Labem Region	AeskuLab	National Institute of Public Health	Helena Jirincova, Jaromira Vecerova, Timotej Suri, Jan Moskalyk, Alexander Nagy
hCoV-19/CzechRepublic/NRL_s6115/2022	EPI_ISL_15432749	2022-09-27	Europe	Czech Republic	Usti nad Labem Region	NutriMedlab	National Institute of Public Health	Helena Jirincova, Jaromira Vecerova, Timotej Suri, Jan Moskalyk, Alexander Nagy
hCoV-19/CzechRepublic/UMTM485340/2022	EPI_ISL_18250181	2022-06-24	Europe	Czech Republic	Olomouc Region	Institute of Molecular and Translational Medicine / Laboratory of Experimental Medicine, Faculty of Medicine and Dentistry, Palacky University	Institute of Molecular and Translational Medicine / Laboratory of Experimental Medicine, Faculty of Medicine and Dentistry, Palacky University	Rastislav Slavkovský, Hana Jaworek, Vladimíra Koudeláková, Barbora Blumová, Kateřina Kubáňová, Marián Hajdúch
hCoV-19/CzechRepublic/UMTM490339/2022	EPI_ISL_15708018	2022-10-05	Europe	Czech Republic	Olomouc Region	Institute of Molecular and Translational Medicine / Laboratory of Experimental Medicine, Faculty of Medicine and Dentistry, Palacky University	Institute of Molecular and Translational Medicine / Laboratory of Experimental Medicine, Faculty of Medicine and Dentistry, Palacky University	Rastislav Slavkovský, Hana Jaworek, Vladimíra Koudeláková, Barbora Blumová, Kateřina Kubáňová, Marián Hajdúch
hCoV-19/Denmark/DCGC-539977/2022	EPI_ISL_13573243	2022-06-26	Europe	Denmark	Hovedstaden	Department of Bacteria, Parasites and Fungi, Statens Serum Institut, Copenhagen, Denmark	Statens Serum Institut Bioinformatics and Microbial Genomics	Povilas Matusevicius et al.
hCoV-19/Denmark/DCGC-541458/2022	EPI_ISL_13635657	2022-06-27	Europe	Denmark	Midtjylland	Department of Bacteria, Parasites and Fungi, Statens Serum Institut, Copenhagen, Denmark	Statens Serum Institut Bioinformatics and Microbial Genomics	Povilas Matusevicius et al.
hCoV-19/Denmark/DCGC-544845/2022	EPI_ISL_13737760	2022-07-03	Europe	Denmark	Syddanmark	Department of Bacteria, Parasites and Fungi, Statens Serum Institut, Copenhagen, Denmark	Statens Serum Institut Bioinformatics and Microbial Genomics	Povilas Matusevicius et al.
hCoV-19/Denmark/DCGC-555829/2022	EPI_ISL_14197354	2022-07-26	Europe	Denmark	Syddanmark	Department of Bacteria, Parasites and Fungi, Statens Serum Institut, Copenhagen, Denmark	Statens Serum Institut Bioinformatics and Microbial Genomics	Povilas Matusevicius et al.
hCoV-19/Denmark/DCGC-557390/2022	EPI_ISL_14214243	2022-07-27	Europe	Denmark	Sjaelland	Department of Bacteria, Parasites and Fungi, Statens Serum Institut, Copenhagen, Denmark	Statens Serum Institut Bioinformatics and Microbial Genomics	Povilas Matusevicius et al.
hCoV-19/Denmark/DCGC-564251/2022	EPI_ISL_14494365	2022-08-08	Europe	Denmark	Midtjylland	Department of Bacteria, Parasites and Fungi, Statens Serum Institut, Copenhagen, Denmark	Statens Serum Institut Bioinformatics and Microbial Genomics	Povilas Matusevicius et al.
hCoV-19/Denmark/DCGC-569154/2022	EPI_ISL_14690726	2022-08-20	Europe	Denmark	Syddanmark	Department of Bacteria, Parasites and Fungi, Statens Serum Institut, Copenhagen, Denmark	Statens Serum Institut Bioinformatics and Microbial Genomics	Povilas Matusevicius et al.
hCoV-19/Denmark/DCGC-569690/2022	EPI_ISL_14691258	2022-08-17	Europe	Denmark	Syddanmark	Department of Bacteria, Parasites and Fungi, Statens Serum Institut, Copenhagen, Denmark	Statens Serum Institut Bioinformatics and Microbial Genomics	Povilas Matusevicius et al.
hCoV-19/Denmark/DCGC-577541/2022	EPI_ISL_14950858	2022-09-08	Europe	Denmark	Nordjylland	Department of Bacteria, Parasites and Fungi, Statens Serum Institut, Copenhagen, Denmark	Statens Serum Institut Bioinformatics and Microbial Genomics	Povilas Matusevicius et al.
hCoV-19/Denmark/DCGC-577844/2022	EPI_ISL_14951158	2022-09-08	Europe	Denmark	Hovedstaden	Department of Bacteria, Parasites and Fungi, Statens Serum Institut, Copenhagen, Denmark	Statens Serum Institut Bioinformatics and Microbial Genomics	Povilas Matusevicius et al.
hCoV-19/Denmark/DCGC-581466/2022	EPI_ISL_15056835	2022-09-15	Europe	Denmark	Syddanmark	Department of Bacteria, Parasites and Fungi, Statens Serum Institut, Copenhagen, Denmark	Statens Serum Institut Bioinformatics and Microbial Genomics	Povilas Matusevicius et al.
hCoV-19/Denmark/DCGC-582110/2022	EPI_ISL_15070139	2022-09-15	Europe	Denmark	Syddanmark	Department of Bacteria, Parasites and Fungi, Statens Serum Institut, Copenhagen, Denmark	Statens Serum Institut Bioinformatics and Microbial Genomics	Povilas Matusevicius et al.
hCoV-19/Denmark/DCGC-583882/2022	EPI_ISL_15100957	2022-09-19	Europe	Denmark	Syddanmark	Department of Bacteria, Parasites and Fungi, Statens Serum Institut, Copenhagen, Denmark	Statens Serum Institut Bioinformatics and Microbial Genomics	Povilas Matusevicius et al.
hCoV-19/Denmark/DCGC-591712/2022	EPI_ISL_15330939	2022-10-05	Europe	Denmark	Hovedstaden	Department of Bacteria, Parasites and Fungi, Statens Serum Institut, Copenhagen, Denmark	Statens Serum Institut Bioinformatics and Microbial Genomics	Povilas Matusevicius et al.
hCoV-19/Denmark/DCGC-653822/2022	EPI_ISL_18154729	2022-06-13	Europe	Denmark		Department of Clinical Microbiology, Herlev and Gentofte University Hospital	Statens Serum Institut Bioinformatics and Microbial Genomics	Povilas Matusevicius et al.
hCoV-19/Denmark/DCGC-660005/2022	EPI_ISL_18352814	2022-10-10	Europe	Denmark		Department of Clinical Microbiology, Esbjerg Sygehus	Statens Serum Institut Bioinformatics and Microbial Genomics	Povilas Matusevicius et al.
hCoV-19/Denmark/DCGC-681209/2022	EPI_ISL_19125423	2022-06-20	Europe	Denmark		Department of Clinical Microbiology, Hvidovre Hospital	Statens Serum Institut Bioinformatics and Microbial Genomics	Povilas Matusevicius et al.
hCoV-19/Denmark/DCGC-681648/2022	EPI_ISL_19127001	2022-07-18	Europe	Denmark		Department of Clinical Microbiology, Hvidovre Hospital	Bioinformatics and Microbial Genomics, Statens Serum Institut	Povilas Matusevicius et al.
hCoV-19/Djibouti/NAMRU3_F594/2022	EPI_ISL_15091077	2022-06-14	Africa	Djibouti	Djibouti	Naval Medical Research Unit No. 3	Naval Medical Research Center Biological Defense Research Directorate	J. Alexander Chitty, Logan J. Voegtly, Catherine E. Arnold, Andrea E. Luquette, Maren C. Fitzpatrick, Hannah M. Drum, Emily K. Stefanov, Stephen M. Eggan, Regina Z. Cer, Rebecca Pavlicek, Francisco Malagon, Kimberly A. Bishop-Lilly
hCoV-19/Djibouti/NAMRU3_F651/2022	EPI_ISL_15091082	2022-06-18	Africa	Djibouti	Djibouti	Naval Medical Research Unit No. 3	Naval Medical Research Center Biological Defense Research Directorate	J. Alexander Chitty, Logan J. Voegtly, Catherine E. Arnold, Andrea E. Luquette, Maren C. Fitzpatrick, Hannah M. Drum, Emily K. Stefanov, Stephen M. Eggan, Regina Z. Cer, Rebecca Pavlicek, Francisco Malagon, Kimberly A. Bishop-Lilly
hCoV-19/Djibouti/NAMRU3_F998/2022	EPI_ISL_15091112	2022-07-05	Africa	Djibouti	Djibouti	Naval Medical Research Unit No. 3	Naval Medical Research Center Biological Defense Research Directorate	J. Alexander Chitty, Logan J. Voegtly, Catherine E. Arnold, Andrea E. Luquette, Maren C. Fitzpatrick, Hannah M. Drum, Emily K. Stefanov, Stephen M. Eggan, Regina Z. Cer, Rebecca Pavlicek, Francisco Malagon, Kimberly A. Bishop-Lilly
hCoV-19/Djibouti/NAMRU3_G719/2022	EPI_ISL_15748313	2022-07-09	Africa	Djibouti	Djibouti	Naval Medical Research Unit No. 3	Naval Medical Research Center Biological Defense Research Directorate	J. Alexander Chitty, Logan J. Voegtly, Catherine E. Arnold, Andrea E. Luquette, Maren C. Fitzpatrick, Hannah M. Drumm, Emily K. Stefanov, Stephen M. Eggan, Regina Z. Cer, Rebecca Pavlicek, Francisco Malagon, Kimberly A. Bishop-Lilly
hCoV-19/Djibouti/NAMRU3_H049/2022	EPI_ISL_15091136	2022-06-26	Africa	Djibouti	Djibouti	Naval Medical Research Unit No. 3	Naval Medical Research Center Biological Defense Research Directorate	J. Alexander Chitty, Logan J. Voegtly, Catherine E. Arnold, Andrea E. Luquette, Maren C. Fitzpatrick, Hannah M. Drum, Emily K. Stefanov, Stephen M. Eggan, Regina Z. Cer, Rebecca Pavlicek, Francisco Malagon, Kimberly A. Bishop-Lilly
hCoV-19/Djibouti/NAMRU3_H097/2022	EPI_ISL_15748332	2022-08-01	Africa	Djibouti	Djibouti	Naval Medical Research Unit No. 3	Naval Medical Research Center Biological Defense Research Directorate	J. Alexander Chitty, Logan J. Voegtly, Catherine E. Arnold, Andrea E. Luquette, Maren C. Fitzpatrick, Hannah M. Drumm, Emily K. Stefanov, Stephen M. Eggan, Regina Z. Cer, Rebecca Pavlicek, Francisco Malagon, Kimberly A. Bishop-Lilly
hCoV-19/Djibouti/NAMRU3_H176/2022	EPI_ISL_15748338	2022-07-18	Africa	Djibouti	Djibouti	Naval Medical Research Unit No. 3	Naval Medical Research Center Biological Defense Research Directorate	J. Alexander Chitty, Logan J. Voegtly, Catherine E. Arnold, Andrea E. Luquette, Maren C. Fitzpatrick, Hannah M. Drumm, Emily K. Stefanov, Stephen M. Eggan, Regina Z. Cer, Rebecca Pavlicek, Francisco Malagon, Kimberly A. Bishop-Lilly
hCoV-19/Djibouti/NAMRU3_H190/2022	EPI_ISL_17612186	2022-08-24	Africa	Djibouti		Naval Medical Research Unit No. 3	Naval Medical Research Command Biological Defense Research Directorate	Shiva Rawat, Logan J. Voegtly, Catherine E. Arnold, Andrea E. Luquette, Maren C. Fitzpatrick, Emily K. Stefanov, Stephen M. Eggan, Regina Z. Cer, Rebecca Pavlicek, Francisco Malagon, Kimberly A. Bishop-Lilly
hCoV-19/Djibouti/NAMRU3_H201/2022	EPI_ISL_17612188	2022-09-05	Africa	Djibouti		Naval Medical Research Unit No. 3	Naval Medical Research Command Biological Defense Research Directorate	Shiva Rawat, Logan J. Voegtly, Catherine E. Arnold, Andrea E. Luquette, Maren C. Fitzpatrick, Emily K. Stefanov, Stephen M. Eggan, Regina Z. Cer, Rebecca Pavlicek, Francisco Malagon, Kimberly A. Bishop-Lilly
hCoV-19/Djibouti/NAMRU3_H323/2022	EPI_ISL_17612211	2022-09-08	Africa	Djibouti		Naval Medical Research Unit No. 3	Naval Medical Research Command Biological Defense Research Directorate	Shiva Rawat, Logan J. Voegtly, Catherine E. Arnold, Andrea E. Luquette, Maren C. Fitzpatrick, Emily K. Stefanov, Stephen M. Eggan, Regina Z. Cer, Rebecca Pavlicek, Francisco Malagon, Kimberly A. Bishop-Lilly
hCoV-19/Djibouti/NAMRU3_H324/2022	EPI_ISL_15748351	2022-08-11	Africa	Djibouti	Djibouti	Naval Medical Research Unit No. 3	Naval Medical Research Center Biological Defense Research Directorate	J. Alexander Chitty, Logan J. Voegtly, Catherine E. Arnold, Andrea E. Luquette, Maren C. Fitzpatrick, Hannah M. Drumm, Emily K. Stefanov, Stephen M. Eggan, Regina Z. Cer, Rebecca Pavlicek, Francisco Malagon, Kimberly A. Bishop-Lilly
hCoV-19/Djibouti/NAMRU3_H339/2022	EPI_ISL_17612216	2022-09-06	Africa	Djibouti		Naval Medical Research Unit No. 3	Naval Medical Research Command Biological Defense Research Directorate	Shiva Rawat, Logan J. Voegtly, Catherine E. Arnold, Andrea E. Luquette, Maren C. Fitzpatrick, Emily K. Stefanov, Stephen M. Eggan, Regina Z. Cer, Rebecca Pavlicek, Francisco Malagon, Kimberly A. Bishop-Lilly
hCoV-19/DominicanRepublic/2009045-LNSPDD/2022	EPI_ISL_13811407	2022-06-28	North America	Dominican Republic	Santiago	Laboratorio Nacional de Salud Pública Dr. Defilló	Laboratorio Nacional de Salud Pública Dr. Defilló	Isaac Miguel Sánchez, Carlos Vergara Castillo, Francisco Cuevas, Edwin Féliz, Anny Peña, Pedro Martinez, Yeny E. Lara Perez, Robinson Agramonte
hCoV-19/DominicanRepublic/2009188-LNSPDD/2022	EPI_ISL_13998182	2022-06-28	North America	Dominican Republic	Santiago	Laboratorio Nacional de Salud Pública Dr. Defilló	Laboratorio Nacional de Salud Pública Dr. Defilló	Isaac Miguel Sánchez, Carlos Vergara Castillo, Francisco Cuevas, Edwin Féliz, Anny Peña, Pedro Martinez, Yeny E. Lara Perez, Robinson Agramonte
hCoV-19/DominicanRepublic/2025390-LNSPDD/2022	EPI_ISL_13998917	2022-07-11	North America	Dominican Republic	SANTIAGO	Laboratorio Nacional de Salud Pública Dr. Defilló	Laboratorio Nacional de Salud Pública Dr. Defilló	Isaac Miguel Sánchez, Carlos Vergara Castillo, Francisco Cuevas, Edwin Féliz, Anny Peña, Pedro Martinez, Yeny E. Lara Perez, Robinson Agramonte
hCoV-19/DominicanRepublic/2029061-LNSPDD/2022	EPI_ISL_13998936	2022-07-14	North America	Dominican Republic	HERMANAS MIRABAL	Laboratorio Nacional de Salud Pública Dr. Defilló	Laboratorio Nacional de Salud Pública Dr. Defilló	Isaac Miguel Sánchez, Carlos Vergara Castillo, Francisco Cuevas, Edwin Féliz, Anny Peña, Pedro Martinez, Yeny E. Lara Perez, Robinson Agramonte
hCoV-19/DominicanRepublic/2037387-LNSPDD/2022	EPI_ISL_14276607	2022-07-22	North America	Dominican Republic	Hermanas Mirabal	Laboratorio Nacional de Salud Pública Dr. Defilló	Laboratorio Nacional de Salud Pública Dr. Defilló	Isaac Miguel Sánchez, Carlos Vergara Castillo, Francisco Cuevas, Edwin Féliz, Anny Peña, Pedro Martinez, Yeny E. Lara Perez, Robinson Agramonte
hCoV-19/DominicanRepublic/2051941-LNSPDD/2022	EPI_ISL_14805797	2022-08-15	North America	Dominican Republic	Santiago	Laboratorio Nacional de Salud Pública Dr. Defilló	Laboratorio Nacional de Salud Pública Dr. Defilló	Isaac Miguel Sánchez, Carlos Vergara Castillo, Francisco Cuevas, Edwin Féliz, Anny Peña, Pedro Martinez, Yeny E. Lara Perez, Robinson Agramonte
hCoV-19/DominicanRepublic/2052842-LNSPDD/2022	EPI_ISL_14805804	2022-08-17	North America	Dominican Republic	La Vega	Laboratorio Nacional de Salud Pública Dr. Defilló	Laboratorio Nacional de Salud Pública Dr. Defilló	Isaac Miguel Sánchez, Carlos Vergara Castillo, Francisco Cuevas, Edwin Féliz, Anny Peña, Pedro Martinez, Yeny E. Lara Perez, Robinson Agramonte
hCoV-19/DominicanRepublic/2053001-LNSPDD/2022	EPI_ISL_14805808	2022-08-18	North America	Dominican Republic	Distrito Nacional	Laboratorio Nacional de Salud Pública Dr. Defilló	Laboratorio Nacional de Salud Pública Dr. Defilló	Isaac Miguel Sánchez, Carlos Vergara Castillo, Francisco Cuevas, Edwin Féliz, Anny Peña, Pedro Martinez, Yeny E. Lara Perez, Robinson Agramonte
hCoV-19/DominicanRepublic/2071998-LNSPDD/2022	EPI_ISL_15164588	2022-09-15	North America	Dominican Republic	MONSENOR NOUEL	Laboratorio Nacional de Salud Pública Dr. Defilló	Laboratorio Nacional de Salud Pública Dr. Defilló	Isaac Miguel Sánchez, Carlos Vergara Castillo, Francisco Cuevas, Edwin Féliz, Anny Peña, Pedro Martinez, Yeny E. Lara Perez, Robinson Agramonte
hCoV-19/DominicanRepublic/2073421-LNSPDD/2022	EPI_ISL_15269900	2022-09-19	North America	Dominican Republic	Puerto Plata	Laboratorio Nacional de Salud Pública Dr. Defilló	Laboratorio Nacional de Salud Pública Dr. Defilló	Isaac Miguel Sánchez, Carlos Vergara Castillo, Francisco Cuevas, Edwin Féliz, Anny Peña, Pedro Martinez, Yeny E. Lara Perez, Robinson Agramonte
hCoV-19/DominicanRepublic/2076684-LNSPDD/2022	EPI_ISL_15435693	2022-09-27	North America	Dominican Republic	Valverde	Laboratorio Nacional de Salud Pública Dr. Defilló	Laboratorio Nacional de Salud Pública Dr. Defilló	Isaac Miguel Sánchez, Carlos Vergara Castillo, Francisco Cuevas, Edwin Féliz, Anny Peña, Pedro Martinez, Yeny E. Lara Perez, Robinson Agramonte
hCoV-19/DominicanRepublic/2077633-LNSPDD/2022	EPI_ISL_15435694	2022-09-29	North America	Dominican Republic	Valverde	Laboratorio Nacional de Salud Pública Dr. Defilló	Laboratorio Nacional de Salud Pública Dr. Defilló	Isaac Miguel Sánchez, Carlos Vergara Castillo, Francisco Cuevas, Edwin Féliz, Anny Peña, Pedro Martinez, Yeny E. Lara Perez, Robinson Agramonte
hCoV-19/DominicanRepublic/BWHDR002184-LNSPDD/2022	EPI_ISL_15256073	2022-06-20	North America	Dominican Republic	SAN PEDRO DE MACORIS	Laboratorio Nacional de Salud Pública Dr. Defilló	Laboratorio Nacional de Salud Pública Dr. Defilló	Isaac Miguel Sánchez, Carlos Vergara Castillo, Francisco Cuevas, Edwin Féliz, Anny Peña, Pedro Martinez, Yeny E. Lara Perez, Robinson Agramonte, Nurys de Castro, Eric Niles
hCoV-19/DRC/INRB-RDC-1108/2022	EPI_ISL_14815705	2022-08-08	Africa	Democratic Republic of the Congo	Kinshasa	Laboratoire Rodolphe Mérieux (INRB Goma)	Pathogen Genomics Lab, National Institute for Biomedical Research (INRB)	Placide Mbala-Kingebeni, Daniel Mukadi, Edith Nkwembe, Eddy Kinganda-Lusamaki, Amuri Aziza, Francisca Muyembe Mawete, Emmanuel Lokilo Lofiko, Jean Claude Makangara, Gradi Luakanda, Michel Mbimbi, Hervé Viala, Catherine Pratt, Matthias Pauthner, Josh Quick, Allison Black, James Hadfield, Trevor Bedford, Ian Goodfellow, Andrew Rambaut, Nick Loman, Kristian Andersen, Michael Wiley, Steve Ahuka-Munde…
hCoV-19/Ecuador/GENSBIO-INSPI-95127/2022	EPI_ISL_14005062	2022-07-15	South America	Ecuador	Pichincha	Laboratorio de Influenza y Otros Virus Respiratorios, INSPI-CZ71	Centro de Referencia Nacional de Genómica, Secuenciación y Bioinformática GENSBIO, INSPI-CZ71	Andrés Carrazco-Montalvo*, Damaris Alarcón-Vallejo, Andrés Herrera-Yela, Diana Gutiérrez-Pallo, Marissa Flores, Natali Arguello, Paul Beltrán, Ruth Gómez
hCoV-19/Ecuador/GENSBIO-INSPI-97321/2022	EPI_ISL_14675879	2022-08-16	South America	Ecuador	Pichincha	Laboratorio de Influenza y Otros Virus Respiratorios, INSPI-CZ9	Centro de Referencia Nacional de Genomica, Secuenciacion y Bioinformatica GENSBIO, INSPI-CZ9	Andres Carrazco-Montalvo*, Damaris Alarcon-Vallejo, Andres Herrera-Yela, Diana Gutierrez-Pallo, Marissa Flores, Natali Arguello, Paul Beltran, Ruth Gomez
hCoV-19/Ecuador/GENSBIO-INSPI-97422/2022	EPI_ISL_14675890	2022-08-18	South America	Ecuador	Cotopaxi	Laboratorio de Influenza y Otros Virus Respiratorios, INSPI-CZ9	Centro de Referencia Nacional de Genomica, Secuenciacion y Bioinformatica GENSBIO, INSPI-CZ9	Andres Carrazco-Montalvo*, Damaris Alarcon-Vallejo, Andres Herrera-Yela, Diana Gutierrez-Pallo, Marissa Flores, Natali Arguello, Paul Beltran, Ruth Gomez
hCoV-19/Ecuador/GENSBIO-INSPI-97936/2022	EPI_ISL_15370404	2022-09-06	South America	Ecuador	Cotopaxi	Laboratorio de Influenza y Otros Virus Respiratorios, INSPI-CZ9	Centro de Referencia Nacional de Genomica, Secuenciacion y Bioinformatica GENSBIO, INSPI-CZ9	Andres Carrazco-Montalvo*, Damaris Alarcon-Vallejo, Andres Herrera-Yela, Diana Gutierrez-Pallo, Marissa Flores, Natali Arguello, Paul Beltran, Ruth Gomez
hCoV-19/Ecuador/NIC-INSPI-1811-5910/2022	EPI_ISL_14926384	2022-06-20	South America	Ecuador	Pichincha	INSPI-CRN DE INFLUENZA Y OTROS VIRUS RESPIRATORIOS	INSPI-CRN DE INFLUENZA Y OTROS VIRUS RESPIRATORIOS	Alfredo Bruno, Michelle Páez, Jimmy Garcés, Maritza Olmedo, Marissa Flores, Diego Morales, Rubén Armas
hCoV-19/Ecuador/NIC-INSPI-425285/2022	EPI_ISL_14209013	2022-07-06	South America	Ecuador	Santo Domingo de Los Tsachilas	INSPI-CRN DE INFLUENZA Y OTROS VIRUS RESPIRATORIOS	INSPI-CRN DE INFLUENZA Y OTROS VIRUS RESPIRATORIOS	Alfredo Bruno, Michelle Páez, Jimmy Garcés, Maritza Olmedo, Diego Morales, Rubén Armas
hCoV-19/Ecuador/NIC-INSPI-427989/2022	EPI_ISL_14706775	2022-07-28	South America	Ecuador	Guayas	INSPI-CRN DE INFLUENZA Y OTROS VIRUS RESPIRATORIOS	INSPI-CRN DE INFLUENZA Y OTROS VIRUS RESPIRATORIOS	Alfredo Bruno, Michelle Páez, Jimmy Garcés, Maritza Olmedo, Diego Morales, Rubén Armas
hCoV-19/Ecuador/NIC-INSPI-428654/2022	EPI_ISL_14706656	2022-08-02	South America	Ecuador	Guayas	INSPI-CRN DE INFLUENZA Y OTROS VIRUS RESPIRATORIOS	INSPI-CRN DE INFLUENZA Y OTROS VIRUS RESPIRATORIOS	Alfredo Bruno, Michelle Páez, Jimmy Garcés, Maritza Olmedo, Diego Morales, Rubén Armas
hCoV-19/Ecuador/NIC-INSPI-8011829/2022	EPI_ISL_15898911	2022-09-26	South America	Ecuador	Guayas	INSPI-CRN DE INFLUENZA Y OTROS VIRUS RESPIRATORIOS-INTERLAB	INSPI-CRN DE INFLUENZA Y OTROS VIRUS RESPIRATORIOS	Alfredo Bruno, Michelle Páez, Jimmy Garcés, Maritza Olmedo, Stephania Almeida, Ana Márquez, Daniela Bravo, David Fernández, Paula Gavilanes, Juan Carlos Fernández Cadena, Diego Morales, Rubén Armas
hCoV-19/Ecuador/NIC-INSPI-93880/2022	EPI_ISL_13542705	2022-06-07	South America	Ecuador	Cotopaxi	INSPI-CRN DE INFLUENZA Y OTROS VIRUS RESPIRATORIOS	INSPI-CRN DE INFLUENZA Y OTROS VIRUS RESPIRATORIOS	Alfredo Bruno, Michelle Páez, Marissa Flores, Diego Morales, Ruben Armas
hCoV-19/Ecuador/NIC-INSPI-94548/2022	EPI_ISL_14081188	2022-06-28	South America	Ecuador	Pichincha	INSPI-CRN DE INFLUENZA Y OTROS VIRUS RESPIRATORIOS	INSPI-CRN DE INFLUENZA Y OTROS VIRUS RESPIRATORIOS	Alfredo Bruno, Michelle Páez, Marissa Flores, Diego Morales, Rubén Armas
hCoV-19/Ecuador/USFQ-4029/2022	EPI_ISL_14289558	2022-07-17	South America	Ecuador	Manabi	Institute of Microbiology, Universidad San Francisco de Quito	Institute of Microbiology, Universidad San Francisco de Quito	Erika B. Muñoz, Belén Prado-Vivar, Mateo Carvajal, Sully Márquez, Fernanda Zurita, Rommel Guevara, Bernardo Gutiérrez, Paola Castillo, Verónica Barragán, Patricio Rojas-Silva, Gabriel Trueba, Michelle Grunauer, Paúl Cárdenas
hCoV-19/Ecuador/USFQ-4108/2022	EPI_ISL_14598095	2022-08-07	South America	Ecuador	Pichincha	Institute of Microbiology, Universidad San Francisco de Quito	Institute of Microbiology, Universidad San Francisco de Quito	Erika B. Muñoz, Belén Prado-Vivar, Mateo Carvajal, Sully Márquez, Fernanda Zurita, Rommel Guevara, Bernardo Gutiérrez, Francisco Viteri, Alfredo Amores, Verónica Barragán, Patricio Rojas-Silva, Gabriel Trueba, Michelle Grunauer, Paúl Cárdenas
hCoV-19/Ecuador/USFQ-4281/2022	EPI_ISL_14817970	2022-08-16	South America	Ecuador	Esmeraldas	Institute of Microbiology, Universidad San Francisco de Quito	Institute of Microbiology, Universidad San Francisco de Quito	Erika B. Muñoz, Belén Prado-Vivar, Mateo Carvajal, Sully Márquez, Fernanda Zurita, Rommel Guevara, Bernardo Gutiérrez, Eddy Carriel, Verónica Barragán, Patricio Rojas-Silva, Gabriel Trueba, Michelle Grunauer, Paúl Cárdenas
hCoV-19/Ecuador/USFQ-4393/2022	EPI_ISL_15201665	2022-09-23	South America	Ecuador	Pichincha	Institute of Microbiology, Universidad San Francisco de Quito	Institute of Microbiology, Universidad San Francisco de Quito	Mateo Carvajal, Sully Márquez, Belén Prado-Vivar, Erika B. Muñoz, Rommel Guevara, Fernanda Zurita, Bernardo Gutiérrez, Verónica Barragán, Patricio Rojas-Silva, Gabriel Trueba, Michelle Grunauer, Paúl Cárdenas
hCoV-19/Ecuador/USFQ-4457/2022	EPI_ISL_16022284	2022-11-23	South America	Ecuador	Pichincha	Institute of Microbiology, Universidad San Francisco de Quito	Institute of Microbiology, Universidad San Francisco de Quito	Mateo Carvajal, Sully Márquez, Belén Prado-Vivar, Erika B. Muñoz, Rommel Guevara, Fernanda Zurita, Bernardo Gutiérrez, Francisco Viteri, Alfredo Amores, Verónica Barragán, Patricio Rojas-Silva, Gabriel Trueba, Michelle Grunauer, Paúl Cárdenas
hCoV-19/Egypt/CPHL-23493/2022	EPI_ISL_18115675	2022-08-08	Africa	Egypt		Central Public Health Laboratories, Ministry of Health and Population	Central Public Health Laboratories, Ministry of Health and Population	Wael H. Roshdy, Rabeh El-Shesheny, Mohamed Kamal, Shymaa S. Ahmed, Nancy El guindy, Amel nagiub, Galal Mahmoud, Dalia Ramadan, Amer Sayed, Mohamed Hassany, Amr Kandeel.
hCoV-19/Egypt/CPHL-EGY22438/2022	EPI_ISL_15270642	2022-06-02	Africa	Egypt		CPHL,MOH,EGYPT	CPHL	Wael H. Roshdy, Mohamed Kamal, Shymaa s. Ahmed, Ramy Galal, Nancy el guindy, Amel nagiub, Marwa Abd EL fatah, salma sayed, Abd Monaem Adel, Galal Mahmoud, Dalia Ramadan, Marwa Saleh, Amer Sayed, Rasha Zaater, Mohamed Hassany, Amr Kandil.
hCoV-19/Egypt/CPHL-EGY22452/2022	EPI_ISL_15270656	2022-06-29	Africa	Egypt		CPHL,MOH,EGYPT	CPHL	Wael H. Roshdy, Mohamed Kamal, Shymaa s. Ahmed, Ramy Galal, Nancy el guindy, Amel nagiub, Marwa Abd EL fatah, salma sayed, Abd Monaem Adel, Galal Mahmoud, Dalia Ramadan, Marwa Saleh, Amer Sayed, Rasha Zaater, Mohamed Hassany, Amr Kandil.
hCoV-19/Egypt/CPHL-EGY22489/2022	EPI_ISL_15270687	2022-07-04	Africa	Egypt		CPHL,MOH,EGYPT	CPHL	Wael H. Roshdy, Mohamed Kamal, Shymaa s. Ahmed, Ramy Galal, Nancy el guindy, Amel nagiub, Marwa Abd EL fatah, salma sayed, Abd Monaem Adel, Galal Mahmoud, Dalia Ramadan, Marwa Saleh, Amer Sayed, Rasha Zaater, Mohamed Hassany, Amr Kandil.
hCoV-19/Egypt/CPHL-EGY22513/2022	EPI_ISL_15270710	2022-06-27	Africa	Egypt		CPHL,MOH,EGYPT	CPHL	Wael H. Roshdy, Mohamed Kamal, Shymaa s. Ahmed, Ramy Galal, Nancy el guindy, Amel nagiub, Marwa Abd EL fatah, salma sayed, Abd Monaem Adel, Galal Mahmoud, Dalia Ramadan, Marwa Saleh, Amer Sayed, Rasha Zaater, Mohamed Hassany, Amr Kandil.
hCoV-19/Egypt/CPHL-EGY22540/2022	EPI_ISL_15270735	2022-06-28	Africa	Egypt		CPHL,MOH,EGYPT	CPHL	Wael H. Roshdy, Mohamed Kamal, Shymaa s. Ahmed, Ramy Galal, Nancy el guindy, Amel nagiub, Marwa Abd EL fatah, salma sayed, Abd Monaem Adel, Galal Mahmoud, Dalia Ramadan, Marwa Saleh, Amer Sayed, Rasha Zaater, Mohamed Hassany, Amr Kandil.
hCoV-19/Egypt/CPHL-EGY22542/2022	EPI_ISL_15270737	2022-06-28	Africa	Egypt		CPHL,MOH,EGYPT	CPHL	Wael H. Roshdy, Mohamed Kamal, Shymaa s. Ahmed, Ramy Galal, Nancy el guindy, Amel nagiub, Marwa Abd EL fatah, salma sayed, Abd Monaem Adel, Galal Mahmoud, Dalia Ramadan, Marwa Saleh, Amer Sayed, Rasha Zaater, Mohamed Hassany, Amr Kandil.
hCoV-19/Egypt/CPHL-EGY22557/2022	EPI_ISL_15670080	2022-10-02	Africa	Egypt		CPHL,MOH,EGYPT	CPHL	Wael H. Roshdy, Mohamed Kamal, Shymaa s. Ahmed, Ramy Galal, Nancy el guindy, Amel nagiub, Marwa Abd EL fatah, salma sayed, Abd Monaem Adel, Galal Mahmoud, Dalia Ramadan, Marwa Saleh, Amer Sayed, Rasha Zaater, Mohamed Hassany, Amr Kandil.
hCoV-19/Egypt/CPHL-EGY22563/2022	EPI_ISL_15670084	2022-10-02	Africa	Egypt		CPHL,MOH,EGYPT	CPHL	Wael H. Roshdy, Mohamed Kamal, Shymaa s. Ahmed, Ramy Galal, Nancy el guindy, Amel nagiub, Marwa Abd EL fatah, salma sayed, Abd Monaem Adel, Galal Mahmoud, Dalia Ramadan, Marwa Saleh, Amer Sayed, Rasha Zaater, Mohamed Hassany, Amr Kandil.
hCoV-19/Egypt/CPHL-EGY22636/2022	EPI_ISL_16299748	2022-09-14	Africa	Egypt		CPHL,MOH,EGYPT	CPHL	Wael H. Roshdy, Mohamed Kamal, Shymaa s. Ahmed, Ramy Galal, Nancy el guindy, Amel nagiub, Marwa Abd EL fatah, salma sayed, Abd Monaem Adel, Galal Mahmoud, Dalia Ramadan, Marwa Saleh, Amer Sayed, Rasha Zaater, Mohamed Hassany, Amr Kandil.
hCoV-19/Egypt/CPHL-EGY22665/2022	EPI_ISL_16299776	2022-09-06	Africa	Egypt		CPHL,MOH,EGYPT	CPHL	Wael H. Roshdy, Mohamed Kamal, Shymaa s. Ahmed, Ramy Galal, Nancy el guindy, Amel nagiub, Marwa Abd EL fatah, salma sayed, Abd Monaem Adel, Galal Mahmoud, Dalia Ramadan, Marwa Saleh, Amer Sayed, Rasha Zaater, Mohamed Hassany, Amr Kandil.
hCoV-19/Egypt/CPHL-EGY23002/2022	EPI_ISL_17424036	2022-08-08	Africa	Egypt		CPHL,MOH,EGYPT	Central Public Health Laboratories (CPHL)	Wael H. Roshdy, Mohamed Kamal, Shymaa s. Ahmed, Ramy Galal, Nancy el guindy, Amel nagiub, Marwa Abd EL fatah, salma sayed, Abd Monaem Adel, Galal Mahmoud, Dalia Ramadan, Marwa Saleh, Amer Sayed, Rasha Zaater, Mohamed Hassany, Amr Kandil.
hCoV-19/Egypt/CPHL-EGY23110/2022	EPI_ISL_17424132	2022-10-02	Africa	Egypt		CPHL,MOH,EGYPT	Central Public Health Laboratories (CPHL)	Wael H. Roshdy, Mohamed Kamal, Shymaa s. Ahmed, Ramy Galal, Nancy el guindy, Amel nagiub, Marwa Abd EL fatah, salma sayed, Abd Monaem Adel, Galal Mahmoud, Dalia Ramadan, Marwa Saleh, Amer Sayed, Rasha Zaater, Mohamed Hassany, Amr Kandil.
hCoV-19/Egypt/CPHL-EGY23116/2022	EPI_ISL_17424138	2022-09-08	Africa	Egypt		CPHL,MOH,EGYPT	Central Public Health Laboratories (CPHL)	Wael H. Roshdy, Mohamed Kamal, Shymaa s. Ahmed, Ramy Galal, Nancy el guindy, Amel nagiub, Marwa Abd EL fatah, salma sayed, Abd Monaem Adel, Galal Mahmoud, Dalia Ramadan, Marwa Saleh, Amer Sayed, Rasha Zaater, Mohamed Hassany, Amr Kandil.
hCoV-19/Egypt/CPHL-EGY23224/2022	EPI_ISL_17424237	2022-08-01	Africa	Egypt		CPHL,MOH,EGYPT	Central Public Health Laboratories (CPHL)	Wael H. Roshdy, Mohamed Kamal, Shymaa s. Ahmed, Ramy Galal, Nancy el guindy, Amel nagiub, Marwa Abd EL fatah, salma sayed, Abd Monaem Adel, Galal Mahmoud, Dalia Ramadan, Marwa Saleh, Amer Sayed, Rasha Zaater, Mohamed Hassany, Amr Kandil.
hCoV-19/Egypt/CPHL-EGY23238/2022	EPI_ISL_17424248	2022-08-01	Africa	Egypt		CPHL,MOH,EGYPT	Central Public Health Laboratories (CPHL)	Wael H. Roshdy, Mohamed Kamal, Shymaa s. Ahmed, Ramy Galal, Nancy el guindy, Amel nagiub, Marwa Abd EL fatah, salma sayed, Abd Monaem Adel, Galal Mahmoud, Dalia Ramadan, Marwa Saleh, Amer Sayed, Rasha Zaater, Mohamed Hassany, Amr Kandil.
hCoV-19/Egypt/CPHL-EGY23360/2022	EPI_ISL_17424366	2022-08-14	Africa	Egypt		CPHL,MOH,EGYPT	Central Public Health Laboratories (CPHL)	Wael H. Roshdy, Mohamed Kamal, Shymaa s. Ahmed, Ramy Galal, Nancy el guindy, Amel nagiub, Marwa Abd EL fatah, salma sayed, Abd Monaem Adel, Galal Mahmoud, Dalia Ramadan, Marwa Saleh, Amer Sayed, Rasha Zaater, Mohamed Hassany, Amr Kandil.
hCoV-19/Egypt/CPHL-EGY23702/2022	EPI_ISL_18139036	2022-07-13	Africa	Egypt		CPHL,MOH,EGYPT	CPHL,MOH,EGYPT	Wael H. Roshdy, Rabeh El-Shesheny, Mohamed Kamal, Shymaa S. Ahmed, Nancy El guindy, Amel nagiub, Galal Mahmoud, Dalia Ramadan, Amer Sayed, Mohamed Hassany, Amr Kandeel.
hCoV-19/Egypt/CPHL-EGY23730/2022	EPI_ISL_18139170	2022-07-16	Africa	Egypt		CPHL,MOH,EGYPT	CPHL,MOH,EGYPT	Wael H. Roshdy, Rabeh El-Shesheny, Mohamed Kamal, Shymaa S. Ahmed, Nancy El guindy, Amel nagiub, Galal Mahmoud, Dalia Ramadan, Amer Sayed, Mohamed Hassany, Amr Kandeel.
hCoV-19/Egypt/CPHL-EGY23797/2022	EPI_ISL_18139083	2022-07-13	Africa	Egypt		CPHL,MOH,EGYPT	CPHL,MOH,EGYPT	Wael H. Roshdy, Rabeh El-Shesheny, Mohamed Kamal, Shymaa S. Ahmed, Nancy El guindy, Amel nagiub, Galal Mahmoud, Dalia Ramadan, Amer Sayed, Mohamed Hassany, Amr Kandeel.
hCoV-19/Egypt/CPHL-EGY24187/2022	EPI_ISL_18139209	2022-08-14	Africa	Egypt		CPHL,MOH,EGYPT	CPHL,MOH,EGYPT	Wael H. Roshdy, Rabeh El-Shesheny, Mohamed Kamal, Shymaa S. Ahmed, Nancy El guindy, Amel nagiub, Galal Mahmoud, Dalia Ramadan, Amer Sayed, Mohamed Hassany, Amr Kandeel.
hCoV-19/ElSalvador/1001-22-LNSP/2022	EPI_ISL_18401380	2022-08-16	North America	El Salvador	La Libertad	Región Central	Laboratorio Nacional de Salud Publica	Laboratorio de Secuenciacion y Genomica del LNSP-INS; Sandoval Xochitl; Vasquez Ruth; Jovel Denis; Cruz Jessica; Martinez Deny; Orellana Alejandra; Alfaro Kevin; Trejo Jonathan; Guerra Carlos
hCoV-19/ElSalvador/1002-22-LNSP/2022	EPI_ISL_18401381	2022-08-26	North America	El Salvador	La Libertad	Hospital Nacional Santa Ana SA "San Juan de Dios"	Laboratorio Nacional de Salud Publica	Laboratorio de Secuenciacion y Genomica del LNSP-INS; Sandoval Xochitl; Vasquez Ruth; Jovel Denis; Cruz Jessica; Martinez Deny; Orellana Alejandra; Alfaro Kevin; Trejo Jonathan; Guerra Carlos
hCoV-19/ElSalvador/877-23-LNSP/2022	EPI_ISL_18401351	2022-06-13	North America	El Salvador	San Miguel	Hospital ISSS Regional San Miguel SM	Laboratorio Nacional de Salud Publica	Laboratorio de Secuenciacion y Genomica del LNSP-INS; Sandoval Xochitl; Vasquez Ruth; Jovel Denis; Cruz Jessica; Martinez Deny; Orellana Alejandra; Alfaro Kevin; Trejo Jonathan; Guerra Carlos
hCoV-19/ElSalvador/880-23-LNSP/2022	EPI_ISL_18401354	2022-06-16	North America	El Salvador	San Miguel	Hospital ISSS Regional San Miguel SM	Laboratorio Nacional de Salud Publica	Laboratorio de Secuenciacion y Genomica del LNSP-INS; Sandoval Xochitl; Vasquez Ruth; Jovel Denis; Cruz Jessica; Martinez Deny; Orellana Alejandra; Alfaro Kevin; Trejo Jonathan; Guerra Carlos
hCoV-19/ElSalvador/888-23-LNSP/2022	EPI_ISL_18401359	2022-06-27	North America	El Salvador	La Union	Hospital Nacional La Unión UN	Laboratorio Nacional de Salud Publica	Laboratorio de Secuenciacion y Genomica del LNSP-INS; Sandoval Xochitl; Vasquez Ruth; Jovel Denis; Cruz Jessica; Martinez Deny; Orellana Alejandra; Alfaro Kevin; Trejo Jonathan; Guerra Carlos
hCoV-19/ElSalvador/993-23-LNSP/2022	EPI_ISL_19280563	2022-08-10	North America	El Salvador	Santa Ana	Región Occidental	Laboratorio Nacional de Salud Publica.	LaboratorioLaboratorio Nacional de Salud Publica de El Salvador - Instituto Nacional de Salud, MINSAL.
hCoV-19/ElSalvador/ES-SA-0564-55-LNSP/2022	EPI_ISL_18110599	2022-08-11	North America	El Salvador	Santa Ana	Laboratorio de Biologia Molecular Santa Ana	Laboratorio Nacional de Salud Publica	Laboratorio de Secuenciacion y genomica del LNSP-INS, Baylor College of Medicine, Laboratorio de Biologia Molecular del LNSP-INS, Laboratorio de biologia molecular Santa Ana, Sandoval Xochitl, Vasquez Ruth, Jovel Denis, Cruz Jessica, Martinez Deny, Orellana Alejandra, Alfaro Kevin, Trejo Jonathan
hCoV-19/ElSalvador/INC-LNSP-255/2022	EPI_ISL_15185661	2022-07-13	North America	El Salvador	San Salvador	Laboratorio Nacional de Salud Publica	Inciensa, Instituto de Investigación y Enseñanza en Nutrición y Salud	Ruth Vasquez, Denis Jovel, Laboratorio de genómica INCIENSA
hCoV-19/ElSalvador/INC-LNSP-268/2022	EPI_ISL_15185674	2022-07-16	North America	El Salvador	San Salvador	Laboratorio Nacional de Salud Publica	Inciensa, Instituto de Investigación y Enseñanza en Nutrición y Salud	Ruth Vasquez, Denis Jovel, Laboratorio de genómica INCIENSA
hCoV-19/ElSalvador/INC-LNSP-288/2022	EPI_ISL_15185694	2022-07-17	North America	El Salvador	La Paz	Laboratorio Nacional de Salud Publica	Inciensa, Instituto de Investigación y Enseñanza en Nutrición y Salud	Ruth Vasquez, Denis Jovel, Laboratorio de genómica INCIENSA
hCoV-19/ElSalvador/INC-LNSP-312/2022	EPI_ISL_15185718	2022-07-19	North America	El Salvador	Cabanas	Laboratorio Nacional de Salud Publica	Inciensa, Instituto de Investigación y Enseñanza en Nutrición y Salud	Ruth Vasquez, Denis Jovel, Laboratorio de genómica INCIENSA
hCoV-19/ElSalvador/INC-LNSP-323/2022	EPI_ISL_15185729	2022-07-22	North America	El Salvador	La Paz	Laboratorio Nacional de Salud Publica	Inciensa, Instituto de Investigación y Enseñanza en Nutrición y Salud	Ruth Vasquez, Denis Jovel, Laboratorio de genómica INCIENSA
hCoV-19/England/CLIMB-CM7YEKRJ/2022	EPI_ISL_18684359	2022-09-22	Europe	United Kingdom	England	University College London, Great Ormond Street Hospital for Children NHS Foundation Trust, Imperial College Healthcare NHS Trust	COVID-19 Genomics UK (COG-UK) Consortium	Sergi Castellano, Rachel Williams, Mark Kristiansen, Sunando Roy, Charlotte Williams, Nadua Bayzid, Marius Cotic, Helena Tutill, Patricia Dyal, Judith Breuer
hCoV-19/England/CLIMB-CM7YJN1T/2022	EPI_ISL_18683689	2022-11-22	Europe	United Kingdom	England	University College London, Great Ormond Street Hospital for Children NHS Foundation Trust, Imperial College Healthcare NHS Trust	COVID-19 Genomics UK (COG-UK) Consortium	Sergi Castellano, Rachel Williams, Mark Kristiansen, Sunando Roy, Charlotte Williams, Nadua Bayzid, Marius Cotic, Helena Tutill, Patricia Dyal, Judith Breuer
hCoV-19/England/LSPA-15209991/2022	EPI_ISL_15019779	2022-09-13	Europe	United Kingdom	England	Rosalind Franklin Laboratory	Wellcome Sanger Institute for the COVID-19 Genomics UK (COG-UK) Consortium	Donald Fraser, Suki Lee, Rob Howes, The Rosalind Franklin Laboratory and Alex Alderton, Roberto Amato, Jeffrey Barrett, Sonia Goncalves, Ewan Harrison, David K. Jackson, Ian Johnston, Dominic Kwiatkowski, Cordelia Langford, John Sillitoe on behalf of the Wellcome Sanger Institute COVID-19 Surveillance Team
hCoV-19/England/PHEC-YY8DZMG/2022	EPI_ISL_15453990	2022-10-03	Europe	United Kingdom	England	Respiratory Virus Unit, Microbiology Services Colindale, Public Health England	COVID-19 Genomics UK (COG-UK) Consortium	PHE Covid Sequencing Team
hCoV-19/England/PHEC-YYFHM11/2022	EPI_ISL_13881508	2022-07-04	Europe	United Kingdom	England	Respiratory Virus Unit, Microbiology Services Colindale, Public Health England	COVID-19 Genomics UK (COG-UK) Consortium	PHE Covid Sequencing Team
hCoV-19/England/PHEC-YYG79JQ/2022	EPI_ISL_15303477	2022-09-24	Europe	United Kingdom	England	Respiratory Virus Unit, Microbiology Services Colindale, Public Health England	COVID-19 Genomics UK (COG-UK) Consortium	PHE Covid Sequencing Team
hCoV-19/England/PHEC-YYGR1O9/2022	EPI_ISL_14090001	2022-07-09	Europe	United Kingdom	England	Respiratory Virus Unit, Microbiology Services Colindale, Public Health England	COVID-19 Genomics UK (COG-UK) Consortium	PHE Covid Sequencing Team
hCoV-19/England/PHEP-YYFZIMB/2022	EPI_ISL_15304110	2022-09-27	Europe	United Kingdom	England	Respiratory Virus Unit, Microbiology Services Colindale, Public Health England	COVID-19 Genomics UK (COG-UK) Consortium	PHE Covid Sequencing Team
hCoV-19/England/QEUH-3261E291/2022	EPI_ISL_16236900	2022-12-06	Europe	United Kingdom	England	Lighthouse Lab in Glasgow	Wellcome Sanger Institute for the COVID-19 Genomics UK (COG-UK) Consortium	Harper VanSteenhouse, Yumi Kasai, David Gray, Carol Clugston, Anna Dominiczak and Alex Alderton, Roberto Amato, Jeffrey Barrett, Sonia Goncalves, Ewan Harrison, David K. Jackson, Ian Johnston, Dominic Kwiatkowski, Cordelia Langford, John Sillitoe on behalf of the Wellcome Sanger Institute COVID-19 Surveillance Team
hCoV-19/env/Austria/CeMM-34713/2023	EPI_ISL_16907571	2023-01-29	Europe	Austria	Carinthia	Institute of Legal Medicine, Medical University of Innsbruck	Bergthaler laboratory, Research Center for Molecular Medicine of the Austrian Academy of Sciences	Lukas Endler, Anna Schedl, Fabian Amman, Petr Triska, Matthew Thornton, Michelle Chan, Alberto Alises, Michael Schuster, Christoph Bock, Andreas Bergthaler
hCoV-19/env/Italy/PIE-ARPA-23BL00029NO/2023	EPI_ISL_16616803	2023-01-16	Europe	Italy	Novara	Regional Center of Molecular Biology-ARPA PIEMONTE	Regional Center of Molecular Biology-ARPA PIEMONTE	Carlotta Olivero, Elisa Pozzi, Cristina Fedele, Camilla Crasà, Denis Polato, Claudia Strumia
hCoV-19/env/Liechtenstein/CeMM32471/2022	EPI_ISL_13952312	2022-07-03	Europe	Liechtenstein		Institute for Water Quality and Resource Management, Technical University Vienna	Bergthaler laboratory, CeMM Research Center for Molecular Medicine of the Austrian Academy of Sciences	Lukas Endler, Anna Schedl, Fabian Amman, Petr Triska, Matthew Thornton, Michelle Chan, Alberto Alises, Michael Schuster, Christoph Bock, Andreas Bergthaler
hCoV-19/env/Liechtenstein/CeMM33329/2022	EPI_ISL_14824589	2022-08-21	Europe	Liechtenstein		Institute for Water Quality and Resource Management, Technical University Vienna	Bergthaler laboratory, CeMM Research Center for Molecular Medicine of the Austrian Academy of Sciences	Lukas Endler, Anna Schedl, Fabian Amman, Petr Triska, Matthew Thornton, Michelle Chan, Alberto Alises, Michael Schuster, Christoph Bock, Andreas Bergthaler
hCoV-19/env/Liechtenstein/CeMM33968/2022	EPI_ISL_15852580	2022-09-18	Europe	Liechtenstein		Universität Innsbruck, Institut für Mikrobiologie	Bergthaler laboratory, CeMM Research Center for Molecular Medicine of the Austrian Academy of Sciences	Lukas Endler, Anna Schedl, Fabian Amman, Petr Triska, Matthew Thornton, Michelle Chan, Alberto Alises, Michael Schuster, Christoph Bock, Andreas Bergthaler
hCoV-19/Estonia/16773136/2022	EPI_ISL_13827162	2022-06-18	Europe	Estonia	Western Estonia	Synlab Eesti OÜ	10. Laboratory of Communicable Diseases (Estonia); 2. Eurofins Genomics Europe Sequencing GmbH	Abroi A., Lahesaare A., Shablinskaja A., Hoidmets D., Jaaniso E., Kallas E., Sepp H., Peterson H., Niglas H., Suija H., Lutsar I., Kuzmin I., Koppel I., Epštein J., Truusalu K., Ratnik K., Kaarna K., Huik K., Dotsenko L., Milani L., Metspalu M., Härma M-A., Pauskar M., Sadikova O., Oopkaup O.E., Naaber P., Avi R., Päll T., Reisberg T., Raudvere U., Talas U.G.
hCoV-19/Estonia/17974068/2022	EPI_ISL_15291530	2022-09-20	Europe	Estonia	Southern Estonia	Synlab Eesti OÜ	1. Laboratory of Communicable Diseases (Estonia); 2. Eurofins Genomics Europe Sequencing GmbH	Abroi A., Lahesaare A., Shablinskaja A., Hoidmets D., Jaaniso E., Kallas E., Sepp H., Peterson H., Niglas H., Suija H., Lutsar I., Kuzmin I., Koppel I., Epštein J., Truusalu K., Ratnik K., Kaarna K., Huik K., Dotsenko L., Milani L., Metspalu M., Härma M-A., Pauskar M., Sadikova O., Oopkaup O.E., Naaber P., Avi R., Päll T., Reisberg T., Raudvere U., Talas U.G.
hCoV-19/Estonia/18241748/2022	EPI_ISL_15455076	2022-10-04	Europe	Estonia	North-Eastern Estonia	Synlab Eesti OÜ	1. Laboratory of Communicable Diseases (Estonia); 2. Eurofins Genomics Europe Sequencing GmbH	Abroi A., Lahesaare A., Shablinskaja A., Hoidmets D., Jaaniso E., Kallas E., Sepp H., Peterson H., Niglas H., Suija H., Lutsar I., Kuzmin I., Koppel I., Epštein J., Truusalu K., Ratnik K., Kaarna K., Huik K., Dotsenko L., Milani L., Metspalu M., Härma M-A., Pauskar M., Sadikova O., Oopkaup O.E., Naaber P., Avi R., Päll T., Reisberg T., Raudvere U., Talas U.G.
hCoV-19/Estonia/19268698/2022	EPI_ISL_14357670	2022-07-02	Europe	Estonia	Southern Estonia	Synlab Eesti OÜ	1. Laboratory of Communicable Diseases (Estonia); 2. Eurofins Genomics Europe Sequencing GmbH	Abroi A., Lahesaare A., Shablinskaja A., Hoidmets D., Jaaniso E., Kallas E., Sepp H., Peterson H., Niglas H., Suija H., Lutsar I., Kuzmin I., Koppel I., Epštein J., Truusalu K., Ratnik K., Kaarna K., Huik K., Dotsenko L., Milani L., Metspalu M., Härma M-A., Pauskar M., Sadikova O., Oopkaup O.E., Naaber P., Avi R., Päll T., Reisberg T., Raudvere U., Talas U.G.
hCoV-19/Estonia/20490892/2022	EPI_ISL_14357703	2022-07-01	Europe	Estonia	North-Eastern Estonia	Synlab Eesti OÜ	1. Laboratory of Communicable Diseases (Estonia); 2. Eurofins Genomics Europe Sequencing GmbH	Abroi A., Lahesaare A., Shablinskaja A., Hoidmets D., Jaaniso E., Kallas E., Sepp H., Peterson H., Niglas H., Suija H., Lutsar I., Kuzmin I., Koppel I., Epštein J., Truusalu K., Ratnik K., Kaarna K., Huik K., Dotsenko L., Milani L., Metspalu M., Härma M-A., Pauskar M., Sadikova O., Oopkaup O.E., Naaber P., Avi R., Päll T., Reisberg T., Raudvere U., Talas U.G.
hCoV-19/Estonia/21395067/2022	EPI_ISL_15455109	2022-10-05	Europe	Estonia	Western Estonia	Synlab Eesti OÜ	1. Laboratory of Communicable Diseases (Estonia); 2. Eurofins Genomics Europe Sequencing GmbH	Abroi A., Lahesaare A., Shablinskaja A., Hoidmets D., Jaaniso E., Kallas E., Sepp H., Peterson H., Niglas H., Suija H., Lutsar I., Kuzmin I., Koppel I., Epštein J., Truusalu K., Ratnik K., Kaarna K., Huik K., Dotsenko L., Milani L., Metspalu M., Härma M-A., Pauskar M., Sadikova O., Oopkaup O.E., Naaber P., Avi R., Päll T., Reisberg T., Raudvere U., Talas U.G.
hCoV-19/Estonia/6364551-01/2022	EPI_ISL_14934084	2022-08-13	Europe	Estonia	Northern Estonia	SYNLAB Eesti OÜ (SYNLAB)	1. Laboratory of Communicable Diseases (Estonia); 2. Eurofins Genomics Europe Sequencing GmbH	Abroi A., Lahesaare A., Shablinskaja A., Hoidmets D., Jaaniso E., Kallas E., Sepp H., Peterson H., Niglas H., Suija H., Lutsar I., Kuzmin I., Koppel I., Epštein J., Truusalu K., Ratnik K., Kaarna K., Huik K., Dotsenko L., Milani L., Metspalu M., Härma M-A., Pauskar M., Sadikova O., Oopkaup O.E., Naaber P., Avi R., Päll T., Reisberg T., Raudvere U., Talas U.G.
hCoV-19/Estonia/6377431-01/2022	EPI_ISL_14934096	2022-08-17	Europe	Estonia	Northern Estonia	SYNLAB Eesti OÜ (SYNLAB)	1. Laboratory of Communicable Diseases (Estonia); 2. Eurofins Genomics Europe Sequencing GmbH	Abroi A., Lahesaare A., Shablinskaja A., Hoidmets D., Jaaniso E., Kallas E., Sepp H., Peterson H., Niglas H., Suija H., Lutsar I., Kuzmin I., Koppel I., Epštein J., Truusalu K., Ratnik K., Kaarna K., Huik K., Dotsenko L., Milani L., Metspalu M., Härma M-A., Pauskar M., Sadikova O., Oopkaup O.E., Naaber P., Avi R., Päll T., Reisberg T., Raudvere U., Talas U.G.
hCoV-19/Estonia/6393131-01/2022	EPI_ISL_14934758	2022-08-20	Europe	Estonia	Northern Estonia	SYNLAB Eesti OÜ (SYNLAB)	1. Laboratory of Communicable Diseases (Estonia); 2. Eurofins Genomics Europe Sequencing GmbH	Abroi A., Lahesaare A., Shablinskaja A., Hoidmets D., Jaaniso E., Kallas E., Sepp H., Peterson H., Niglas H., Suija H., Lutsar I., Kuzmin I., Koppel I., Epštein J., Truusalu K., Ratnik K., Kaarna K., Huik K., Dotsenko L., Milani L., Metspalu M., Härma M-A., Pauskar M., Sadikova O., Oopkaup O.E., Naaber P., Avi R., Päll T., Reisberg T., Raudvere U., Talas U.G.
hCoV-19/Estonia/6441671-01/2022	EPI_ISL_15270068	2022-09-02	Europe	Estonia	Southern Estonia	Synlab Eesti OÜ	1. Laboratory of Communicable Diseases (Estonia); 2. Eurofins Genomics Europe Sequencing GmbH	Abroi A., Lahesaare A., Shablinskaja A., Hoidmets D., Jaaniso E., Kallas E., Sepp H., Peterson H., Niglas H., Suija H., Lutsar I., Kuzmin I., Koppel I., Epštein J., Truusalu K., Ratnik K., Kaarna K., Huik K., Dotsenko L., Milani L., Metspalu M., Härma M-A., Pauskar M., Sadikova O., Oopkaup O.E., Naaber P., Avi R., Päll T., Reisberg T., Raudvere U., Talas U.G.
hCoV-19/Estonia/6476931-02/2022	EPI_ISL_15270194	2022-09-14	Europe	Estonia	Southern Estonia	Synlab Eesti OÜ	1. Laboratory of Communicable Diseases (Estonia); 2. Eurofins Genomics Europe Sequencing GmbH	Abroi A., Lahesaare A., Shablinskaja A., Hoidmets D., Jaaniso E., Kallas E., Sepp H., Peterson H., Niglas H., Suija H., Lutsar I., Kuzmin I., Koppel I., Epštein J., Truusalu K., Ratnik K., Kaarna K., Huik K., Dotsenko L., Milani L., Metspalu M., Härma M-A., Pauskar M., Sadikova O., Oopkaup O.E., Naaber P., Avi R., Päll T., Reisberg T., Raudvere U., Talas U.G.
hCoV-19/Estonia/RC0695248/2022	EPI_ISL_13029256	2022-04-25	Europe	Estonia	Northern Estonia	Synlab Eesti OÜ	1. Laboratory of Communicable Diseases (Estonia); 2. Eurofins Genomics Europe Sequencing GmbH	Abroi A., Lahesaare A., Shablinskaja A., Hoidmets D., Jaaniso E., Kallas E., Sepp H., Peterson H., Niglas H., Suija H., Lutsar I., Kuzmin I., Koppel I., Epštein J., Truusalu K., Ratnik K., Kaarna K., Huik K., Dotsenko L., Milani L., Metspalu M., Härma M-A., Pauskar M., Sadikova O., Oopkaup O.E., Naaber P., Avi R., Päll T., Reisberg T., Raudvere U., Talas U.G.
hCoV-19/Estonia/RC0707324/2022	EPI_ISL_13805360	2022-06-03	Europe	Estonia	Northern Estonia	Synlab Eesti OÜ	1. Laboratory of Communicable Diseases (Estonia); 2. Eurofins Genomics Europe Sequencing GmbH	Abroi A., Lahesaare A., Shablinskaja A., Hoidmets D., Jaaniso E., Kallas E., Sepp H., Peterson H., Niglas H., Suija H., Lutsar I., Kuzmin I., Koppel I., Epštein J., Truusalu K., Ratnik K., Kaarna K., Huik K., Dotsenko L., Milani L., Metspalu M., Härma M-A., Pauskar M., Sadikova O., Oopkaup O.E., Naaber P., Avi R., Päll T., Reisberg T., Raudvere U., Talas U.G.
hCoV-19/Estonia/RC0707442/2022	EPI_ISL_13805376	2022-06-05	Europe	Estonia	Northern Estonia	Synlab Eesti OÜ	1. Laboratory of Communicable Diseases (Estonia); 2. Eurofins Genomics Europe Sequencing GmbH	Abroi A., Lahesaare A., Shablinskaja A., Hoidmets D., Jaaniso E., Kallas E., Sepp H., Peterson H., Niglas H., Suija H., Lutsar I., Kuzmin I., Koppel I., Epštein J., Truusalu K., Ratnik K., Kaarna K., Huik K., Dotsenko L., Milani L., Metspalu M., Härma M-A., Pauskar M., Sadikova O., Oopkaup O.E., Naaber P., Avi R., Päll T., Reisberg T., Raudvere U., Talas U.G.
hCoV-19/Estonia/RC0708961/2022	EPI_ISL_13826976	2022-06-14	Europe	Estonia	Northern Estonia	Synlab Eesti OÜ	4. Laboratory of Communicable Diseases (Estonia); 2. Eurofins Genomics Europe Sequencing GmbH	Abroi A., Lahesaare A., Shablinskaja A., Hoidmets D., Jaaniso E., Kallas E., Sepp H., Peterson H., Niglas H., Suija H., Lutsar I., Kuzmin I., Koppel I., Epštein J., Truusalu K., Ratnik K., Kaarna K., Huik K., Dotsenko L., Milani L., Metspalu M., Härma M-A., Pauskar M., Sadikova O., Oopkaup O.E., Naaber P., Avi R., Päll T., Reisberg T., Raudvere U., Talas U.G.
hCoV-19/Estonia/RC0711079/2022	EPI_ISL_14926759	2022-07-23	Europe	Estonia	Northern Estonia	Synlab Eesti OÜ	1. Laboratory of Communicable Diseases (Estonia); 2. Eurofins Genomics Europe Sequencing GmbH	Abroi A., Lahesaare A., Shablinskaja A., Hoidmets D., Jaaniso E., Kallas E., Sepp H., Peterson H., Niglas H., Suija H., Lutsar I., Kuzmin I., Koppel I., Epštein J., Truusalu K., Ratnik K., Kaarna K., Huik K., Dotsenko L., Milani L., Metspalu M., Härma M-A., Pauskar M., Sadikova O., Oopkaup O.E., Naaber P., Avi R., Päll T., Reisberg T., Raudvere U., Talas U.G.
hCoV-19/Estonia/RC0715196/2022	EPI_ISL_15291521	2022-09-16	Europe	Estonia	Northern Estonia	Synlab Eesti OÜ	1. Laboratory of Communicable Diseases (Estonia); 2. Eurofins Genomics Europe Sequencing GmbH	Abroi A., Lahesaare A., Shablinskaja A., Hoidmets D., Jaaniso E., Kallas E., Sepp H., Peterson H., Niglas H., Suija H., Lutsar I., Kuzmin I., Koppel I., Epštein J., Truusalu K., Ratnik K., Kaarna K., Huik K., Dotsenko L., Milani L., Metspalu M., Härma M-A., Pauskar M., Sadikova O., Oopkaup O.E., Naaber P., Avi R., Päll T., Reisberg T., Raudvere U., Talas U.G.
hCoV-19/Eswatini/ILRI_M03264/2022	EPI_ISL_13149274	2022-04-28	Africa	Eswatini	Hhohho	Public Health Laboratory: COVID-19 Lab	International Livestock Research Institute	Samuel O. Oyola, Daniel Ouso, Gilbert Kibet, Shebbar Osiany, Edward Kiritu, Paul Dobi, Collins Muli, Gugu Maphalala, Nomcebo Phungwayo, Susan Kamalizeni, Siphesihle Langwenya, Mncedisi Hlophe, Patrick Amoth, Vishvanath Nene, Sonal P. Henson, Edward O. Abworo
hCoV-19/Eswatini/ILRI_M03303/2022	EPI_ISL_13149308	2022-02-28	Africa	Eswatini	Shiselweni	Public Health Laboratory: COVID-19 Lab	International Livestock Research Institute	Samuel O. Oyola, Daniel Ouso, Gilbert Kibet, Shebbar Osiany, Edward Kiritu, Paul Dobi, Collins Muli, Gugu Maphalala, Nomcebo Phungwayo, Susan Kamalizeni, Siphesihle Langwenya, Mncedisi Hlophe, Patrick Amoth, Vishvanath Nene, Sonal P. Henson, Edward O. Abworo
hCoV-19/Eswatini/N47816/2022	EPI_ISL_14501260	2022-06-13	Africa	Eswatini	Hhohho	Mbabane Public Health Unit	National Institute for Communicable Diseases of the National Health Laboratory Service	Maphalala G, Amoako DG, Everatt J, Kekana D, Mnguni A, Scheepers C, Ntuli N, Mahlangu B, Ismail A, Bhiman JN, Wolter N
hCoV-19/Eswatini/N47820/2022	EPI_ISL_14501264	2022-04-26	Africa	Eswatini	Shiselweni	Nhlangano Health Centre	National Institute for Communicable Diseases of the National Health Laboratory Service	Maphalala G, Amoako DG, Everatt J, Kekana D, Mnguni A, Scheepers C, Ntuli N, Mahlangu B, Ismail A, Bhiman JN, Wolter N
hCoV-19/Eswatini/N47866/2022	EPI_ISL_14501296	2022-07-07	Africa	Eswatini	Shiselweni	Hlathikhulu Government Hospital	National Institute for Communicable Diseases of the National Health Laboratory Service	Maphalala G, Amoako DG, Everatt J, Kekana D, Mnguni A, Scheepers C, Ntuli N, Mahlangu B, Ismail A, Bhiman JN, Wolter N
hCoV-19/Eswatini/N50586/2022	EPI_ISL_16828981	2022-06-09	Africa	Eswatini	Hhohho	Mbabane Government Hospital	National Institute for Communicable Diseases of the National Health Laboratory Service	Maphalala G, Everatt J, Kekana D, Ntozini B, Mahlangu B, Stock N, Ntuli N, Mnguni A, Nzimande A, Ismail A, Scheepers C, Bhiman JN, Wolter N
hCoV-19/Ethiopia/BETin-66_S30/2022	EPI_ISL_18931064	2022-06-27	Africa	Ethiopia	Addis Ababa	Bio and Emerging Technology Institute	Bio and Emerging Technology Institute	Bitew, M., Abaysew, A., Tuki, K., Asmamaw, K., Dadi, H., Tesfaye, K., Hailu, D., Seyoum, T., Mengesha, M., Adnew, B., Melaku, K., Nassir, M., Mulu, A. and Marcello, A.
hCoV-19/Ethiopia/CO_GX_116/2022	EPI_ISL_17615494	2022-06-27	Africa	Ethiopia	Addis Ababa	Ethiopian Public Health Institute	EPHI Pathogen Genomic Sequence Lab	Woldaregay Erku Abegaz, Solomon Gebre-Selassie, Habtamu Biazin Kebede, Ayinalem Alemu, Rajiha Abubeker, Wolde Shure, Atsbeha Gebreegziabxier, Abebe Aseffa Negeri, Saro Abdella, Getachew Tollera
hCoV-19/Ethiopia/CO_GX_438/2022	EPI_ISL_17616427	2022-07-06	Africa	Ethiopia	Addis Ababa	Ethiopian Public Health Institute	EPHI Pathogen Genomic Sequence Lab	Woldaregay Erku Abegaz, Solomon Gebre-Selassie, Habtamu Biazin Kebede, Ayinalem Alemu, Rajiha Abubeker, Wolde Shure, Atsbeha Gebreegziabxier, Abebe Aseffa Negeri, Saro Abdella, Getachew Tollera
hCoV-19/Ethiopia/EPHI-226-S23-03/2023	EPI_ISL_19470245	2023-03	Africa	Ethiopia	Addis Ababa	Health facilities	EPHI Genomic core laboratory	Abebe M. Aga, Demise Mulugeta, Atsbeha Gebreegziabxier, Girum Taye, Aderajew Mekonnen, Gutema Bulti, Abaysew Ayele, Ahmed Mohammed, Tigist Belete, Tefera Taddele, Raja Abubekar, Firehiwot Mulugeta, Fanos Tadesse, Tesfaye Gelanew, Yeweynshet Tesera, Bedasa Gidisa, Jaleta Bulti, Gemechu Tadesse, Abraham Ali, Jemal Mohammed and Dereje Nigussei
hCoV-19/Ethiopia/EPHI-3268-07/2022	EPI_ISL_19147628	2022-07-01	Africa	Ethiopia	Addis Ababa	Ethiopian Public Health Institute, AHRI	Ethiopian Public Health Institute, AHRI	Hailu, G., Abaysew, A., Mengesha, M., Mulu, A., Hailu, D., Adnew, B., Gebreegzaiobxier, A., Tayachew, A., Aguine, A., Kifle, S., Onywera, H., Stanislas, A., Abate, E., Medihen, G., Legesse, M., Marcello, A., Bitew, M.
hCoV-19/Ethiopia/EPHI-3770-08/2022	EPI_ISL_19147672	2022-08-01	Africa	Ethiopia	Addis Ababa	Ethiopian Public Health Institute, AHRI	Ethiopian Public Health Institute, AHRI	Hailu, G., Abaysew, A., Mengesha, M., Mulu, A., Hailu, D., Adnew, B., Gebreegzaiobxier, A., Tayachew, A., Aguine, A., Kifle, S., Onywera, H., Stanislas, A., Abate, E., Medihen, G., Legesse, M., Marcello, A., Bitew, M.
hCoV-19/Finland/P-7182/2022	EPI_ISL_14302702	2022-06-30	Europe	Finland	Uusimaa	Department of Virology and Immunology, University of Helsinki and Helsinki University Hospital, Huslab Finland	Department of Virology, Faculty of Medicine, University of Helsinki, Helsinki, Finland	Teemu Smura, Hanna Vauhkonen, Mert Erdin, Ravi Kant, Phuoc Truong, Sari Hannula, Satu Kurkela, Hanna Jarva, Maija Lappalainen, Olli Vapalahti
hCoV-19/Finland/THL-01354/2023	EPI_ISL_16722914	2023-01-16	Europe	Finland		Huslab Finland	Expert Microbiology, National Institute for Health and Welfare	Erika Lindh, Niina Ikonen, Niko Tervo, Soile Blomqvist, Kirsi Liitsola, Haider al-Hello, Päivi Laurila, Carita Savolainen-Kopra
hCoV-19/Finland/THL-202215064/2022	EPI_ISL_13967318	2022-06-16	Europe	Finland		Nordlab Oulu	Expert Microbiology, National Institute for Health and Welfare	Soile Blomqvist, Jani Halkilahti, Kirsi Liitsola, Haider al-Hello, Päivi Laurila, Erika Lindh, Teemu Smura, Ravi Kant, Phuoc Truong, Olli Vapalahti, Sari Hannula, Pekka Ellonen, Niina Ikonen, Carita Savolainen-Kopra, Niko Tervo
hCoV-19/Finland/THL-202216616/2022	EPI_ISL_14433718	2022-07-22	Europe	Finland		Fimlab Laboratoriot Oy Tampere	Expert Microbiology, National Institute for Health and Welfare	Soile Blomqvist, Jani Halkilahti, Kirsi Liitsola, Haider al-Hello, Päivi Laurila, Erika Lindh, Teemu Smura, Ravi Kant, Phuoc Truong, Olli Vapalahti, Sari Hannula, Pekka Ellonen, Niina Ikonen, Carita Savolainen-Kopra, Niko Tervo
hCoV-19/Finland/THL-202216848/2022	EPI_ISL_14570346	2022-07-29	Europe	Finland		Fimlab Laboratoriot Oy Tampere	Expert Microbiology, National Institute for Health and Welfare	Soile Blomqvist, Jani Halkilahti, Kirsi Liitsola, Haider al-Hello, Päivi Laurila, Erika Lindh, Teemu Smura, Ravi Kant, Phuoc Truong, Olli Vapalahti, Sari Hannula, Pekka Ellonen, Niina Ikonen, Carita Savolainen-Kopra, Niko Tervo
hCoV-19/Finland/THL-202218219/2022	EPI_ISL_14936695	2022-08-23	Europe	Finland		Islab, Pohjois-Savon aluelaboratorio	Expert Microbiology, National Institute for Health and Welfare	Soile Blomqvist, Jani Halkilahti, Kirsi Liitsola, Haider al-Hello, Päivi Laurila, Erika Lindh, Teemu Smura, Ravi Kant, Phuoc Truong, Olli Vapalahti, Sari Hannula, Pekka Ellonen, Niina Ikonen, Carita Savolainen-Kopra, Niko Tervo
hCoV-19/Finland/THL-202218517/2022	EPI_ISL_15211625	2022-09-02	Europe	Finland		Islab, Pohjois-Savon aluelaboratorio	Expert Microbiology, National Institute for Health and Welfare	Soile Blomqvist, Jani Halkilahti, Kirsi Liitsola, Haider al-Hello, Päivi Laurila, Erika Lindh, Teemu Smura, Ravi Kant, Phuoc Truong, Olli Vapalahti, Sari Hannula, Pekka Ellonen, Niina Ikonen, Carita Savolainen-Kopra, Niko Tervo
hCoV-19/Finland/THL-202218555/2022	EPI_ISL_15211652	2022-09-02	Europe	Finland		Nordlab Oulu	Expert Microbiology, National Institute for Health and Welfare	Soile Blomqvist, Jani Halkilahti, Kirsi Liitsola, Haider al-Hello, Päivi Laurila, Erika Lindh, Teemu Smura, Ravi Kant, Phuoc Truong, Olli Vapalahti, Sari Hannula, Pekka Ellonen, Niina Ikonen, Carita Savolainen-Kopra, Niko Tervo
hCoV-19/Finland/THL-202218687/2022	EPI_ISL_15315578	2022-09-07	Europe	Finland		Bimelix Ab	Expert Microbiology, National Institute for Health and Welfare	Soile Blomqvist, Jani Halkilahti, Kirsi Liitsola, Haider al-Hello, Päivi Laurila, Erika Lindh, Teemu Smura, Ravi Kant, Phuoc Truong, Olli Vapalahti, Sari Hannula, Pekka Ellonen, Niina Ikonen, Carita Savolainen-Kopra, Niko Tervo
hCoV-19/Finland/THL-202218848/2022	EPI_ISL_15315714	2022-09-16	Europe	Finland		Islab, Pohjois-Savon aluelaboratorio	Expert Microbiology, National Institute for Health and Welfare	Soile Blomqvist, Jani Halkilahti, Kirsi Liitsola, Haider al-Hello, Päivi Laurila, Erika Lindh, Teemu Smura, Ravi Kant, Phuoc Truong, Olli Vapalahti, Sari Hannula, Pekka Ellonen, Niina Ikonen, Carita Savolainen-Kopra, Niko Tervo
hCoV-19/Finland/THL-2218391/2022	EPI_ISL_14997739	2022-08-26	Europe	Finland		Fimlab Laboratoriot Oy Tampere	Expert Microbiology, National Institute for Health and Welfare	Soile Blomqvist, Jani Halkilahti, Kirsi Liitsola, Haider al-Hello, Päivi Laurila, Erika Lindh, Teemu Smura, Ravi Kant, Phuoc Truong, Olli Vapalahti, Sari Hannula, Pekka Ellonen, Niina Ikonen, Carita Savolainen-Kopra, Niko Tervo
hCoV-19/Finland/THL-2218426/2022	EPI_ISL_14997771	2022-08-26	Europe	Finland		Fimlab Laboratoriot Oy Tampere	Expert Microbiology, National Institute for Health and Welfare	Soile Blomqvist, Jani Halkilahti, Kirsi Liitsola, Haider al-Hello, Päivi Laurila, Erika Lindh, Teemu Smura, Ravi Kant, Phuoc Truong, Olli Vapalahti, Sari Hannula, Pekka Ellonen, Niina Ikonen, Carita Savolainen-Kopra, Niko Tervo
hCoV-19/Finland/VI-6704/2022	EPI_ISL_16044585	2022-06-08	Europe	Finland	Uusimaa	Department of Virology and Immunology, University of Helsinki and Helsinki University Hospital, Huslab Finland	Department of Virology, Faculty of Medicine, University of Helsinki, Helsinki, Finland	Teemu Smura, Hanna Vauhkonen, Mert Erdin, Viktor Olander, Ravi Kant, Phuoc Truong, Sari Hannula, Satu Kurkela, Hanna Jarva, Maija Lappalainen, Olli Vapalahti
hCoV-19/Finland/VI-6888/2022	EPI_ISL_14313064	2022-06-10	Europe	Finland	Uusimaa	Department of Virology and Immunology, University of Helsinki and Helsinki University Hospital, Huslab Finland	Department of Virology, Faculty of Medicine, University of Helsinki, Helsinki, Finland	Teemu Smura, Hanna Vauhkonen, Mert Erdin, Ravi Kant, Phuoc Truong, Sari Hannula, Satu Kurkela, Hanna Jarva, Maija Lappalainen, Olli Vapalahti
hCoV-19/Finland/VI-7867/2022	EPI_ISL_14392448	2022-07-22	Europe	Finland	Uusimaa	Department of Virology and Immunology, University of Helsinki and Helsinki University Hospital, Huslab Finland	Department of Virology, Faculty of Medicine, University of Helsinki, Helsinki, Finland	Teemu Smura, Hanna Vauhkonen, Mert Erdin, Ravi Kant, Phuoc Truong, Sari Hannula, Satu Kurkela, Hanna Jarva, Maija Lappalainen, Olli Vapalahti
hCoV-19/France/ARA-GENBIO-14291691318/2022	EPI_ISL_13444591	2022-06-18	Europe	France	Auvergne-Rhone-Alpes	Genbio - Pt / Clermont Gravanches	Gen-Bio Inovie Gravanches	Stephan Kemeny, Abdelali Zrhidri, Gregory Egea
hCoV-19/France/ARA-HCL022134721701/2022	EPI_ISL_14644750	2022-08-08	Europe	France	Auvergne-Rhone-Alpes	CNR Virus des Infections Respiratoires - France SUD	Maladies infectieuses, Hospices Civils de Lyon	Antonin Bal, Bruno Simon, Theophile Boyer, Gregory Destras, Gwendolyne Burfin, Hadrien Regue, Quentin Semanas, Martine Valette, Bruno Lina, Laurence Josset
hCoV-19/France/BRE-IPP45452/2022	EPI_ISL_14096047	2022-07-11	Europe	France	Bretagne	Centre Hospitalier Max Querrien Paimpol	Institut Pasteur	Marion Barbet, Sylvie Behillil, Méline Bizard, Angela Brisebarre, Camille Capel, Vincent Enouf, Louise Lefrançois, Frédéric Lemoine, Christophe Malabat, Corinne Maufrais, Slim El Khiari, Julien Fumey, Etienne Simon-Lorière, Maud Vanpeene, Sylvie Van der Werf, Alain DELEPINE
hCoV-19/France/CVL-HCL722003213701/2022	EPI_ISL_13620520	2022-06-20	Europe	France	Centre-Val de Loire	LABORATOIRE BIOALLIANCE	CNR Virus des Infections Respiratoires - France SUD	Antonin Bal, Bruno Simon, Theophile Boyer, Gregory Destras, Gwendolyne Burfin, Hadrien Regue, Quentin Semanas, Martine Valette, Bruno Lina, Laurence Josset
hCoV-19/France/CVL-LBZCentre-A450002472/2022	EPI_ISL_14525882	2022-08-08	Europe	France	Centre-Val de Loire	Biogroup Labo Blois	Laborizon Centre	Julien Baillus, Christian Chillou, Alyssia Francois, Friconnet Marion, Eve Haguenoer, Anne Holstein, Mélanie Jimenez, Karolina Modzelewska, Claire Vignault, Stephane Watt
hCoV-19/France/GES-LBZCentre-CR2207180253/2022	EPI_ISL_14196018	2022-07-18	Europe	France	Grand Est	Biogroup Laboratoire Site Chaumont Republique Pt	Laborizon Centre	Julien Baillus, Christian Chillou, Alyssia Francois, Friconnet Marion, Eve Haguenoer, Anne Holstein, Mélanie Jimenez, Karolina Modzelewska, Claire Vignault, Stephane Watt
hCoV-19/France/GUA-cerba-22Q0781408/2022	EPI_ISL_15579270	2022-08-01	Europe	France	Guadeloupe	Lbbms Bio Pole Antilles	Laboratoire Cerba	Laura Verdurme, Mathilde Roussel, Sabine Trombert-Paolantoni, Benoit Visseaux, Bénédicte Roquebert, Stéphanie Haim-Boukobza
hCoV-19/France/IDF-cerba-22V0558767/2022	EPI_ISL_15335150	2022-10-04	Europe	France	Ile-de-France	Cerballiance Idf Sud Site De Lisses	Laboratoire Cerba	Laura Verdurme, Mathilde Roussel, Sabine Trombert-Paolantoni, Benoit Visseaux, Bénédicte Roquebert, Stéphanie Haim-Boukobza
hCoV-19/France/OCC-ChuMtp-99221524317/2022	EPI_ISL_13515139	2022-06-01	Europe	France	Occitanie	Centre Hospitalier Universitaire (CHU) Montpellier	Centre Hospitalier Universitaire (CHU) Montpellier	Brigitte Montes, Soraya Groc, Steven Henry, Edouard Tuaillon, Vincent Foulongne
hCoV-19/France/PDL-IPP49798/2022	EPI_ISL_15220705	2022-09-05	Europe	France	Pays de la Loire	Labo Analyses Med	National Reference Center for Viruses of Respiratory Infections, Institut Pasteur, Paris	Marion Barbet, Méline Bizard, Angela Brisebarre, Camille Capel, Vincent Enouf, Louise Lefrançois, Frédéric Lemoine, Christophe Malabat, Corinne Maufrais, Samar Berreira, Slim El Khiari, Etienne Simon-Lorière, Maud Vanpeene, Sylvie Van der Werf, Carine LECORRE
hCoV-19/France/un-IHUMI-087603/2022	EPI_ISL_18178037	2022-06	Europe	France		Institut Hospitalo-Universitaire Mediterranee Infection	Institut Hospitalo-Universitaire Mediterranee Infection	Colson, P., Levasseur, A., Boschi, C., La Scola, B.
hCoV-19/France/un-IHUMI-087823/2022	EPI_ISL_18178927	2022-07	Europe	France		Institut Hospitalo-Universitaire Mediterranee Infection	Institut Hospitalo-Universitaire Mediterranee Infection	Colson, P., Levasseur, A., Boschi, C., La Scola, B.
hCoV-19/France/un-IHUMI-091385/2022	EPI_ISL_18178646	2022-08	Europe	France		Institut Hospitalo-Universitaire Mediterranee Infection	Institut Hospitalo-Universitaire Mediterranee Infection	Colson, P., Levasseur, A., Boschi, C., La Scola, B.
hCoV-19/Gabon/CERMEL-PP0455/2022	EPI_ISL_14064982	2022-06-29	Africa	Gabon	Central Africa	Centre de Recherches Médicales de Lambaréné	Centre de Recherches Médicales de Lambaréné	Moustapha Nzamba Maloum, Ismael Pierrick Mikelet Boussoukou, Ayong More, Eddy Mabicka, Joel Musampa Tshishiku, Marthe Davila N´Neghe Ntougou, Rodrigue Bikangui, Samira Zoa Assoumou, Gédéon Prince Manouana, Ayong More, Jean Bernard Lekana-Douki, Steffen Borrmann, Bertrand Lell, Srinivas reddy Pallerla, Joël-Fleury Djoba Siawaya and Ayola Akim Adegnika
hCoV-19/Gabon/CERMEL-PP0477/2022	EPI_ISL_14064987	2022-06-29	Africa	Gabon		Centre de Recherches Médicales de Lambaréné	Centre de Recherches Médicales de Lambaréné	Moustapha Nzamba Maloum, Ismael Pierrick Mikelet Boussoukou, Ayong More, Eddy Mabicka, Joel Musampa Tshishiku, Marthe Davila N´Neghe Ntougou, Rodrigue Bikangui, Samira Zoa Assoumou, Gédéon Prince Manouana, Ayong More, Jean Bernard Lekana-Douki, Steffen Borrmann, Bertrand Lell, Srinivas reddy Pallerla, Joël-Fleury Djoba Siawaya and Ayola Akim Adegnika
hCoV-19/Gambia/22988/2022	EPI_ISL_14598968	2022-08-03	Africa	Gambia		Medical Research Council Unit The Gambia at LSHTM	Medical Research Council Unit The Gambia at LSHTM	Aksesay, akanteh, Jmanneh, Bsanyang, Makujabi, Ddamilare, Slndure, Ybah,
hCoV-19/Gambia/23156/2022	EPI_ISL_15496362	2022-08-08	Africa	Gambia		Medical Research Council Unit The Gambia at LSHTM	Medical Research Council Unit The Gambia at LSHTM	Aksesay, akanteh, Jmanneh, Bsanyang, Makujabi, Ddamilare, Slndure, Ybah,
hCoV-19/Gambia/32746U/2022	EPI_ISL_14241255	2022-07-18	Africa	Gambia		Medical Research Council Unit The Gambia at LSHTM	Medical Research Council Unit The Gambia at LSHTM	Aksesay, akanteh, Jmanneh, Bsanyang, Makujabi, Ddamilare, Slndure, Ybah,
hCoV-19/Gambia/33821U/2022	EPI_ISL_14426788	2022-07-22	Africa	Gambia		Medical Research Council Unit The Gambia at LSHTM	Medical Research Council Unit The Gambia at LSHTM	Aksesay, akanteh, Jmanneh, Bsanyang, Makujabi, Ddamilare, Slndure, Ybah,
hCoV-19/Gambia/34943T/2022	EPI_ISL_14598979	2022-08-06	Africa	Gambia		Medical Research Council Unit The Gambia at LSHTM	Medical Research Council Unit The Gambia at LSHTM	Aksesay, akanteh, Jmanneh, Bsanyang, Makujabi, Ddamilare, Slndure, Ybah,
hCoV-19/Gambia/37064S/2022	EPI_ISL_15500276	2022-09-03	Africa	Gambia		Medical Research Council Unit The Gambia at LSHTM	Medical Research Council Unit The Gambia at LSHTM	Aksesay, akanteh, Jmanneh, Bsanyang, Makujabi, Ddamilare, Slndure, Ybah,
hCoV-19/Gambia/37067S/2022	EPI_ISL_15500277	2022-09-03	Africa	Gambia		Medical Research Council Unit The Gambia at LSHTM	Medical Research Council Unit The Gambia at LSHTM	Aksesay, akanteh, Jmanneh, Bsanyang, Makujabi, Ddamilare, Slndure, Ybah,
hCoV-19/Gambia/37069S/2022	EPI_ISL_15500265	2022-09-03	Africa	Gambia		Medical Research Council Unit The Gambia at LSHTM	Medical Research Council Unit The Gambia at LSHTM	Aksesay, akanteh, Jmanneh, Bsanyang, Makujabi, Ddamilare, Slndure, Ybah,
hCoV-19/Gambia/37073S/2022	EPI_ISL_15500280	2022-09-03	Africa	Gambia		Medical Research Council Unit The Gambia at LSHTM	Medical Research Council Unit The Gambia at LSHTM	Aksesay, akanteh, Jmanneh, Bsanyang, Makujabi, Ddamilare, Slndure, Ybah,
hCoV-19/Gambia/KS0834N/2022	EPI_ISL_14598972	2022-06-29	Africa	Gambia		Medical Research Council Unit The Gambia at LSHTM	Medical Research Council Unit The Gambia at LSHTM	Aksesay, akanteh, Jmanneh, Bsanyang, Makujabi, Ddamilare, Slndure, Ybah,
hCoV-19/Georgia/Tb-s5359/2022	EPI_ISL_13884699	2022-06-30	Asia	Georgia	Tbilisi	Aversi Clinic	Department for Virology, Molecular Biology and Genome Research, R. G. Lugar Center for Public Health Research, National Center for Disease Control and Public Health (NCDC) of Georgia.	Giorgi Tomashvili, Giorgi Gogoladze, Meri Pantsulaia, Gvantsa Brachveli, Salome Javashvili, Nino Berishvili, Tata Imnadze, Ana Papkiauri, Gvantsa Chanturia, Ann Machablishvili, Nato Kotaria, Marine Murtskhvaladze, Lela Sabadze, Mari Gavashelidze, Tamar Jashiashvili, Tea Tevdoradze, Ketevan Sidamonidze, Ekaterine Khmaladze, Ekaterine Zhghenti, Roena Sukhiashvili, Mariam Zakalashvili, Lela Urushadz…
hCoV-19/Georgia/Tb-s5365/2022	EPI_ISL_13884706	2022-06-19	Asia	Georgia	Kutaisi	Mixta Ltd.	Department for Virology, Molecular Biology and Genome Research, R. G. Lugar Center for Public Health Research, National Center for Disease Control and Public Health (NCDC) of Georgia.	Giorgi Tomashvili, Giorgi Gogoladze, Meri Pantsulaia, Gvantsa Brachveli, Salome Javashvili, Nino Berishvili, Tata Imnadze, Ana Papkiauri, Gvantsa Chanturia, Ann Machablishvili, Nato Kotaria, Marine Murtskhvaladze, Lela Sabadze, Mari Gavashelidze, Tamar Jashiashvili, Tea Tevdoradze, Ketevan Sidamonidze, Ekaterine Khmaladze, Ekaterine Zhghenti, Roena Sukhiashvili, Mariam Zakalashvili, Lela Urushadz…
hCoV-19/Georgia/Tb-s5450/2022	EPI_ISL_14437578	2022-06-28	Asia	Georgia	Tbilisi	Laboratory Med Diagnostics	Department for Virology, Molecular Biology and Genome Research, R. G. Lugar Center for Public Health Research, National Center for Disease Control and Public Health (NCDC) of Georgia.	Giorgi Tomashvili, Giorgi Gogoladze, Meri Pantsulaia, Gvantsa Brachveli, Salome Javashvili, Nino Berishvili, Tata Imnadze, Ana Papkiauri, Gvantsa Chanturia, Ann Machablishvili, Nato Kotaria, Marine Murtskhvaladze, Lela Sabadze, Mari Gavashelidze, Tamar Jashiashvili, Tea Tevdoradze, Ketevan Sidamonidze, Ekaterine Khmaladze, Ekaterine Zhghenti, Roena Sukhiashvili, Mariam Zakalashvili, Lela Urushadz…
hCoV-19/Georgia/Tb-s5772/2022	EPI_ISL_14701483	2022-07-25	Asia	Georgia	Kutaisi	Kutaisi Public Health and Safe Environment Center	Department for Virology, Molecular Biology and Genome Research, R. G. Lugar Center for Public Health Research, National Center for Disease Control and Public Health (NCDC) of Georgia.	Giorgi Tomashvili, Giorgi Gogoladze, Meri Pantsulaia, Gvantsa Brachveli, Salome Javashvili, Nino Berishvili, Tata Imnadze, Ana Papkiauri, Gvantsa Chanturia, Ann Machablishvili, Nato Kotaria, Marine Murtskhvaladze, Lela Sabadze, Mari Gavashelidze, Tamar Jashiashvili, Tea Tevdoradze, Ketevan Sidamonidze, Ekaterine Khmaladze, Ekaterine Zhghenti, Roena Sukhiashvili, Mariam Zakalashvili, Lela Urushadz…
hCoV-19/Georgia/Tb-s5794/2022	EPI_ISL_14701492	2022-07-14	Asia	Georgia	Kutaisi	Kutaisi Public Health and Safe Environment Center	Department for Virology, Molecular Biology and Genome Research, R. G. Lugar Center for Public Health Research, National Center for Disease Control and Public Health (NCDC) of Georgia.	Giorgi Tomashvili, Giorgi Gogoladze, Meri Pantsulaia, Gvantsa Brachveli, Salome Javashvili, Nino Berishvili, Tata Imnadze, Ana Papkiauri, Gvantsa Chanturia, Ann Machablishvili, Nato Kotaria, Marine Murtskhvaladze, Lela Sabadze, Mari Gavashelidze, Tamar Jashiashvili, Tea Tevdoradze, Ketevan Sidamonidze, Ekaterine Khmaladze, Ekaterine Zhghenti, Roena Sukhiashvili, Mariam Zakalashvili, Lela Urushadz…
hCoV-19/Georgia/Tb-s5807/2022	EPI_ISL_14701500	2022-07-22	Asia	Georgia	Kutaisi	Kutaisi Public Health and Safe Environment Center	Department for Virology, Molecular Biology and Genome Research, R. G. Lugar Center for Public Health Research, National Center for Disease Control and Public Health (NCDC) of Georgia.	Giorgi Tomashvili, Giorgi Gogoladze, Meri Pantsulaia, Gvantsa Brachveli, Salome Javashvili, Nino Berishvili, Tata Imnadze, Ana Papkiauri, Gvantsa Chanturia, Ann Machablishvili, Nato Kotaria, Marine Murtskhvaladze, Lela Sabadze, Mari Gavashelidze, Tamar Jashiashvili, Tea Tevdoradze, Ketevan Sidamonidze, Ekaterine Khmaladze, Ekaterine Zhghenti, Roena Sukhiashvili, Mariam Zakalashvili, Lela Urushadz…
hCoV-19/Georgia/Tb-s5819/2022	EPI_ISL_14701508	2022-07-20	Asia	Georgia	Gori	National Center for Disease Control and Public Health (NCDC) of Georgia.	Department for Virology, Molecular Biology and Genome Research, R. G. Lugar Center for Public Health Research, National Center for Disease Control and Public Health (NCDC) of Georgia.	Giorgi Tomashvili, Giorgi Gogoladze, Meri Pantsulaia, Gvantsa Brachveli, Salome Javashvili, Nino Berishvili, Tata Imnadze, Ana Papkiauri, Gvantsa Chanturia, Ann Machablishvili, Nato Kotaria, Marine Murtskhvaladze, Lela Sabadze, Mari Gavashelidze, Tamar Jashiashvili, Tea Tevdoradze, Ketevan Sidamonidze, Ekaterine Khmaladze, Ekaterine Zhghenti, Roena Sukhiashvili, Mariam Zakalashvili, Lela Urushadz…
hCoV-19/Georgia/Tb-s5857/2022	EPI_ISL_14791423	2022-08-14	Asia	Georgia	Tbilisi	Central Republican Hospital	Department for Virology, Molecular Biology and Genome Research, R. G. Lugar Center for Public Health Research, National Center for Disease Control and Public Health (NCDC) of Georgia.	Giorgi Tomashvili, Giorgi Gogoladze, Meri Pantsulaia, Gvantsa Brachveli, Salome Javashvili, Nino Berishvili, Tata Imnadze, Ana Papkiauri, Gvantsa Chanturia, Ann Machablishvili, Nato Kotaria, Marine Murtskhvaladze, Lela Sabadze, Mari Gavashelidze, Tamar Jashiashvili, Tea Tevdoradze, Ketevan Sidamonidze, Ekaterine Khmaladze, Ekaterine Zhghenti, Roena Sukhiashvili, Mariam Zakalashvili, Lela Urushadz…
hCoV-19/Georgia/Tb-s6055/2022	EPI_ISL_15498911	2022-09-11	Asia	Georgia	Tbilisi	Central Republican Hospital	Department for Virology, Molecular Biology and Genome Research, R. G. Lugar Center for Public Health Research, National Center for Disease Control and Public Health (NCDC) of Georgia.	Giorgi Gogoladze, Salome Javashvili, Meri Pantsulaia, Gvantsa Brachveli, Ana Papkiauri, Giorgi Tomashvili, Nino Berishvili, Tata Imnadze, Gvantsa Chanturia, Ann Machablishvili, Nato Kotaria, Marine Murtskhvaladze, Lela Sabadze, Mari Gavashelidze, Tamar Jashiashvili, Tea Tevdoradze, Ketevan Sidamonidze, Ekaterine Khmaladze, Ekaterine Zhghenti, Roena Sukhiashvili, Mariam Zakalashvili, Lela Urushadz…
hCoV-19/Georgia/Tb-s6128/2022	EPI_ISL_15498963	2022-09-27	Asia	Georgia	Tbilisi	Central Republican Hospital	Department for Virology, Molecular Biology and Genome Research, R. G. Lugar Center for Public Health Research, National Center for Disease Control and Public Health (NCDC) of Georgia.	Giorgi Gogoladze, Salome Javashvili, Meri Pantsulaia, Gvantsa Brachveli, Ana Papkiauri, Giorgi Tomashvili, Nino Berishvili, Tata Imnadze, Gvantsa Chanturia, Ann Machablishvili, Nato Kotaria, Marine Murtskhvaladze, Lela Sabadze, Mari Gavashelidze, Tamar Jashiashvili, Tea Tevdoradze, Ketevan Sidamonidze, Ekaterine Khmaladze, Ekaterine Zhghenti, Roena Sukhiashvili, Mariam Zakalashvili, Lela Urushadz…
hCoV-19/Georgia/Tb-s6185/2022	EPI_ISL_15656071	2022-10-04	Asia	Georgia	Tbilisi	Central Republican Hospital	Department for Virology, Molecular Biology and Genome Research, R. G. Lugar Center for Public Health Research, National Center for Disease Control and Public Health (NCDC) of Georgia.	Giorgi Tomashvili, Giorgi Gogoladze, Meri Pantsulaia, Gvantsa Brachveli, Ana Papkiauri, Salome Javashvili, Gvantsa Chanturia, Ann Machablishvili, Paata Imnadze
hCoV-19/Georgia/Tb-s6255/2022	EPI_ISL_16601418	2022-08-11	Asia	Georgia	Tbilisi	Department for Virology, Molecular Biology and Genome Research, R. G. Lugar Center for Public Health Research, National Center for Disease Control and Public Health (NCDC) of Georgia.	Department for Virology, Molecular Biology and Genome Research, R. G. Lugar Center for Public Health Research, National Center for Disease Control and Public Health (NCDC) of Georgia.	Giorgi Tomashvili, Giorgi Gogoladze, Meri Pantsulaia, Gvantsa Brachveli, Ana Papkiauri, Salome Javashvili, Anna Khoperia, Gvantsa Chanturia, Ann Machablishvili, Maia Alkhazashvili, Paata Imnadze
hCoV-19/Georgia/Tb-s6669/2022	EPI_ISL_16601484	2022-06-21	Asia	Georgia	Batumi	Department for Virology, Molecular Biology and Genome Research, R. G. Lugar Center for Public Health Research, National Center for Disease Control and Public Health (NCDC) of Georgia.	Department for Virology, Molecular Biology and Genome Research, R. G. Lugar Center for Public Health Research, National Center for Disease Control and Public Health (NCDC) of Georgia.	Giorgi Tomashvili, Giorgi Gogoladze, Meri Pantsulaia, Gvantsa Brachveli, Ana Papkiauri, Salome Javashvili, Anna Khoperia, Gvantsa Chanturia, Ann Machablishvili, Maia Alkhazashvili, Paata Imnadze
hCoV-19/Georgia/Tb-s6707/2022	EPI_ISL_16601508	2022-08-23	Asia	Georgia	Batumi	Department for Virology, Molecular Biology and Genome Research, R. G. Lugar Center for Public Health Research, National Center for Disease Control and Public Health (NCDC) of Georgia.	Department for Virology, Molecular Biology and Genome Research, R. G. Lugar Center for Public Health Research, National Center for Disease Control and Public Health (NCDC) of Georgia.	Giorgi Tomashvili, Giorgi Gogoladze, Meri Pantsulaia, Gvantsa Brachveli, Ana Papkiauri, Salome Javashvili, Anna Khoperia, Gvantsa Chanturia, Ann Machablishvili, Maia Alkhazashvili, Paata Imnadze
hCoV-19/Georgia/Tb-s6791/2022	EPI_ISL_16601534	2022-08-26	Asia	Georgia	Batumi	Department for Virology, Molecular Biology and Genome Research, R. G. Lugar Center for Public Health Research, National Center for Disease Control and Public Health (NCDC) of Georgia.	Department for Virology, Molecular Biology and Genome Research, R. G. Lugar Center for Public Health Research, National Center for Disease Control and Public Health (NCDC) of Georgia.	Giorgi Tomashvili, Giorgi Gogoladze, Meri Pantsulaia, Gvantsa Brachveli, Ana Papkiauri, Salome Javashvili, Anna Khoperia, Gvantsa Chanturia, Ann Machablishvili, Maia Alkhazashvili, Paata Imnadze
hCoV-19/Georgia/Tb-s7390/2022	EPI_ISL_17182875	2022-09-30	Asia	Georgia	Batumi	Adjara Public Health Center	Department for Virology, Molecular Biology and Genome Research, R. G. Lugar Center for Public Health Research, National Center for Disease Control and Public Health (NCDC) of Georgia.	Giorgi Tomashvili, Giorgi Gogoladze, Meri Pantsulaia, Gvantsa Brachveli, Ana Papkiauri, Salome Javashvili, Gvantsa Chanturia, Ann Machablishvili, Paata Imnadze
hCoV-19/Germany/BE-RKI-I-885707/2022	EPI_ISL_13916693	2022-06-17	Europe	Germany	Berlin	MDI Limbach Berlin GmbH; MVZ Labor Berlin	Robert Koch Institute	unknown
hCoV-19/Germany/BE-RKI-I-893304/2022	EPI_ISL_14373389	2022-06-23	Europe	Germany	Berlin	SYNLAB MVZ Berlin	Robert Koch Institute	unknown
hCoV-19/Germany/BE-RKI-I-921343/2022	EPI_ISL_14395993	2022-07-12	Europe	Germany	Berlin	Labor 28 MVZ GmbH	Robert Koch Institute	unknown
hCoV-19/Germany/BW-RKI-I-1006947/2022	EPI_ISL_15518547	2022-10-05	Europe	Germany	Baden-Wurttemberg	Bioscientia MVZ Labor Karlsruhe GmbH	Robert Koch Institute	unknown
hCoV-19/Germany/BW-RKI-I-891509/2022	EPI_ISL_13924046	2022-06-21	Europe	Germany	Baden-Wurttemberg	Limbach - MVZ Labor Dr. Volkmann & Kollegen	Robert Koch Institute	unknown
hCoV-19/Germany/BW-RKI-I-963041/2022	EPI_ISL_14698349	2022-08-18	Europe	Germany	Baden-Wurttemberg	Limbach - MVZ Labor Ravensburg Labor Dr. Gärtner	Robert Koch Institute	unknown
hCoV-19/Germany/BW-RKI-I-989524/2022	EPI_ISL_15264665	2022-09-19	Europe	Germany	Baden-Wurttemberg	MVZ Labor Dr. Limbach & Kollegen GbR	Robert Koch Institute	unknown
hCoV-19/Germany/BY-LGL-IMS-10272-CVDP-b96f8cfb-fad2-4b6d-aecd-abb59bb6a0dd/2022	EPI_ISL_14770507	2022-08-18	Europe	Germany	Bavaria	Bayerisches Landesamt fuer Gesundheit und Lebensmittelsicherheit (LGL)	Bayerisches Landesamt fuer Gesundheit und Lebensmittelsicherheit (LGL)	Alexandra Dangel, Carola Berger, Sabrina Hepner, Laura Weise, Annika Sprenger, Lisa Falk, Nikolaus Ackermann, Andreas Sing
hCoV-19/Germany/BY-RKI-I-1001776/2022	EPI_ISL_15448854	2022-10-05	Europe	Germany	Bavaria	amedes MVZ für Laboratoriumsdiagnostik Raubling GmbH	Robert Koch Institute	unknown
hCoV-19/Germany/HE-RKI-I-951895/2022	EPI_ISL_14521368	2022-08-01	Europe	Germany	Hesse	Sonic - Labor Staber MVZ Kassel	Robert Koch Institute	unknown
hCoV-19/Germany/MV-RKI-I-1125284/2023	EPI_ISL_17296787	2023-03-06	Europe	Germany	Mecklenburg-Western Pomerania	IMD - MVZ Labor Greifswald	Robert Koch Institute	unknown
hCoV-19/Germany/NW-HHU-31186/2022	EPI_ISL_14625288	2022-08-16	Europe	Germany	North Rhine-Westphalia	Center of Medical Microbiology, Virology, and Hospital Hygiene, University of Duesseldorf	Center of Medical Microbiology, Virology, and Hospital Hygiene, University of Duesseldorf	Maximilian Damagnez; Alexander Dilthey; Torsten Houwaart; Lisanna Hülse; Malte Kohns Vasconcelos; Nadine Lübke; Jessica Nicolai; Klaus Pfeffer; Daniel Strelow; Jörg Timm; Andreas Walker; Tobias Wienemann
hCoV-19/Germany/NW-RKI-I-1131240/2023	EPI_ISL_17518288	2023-01-03	Europe	Germany	North Rhine-Westphalia	Labor ZOTZ|KLIMAS; MVZ Düsseldorf-Centrum	Robert Koch Institute	unknown
hCoV-19/Germany/SH-RKI-I-957639/2022	EPI_ISL_14694073	2022-08-10	Europe	Germany	Schleswig-Holstein	LADR Zentrallabor DR. Kramer & Kollegen Geesthacht	Robert Koch Institute	unknown
hCoV-19/Germany/SN-RKI-I-1006819/2022	EPI_ISL_15518426	2022-10-04	Europe	Germany	Saxony	Bioscientia Labor Wermsdorf	Robert Koch Institute	unknown
hCoV-19/Germany/SN-RKI-I-933194/2022	EPI_ISL_14409292	2022-07-25	Europe	Germany	Saxony	MVZ Labor Dr. Reising-Ackermann und Kollegen	Robert Koch Institute	unknown
hCoV-19/Germany/SN-RKI-I-974816/2022	EPI_ISL_15130662	2022-09-03	Europe	Germany	Saxony	Sonic - Labor Staber Dresden (Klipphausen)	Robert Koch Institute	unknown
hCoV-19/Germany/SN-RKI-I-988893/2022	EPI_ISL_15264083	2022-09-14	Europe	Germany	Saxony	MVZ Labor Dr. Reising-Ackermann und Kollegen	Robert Koch Institute	unknown
hCoV-19/Germany/ST-MD12816/2022	EPI_ISL_17383352	2022-12-30	Europe	Germany	Saxony-Anhalt	Institute of Medical Microbiology and Hospital Hygiene	Institute of Medical Microbiology and Hospital Hygiene	Prof. Dr. Achim Kaasch, Dr. Matthias Riediger, Aljoscha Tersteegen
hCoV-19/Ghana/NMIMR-N-22-3617/2022	EPI_ISL_16275920	2022-06-21	Africa	Ghana	Greater Accra	Noguchi Memorial Institute for Medical Research, University of Ghana, Legon, Ghana	Noguchi Memorial Institute for Medical Research, University of Ghana, Legon, Ghana	Quaneeta Mohktar, Bernice Twenewaa Sekyere, Tracy Sarkodie-Addo, Peace Ori Uche, Seyram Bless Agbenyo, Kwame Boamah Buabeng, Hilda Opoku Frempong, Joseph H.K. Bonney, John K. Odoom and Bright Adu
hCoV-19/Ghana/NMIMR-N-22-4033/2022	EPI_ISL_16275923	2022-06-29	Africa	Ghana	Greater Accra	Noguchi Memorial Institute for Medical Research, University of Ghana, Legon, Ghana	Noguchi Memorial Institute for Medical Research, University of Ghana, Legon, Ghana	Quaneeta Mohktar, Bernice Twenewaa Sekyere, Tracy Sarkodie-Addo, Peace Ori Uche, Seyram Bless Agbenyo, Kwame Boamah Buabeng, Hilda Opoku Frempong, Joseph H.K. Bonney, John K. Odoom and Bright Adu
hCoV-19/Ghana/NMIMR-N-22-4173/2022	EPI_ISL_16275877	2022-07-04	Africa	Ghana	Greater Accra	Noguchi Memorial Institute for Medical Research, University of Ghana, Legon, Ghana	Noguchi Memorial Institute for Medical Research, University of Ghana, Legon, Ghana	Quaneeta Mohktar, Bernice Twenewaa Sekyere, Tracy Sarkodie-Addo, Peace Ori Uche, Seyram Bless Agbenyo, Kwame Boamah Buabeng, Hilda Opoku Frempong, Joseph H.K. Bonney, John K. Odoom and Bright Adu
hCoV-19/Ghana/NMIMR-NUR-22-4121/2022	EPI_ISL_16275950	2022-07-02	Africa	Ghana	Greater Accra	Noguchi Memorial Institute for Medical Research, University of Ghana, Legon, Ghana	Noguchi Memorial Institute for Medical Research, University of Ghana, Legon, Ghana	Quaneeta Mohktar, Bernice Twenewaa Sekyere, Tracy Sarkodie-Addo, Peace Ori Uche, Seyram Bless Agbenyo, Kwame Boamah Buabeng, Hilda Opoku Frempong, Joseph H.K. Bonney, John K. Odoom and Bright Adu
hCoV-19/Ghana/NMIMR-NUR-22-4276/2022	EPI_ISL_16276073	2022-07-22	Africa	Ghana	Greater Accra	Noguchi Memorial Institute for Medical Research, University of Ghana, Legon, Ghana	Noguchi Memorial Institute for Medical Research, University of Ghana, Legon, Ghana	Quaneeta Mohktar, Bernice Twenewaa Sekyere, Tracy Sarkodie-Addo, Peace Ori Uche, Seyram Bless Agbenyo, Kwame Boamah Buabeng, Hilda Opoku Frempong, Joseph H.K. Bonney, John K. Odoom and Bright Adu
hCoV-19/Ghana/NMIMR-NUR-22-4873/2022	EPI_ISL_16275861	2022-09-26	Africa	Ghana	Greater Accra	Noguchi Memorial Institute for Medical Research, University of Ghana, Legon, Ghana	Noguchi Memorial Institute for Medical Research, University of Ghana, Legon, Ghana	Quaneeta Mohktar, Bernice Twenewaa Sekyere, Tracy Sarkodie-Addo, Peace Ori Uche, Seyram Bless Agbenyo, Kwame Boamah Buabeng, Hilda Opoku Frempong, Joseph H.K. Bonney, John K. Odoom and Bright Adu
hCoV-19/Ghana/NMIMR-PUR-22-2358/2022	EPI_ISL_16275859	2022-10-01	Africa	Ghana	Greater Accra	Noguchi Memorial Institute for Medical Research, University of Ghana, Legon, Ghana	Noguchi Memorial Institute for Medical Research, University of Ghana, Legon, Ghana	Quaneeta Mohktar, Bernice Twenewaa Sekyere, Tracy Sarkodie-Addo, Peace Ori Uche, Seyram Bless Agbenyo, Kwame Boamah Buabeng, Hilda Opoku Frempong, Joseph H.K. Bonney, John K. Odoom and Bright Adu
hCoV-19/Ghana/NMIMR-PUR-22-2359/2022	EPI_ISL_16276006	2022-10-01	Africa	Ghana	Greater Accra	Noguchi Memorial Institute for Medical Research, University of Ghana, Legon, Ghana	Noguchi Memorial Institute for Medical Research, University of Ghana, Legon, Ghana	Quaneeta Mohktar, Bernice Twenewaa Sekyere, Tracy Sarkodie-Addo, Peace Ori Uche, Seyram Bless Agbenyo, Kwame Boamah Buabeng, Hilda Opoku Frempong, Joseph H.K. Bonney, John K. Odoom and Bright Adu
hCoV-19/Ghana/NMIMR-PUR-22-2383/2022	EPI_ISL_16276088	2022-10-03	Africa	Ghana	Greater Accra	Noguchi Memorial Institute for Medical Research, University of Ghana, Legon, Ghana	Noguchi Memorial Institute for Medical Research, University of Ghana, Legon, Ghana	Quaneeta Mohktar, Bernice Twenewaa Sekyere, Tracy Sarkodie-Addo, Peace Ori Uche, Seyram Bless Agbenyo, Kwame Boamah Buabeng, Hilda Opoku Frempong, Joseph H.K. Bonney, John K. Odoom and Bright Adu
hCoV-19/Ghana/WACCBIP-GS3012/2022	EPI_ISL_13833316	2022-05-30	Africa	Ghana	Greater Accra	WACCBIP, Volta Road, University of Ghana, Accra, Ghana	WACCBIP, Volta Road, University of Ghana, Accra, Ghana	Collins M. Morang'a, Joyce M. Ngoi, Dominic S. Y. Amuzu, Vincent Appiah, Philip M. Soglo, Violette V. M'cormack, Samirah Saiid, Bright K. Yemi, Deborah N. A. Mettle, Aaron A. Manu, Dzidzor Y. Ayeke, Sekyibea Appiedu-Addo, Becky E. Tetteh, Emmanuel K. Asiedu, Francis J. Ueto, Haruna A. Karim, Fatima O. Oyawoye, Kesego Tapela, Nicaise T. Ndam, Daniel Oduro-Mensah, Gloria Amegatcher, Yaw Bediako, Pe…
hCoV-19/Ghana/WACCBIP-GS3013/2022	EPI_ISL_13833317	2022-05-30	Africa	Ghana	Greater Accra	WACCBIP, Volta Road, University of Ghana, Accra, Ghana	WACCBIP, Volta Road, University of Ghana, Accra, Ghana	Collins M. Morang'a, Joyce M. Ngoi, Dominic S. Y. Amuzu, Vincent Appiah, Philip M. Soglo, Violette V. M'cormack, Samirah Saiid, Bright K. Yemi, Deborah N. A. Mettle, Aaron A. Manu, Dzidzor Y. Ayeke, Sekyibea Appiedu-Addo, Becky E. Tetteh, Emmanuel K. Asiedu, Francis J. Ueto, Haruna A. Karim, Fatima O. Oyawoye, Kesego Tapela, Nicaise T. Ndam, Daniel Oduro-Mensah, Gloria Amegatcher, Yaw Bediako, Pe…
hCoV-19/Ghana/WACCBIP-GS3038/2022	EPI_ISL_13833328	2022-06-06	Africa	Ghana	Greater Accra	WACCBIP, Volta Road, University of Ghana, Accra, Ghana	WACCBIP, Volta Road, University of Ghana, Accra, Ghana	Collins M. Morang'a, Joyce M. Ngoi, Dominic S. Y. Amuzu, Vincent Appiah, Philip M. Soglo, Violette V. M'cormack, Samirah Saiid, Bright K. Yemi, Deborah N. A. Mettle, Aaron A. Manu, Dzidzor Y. Ayeke, Sekyibea Appiedu-Addo, Becky E. Tetteh, Emmanuel K. Asiedu, Francis J. Ueto, Haruna A. Karim, Fatima O. Oyawoye, Kesego Tapela, Nicaise T. Ndam, Daniel Oduro-Mensah, Gloria Amegatcher, Yaw Bediako, Pe…
hCoV-19/Ghana/WACCBIP-GS3133/2022	EPI_ISL_13833384	2022-06-15	Africa	Ghana	Greater Accra	WACCBIP, Volta Road, University of Ghana, Accra, Ghana	WACCBIP, Volta Road, University of Ghana, Accra, Ghana	Collins M. Morang'a, Joyce M. Ngoi, Dominic S. Y. Amuzu, Vincent Appiah, Philip M. Soglo, Violette V. M'cormack, Samirah Saiid, Bright K. Yemi, Deborah N. A. Mettle, Aaron A. Manu, Dzidzor Y. Ayeke, Kesego Tapela, Nicaise T. Ndam, Daniel Oduro-Mensah, Gloria Amegatcher, Yaw Bediako, Peter K. Quashie, Lucas N. Amenga-Etego, and Gordon A. Awandare
hCoV-19/Ghana/WACCBIP-GS3545/2022	EPI_ISL_16679539	2022-07-13	Africa	Ghana	Upper East	WACCBIP, Volta Road, University of Ghana, Accra, Ghana	WACCBIP, Volta Road, University of Ghana, Accra, Ghana	Collins M. Morang'a, Joyce M. Ngoi, Dominic S. Y. Amuzu, Vincent Appiah, Philip M. Soglo, Violette V. M'cormack, Samirah Saiid, Kukua Bandoh, Dzidzor Y. Ayeke, Sylvester Dassah, Victor Asoala, Nicaise T. Ndam, Gloria Amegatcher, Yaw Bediako, Peter K. Quashie, Lucas N. Amenga-Etego, and Gordon A. Awandare
hCoV-19/Ghana/WACCBIP-GS4334/2022	EPI_ISL_16698863	2022-09-16	Africa	Ghana	Greater Accra	WACCBIP, Volta Road, University of Ghana, Accra, Ghana	WACCBIP, Volta Road, University of Ghana, Accra, Ghana	Collins M. Morang'a, Joyce M. Ngoi, Dominic S. Y. Amuzu, Vincent Appiah, Philip M. Soglo, Violette V. M'cormack, Samirah Saiid, Kukua Bandoh, Dzidzor Y. Ayeke, Cyril M. Kuma, Maame E. Mpere, John B. Kuuzuing, Ahidjo Ayouba, Nicolas Fernandez, Rachida Tahar, Nicaise T. Ndam, Gloria Amegatcher, Yaw Bediako, Peter K. Quashie, Lucas N. Amenga-Etego, and Gordon A. Awandare
hCoV-19/Ghana/WACCBIP-GS4339/2022	EPI_ISL_16699006	2022-09-03	Africa	Ghana	Greater Accra	WACCBIP, Volta Road, University of Ghana, Accra, Ghana	WACCBIP, Volta Road, University of Ghana, Accra, Ghana	Collins M. Morang'a, Joyce M. Ngoi, Dominic S. Y. Amuzu, Vincent Appiah, Philip M. Soglo, Violette V. M'cormack, Samirah Saiid, Kukua Bandoh, Dzidzor Y. Ayeke, Cyril M. Kuma, Maame E. Mpere, John B. Kuuzuing, Ahidjo Ayouba, Nicolas Fernandez, Rachida Tahar, Nicaise T. Ndam, Gloria Amegatcher, Yaw Bediako, Peter K. Quashie, Lucas N. Amenga-Etego, and Gordon A. Awandare
hCoV-19/Ghana/WACCBIP-GS4340/2022	EPI_ISL_16698950	2022-08-21	Africa	Ghana	Greater Accra	WACCBIP, Volta Road, University of Ghana, Accra, Ghana	WACCBIP, Volta Road, University of Ghana, Accra, Ghana	Collins M. Morang'a, Joyce M. Ngoi, Dominic S. Y. Amuzu, Vincent Appiah, Philip M. Soglo, Violette V. M'cormack, Samirah Saiid, Kukua Bandoh, Dzidzor Y. Ayeke, Cyril M. Kuma, Maame E. Mpere, John B. Kuuzuing, Ahidjo Ayouba, Nicolas Fernandez, Rachida Tahar, Nicaise T. Ndam, Gloria Amegatcher, Yaw Bediako, Peter K. Quashie, Lucas N. Amenga-Etego, and Gordon A. Awandare
hCoV-19/Ghana/WACCBIP-GS4446/2022	EPI_ISL_16698857	2022-08-20	Africa	Ghana	Greater Accra	WACCBIP, Volta Road, University of Ghana, Accra, Ghana	WACCBIP, Volta Road, University of Ghana, Accra, Ghana	Collins M. Morang'a, Joyce M. Ngoi, Dominic S. Y. Amuzu, Vincent Appiah, Philip M. Soglo, Violette V. M'cormack, Samirah Saiid, Kukua Bandoh, Dzidzor Y. Ayeke, Cyril M. Kuma, Maame E. Mpere, John B. Kuuzuing, Ahidjo Ayouba, Nicolas Fernandez, Rachida Tahar, Nicaise T. Ndam, Gloria Amegatcher, Yaw Bediako, Peter K. Quashie, Lucas N. Amenga-Etego, and Gordon A. Awandare
hCoV-19/Greece/149925/2022	EPI_ISL_14096501	2022-06-26	Europe	Greece	Crete	Laboratory of Clinical Virology, Medical School University of Crete	National Public Health Organization	George Sourvinos, Alexandros Zafiropoulos, Anthi Pitsikaki, Melina Tseliou
hCoV-19/Greece/150639/2022	EPI_ISL_14101882	2022-06-29	Europe	Greece	Crete	Laboratory of Clinical Virology, Medical School University of Crete	National Public Health Organization	George Sourvinos, Alexandros Zafiropoulos, Anthi Pitsikaki, Melina Tseliou
hCoV-19/Greece/31640/2022	EPI_ISL_14605478	2022-07-11	Europe	Greece	South Aegean	National Public Health Organization	National Public Health Organization	Kyriaki Tryfinopoulou, Gregory Spanakos, Antigoni Katsoulidou, Panagiota Moulopoulou, Eleftherios Miaoulis, Polyxeni Syrianou, Maria Eleni Oikonomou, Panagiotis Mantas
hCoV-19/Greece/34555/2022	EPI_ISL_14604794	2022-07-25	Europe	Greece	South Aegean	National Public Health Organization	National Public Health Organization	Kyriaki Tryfinopoulou, Gregory Spanakos, Antigoni Katsoulidou, Panagiota Moulopoulou, Eleftherios Miaoulis, Polyxeni Syrianou, Maria Eleni Oikonomou, Panagiotis Mantas
hCoV-19/Greece/36865/2022	EPI_ISL_14891135	2022-08-09	Europe	Greece	Central Macedonia	National Public Health Organization	National Public Health Organization	Kyriaki Tryfinopoulou, Gregory Spanakos, Antigoni Katsoulidou, Panagiota Moulopoulou, Eleftherios Miaoulis, Polyxeni Syrianou, Maria Eleni Oikonomou, Panagiotis Mantas
hCoV-19/Greece/38528/2022	EPI_ISL_15110953	2022-09-04	Europe	Greece	Attica	National Public Health Organization	National Public Health Organization	Kyriaki Tryfinopoulou, Gregory Spanakos, Antigoni Katsoulidou, Panagiota Moulopoulou, Eleftherios Miaoulis, Polyxeni Syrianou, Maria Eleni Oikonomou, Panagiotis Mantas
hCoV-19/Greece/44875/2022	EPI_ISL_16533379	2022-11-01	Europe	Greece	Attica	National Public Health Organization	National Public Health Organization	Kyriaki Tryfinopoulou, Gregory Spanakos, Antigoni Katsoulidou, Sofia Damianidou, Iro Skopa, Michael Polemis, Elli Theofili
hCoV-19/Greece/Crete-222/2022	EPI_ISL_13539161	2022-06-08	Europe	Greece		Laboratory of Clinical Virology Heraklion Crete	Laboratory of Clinical Virology Heraklion Crete	Alexandros Zafiropoulos, George Sourvinos
hCoV-19/Greece/HERA_PHLnetwork-39594/2022	EPI_ISL_15941223	2022-09-19	Europe	Greece	Attica	National Public Health Organization	National Public Health Organization	Kyriaki Tryfinopoulou, Gregory Spanakos, Antigoni Katsoulidou, Panagiota Moulopoulou, Eleftherios Miaoulis, Polyxeni Syrianou, Maria Eleni Oikonomou, Iro Skopa, Michael Polemis, Elli Theofili
hCoV-19/Greece/HERA_PHLnetwork-43632/2022	EPI_ISL_15942032	2022-10-22	Europe	Greece	Attica	National Public Health Organization	National Public Health Organization	Kyriaki Tryfinopoulou, Gregory Spanakos, Antigoni Katsoulidou, Sofia Damianidou, Iro Skopa, Michael Polemis, Elli Theofili
hCoV-19/Greece/Pedy_VirologyCrete-CR109/2022	EPI_ISL_16103024	2022-08-29	Europe	Greece		Pedy_Virology Crete	Pedy_Virology Crete	George Sourvinos, Anna Psaroulaki
hCoV-19/Greece/Pedy_VirologyCrete-CR209/2022	EPI_ISL_16103105	2022-09-09	Europe	Greece		Pedy_Virology Crete	Pedy_Virology Crete	George Sourvinos, Anna Psaroulaki
hCoV-19/Greece/Pedy_VirologyCrete-CR45/2022	EPI_ISL_16102972	2022-08-09	Europe	Greece		Pedy_Virology Crete	Pedy_Virology Crete	George Sourvinos, Anna Psaroulaki
hCoV-19/Grenada/130705/2022	EPI_ISL_18082233	2022-07-12	North America	Grenada		WINDREF/SGU Laboratory	WINDREF/SGU Laboratory	Vanessa Matthew-Belmar, Nikita Cudjoe, Elsa Chitan, Nandy Noel, Trevor Noel, Calum Macpherson
hCoV-19/Grenada/130713/2022	EPI_ISL_18082241	2022-07-12	North America	Grenada		WINDREF/SGU Laboratory	WINDREF/SGU Laboratory	Vanessa Matthew-Belmar, Nikita Cudjoe, Elsa Chitan, Nandy Noel, Trevor Noel, Calum Macpherson
hCoV-19/Grenada/240826/2022	EPI_ISL_18081708	2022-08-15	North America	Grenada		WINDREF/SGU Laboratory	WINDREF/SGU Laboratory	Vanessa Matthew-Belmar, Nikita Cudjoe, Elsa Chitan, Nandy Noel, Trevor Noel, Calum Macpherson
hCoV-19/Grenada/240831/2022	EPI_ISL_18081711	2022-08-12	North America	Grenada		WINDREF/SGU Laboratory	WINDREF/SGU Laboratory	Vanessa Matthew-Belmar, Nikita Cudjoe, Elsa Chitan, Nandy Noel, Trevor Noel, Calum Macpherson
hCoV-19/Grenada/240835/2022	EPI_ISL_18081712	2022-08-16	North America	Grenada		WINDREF/SGU Laboratory	WINDREF/SGU Laboratory	Vanessa Matthew-Belmar, Nikita Cudjoe, Elsa Chitan, Nandy Noel, Trevor Noel, Calum Macpherson
hCoV-19/Guadeloupe/cerba-22Q0612315/2022	EPI_ISL_14322224	2022-07-18	North America	Guadeloupe		Lbbms Bio Pole Antilles	Laboratoire Cerba	Laura Verdurme, Mathilde Roussel, Sabine Trombert-Paolantoni, Benoit Visseaux, Bénédicte Roquebert, Stéphanie Haim-Boukobza
hCoV-19/Guadeloupe/IPP40667/2022	EPI_ISL_13625113	2022-06-07	North America	Guadeloupe	Pointe-a-Pitre	Hopital	Institut Pasteur	Marion Barbet, Sylvie Behillil, Méline Bizard, Angela Brisebarre, Camille Capel, Vincent Enouf, Louise Lefrançois, Frédéric Lemoine, Christophe Malabat, Corinne Maufrais, Slim El Khiari, Julien Fumey, Etienne Simon-Lorière, Maud Vanpeene, Sylvie Van der Werf, Cécile HERRMANN
hCoV-19/Guadeloupe/IPP47520/2022	EPI_ISL_14307448	2022-06-27	North America	Guadeloupe	Pointe-a-Pitre	Hopital	National Reference Center for Viruses of Respiratory Infections, Institut Pasteur, Paris	Marion Barbet, Méline Bizard, Angela Brisebarre, Camille Capel, Vincent Enouf, Louise Lefrançois, Frédéric Lemoine, Christophe Malabat, Corinne Maufrais, Slim El Khiari, Julien Fumey, Etienne Simon-Lorière, Maud Vanpeene, Sylvie Van der Werf, Sylvaine BASTIAN
hCoV-19/Guadeloupe/IPP47521/2022	EPI_ISL_14307445	2022-06-27	North America	Guadeloupe	Pointe-a-Pitre	Hopital	National Reference Center for Viruses of Respiratory Infections, Institut Pasteur, Paris	Marion Barbet, Méline Bizard, Angela Brisebarre, Camille Capel, Vincent Enouf, Louise Lefrançois, Frédéric Lemoine, Christophe Malabat, Corinne Maufrais, Slim El Khiari, Julien Fumey, Etienne Simon-Lorière, Maud Vanpeene, Sylvie Van der Werf, Sylvaine BASTIAN
hCoV-19/Guadeloupe/IPP47628/2022	EPI_ISL_14425810	2022-07-25	North America	Guadeloupe	Pointe-a-Pitre	Outre Mer,C.H.U. De La Guadeloupe - Labo. Microbiologie	National Reference Center for Viruses of Respiratory Infections, Institut Pasteur, Paris	Marion Barbet, Méline Bizard, Angela Brisebarre, Camille Capel, Vincent Enouf, Louise Lefrançois, Frédéric Lemoine, Christophe Malabat, Corinne Maufrais, Slim El Khiari, Julien Fumey, Etienne Simon-Lorière, Maud Vanpeene, Sylvie Van der Werf, Sylvaine BASTIAN
hCoV-19/Guadeloupe/IPP47630/2022	EPI_ISL_14425812	2022-07-25	North America	Guadeloupe	Pointe-a-Pitre	Outre Mer,C.H.U. De La Guadeloupe - Labo. Microbiologie	National Reference Center for Viruses of Respiratory Infections, Institut Pasteur, Paris	Marion Barbet, Méline Bizard, Angela Brisebarre, Camille Capel, Vincent Enouf, Louise Lefrançois, Frédéric Lemoine, Christophe Malabat, Corinne Maufrais, Slim El Khiari, Julien Fumey, Etienne Simon-Lorière, Maud Vanpeene, Sylvie Van der Werf, Sylvaine BASTIAN
hCoV-19/Guadeloupe/IPP48562/2022	EPI_ISL_14673773	2022-08-08	North America	Guadeloupe	Pointe-a-Pitre	Hopital	National Reference Center for Viruses of Respiratory Infections, Institut Pasteur, Paris	Marion Barbet, Méline Bizard, Angela Brisebarre, Camille Capel, Vincent Enouf, Louise Lefrançois, Frédéric Lemoine, Christophe Malabat, Corinne Maufrais, Slim El Khiari, Julien Fumey, Etienne Simon-Lorière, Maud Vanpeene, Sylvie Van der Werf, Sylvaine BASTIAN
hCoV-19/Guadeloupe/IPP48564/2022	EPI_ISL_14673775	2022-08-08	North America	Guadeloupe	Pointe-a-Pitre	Hopital	National Reference Center for Viruses of Respiratory Infections, Institut Pasteur, Paris	Marion Barbet, Méline Bizard, Angela Brisebarre, Camille Capel, Vincent Enouf, Louise Lefrançois, Frédéric Lemoine, Christophe Malabat, Corinne Maufrais, Slim El Khiari, Julien Fumey, Etienne Simon-Lorière, Maud Vanpeene, Sylvie Van der Werf, Sylvaine BASTIAN
hCoV-19/Guadeloupe/IPP50650/2022	EPI_ISL_15221297	2022-09-12	North America	Guadeloupe	Pointe-a-Pitre	Outre Mer	National Reference Center for Viruses of Respiratory Infections, Institut Pasteur, Paris	Marion Barbet, Méline Bizard, Angela Brisebarre, Camille Capel, Vincent Enouf, Louise Lefrançois, Frédéric Lemoine, Christophe Malabat, Corinne Maufrais, Samar Berreira, Slim El Khiari, Etienne Simon-Lorière, Maud Vanpeene, Sylvie Van der Werf, Sylvaine BASTIAN
hCoV-19/Guadeloupe/IPP50651/2022	EPI_ISL_15221298	2022-09-12	North America	Guadeloupe	Pointe-a-Pitre	Outre Mer	National Reference Center for Viruses of Respiratory Infections, Institut Pasteur, Paris	Marion Barbet, Méline Bizard, Angela Brisebarre, Camille Capel, Vincent Enouf, Louise Lefrançois, Frédéric Lemoine, Christophe Malabat, Corinne Maufrais, Samar Berreira, Slim El Khiari, Etienne Simon-Lorière, Maud Vanpeene, Sylvie Van der Werf, Sylvaine BASTIAN
hCoV-19/Guadeloupe/IPP51192/2022	EPI_ISL_15271177	2022-09-19	North America	Guadeloupe	Pointe-a-Pitre	Hopital	National Reference Center for Viruses of Respiratory Infections, Institut Pasteur, Paris	Marion Barbet, Méline Bizard, Angela Brisebarre, Camille Capel, Vincent Enouf, Louise Lefrançois, Frédéric Lemoine, Christophe Malabat, Corinne Maufrais, Samar Berreira, Slim El Khiari, Etienne Simon-Lorière, Maud Vanpeene, Sylvie Van der Werf, Sylvaine BASTIAN
hCoV-19/Guadeloupe/IPP52381/2022	EPI_ISL_15389165	2022-10-03	North America	Guadeloupe	Pointe-a-Pitre	Outre Mer	National Reference Center for Viruses of Respiratory Infections, Institut Pasteur, Paris	Marion Barbet, Méline Bizard, Angela Brisebarre, Camille Capel, Vincent Enouf, Louise Lefrançois, Frédéric Lemoine, Christophe Malabat, Corinne Maufrais, Samar Berreira, Slim El Khiari, Etienne Simon-Lorière, Maud Vanpeene, Sylvie Van der Werf, Sylvaine BASTIAN
hCoV-19/Guatemala/7616-LNS/2022	EPI_ISL_15887279	2022-06-29	North America	Guatemala	Chimaltenango	Laboratorio Nacional de Salud (LNS), Guatemala	Laboratorio Nacional de Salud (LNS), Guatemala	Mendoza L, Perez M, Calan K
hCoV-19/Guatemala/7813-LNS/2022	EPI_ISL_14081499	2022-06-27	North America	Guatemala	Guatemala	Laboratorio Nacional de Salud (LNS), Guatemala	Laboratorio Nacional de Salud (LNS), Guatemala	Mendoza L, García G, Perez M, Calan K
hCoV-19/Guatemala/7814-LNS/2022	EPI_ISL_14081500	2022-06-27	North America	Guatemala	Guatemala	Laboratorio Nacional de Salud (LNS), Guatemala	Laboratorio Nacional de Salud (LNS), Guatemala	Mendoza L, García G, Perez M, Calan K
hCoV-19/Guatemala/8070-LNS/2022	EPI_ISL_14081548	2022-07-14	North America	Guatemala	El Progreso	Laboratorio Nacional de Salud (LNS), Guatemala	Laboratorio Nacional de Salud (LNS), Guatemala	Mendoza L, García G, Perez M, Calan K
hCoV-19/Guatemala/8161-LNS/2022	EPI_ISL_14524791	2022-07-16	North America	Guatemala		Laboratorio Nacional de Salud (LNS), Guatemala	Laboratorio Nacional de Salud (LNS), Guatemala	Mendoza L, Perez M, Calan K
hCoV-19/Guatemala/8256-LNS/2022	EPI_ISL_14524790	2022-07-23	North America	Guatemala	Quiche	Laboratorio Nacional de Salud (LNS), Guatemala	Laboratorio Nacional de Salud (LNS), Guatemala	Mendoza L, Perez M, Calan K
hCoV-19/Guatemala/8317-LNS/2022	EPI_ISL_15887180	2022-07-21	North America	Guatemala	Guatemala	Laboratorio Nacional de Salud (LNS), Guatemala	Laboratorio Nacional de Salud (LNS), Guatemala	Mendoza L, Perez M, Calan K
hCoV-19/Guatemala/8740-LNS/2022	EPI_ISL_15246149	2022-08-16	North America	Guatemala	Quiche	Laboratorio Nacional de Salud (LNS), Guatemala	Laboratorio Nacional de Salud (LNS), Guatemala	Mendoza L, Perez M, Calan K
hCoV-19/Guatemala/8750-LNS/2022	EPI_ISL_15246151	2022-08-16	North America	Guatemala	Quiche	Laboratorio Nacional de Salud (LNS), Guatemala	Laboratorio Nacional de Salud (LNS), Guatemala	Mendoza L, Perez M, Calan K
hCoV-19/Guatemala/8778-LNS/2022	EPI_ISL_15246169	2022-08-21	North America	Guatemala		Laboratorio Nacional de Salud (LNS), Guatemala	Laboratorio Nacional de Salud (LNS), Guatemala	Mendoza L, Perez M, Calan K
hCoV-19/Guatemala/9121-LNS/2022	EPI_ISL_15623194	2022-09-19	North America	Guatemala	Chimaltenango	Laboratorio Nacional de Salud (LNS), Guatemala	Laboratorio Nacional de Salud (LNS), Guatemala	Mendoza L, Perez M, Calan K
hCoV-19/Guatemala/9122-LNS/2022	EPI_ISL_15623195	2022-09-21	North America	Guatemala	Mixco	Laboratorio Nacional de Salud (LNS), Guatemala	Laboratorio Nacional de Salud (LNS), Guatemala	Mendoza L, Perez M, Calan K
hCoV-19/Guatemala/9143-LNS/2022	EPI_ISL_15623205	2022-09-05	North America	Guatemala		Laboratorio Nacional de Salud (LNS), Guatemala	Laboratorio Nacional de Salud (LNS), Guatemala	Mendoza L, Perez M, Calan K
hCoV-19/Guinea/CERFIG-37723/2022	EPI_ISL_14888876	2022-08-16	Africa	Guinea	Conakry	Centre de recherche et de formation en infectiologie de Guinée	Centre de recherche et de formation en infectiologie de Guinée	Aminata MBAYE, Haby DIALLO, Thibaut Armel Cherif GNIMADI, Abdoul Karim SOUMAH, Abdoulaye TOURE, Ahidjo AYOUBA, Eric DELAPORTE, Martine PEETERS, Alpha Kabinet KEITA
hCoV-19/Guinea/CERFIG-37755/2022	EPI_ISL_14888879	2022-08-22	Africa	Guinea	Conakry	Centre de recherche et de formation en infectiologie de Guinée	Centre de recherche et de formation en infectiologie de Guinée	Aminata MBAYE, Haby DIALLO, Thibaut Armel Cherif GNIMADI, Abdoul Karim SOUMAH, Abdoulaye TOURE, Ahidjo AYOUBA, Eric DELAPORTE, Martine PEETERS, Alpha Kabinet KEITA
hCoV-19/Guinea/CERFIG-37764/2022	EPI_ISL_14888886	2022-08-23	Africa	Guinea	Conakry	Centre de recherche et de formation en infectiologie de Guinée	Centre de recherche et de formation en infectiologie de Guinée	Aminata MBAYE, Haby DIALLO, Thibaut Armel Cherif GNIMADI, Abdoul Karim SOUMAH, Abdoulaye TOURE, Ahidjo AYOUBA, Eric DELAPORTE, Martine PEETERS, Alpha Kabinet KEITA
hCoV-19/Guinea/CERFIG-37772/2022	EPI_ISL_14888889	2022-08-23	Africa	Guinea	Conakry	Centre de recherche et de formation en infectiologie de Guinée	Centre de recherche et de formation en infectiologie de Guinée	Aminata MBAYE, Haby DIALLO, Thibaut Armel Cherif GNIMADI, Abdoul Karim SOUMAH, Abdoulaye TOURE, Ahidjo AYOUBA, Eric DELAPORTE, Martine PEETERS, Alpha Kabinet KEITA
hCoV-19/Guinea/CERFIG-37803/2022	EPI_ISL_15455532	2022-08-24	Africa	Guinea	Boke	Centre de recherche et de formation en infectiologie de Guinée	Centre de recherche et de formation en infectiologie de Guinée	Thibaut Armel Cherif GNIMADI, Haby DIALLO, Aminata MBAYE, Abdoul Karim SOUMAH, Abdoulaye TOURE, Ahidjo AYOUBA, Eric DELAPORTE, Martine PEETERS, Alpha Kabinet KEITA
hCoV-19/Guinea/CERFIG-37813/2022	EPI_ISL_15455534	2022-08-26	Africa	Guinea	Conakry	Centre de recherche et de formation en infectiologie de Guinée	Centre de recherche et de formation en infectiologie de Guinée	Thibaut Armel Cherif GNIMADI, Haby DIALLO, Aminata MBAYE, Abdoul Karim SOUMAH, Abdoulaye TOURE, Ahidjo AYOUBA, Eric DELAPORTE, Martine PEETERS, Alpha Kabinet KEITA
hCoV-19/Guinea/CERFIG-37815/2022	EPI_ISL_15455536	2022-08-29	Africa	Guinea	Conakry	Centre de recherche et de formation en infectiologie de Guinée	Centre de recherche et de formation en infectiologie de Guinée	Thibaut Armel Cherif GNIMADI, Haby DIALLO, Aminata MBAYE, Abdoul Karim SOUMAH, Abdoulaye TOURE, Ahidjo AYOUBA, Eric DELAPORTE, Martine PEETERS, Alpha Kabinet KEITA
hCoV-19/Guinea/CERFIG-37824/2022	EPI_ISL_15455538	2022-09-29	Africa	Guinea	Conakry	Centre de recherche et de formation en infectiologie de Guinée	Centre de recherche et de formation en infectiologie de Guinée	Thibaut Armel Cherif GNIMADI, Haby DIALLO, Aminata MBAYE, Abdoul Karim SOUMAH, Abdoulaye TOURE, Ahidjo AYOUBA, Eric DELAPORTE, Martine PEETERS, Alpha Kabinet KEITA
hCoV-19/Guinea/CERFIG-37862/2022	EPI_ISL_15455542	2022-09-02	Africa	Guinea	Kankan	Centre de recherche et de formation en infectiologie de Guinée	Centre de recherche et de formation en infectiologie de Guinée	Thibaut Armel Cherif GNIMADI, Haby DIALLO, Aminata MBAYE, Abdoul Karim SOUMAH, Abdoulaye TOURE, Ahidjo AYOUBA, Eric DELAPORTE, Martine PEETERS, Alpha Kabinet KEITA
hCoV-19/Guinea/CERFIG-37867/2022	EPI_ISL_15455545	2022-09-02	Africa	Guinea	Conakry	Centre de recherche et de formation en infectiologie de Guinée	Centre de recherche et de formation en infectiologie de Guinée	Thibaut Armel Cherif GNIMADI, Haby DIALLO, Aminata MBAYE, Abdoul Karim SOUMAH, Abdoulaye TOURE, Ahidjo AYOUBA, Eric DELAPORTE, Martine PEETERS, Alpha Kabinet KEITA
hCoV-19/Guinea/CERFIG-37913/2022	EPI_ISL_15455549	2022-09-07	Africa	Guinea	Conakry	Centre de recherche et de formation en infectiologie de Guinée	Centre de recherche et de formation en infectiologie de Guinée	Thibaut Armel Cherif GNIMADI, Haby DIALLO, Aminata MBAYE, Abdoul Karim SOUMAH, Abdoulaye TOURE, Ahidjo AYOUBA, Eric DELAPORTE, Martine PEETERS, Alpha Kabinet KEITA
hCoV-19/Guinea/CERFIG-37981/2022	EPI_ISL_15455552	2022-09-12	Africa	Guinea	Conakry	Centre de recherche et de formation en infectiologie de Guinée	Centre de recherche et de formation en infectiologie de Guinée	Thibaut Armel Cherif GNIMADI, Haby DIALLO, Aminata MBAYE, Abdoul Karim SOUMAH, Abdoulaye TOURE, Ahidjo AYOUBA, Eric DELAPORTE, Martine PEETERS, Alpha Kabinet KEITA
hCoV-19/Guinea/CERFIG-38126/2022	EPI_ISL_15581444	2022-10-05	Africa	Guinea	Conakry	Centre de recherche et de formation en infectiologie de Guinée	Centre de recherche et de formation en infectiologie de Guinée	Thibaut Armel Cherif GNIMADI, Haby DIALLO, Aminata MBAYE, Abdoul Karim SOUMAH, Abdoulaye TOURE, Ahidjo AYOUBA, Eric DELAPORTE, Martine PEETERS, Alpha Kabinet KEITA
hCoV-19/Guinea/Conakry_IPGui-28039/2022	EPI_ISL_16743879	2022-09	Africa	Guinea	Conakry	Institut Pasteur de Guinée	Institut Pasteur de Guinée	Yann Le Pennec, Noël Tordo
hCoV-19/Guinea/IPGui-28068/2022	EPI_ISL_16486854	2022-09	Africa	Guinea	Conakry	Institut Pasteur de Guinée	Institut Pasteur de Guinée	Yann Le Pennec, Noël Tordo
hCoV-19/Guinea/IPGui-28124/2022	EPI_ISL_16486856	2022-09	Africa	Guinea	Conakry	Institut Pasteur de Guinée	Institut Pasteur de Guinée	Yann Le Pennec, Noël Tordo
hCoV-19/Guinea/IPGui-28168/2022	EPI_ISL_16486860	2022-09	Africa	Guinea	Conakry	Institut Pasteur de Guinée	Institut Pasteur de Guinée	Yann Le Pennec, Noël Tordo
hCoV-19/Hainan/SY191/2022	EPI_ISL_15940903	2022-08-10	Asia	China	Hainan	Central & Clinical Laboratory of Sanya People's Hospital	Beijing Chao-Yang Hospital	Xiaoxia Wang, Xiong Zhu, Jinming Lin, Lvfen He, Wentao Zhu
hCoV-19/Hainan/SY300/2022	EPI_ISL_15941012	2022-08-10	Asia	China	Hainan	Central & Clinical Laboratory of Sanya People's Hospital	Beijing Chao-Yang Hospital	Xiaoxia Wang, Xiong Zhu, Jinming Lin, Lvfen He, Wentao Zhu
hCoV-19/Haiti/27529/2022	EPI_ISL_16585384	2022-07-09	North America	Haiti		Laboratoire National de Santé Publique	Laboratory of Respiratory Viruses and Measles, Oswaldo Cruz Institute, FIOCRUZ	Paola Resende, Luciana Appolinario, Fernando Motta, Elisa Cavalcante Pereira, Ighor Arantes, Bruna Mendonça da Silva, Jéssica Graça Macedo de Carvalho, Larissa Macedo Pinto, Victor Guimaraes, Ito Journel, Jacques Boncy, Samson Marseille, Juliana Leite, Marilda Siqueira on behalf of the Fiocruz COVID-19 Genomic Surveillance Network
hCoV-19/Haiti/LNSP-75100000/2022	EPI_ISL_17152785	2022-07-09	North America	Haiti		Laboratoire National de Santé Publique	Laboratoire National de Santé Publique	Rosette Demar Calixte, Katia Michelle Docteur, Watson Renelus, Dimmy Choudelor, Ito Journel, Jouvelie Jean Francois, Gerrard Joseph, Samson Marseille, Jacques Boncy on behalf of the LNSP COVID-19 Genomic Surveillance Network
hCoV-19/Haiti/LNSP-75120035/2022	EPI_ISL_17152788	2022-07-12	North America	Haiti		Laboratoire National de Santé Publique	Laboratoire National de Santé Publique	Rosette Demar Calixte, Katia Michelle Docteur, Watson Renelus, Dimmy Choudelor, Ito Journel, Jouvelie Jean Francois, Gerrard Joseph, Samson Marseille, Jacques Boncy on behalf of the LNSP COVID-19 Genomic Surveillance Network
hCoV-19/Haiti/LNSP-77110126/2022	EPI_ISL_17163660	2022-08-22	North America	Haiti		Laboratoire National de Santé Publique	Laboratoire National de Santé Publique	Rosette Demar Calixte, Katia Michelle Docteur, Watson Renelus, Dimmy Choudelor, Ito Journel, Jouvelie Jean Francois, Gerrard Joseph, Samson Marseille, Jacques Boncy on behalf of the LNSP COVID-19 Genomic Surveillance Network
hCoV-19/HongKong/CM22000713/2022	EPI_ISL_12011087	2022-04-08	Asia	Hong Kong		Home Quarantine Taskforce	Hong Kong Department of Health	Alan K.L. Tsang, Peter C.W. Yip, Patricia K. L. Leung, Ken H.L. Ng, Edman T.K. Lam, Rickjason C.W. Chan
hCoV-19/HongKong/HK-HKPU-PUH073081024/2022	EPI_ISL_15680883	2022-07-23	Asia	Hong Kong		Department of Health Technology and Informatics, The Hong Kong Polytechnic University	Department of Health Technology and Informatics, The Hong Kong Polytechnic University	Gilman Kit-Hang Siu, Lam-Kwong Lee, Kenneth Siu-Sing Leung, Jake Siu-Lun Leung, Wing-Hei Lo, Timothy Ting-Leung Ng, Chloe Toi-Mei Chan, Ivan Tak-Fai Wong, Kingsley King-Gee Tam, Hiu-Yin Lao, Alan Ka-Lun Wu, Miranda Chong-Yee Yau, Yvette Wai-Man Lai, Kitty Sau-Chun Fung, Sandy Ka-Yee Chau, Barry Kin-Chung Wong, Wing-Kin To, Kristine Luk, Alex Yat-Man Ho, Tak-Lun Que, Kam-Tong Yip, Wing Cheong Yam,…
hCoV-19/HongKong/HK-HKPU-PUH08884150A/2022	EPI_ISL_15680887	2022-07-24	Asia	Hong Kong		Department of Health Technology and Informatics, The Hong Kong Polytechnic University	Department of Health Technology and Informatics, The Hong Kong Polytechnic University	Gilman Kit-Hang Siu, Lam-Kwong Lee, Kenneth Siu-Sing Leung, Jake Siu-Lun Leung, Wing-Hei Lo, Timothy Ting-Leung Ng, Chloe Toi-Mei Chan, Ivan Tak-Fai Wong, Kingsley King-Gee Tam, Hiu-Yin Lao, Alan Ka-Lun Wu, Miranda Chong-Yee Yau, Yvette Wai-Man Lai, Kitty Sau-Chun Fung, Sandy Ka-Yee Chau, Barry Kin-Chung Wong, Wing-Kin To, Kristine Luk, Alex Yat-Man Ho, Tak-Lun Que, Kam-Tong Yip, Wing Cheong Yam,…
hCoV-19/HongKong/HK-HKPU-PUH098055574/2022	EPI_ISL_15679215	2022-07-21	Asia	Hong Kong		Department of Health Technology and Informatics, The Hong Kong Polytechnic University	Department of Health Technology and Informatics, The Hong Kong Polytechnic University	Gilman Kit-Hang Siu, Lam-Kwong Lee, Kenneth Siu-Sing Leung, Jake Siu-Lun Leung, Wing-Hei Lo, Timothy Ting-Leung Ng, Chloe Toi-Mei Chan, Ivan Tak-Fai Wong, Kingsley King-Gee Tam, Hiu-Yin Lao, Alan Ka-Lun Wu, Miranda Chong-Yee Yau, Yvette Wai-Man Lai, Kitty Sau-Chun Fung, Sandy Ka-Yee Chau, Barry Kin-Chung Wong, Wing-Kin To, Kristine Luk, Alex Yat-Man Ho, Tak-Lun Que, Kam-Tong Yip, Wing Cheong Yam,…
hCoV-19/HongKong/HK-HKPU-PUH099588185/2022	EPI_ISL_13697350	2022-06-08	Asia	Hong Kong		Department of Health Technology and Informatics, The Hong Kong Polytechnic University	Department of Health Technology and Informatics, The Hong Kong Polytechnic University	Gilman Kit-Hang Siu, Lam-Kwong Lee, Kenneth Siu-Sing Leung, Jake Siu-Lun Leung, Wing-Hei Lo, Timothy Ting-Leung Ng, Chloe Toi-Mei Chan, Ivan Tak-Fai Wong, Kingsley King-Gee Tam, Hiu-Yin Lao, Alan Ka-Lun Wu, Miranda Chong-Yee Yau, Yvette Wai-Man Lai, Kitty Sau-Chun Fung, Sandy Ka-Yee Chau, Barry Kin-Chung Wong, Wing-Kin To, Kristine Luk, Alex Yat-Man Ho, Tak-Lun Que, Kam-Tong Yip, Wing Cheong Yam,…
hCoV-19/HongKong/HK-HKPU-PUN384297407/2022	EPI_ISL_15679116	2022-08-09	Asia	Hong Kong		Department of Health Technology and Informatics, The Hong Kong Polytechnic University	Department of Health Technology and Informatics, The Hong Kong Polytechnic University	Gilman Kit-Hang Siu, Lam-Kwong Lee, Kenneth Siu-Sing Leung, Jake Siu-Lun Leung, Wing-Hei Lo, Timothy Ting-Leung Ng, Chloe Toi-Mei Chan, Ivan Tak-Fai Wong, Kingsley King-Gee Tam, Hiu-Yin Lao, Alan Ka-Lun Wu, Miranda Chong-Yee Yau, Yvette Wai-Man Lai, Kitty Sau-Chun Fung, Sandy Ka-Yee Chau, Barry Kin-Chung Wong, Wing-Kin To, Kristine Luk, Alex Yat-Man Ho, Tak-Lun Que, Kam-Tong Yip, Wing Cheong Yam,…
hCoV-19/HongKong/HK-HKPU-PUN385865492/2022	EPI_ISL_15681097	2022-09-10	Asia	Hong Kong		Department of Health Technology and Informatics, The Hong Kong Polytechnic University	Department of Health Technology and Informatics, The Hong Kong Polytechnic University	Gilman Kit-Hang Siu, Lam-Kwong Lee, Kenneth Siu-Sing Leung, Jake Siu-Lun Leung, Wing-Hei Lo, Timothy Ting-Leung Ng, Chloe Toi-Mei Chan, Ivan Tak-Fai Wong, Kingsley King-Gee Tam, Hiu-Yin Lao, Alan Ka-Lun Wu, Miranda Chong-Yee Yau, Yvette Wai-Man Lai, Kitty Sau-Chun Fung, Sandy Ka-Yee Chau, Barry Kin-Chung Wong, Wing-Kin To, Kristine Luk, Alex Yat-Man Ho, Tak-Lun Que, Kam-Tong Yip, Wing Cheong Yam,…
hCoV-19/HongKong/HK-HKPU-PUN516108924/2022	EPI_ISL_14215122	2022-06-10	Asia	Hong Kong		Department of Health Technology and Informatics, The Hong Kong Polytechnic University	Department of Health Technology and Informatics, The Hong Kong Polytechnic University	Gilman Kit-Hang Siu, Lam-Kwong Lee, Kenneth Siu-Sing Leung, Jake Siu-Lun Leung, Wing-Hei Lo, Timothy Ting-Leung Ng, Chloe Toi-Mei Chan, Ivan Tak-Fai Wong, Kingsley King-Gee Tam, Hiu-Yin Lao, Alan Ka-Lun Wu, Miranda Chong-Yee Yau, Yvette Wai-Man Lai, Kitty Sau-Chun Fung, Sandy Ka-Yee Chau, Barry Kin-Chung Wong, Wing-Kin To, Kristine Luk, Alex Yat-Man Ho, Tak-Lun Que, Kam-Tong Yip, Wing Cheong Yam,…
hCoV-19/HongKong/HK-HKPU-PUN683823747/2022	EPI_ISL_15679887	2022-09-12	Asia	Hong Kong		Department of Health Technology and Informatics, The Hong Kong Polytechnic University	Department of Health Technology and Informatics, The Hong Kong Polytechnic University	Gilman Kit-Hang Siu, Lam-Kwong Lee, Kenneth Siu-Sing Leung, Jake Siu-Lun Leung, Wing-Hei Lo, Timothy Ting-Leung Ng, Chloe Toi-Mei Chan, Ivan Tak-Fai Wong, Kingsley King-Gee Tam, Hiu-Yin Lao, Alan Ka-Lun Wu, Miranda Chong-Yee Yau, Yvette Wai-Man Lai, Kitty Sau-Chun Fung, Sandy Ka-Yee Chau, Barry Kin-Chung Wong, Wing-Kin To, Kristine Luk, Alex Yat-Man Ho, Tak-Lun Que, Kam-Tong Yip, Wing Cheong Yam,…
hCoV-19/HongKong/HK-HKPU-PUU046604382/2022	EPI_ISL_15680977	2022-09-08	Asia	Hong Kong		Department of Health Technology and Informatics, The Hong Kong Polytechnic University	Department of Health Technology and Informatics, The Hong Kong Polytechnic University	Gilman Kit-Hang Siu, Lam-Kwong Lee, Kenneth Siu-Sing Leung, Jake Siu-Lun Leung, Wing-Hei Lo, Timothy Ting-Leung Ng, Chloe Toi-Mei Chan, Ivan Tak-Fai Wong, Kingsley King-Gee Tam, Hiu-Yin Lao, Alan Ka-Lun Wu, Miranda Chong-Yee Yau, Yvette Wai-Man Lai, Kitty Sau-Chun Fung, Sandy Ka-Yee Chau, Barry Kin-Chung Wong, Wing-Kin To, Kristine Luk, Alex Yat-Man Ho, Tak-Lun Que, Kam-Tong Yip, Wing Cheong Yam,…
hCoV-19/HongKong/HKU-230518-248/2022	EPI_ISL_17685147	2022-12-29	Asia	Hong Kong		Department of Microbiology, The University of Hong Kong	Department of Microbiology, The University of Hong Kong	Kelvin K.W. To, Kwok-Yung Yuen
hCoV-19/HongKong/VK22195007/2022	EPI_ISL_13963811	2022-07-10	Asia	Hong Kong		United Christian Hospital	Hong Kong Department of Health	Alan K.L. Tsang, Patricia K. L. Leung, Edman T.K. Lam, Rickjason C.W. Chan, Janice Y.C. Lo
hCoV-19/HongKong/VK22249583/2022	EPI_ISL_14617467	2022-08-20	Asia	Hong Kong		Princess Margaret Hospital	Public Health Laboratory Centre, Hong Kong Department of Health	Alan K.L. Tsang, Patricia K. L. Leung, Edman T.K. Lam, Rickjason C.W. Chan, Janice Y.C. Lo
hCoV-19/HongKong/VK22267832/2022	EPI_ISL_15269243	2022-09-19	Asia	Hong Kong		Princess Margaret Hospital	Hong Kong Department of Health	Alan K.L. Tsang, Patricia K. L. Leung, Edman T.K. Lam, Rickjason C.W. Chan, Janice Y.C. Lo
hCoV-19/HongKong/VZ22282942/2022	EPI_ISL_14810359	2022-08-28	Asia	Hong Kong		Centre for Health Protection	Hong Kong Department of Health	Alan K.L. Tsang, Patricia K. L. Leung, Edman T.K. Lam, Rickjason C.W. Chan, Janice Y.C. Lo
hCoV-19/Hungary/115229-UPL22-005268/2022	EPI_ISL_15887378	2022-09-20	Europe	Hungary		Institute of Laboratory Medicine, Semmelweis University	iBioscience Kft.	Gergő Túri
hCoV-19/Hungary/MBL-14325/2022	EPI_ISL_17033634	2022-06-10	Europe	Hungary	Pest County	Hungarian Defence Forces Medical Centre COVID Laboratory	Hungarian Defence Forces Medical Centre Epidemiological and Scientific Research Institute	Csaba István Pereszlényi, Gábor Dudás, Krisztián Tóth, Andrea Kiss, Ágnes Nagy
hCoV-19/Hungary/MBL-14489/2022	EPI_ISL_17033810	2022-06-17	Europe	Hungary	Pest County	Hungarian Defence Forces Medical Centre COVID Laboratory	Hungarian Defence Forces Medical Centre Epidemiological and Scientific Research Institute	Csaba István Pereszlényi, Gábor Dudás, Krisztián Tóth, Andrea Kiss, Ágnes Nagy
hCoV-19/Hungary/MBL-14573/2022	EPI_ISL_17033642	2022-06-21	Europe	Hungary	Budapest	Hungarian Defence Forces Medical Centre COVID Laboratory	Hungarian Defence Forces Medical Centre Epidemiological and Scientific Research Institute	Csaba István Pereszlényi, Gábor Dudás, Krisztián Tóth, Andrea Kiss, Ágnes Nagy
hCoV-19/Hungary/MBL-14826/2022	EPI_ISL_17033652	2022-07-04	Europe	Hungary	Gyor-Moson-Sopron County	Hungarian Defence Forces Medical Centre COVID Laboratory	Hungarian Defence Forces Medical Centre Epidemiological and Scientific Research Institute	Csaba István Pereszlényi, Gábor Dudás, Krisztián Tóth, Andrea Kiss, Ágnes Nagy
hCoV-19/Hungary/MBL-15207/2022	EPI_ISL_17033669	2022-07-14	Europe	Hungary	Budapest	Hungarian Defence Forces Medical Centre COVID Laboratory	Hungarian Defence Forces Medical Centre Epidemiological and Scientific Research Institute	Csaba István Pereszlényi, Gábor Dudás, Krisztián Tóth, Andrea Kiss, Ágnes Nagy
hCoV-19/Hungary/MBL-15251/2022	EPI_ISL_17033670	2022-07-16	Europe	Hungary	Budapest	Hungarian Defence Forces Medical Centre COVID Laboratory	Hungarian Defence Forces Medical Centre Epidemiological and Scientific Research Institute	Csaba István Pereszlényi, Gábor Dudás, Krisztián Tóth, Andrea Kiss, Ágnes Nagy
hCoV-19/Hungary/MBL-15887/2022	EPI_ISL_17033679	2022-08-01	Europe	Hungary	Fejer county	Hungarian Defence Forces Medical Centre COVID Laboratory	Hungarian Defence Forces Medical Centre Epidemiological and Scientific Research Institute	Csaba István Pereszlényi, Gábor Dudás, Krisztián Tóth, Andrea Kiss, Ágnes Nagy
hCoV-19/Hungary/MBL-16079/2022	EPI_ISL_17033686	2022-08-04	Europe	Hungary	Budapest	Hungarian Defence Forces Medical Centre COVID Laboratory	Hungarian Defence Forces Medical Centre Epidemiological and Scientific Research Institute	Csaba István Pereszlényi, Gábor Dudás, Krisztián Tóth, Andrea Kiss, Ágnes Nagy
hCoV-19/Hungary/MBL-16091/2022	EPI_ISL_17033688	2022-08-05	Europe	Hungary	Fejer county	Hungarian Defence Forces Medical Centre COVID Laboratory	Hungarian Defence Forces Medical Centre Epidemiological and Scientific Research Institute	Csaba István Pereszlényi, Gábor Dudás, Krisztián Tóth, Andrea Kiss, Ágnes Nagy
hCoV-19/Hungary/MBL-16182/2022	EPI_ISL_17033691	2022-08-09	Europe	Hungary	Budapest	Hungarian Defence Forces Medical Centre COVID Laboratory	Hungarian Defence Forces Medical Centre Epidemiological and Scientific Research Institute	Csaba István Pereszlényi, Gábor Dudás, Krisztián Tóth, Andrea Kiss, Ágnes Nagy
hCoV-19/Hungary/MBL-18112/2022	EPI_ISL_17033706	2022-09-19	Europe	Hungary	Fejer county	Hungarian Defence Forces Medical Centre COVID Laboratory	Hungarian Defence Forces Medical Centre Epidemiological and Scientific Research Institute	Csaba István Pereszlényi, Gábor Dudás, Krisztián Tóth, Andrea Kiss, Ágnes Nagy
hCoV-19/Hungary/MBL-18442/2022	EPI_ISL_17033709	2022-09-23	Europe	Hungary	Csongrad-Csanad	Hungarian Defence Forces Medical Centre COVID Laboratory	Hungarian Defence Forces Medical Centre Epidemiological and Scientific Research Institute	Csaba István Pereszlényi, Gábor Dudás, Krisztián Tóth, Andrea Kiss, Ágnes Nagy
hCoV-19/Iceland/L-1157/2022	EPI_ISL_14499336	2022-08-13	Europe	Iceland		Landspitali Department of Clinical Microbiology	Landspitali Department of Clinical Microbiology	Freyja Valsdottir, Arsalan Amirfallah, Zarko Urosevic, Brynja Armannsdottir, Karl Gustaf Kristinsson, Magnus Mani Saemundarson, Marta Mekarska
hCoV-19/Iceland/L-1224/2022	EPI_ISL_14499403	2022-08-14	Europe	Iceland		Landspitali Department of Clinical Microbiology	Landspitali Department of Clinical Microbiology	Freyja Valsdottir, Arsalan Amirfallah, Zarko Urosevic, Brynja Armannsdottir, Karl Gustaf Kristinsson, Magnus Mani Saemundarson, Marta Mekarska
hCoV-19/Iceland/L-1432/2022	EPI_ISL_14920264	2022-08-31	Europe	Iceland		Landspitali Department of Clinical Microbiology	Landspitali Department of Clinical Microbiology	Freyja Valsdottir, Arsalan Amirfallah, Zarko Urosevic, Brynja Armannsdottir, Karl Gustaf Kristinsson, Magnus Mani Saemundarson, Marta Mekarska
hCoV-19/Iceland/L-1478/2022	EPI_ISL_14920310	2022-09-06	Europe	Iceland		Landspitali Department of Clinical Microbiology	Landspitali Department of Clinical Microbiology	Freyja Valsdottir, Arsalan Amirfallah, Zarko Urosevic, Brynja Armannsdottir, Karl Gustaf Kristinsson, Magnus Mani Saemundarson, Marta Mekarska
hCoV-19/Iceland/L-1600/2022	EPI_ISL_15084431	2022-09-14	Europe	Iceland		Landspitali Department of Clinical Microbiology	Landspitali Department of Clinical Microbiology	Freyja Valsdottir, Arsalan Amirfallah, Zarko Urosevic, Brynja Armannsdottir, Karl Gustaf Kristinsson, Magnus Mani Saemundarson, Marta Mekarska
hCoV-19/Iceland/L-1678/2022	EPI_ISL_15234745	2022-09-24	Europe	Iceland		Landspitali Department of Clinical Microbiology	Landspitali Department of Clinical Microbiology	Freyja Valsdottir, Arsalan Amirfallah, Zarko Urosevic, Brynja Armannsdottir, Karl Gustaf Kristinsson, Magnus Mani Saemundarson, Marta Mekarska
hCoV-19/Iceland/L-1750/2022	EPI_ISL_15284448	2022-10-02	Europe	Iceland		Landspitali Department of Clinical Microbiology	Landspitali Department of Clinical Microbiology	Freyja Valsdottir, Arsalan Amirfallah, Zarko Urosevic, Brynja Armannsdottir, Karl Gustaf Kristinsson, Magnus Mani Saemundarson, Marta Mekarska
hCoV-19/Iceland/L-1758/2022	EPI_ISL_15284456	2022-10-03	Europe	Iceland		Landspitali Department of Clinical Microbiology	Landspitali Department of Clinical Microbiology	Freyja Valsdottir, Arsalan Amirfallah, Zarko Urosevic, Brynja Armannsdottir, Karl Gustaf Kristinsson, Magnus Mani Saemundarson, Marta Mekarska
hCoV-19/Iceland/L-182/2022	EPI_ISL_14000000	2022-06-18	Europe	Iceland		Landspitali Department of Clinical Microbiology	Landspitali Department of Clinical Microbiology	Freyja Valsdottir, Arsalan Amirfallah, Zarko Urosevic
hCoV-19/Iceland/L-20/2022	EPI_ISL_13999838	2022-06-11	Europe	Iceland		Landspitali Department of Clinical Microbiology	Landspitali Department of Clinical Microbiology	Freyja Valsdottir, Arsalan Amirfallah, Zarko Urosevic
hCoV-19/Iceland/L-2029/2022	EPI_ISL_15714186	2022-10-25	Europe	Iceland		Landspitali Department of Clinical Microbiology	Landspitali Department of Clinical Microbiology	Freyja Valsdottir, Zarko Urosevic, Brynja Armannsdottir, Karl Gustaf Kristinsson, Magnus Mani Saemundarson, Marta Mekarska, Kari Mar Asdisarson
hCoV-19/Iceland/L-504/2022	EPI_ISL_14047596	2022-07-17	Europe	Iceland		Landspitali Department of Clinical Microbiology	Landspitali Department of Clinical Microbiology	Freyja Valsdottir, Arsalan Amirfallah, Zarko Urosevic, Brynja Armannsdottir, Karl Gustaf Kristinsson, Magnus Mani Saemundarsson, Marta Mekarska
hCoV-19/Iceland/L-51/2022	EPI_ISL_13999869	2022-06-09	Europe	Iceland		Landspitali Department of Clinical Microbiology	Landspitali Department of Clinical Microbiology	Freyja Valsdottir, Arsalan Amirfallah, Zarko Urosevic
hCoV-19/Iceland/L-641/2022	EPI_ISL_14064860	2022-07-23	Europe	Iceland		Landspitali Department of Clinical Microbiology	Landspitali Department of Clinical Microbiology	Freyja Valsdottir, Arsalan Amirfallah, Zarko Urosevic, Brynja Armannsdottir, Karl Gustaf Kristinsson, Magnus Mani Saemundarson, Marta Mekarska
hCoV-19/Iceland/L-656/2022	EPI_ISL_14064875	2022-07-24	Europe	Iceland		Landspitali Department of Clinical Microbiology	Landspitali Department of Clinical Microbiology	Freyja Valsdottir, Arsalan Amirfallah, Zarko Urosevic, Brynja Armannsdottir, Karl Gustaf Kristinsson, Magnus Mani Saemundarson, Marta Mekarska
hCoV-19/Iceland/L-700/2022	EPI_ISL_14296623	2022-07-30	Europe	Iceland		Landspitali Department of Clinical Microbiology	Landspitali Department of Clinical Microbiology	Freyja Valsdottir, Arsalan Amirfallah, Zarko Urosevic, Brynja Armannsdottir, Karl Gustaf Kristinsson, Magnus Mani Saemundarson, Marta Mekarska
hCoV-19/Iceland/L-717/2022	EPI_ISL_14296640	2022-08-01	Europe	Iceland		Landspitali Department of Clinical Microbiology	Landspitali Department of Clinical Microbiology	Freyja Valsdottir, Arsalan Amirfallah, Zarko Urosevic, Brynja Armannsdottir, Karl Gustaf Kristinsson, Magnus Mani Saemundarson, Marta Mekarska
hCoV-19/India/AP-SMC_VJA_CCMB-01002/2022	EPI_ISL_14330176	2022-06-22	Asia	India	Andhra Pradesh	SMC Vijayawada	SMC Vijayawada - INSACOG	A Lakshmi prasanna, Lamuk Zaveri, Jandhyala Sai Krishna, Ashutosh Aasdev, Tulasi Nagabandi, Vidhyadhari Methuku, Valli Nagalakshmi Undamatla, Nakkala Subhalakshmi, PVV Satyaprasad, P Vijayalakshmi, G Sailakshmi, Amareshwar Vodapalli, Ara Sreenivas, Sumedha Avadhanula, Sreelekshmi MS, Bishwadeep Singha, Malini Nemalikanti, Pramada Prasad, B Himasri, Archana Bharadwaj Siva, Karthik Bharadwaj Tallap…
hCoV-19/India/GJ-INSACOG-GBRC8098/2022	EPI_ISL_14436843	2022-07-10	Asia	India	Gujarat	General Hospital, Surendranagar	Gujarat Biotechnology Research Centre	Janvi Raval et al
hCoV-19/India/KA-16542/2022	EPI_ISL_15294457	2022-06-16	Asia	India	Karnataka	DSU,Udupi	inStem NCBS Strand Life Sciences	Dasaradhi Palakodeti, Uma Ramakrishnan, Aswin SaiNarain
hCoV-19/India/KA-INSACOG-CBR-SEQ17766/2022	EPI_ISL_14933608	2022-07-27	Asia	India	Karnataka	CBR,IISc	CBR,IISc	Bratati Kahali
hCoV-19/India/KA-INSACOG-CBR-SEQ17882/2022	EPI_ISL_14933574	2022-08-12	Asia	India	Karnataka	CBR,IISc	CBR,IISc	Bratati Kahali
hCoV-19/India/KA-RFNB-16246/2022	EPI_ISL_14478873	2022-08	Asia	India	Karnataka	APOLLO HEALTH AND LIFESTYLE LTD	National Centre for Biological Sciences, TIFR - Rockefeller Foundation	Darshan Sreenivas, Kathirvel Kandasamy, Vinay Kumar, Pramada Prasad, Lakshminarayanan CP, Awadhesh Pandit, Satyajit Mayor, Uma Ramakrishnan, Dimple Notani
hCoV-19/India/MH_BJCOG_4597/2022	EPI_ISL_15466891	2022-10-01	Asia	India	Maharashtra	BJ Medical College Pune	Center for Genomics, Department of Microbiology, BJ Government Medical College and Sassoon Hospitals, Pune - 411001, Maharashtra, India	Dr Rajesh Karyakarte, Dr Rashmita Das, Dr Suvarna Joshi, Dr Sushma Yanamandra, Dr Smriti Shende, Dr Nyabom Taji, Vishal Rajput, Reena Katke
hCoV-19/India/PY-SLS-47121_S121_R1_001/2022	EPI_ISL_15508384	2022-08-13	Asia	India	Puducherry	JIPMER	inStem_NCBS_Strand Life Sciences (Supported by IN COVID support, FZE LLC)	Dasaradhi Palakodeti, Uma Ramakrishnan, Aswin SaiNarain
hCoV-19/India/SK-306149/2022	EPI_ISL_16183073	2022-09-01	Asia	India	Sikkim	INSACOG-Sikkim	National Institute of Biomedical Genomics - INSACOG	Arindam Maitra, Dr. Shrijana Gurung, Nidhan Kumar Biswas, Kaden Zangmu Bhutia, Sreedhar Chinnaswamy Tshering Ongmu Bhutia, Saumitra Das
hCoV-19/India/TN-CDFD-A-132/2022	EPI_ISL_14796151	2022-07-17	Asia	India	Tamil Nadu	Directorate of Public Health and Preventive Medicine	CDFD-INSACOG	Asmita Gupta, Rupin Shelake, Arunkumar Karunanidhi, Vinay Donipadi, Divya Vashisht, Ashwin Dalal, Selvavinayagam Sivaprakasam, Darez Ahamed, Sampath Palani, Raju Sivadoss, Avudaiselvi Rathinasamy, Gurunathan Subramanian, Rajesh Kumar Manivannan, Devi Monika Ayyagari Venkata, Hemashree Kannan, Kalpana Raghu, Murali Bashyam
hCoV-19/India/TN-CDFD-A-313/2022	EPI_ISL_14796111	2022-08-05	Asia	India	Tamil Nadu	Directorate of Public Health and Preventive Medicine	CDFD-INSACOG	Asmita Gupta, Rupin Shelake, Arunkumar Karunanidhi, Vinay Donipadi, Divya Vashisht, Ashwin Dalal, Selvavinayagam Sivaprakasam, Darez Ahamed, Sampath Palani, Raju Sivadoss, Avudaiselvi Rathinasamy, Gurunathan Subramanian, Rajesh Kumar Manivannan, Devi Monika Ayyagari Venkata, Hemashree Kannan, Kalpana Raghu, Murali Bashyam
hCoV-19/India/TN-CDFD-J-1028/2022	EPI_ISL_13668009	2022-06-20	Asia	India	Tamil Nadu	Directorate of Public Health and Preventive Medicine	CDFD-INSACOG	Asmita Gupta, Rupin Shelake, Arunkumar Karunanidhi, Vinay Donipadi, Divya Vashisht, Ashwin Dalal, Selvavinayagam Sivaprakasam, Darez Ahamed, Sampath Palani, Raju Sivadoss, Avudaiselvi Rathinasamy, Gurunathan Subramanian, Rajesh Kumar Manivannan, Devi Monika Ayyagari Venkata, Hemashree Kannan, Kalpana Raghu, Murali Bashyam
hCoV-19/India/TN-CDFD-J-1594/2022	EPI_ISL_13803980	2022-06-23	Asia	India	Tamil Nadu	Directorate of Public Health and Preventive Medicine	CDFD-INSACOG	Asmita Gupta, Rupin Shelake, Arunkumar Karunanidhi, Vinay Donipadi, Divya Vashisht, Ashwin Dalal, Selvavinayagam Sivaprakasam, Darez Ahamed, Sampath Palani, Raju Sivadoss, Avudaiselvi Rathinasamy, Gurunathan Subramanian, Rajesh Kumar Manivannan, Devi Monika Ayyagari Venkata, Hemashree Kannan, Kalpana Raghu, Murali Bashyam
hCoV-19/India/TN-CDFD-J7-524/2022	EPI_ISL_13986280	2022-07-01	Asia	India	Tamil Nadu	Directorate of Public Health and Preventive Medicine	CDFD-INSACOG	Asmita Gupta, Rupin Shelake, Arunkumar Karunanidhi, Vinay Donipadi, Divya Vashisht, Ashwin Dalal, Selvavinayagam Sivaprakasam, Darez Ahamed, Sampath Palani, Raju Sivadoss, Avudaiselvi Rathinasamy, Gurunathan Subramanian, Rajesh Kumar Manivannan, Devi Monika Ayyagari Venkata, Hemashree Kannan, Kalpana Raghu, Murali Bashyam
hCoV-19/India/TN-CDFD-S-280/2022	EPI_ISL_15146904	2022-09-02	Asia	India	Tamil Nadu	Directorate of Public Health and Preventive Medicine	CDFD-INSACOG	Asmita Gupta, Rupin Shelake, Arunkumar Karunanidhi, Vinay Donipadi, Divya Vashisht, Ashwin Dalal, Selvavinayagam Sivaprakasam, Darez Ahamed, Sampath Palani, Raju Sivadoss, Avudaiselvi Rathinasamy, Gurunathan Subramanian, Rajesh Kumar Manivannan, Devi Monika Ayyagari Venkata, Hemashree Kannan, Kalpana Raghu, Murali Bashyam
hCoV-19/India/TN-CDFD-S-879/2022	EPI_ISL_15377995	2022-09-08	Asia	India	Tamil Nadu	Directorate of Public Health and Preventive Medicine	CDFD-INSACOG	Asmita Gupta, Rupin Shelake, Arunkumar Karunanidhi, Vinay Donipadi, Divya Vashisht, Ashwin Dalal, Selvavinayagam Sivaprakasam, Darez Ahamed, Sampath Palani, Raju Sivadoss, Avudaiselvi Rathinasamy, Gurunathan Subramanian, Rajesh Kumar Manivannan, Devi Monika Ayyagari Venkata, Hemashree Kannan, Kalpana Raghu, Murali Bashyam
hCoV-19/India/TN-ICMR-SPHL-2443/2022	EPI_ISL_16394769	2022-12-18	Asia	India	Tamil Nadu	State Public Health Laboratory,Chennai -TN - INSACOG	State Public Health Laboratory,Chennai -TN - INSACOG	Selvavinayagam Sivaprakasam, Raju Sivadoss, Sampath Palani, Hemashree Kannan, Devi Monika Ayyagari Venkata, Kalpana Raghu, Rajesh Kumar
hCoV-19/India/WB-INSACOG-1931503204567/2022	EPI_ISL_13876918	2022-06-24	Asia	India	West Bengal	INSACOG-WB	National Institute of Biomedical Genomics – INSACOG	Arindam Maitra, Bhaswati Bandyopadhyay, Nidhan Kumar Biswas, Tamal Ghosh, Sreedhar Chinnaswamy, Ajay Chakraborti, Saumitra Das
hCoV-19/Indonesia/BA-Labkes-WGS.22.21032/2022	EPI_ISL_15013551	2022-08-12	Asia	Indonesia	Bali	RSU Kabupaten Tabanan	Balai Labkes PAK Prov Jateng	Yekti Hediningsih, Dyah Ayu Kunti Hapsari, Purnomo, Endah Wahyuni, Sekti Handayani, Ismi Farhati, Marwiyah, Hendrik Sulistiyanto
hCoV-19/Indonesia/JI-ITD-57456NT/2022	EPI_ISL_14934394	2022-08-22	Asia	Indonesia	East Java	Premier Hospital Surabaya	Institute of Tropical Disease, Universitas Airlangga	Rima R Prasetya, Krisnoadi Rahardjo, Aldise M Nastri, Jezzy R Dewantari, Erwin Ashta Triyono, Joni Wahyuhadi, Gatot Soegiarto, Laksmi Wulandari, Resti Yudhawati, Yasuko Mori, Soetjipto, Kazufumi Shimizu, Maria I Lusida
hCoV-19/Indonesia/JI-ITD-58615NT/2022	EPI_ISL_15375331	2022-10-05	Asia	Indonesia	East Java	National Hospital	Institute of Tropical Disease, Universitas Airlangga	Krisnoadi Rahardjo, Aldise M Nastri, Jezzy R Dewantari, Rima R Prasetya, Erwin Ashta Triyono, Joni Wahyuhadi, Gatot Soegiarto, Laksmi Wulandari, Resti Yudhawati, Yasuko Mori, Soetjipto, Kazufumi Shimizu, Maria I Lusida
hCoV-19/Indonesia/JI-ITD-58626NT/2022	EPI_ISL_15375338	2022-10-05	Asia	Indonesia	East Java	Premier Hospital Surabaya	Institute of Tropical Disease, Universitas Airlangga	Rima R Prasetya, Krisnoadi Rahardjo, Aldise M Nastri, Jezzy R Dewantari, Erwin Ashta Triyono, Joni Wahyuhadi, Gatot Soegiarto, Laksmi Wulandari, Resti Yudhawati, Yasuko Mori, Soetjipto, Kazufumi Shimizu, Maria I Lusida
hCoV-19/Indonesia/JK-CW62-1479/2022	EPI_ISL_13868238	2022-07-01	Asia	Indonesia	Jakarta	RS Graha Kedoya	National Quality Control Laboratory of Drug and Food	Nurul Azizah, Sri Utaminingsih, Dilin R. N., Sofia Dyah Utami, M. Erdiansyah, Hana Apsari Pawestri
hCoV-19/Indonesia/JK-CW62-2255/2022	EPI_ISL_14754995	2022-07-24	Asia	Indonesia	Jakarta	RSDC Wisma Atlet Kemayoran	National Quality Control Laboratory of Drug and Food	Dilin R. N., M. Erdiansyah, Sri U, Hana Apsari Pawestri
hCoV-19/Indonesia/JK-FKUINIHRD-28988/2022	EPI_ISL_17971130	2022-10-24	Asia	Indonesia	Jakarta	Labkesda Jakarta (PKC Kebayoran Lama)	Faculty of Medicine, Universitas Indonesia	Fera Ibrahim, Fadilah, Yeva Rosana, Rela Febriani, Indri Nurzahra, Andi Yasmon, Rafika Indah Paramita, Aisyah Fitriannisa Prawiningrum, Linda Erlina, Ajeng Megawati Fajrin, Wahyu Dian Utari, Fithriyah, Beti Ernawati Dewi, Pratiwi Sudarmono, Budi Wiweko, Badriul Hegar, Anis Karuniawati, Ari Fahrial Syam
hCoV-19/Indonesia/JK-NIHRD-WGS-22-10911/2022	EPI_ISL_14201718	2022-07-20	Asia	Indonesia	Jakarta	RSAL Mintoharjo	National Quality Control Laboratory of Drug and Food	Dilin R. N., Sri U, Hana Apsari Pawestri
hCoV-19/Indonesia/JK-NIHRD-WGS.22.05189/2022	EPI_ISL_13501546	2022-06-15	Asia	Indonesia	DKI Jakarta	RS Royal Taruma Jakarta	National Institute of Health Research and Development	Nur Ika Hariastuti, Hana Apsari Pawestri, Arie Ardiansyah Nugraha, Fajar Nur Sulistiyohadi, Hartanti Dian Ikawati, Subangkit, Kartika Dewi Puspa, Putri Widia Astuti, Nelis Imaningsih, IGM Wirabrata
hCoV-19/Indonesia/JK-NIHRD-WGS.22.05354/2022	EPI_ISL_13501605	2022-06-16	Asia	Indonesia	DKI Jakarta	RS Kartika Pulomas Jakarta	National Institute of Health Research and Development	Nur Ika Hariastuti, Hana Apsari Pawestri, Arie Ardiansyah Nugraha, Fajar Nur Sulistiyohadi, Hartanti Dian Ikawati, Subangkit, Kartika Dewi Puspa, Putri Widia Astuti, Nelis Imaningsih, IGM Wirabrata
hCoV-19/Indonesia/JK-NIHRD-WGS.22.20773/2022	EPI_ISL_14932870	2022-08-13	Asia	Indonesia	Jakarta	RSDC Wisma Atlet Kemayoran	National Institute of Health Research and Development	Hartanti Dian Ikawat, Fajar Nur Sulistiyohadi, Arie Ardiansyah Nugraha, Hana Apsari Pawestrii, Subangkit, Putri Widia Astuti, Nelis Imaningsih, Krisna NA Pangesti, IGM Wirabrata
hCoV-19/Indonesia/KB-WGS-FKUNTAN-05FE0002/2022	EPI_ISL_14844577	2022-07-06	Asia	Indonesia	West Kalimantan	Tanjungpura University Hospital	Faculty of Medicine, Tanjungpura University	Andriani, Virhan Novianry, Delima Fajar Liana, Mahyarudin, Puji Astuti, Muhammad Faisal, Marinus Andre Raynaldi, Vania Gavrila Wikasa, Aisyi Sakina Rifai, Monica Angel Tanissa, Muhammad Asrorudin
hCoV-19/Indonesia/KI-NIHRD-WGS-22-29586/2022	EPI_ISL_15684971	2022-09-19	Asia	Indonesia	East Kalimantan	Dinkes Provinsi Kalimantan Timur (RS Pertamina Balikpapan)	National Institute of Health Research and Development	Fajar Nur Sulistiyohadi, Hartanti Dian Ikawati, Arie Ardiansyah Nugraha, Hana Apsari Pawestri, Subangkit, Kartika Dewi Puspa, Nur Ika Hariastuti, Putri Widia Astuti, Nelis Imaningsih, IGM Wirabrata
hCoV-19/Indonesia/LA-NIHRD-00535/2022	EPI_ISL_16823423	2022-12-22	Asia	Indonesia	Lampung	Dinas Kesehatan Provinsi Lampung	National Institute of Health Research and Development	Hana Apsari Pawestri, Arie Ardiansyah Nugraha, Fajar Nur Sulistyahadi, Hartanti Dian Ikawati, Markus Evan Anggia, Subangkit, IGM Wirabrata
hCoV-19/Indonesia/PB-MKW-RSUDPB-23103/2022	EPI_ISL_16532463	2022-06-30	Asia	Indonesia	West Papua	RSUD Provinsi Papua Barat	RSUD Provinsi Papua Barat	Muhamad Fazri, Vince L Manam, Maria Rumayomi, Yusraan H. Tangdiarrang
hCoV-19/Indonesia/SA-LBMUNSRAT-WGSLBM-089/2022	EPI_ISL_15508544	2022-09-29	Asia	Indonesia	North Sulawesi	BTKLPP Kelas I Manado	Biomolecular Laboratory, Sam Ratulangi University	Janno Berty Bradly Bernadus, Mayer Ferdinand Wowor, Siemona Lydia Eunike Berhimpon, Rendy Victor Worotikan, Amanda C T Nalang, Sheila D H Chahir, Intan S Rantung, Irene K Posumah, Jimly C Supit
hCoV-19/Indonesia/SB-GS-NIHRD-GSILab-1118822/2022	EPI_ISL_15104728	2022-09-01	Asia	Indonesia	West Sumatra	RSUP Dr M Djamil Padang (UPTD Lakesprov Sumbar)	Genomik Solidaritas Indonesia Laboratorium	Verren Vionita, Dian Tri Wahyudi, Hana Apsari Pawestri, Fajar Nur Sulistiyohadi, IGM Wirabrata, Reinhart Gabriel, Dian Pitaloka Rajagukguk, Gracia Felias Enos Korompis, Tyniana Carissa Tera, Renata Triwijaya, Viona Pricillia, Wibi Sindjaja, Anuraj Shankar, Louisa Markus, Augustine Natasha, Meutia Ayuputeri Kumaheri, Ariel Pradipta
hCoV-19/Iran/52067/2022	EPI_ISL_14445591	2022-07-24	Asia	Iran	Tehran	COVID-19 National Reference Laboratory, Pasteur Institute of Iran	COVID-19 National Reference Laboratory, Pasteur Institute of Iran	Zahra Fereydouni, Zahra Ahmadi, Mahsa Tavakoli, Ali Maleki, Amir Hesam Nemati, Parastoo Yektay Sanati, Setareh Kashanian, Zahra Hosseini, Laya Farhan Asadi, Jahangir Rezaie, Mohammad Modoodi Yaghooti, Mahdi Rohani, Mostafa Salehi-Vaziri
hCoV-19/Iran/BF012/2022	EPI_ISL_13665197	2022-06-22	Asia	Iran	Tehran	COVID-19 National Reference Laboratory, Pasteur Institute of Iran	COVID-19 National Reference Laboratory, Pasteur Institute of Iran	Mahsa Tavakoli, Zahra Fereydouni, Zahra Ahmadi, Ali Maleki, Amir Hesam Nemati, Parastoo Yektay Sanati, Setareh Kashanian, Zahra Hosseini, Laya Farhan Asadi, Jahangir Rezaie, Farideh Niknam Oskouei, Mohammad Modoodi Yaghooti, Mahdi Rohani, Mostafa Salehi-Vaziri
hCoV-19/Iran/BK098/2022	EPI_ISL_18050441	2022-10-01	Asia	Iran	Ilam	Ilam University of Medical Sciences	COVID-19 National Reference Laboratory, Pasteur Institute of Iran	Mahsa Tavakoli, Zahra Fereydouni, Zahra Ahmadi, Amir Hesam Nemati, Ali Maleki, Parastoo Yektay Sanati, Zahra Hosseini, Laya Farhan Asadi, Jahangir Rezaie, Mostafa Salehi-Vaziri, Mohamad hoshmandfar
hCoV-19/Iran/BK1024/2022	EPI_ISL_18050456	2022-09-16	Asia	Iran	Kerman	Kermanshah University of Medical Sciences	COVID-19 National Reference Laboratory, Pasteur Institute of Iran	Ali Maleki, Kamal Aldin Jadidian, Zahra Ahmadi, Mahsa Tavakoli, Zahra Fereydouni, Amir Hesam Nemati, Parastoo Yektay Sanati, Setareh Kashanian, Zahra Hosseini, Laya Farhan Asadi, Jahangir Rezaie, Mohammad Modoodi Yaghooti, Mahdi Rohani, Mostafa Salehi-Vaziri
hCoV-19/Iran/Mashhad-NIC-11mo-6/2022	EPI_ISL_14445656	2022-07-23	Asia	Iran	Mashhad	Mashhad University of Medical Sciences	National Influenza Center	NZ Shafiei Jandaghi, V Salimi, A Nejati, K Sadeghi, J Yavarian, Nastaran Ghavami, Sevrin Zadheidar, Adel Abedi, Marzieh Faraji-Zonouz, and T Mokhtari Azad
hCoV-19/Iran/Mashhad-NIC-25mo-17/2022	EPI_ISL_14806947	2022-08-11	Asia	Iran	Mashhad	National Influenza Center	National Influenza Center	K Sadeghi, A Nejati, J Yavarian, NZ Shafiei Jandaghi, V Salimi, Nastaran Ghavami, Adel Abedi, Sevrin Zadheidar, Marzieh Faraji-Zonouz and T Mokhtari Azad
hCoV-19/Iran/NIC-22sh-35/2022	EPI_ISL_15295494	2022-08-27	Asia	Iran	Shiraz	Shiraz University of Medical Sciences	National Influenza Center	J Yavarian, NZ Shafiei Jandaghi, V Salimi, A Nejati, K Sadeghi, Nastaran Ghavami, Marzieh Faraji-Zonouz, Sevrin Zadheidar, Adel Abedi and T Mokhtari Azad
hCoV-19/Iran/NIC-22sh-44/2022	EPI_ISL_15295500	2022-08-01	Asia	Iran	Fasa	Fasa University of Medical Sciences	National Influenza Center	NZ Shafiei Jandaghi, V Salimi, A Nejati, K Sadeghi, J Yavarian, Nastaran Ghavami, Sevrin Zadheidar, Adel Abedi, Marzieh Faraji-Zonouz, and T Mokhtari Azad
hCoV-19/Iran/NIC-25t-11/2022	EPI_ISL_14290252	2022-06-28	Asia	Iran	Shiraz	Tehran University of Medical Sciences	National Influenza Center	A Nejati, J Yavarian, K Sadeghi, NZ Shafiei Jandaghi, V Salimi, Adel Abedi, Nastaran Ghavami, Sevrin Zadheidar, Mrzieh Faraji-Zonouzand T Mokhtari Azad
hCoV-19/Iran/Tehran-24mo-4/2022	EPI_ISL_14807029	2022-08-07	Asia	Iran	Tehran	Behesht Tehran	National Influenza Center	V Salimi, NZ Shafiei Jandaghi, J Yavarian, A Nejati, K Sadeghi, Nastaran Ghavami, Marzieh Faraji-Zonouz, Sevrin Zadheidar, Adel Abedi and T Mokhtari Azad
hCoV-19/Iran/Tehran-NIC-9mo-8/2022	EPI_ISL_14445620	2022-07-17	Asia	Iran	Tehran	Behesht Tehran	National Influenza Center	V Salimi, NZ Shafiei Jandaghi, J Yavarian, A Nejati, K Sadeghi, Adel Abedi, Nastaran Ghavami, Sevrin Zadheidar, Marzieh Faraji-Zonouz and T Mokhtari Azad
hCoV-19/Iraq/32/2022	EPI_ISL_15085309	2022-08-28	Asia	Iraq	Kurdistan	Duhok Central public health laboratory	Duhok Central public health laboratory	Jivan Q. Ahmed, Sazan Q. Maulud
hCoV-19/Iraq/33/2022	EPI_ISL_15085310	2022-09-15	Asia	Iraq	Kurdistan	Duhok Central public health laboratory	Duhok Central public health laboratory	Jivan Q. Ahmed, Sazan Q. Maulud
hCoV-19/Iraq/BG-USAFSAM-S20125/2022	EPI_ISL_15889751	2022-06-10	Asia	Iraq	Baghdad	US Air Force School of Aerospace Medicine	US Air Force School of Aerospace Medicine	Anthony Fries, Deanna Muehleman, Jennifer Meyer, William Gruner, Kelsey Lanter, Carol Garrett, Sarah Purves, Clarise Starr, Elizabeth Macias
hCoV-19/Iraq/BG-USAFSAM-S20126/2022	EPI_ISL_15889752	2022-06-14	Asia	Iraq	Baghdad	US Air Force School of Aerospace Medicine	US Air Force School of Aerospace Medicine	Anthony Fries, Deanna Muehleman, Jennifer Meyer, William Gruner, Kelsey Lanter, Carol Garrett, Sarah Purves, Clarise Starr, Elizabeth Macias
hCoV-19/Iraq/BG-USAFSAM-S20127/2022	EPI_ISL_15889753	2022-06-10	Asia	Iraq	Baghdad	US Air Force School of Aerospace Medicine	US Air Force School of Aerospace Medicine	Anthony Fries, Deanna Muehleman, Jennifer Meyer, William Gruner, Kelsey Lanter, Carol Garrett, Sarah Purves, Clarise Starr, Elizabeth Macias
hCoV-19/Ireland/CO-NVRL-S22IRL00381756/2022	EPI_ISL_14261946	2022-06-28	Europe	Ireland	Cork	National Virus Reference Laboratory	National Virus Reference Laboratory	Zoe Yandle, Charlene Bennett, Gabriel Gonzalez, Michael Carr, Jonathan Dean, Cillian F De Gascun
hCoV-19/Ireland/CO-NVRL-S22IRL00408675/2022	EPI_ISL_14888158	2022-07-12	Europe	Ireland	Cork	National Virus Reference Laboratory	National Virus Reference Laboratory	Zoe Yandle, Charlene Bennett, Gabriel Gonzalez, Michael Carr, Jonathan Dean, Cillian F De Gascun
hCoV-19/Ireland/D-FAW32337_04/2023	EPI_ISL_17114071	2023-02-20	Europe	Ireland	Dublin	St. Vincent's Microbiology	St. Vincent's Microbiology	Eric Brown, Katherine Dever, Abigail Salmon, Sinead McDermott
hCoV-19/Ireland/D-NVRL-S22IRL00395013/2022	EPI_ISL_14921868	2022-07-05	Europe	Ireland	Dublin	National Virus Reference Laboratory	National Virus Reference Laboratory	Zoe Yandle, Charlene Bennett, Gabriel Gonzalez, Michael Carr, Jonathan Dean, Cillian F De Gascun
hCoV-19/Ireland/KE-212614/2022	EPI_ISL_16112893	2022-10	Europe	Ireland	Kildare	Naas General Hospital	St James's Hospital	Grier Paul, Fleming Tanya
hCoV-19/Ireland/KE-NVRL-S22IRL00430339/2022	EPI_ISL_14793238	2022-08-09	Europe	Ireland	Kildare	National Virus Reference Laboratory	National Virus Reference Laboratory	Zoe Yandle, Charlene Bennett, Gabriel Gonzalez, Michael Carr, Jonathan Dean, Cillian F De Gascun
hCoV-19/Ireland/LH-NVRL-ecS22IRL00382535/2022	EPI_ISL_14473821	2022-06-28	Europe	Ireland	Louth	National Virus Reference Laboratory	National Virus Reference Laboratory	Zoe Yandle, Charlene Bennett, Gabriel Gonzalez, Michael Carr, Jonathan Dean, Cillian F De Gascun
hCoV-19/Ireland/LH-NVRL-ecS22IRL00447882/2022	EPI_ISL_15623582	2022-09-25	Europe	Ireland	Louth	National Virus Reference Laboratory	National Virus Reference Laboratory	Zoe Yandle, Charlene Bennett, Gabriel Gonzalez, Michael Carr, Jonathan Dean, Cillian F De Gascun
hCoV-19/Ireland/LK-NVRL-S22IRL00343228/2022	EPI_ISL_13340221	2022-06-01	Europe	Ireland	Limerick	National Virus Reference Laboratory	National Virus Reference Laboratory	Zoe Yandle, Charlene Bennett, Gabriel Gonzalez, Michael Carr, Jonathan Dean, Cillian F De Gascun
hCoV-19/Ireland/LK-UHL-657181/2022	EPI_ISL_15204825	2022-09-20	Europe	Ireland	Constituency of Limerick	UL Hospitals Group, University Hospital Limerick	Molecular Laboratory, Serology and Virology at Pathology Department	Laura Murillo, Colm McDonnell, Patrick Stapleton
hCoV-19/Ireland/MH-NVRL-ecS22IRL00444793/2022	EPI_ISL_15775555	2022-09-19	Europe	Ireland	Meath	National Virus Reference Laboratory	National Virus Reference Laboratory	Zoe Yandle, Charlene Bennett, Gabriel Gonzalez, Michael Carr, Jonathan Dean, Cillian F De Gascun
hCoV-19/Ireland/MN-NVRL-S22IRL00434964/2022	EPI_ISL_14793284	2022-08-20	Europe	Ireland	Monaghan	National Virus Reference Laboratory	National Virus Reference Laboratory	Zoe Yandle, Charlene Bennett, Gabriel Gonzalez, Michael Carr, Jonathan Dean, Cillian F De Gascun
hCoV-19/Ireland/TA-NVRL-S22IRL00417512/2022	EPI_ISL_14292471	2022-07-19	Europe	Ireland	Tipperary	National Virus Reference Laboratory	National Virus Reference Laboratory	Zoe Yandle, Charlene Bennett, Gabriel Gonzalez, Michael Carr, Jonathan Dean, Cillian F De Gascun
hCoV-19/Ireland/WW-NVRL-S22IRL00484723/2022	EPI_ISL_16474131	2022-12-30	Europe	Ireland	Wicklow	National Virus Reference Laboratory	National Virus Reference Laboratory	Zoe Yandle, Charlene Bennett, Gabriel Gonzalez, Michael Carr, Jonathan Dean, Cillian F De Gascun
hCoV-19/Israel/CVL-8012471/2022	EPI_ISL_15615488	2022-09-14	Asia	Israel		Public health laboratories Jerusalem	Israel Central Virology laboratory	Neta Zuckerman, Efrat Dahan Bucris, Miranda Geva, Hagar Morad, Or Zilbertzan, Oran Erster, Danit Sofer, Michal Mandelboim, Ella Mendelson, Orna Mor, Gal Zizelski Valenci, Inna Kutikov, Samuel Ezekiel, Shir cohen, Mor Rubinstein, Zeev Dveyrin, Efrat Rorman, Israel Nissan
hCoV-19/Israel/CVL-9006325/2022	EPI_ISL_13894871	2022-06-24	Asia	Israel		Public health laboratories Jerusalem	Israel Central Virology laboratory	Neta Zuckerman, Efrat Dahan Bucris, Miranda Geva, Hagar Morad, Or Zilbertzan, Oran Erster, Danit Sofer, Michal Mandelboim, Ella Mendelson, Orna Mor, Rona Grossman, Evan Nachum, Michal Zak, Julia Vainer, Maya Davidovich
hCoV-19/Israel/ICH-741184486/2022	EPI_ISL_14568481	2022-08-14	Asia	Israel		Clinical Microbiology Laboratory, Tel Aviv Sourasky Medical Center	Clinical Microbiology Laboratory, Tel Aviv Sourasky Medical Center	Katya Levytskyi, Ora Halutz, Alon Ziv, Goel Morad, Matan Slutzkin, Amos Adler
hCoV-19/Israel/ICH-741185649/2022	EPI_ISL_14959741	2022-08-23	Asia	Israel		Clinical Microbiology Laboratory, Tel Aviv Sourasky Medical Center	Clinical Microbiology Laboratory, Tel Aviv Sourasky Medical Center	Katya Levytskyi, Ora Halutz, Alon Ziv, Goel Morad, Matan Slutzkin, Amos Adler
hCoV-19/Israel/ICH-741187971/2022	EPI_ISL_15487317	2022-09-24	Asia	Israel		Clinical Microbiology Laboratory, Tel Aviv Sourasky Medical Center	Clinical Microbiology Laboratory, Tel Aviv Sourasky Medical Center	Katya Levytskyi, Ora Halutz, Alon Ziv, Goel Morad, Matan Slutzkin, Amos Adler
hCoV-19/Israel/ICH-741188429/2022	EPI_ISL_15488024	2022-10-03	Asia	Israel		Clinical Microbiology Laboratory, Tel Aviv Sourasky Medical Center	Clinical Microbiology Laboratory, Tel Aviv Sourasky Medical Center	Katya Levytskyi, Ora Halutz, Alon Ziv, Goel Morad, Matan Slutzkin, Amos Adler
hCoV-19/Israel/ICH-741240242/2022	EPI_ISL_13735687	2022-06-30	Asia	Israel		Clinical Microbiology Laboratory, Tel Aviv Sourasky Medical Center	Clinical Microbiology Laboratory, Tel Aviv Sourasky Medical Center	Orly Eshel, Katya Levytskyi, Ora Halutz, Alon Ziv, Lior Handler, Goel Morad, Matan Slutzkin, Amos Adler
hCoV-19/Israel/ICH-741248780/2022	EPI_ISL_13889310	2022-07-11	Asia	Israel		Clinical Microbiology Laboratory, Tel Aviv Sourasky Medical Center	Clinical Microbiology Laboratory, Tel Aviv Sourasky Medical Center	Orly Eshel, Katya Levytskyi, Ora Halutz, Alon Ziv, Lior Handler, Goel Morad, Matan Slutzkin, Amos Adler
hCoV-19/Israel/SMC-7101622/2022	EPI_ISL_14687210	2022-08-20	Asia	Israel		Shamir Medical Center (Asaf Harofe)	Shamir Medical Center (Asaf Harofe)	Nir Rainy, Chen Weiner, Reut Sorek Abramovich, Yevgeni Yegorov, Anna Vishnevsky, Alona Frenkel, Patricia Benveniste-Lekovitz, Abu Hamad Ramzia, Adina Bar Chaim
hCoV-19/Israel/SMC-7109501/2022	EPI_ISL_15831030	2022-11-13	Asia	Israel		Shamir Medical Center (Asaf Harofe)	Shamir Medical Center (Asaf Harofe)	Nir Rainy, Chen Weiner, Yevgeni Yegorov, Anna Shor, Alona Frenkel, Patricia Benveniste-Lekovitz, Abu Hamad Ramzia, Adina Bar Chaim
hCoV-19/Israel/SMC-7112360/2023	EPI_ISL_17208310	2023-02-13	Asia	Israel		Shamir Medical Center (Asaf Harofe)	Shamir Medical Center (Asaf Harofe)	Nir Rainy, Chen Weiner, Yevgeni Yegorov, Anna Shor, Alona Coopershmidt, Fabiola Ben Nisan, Patricia Benveniste-Lekovitz, Abu Hamad Ramzia, Adina Bar Chaim
hCoV-19/Italy/CAM-TIGEM-IZSM-COLLI-32121/2022	EPI_ISL_13788914	2022-06-28	Europe	Italy		Lab. Microbiologia e Virologia Cotugno A.O. dei Colli	TIGEM	Antonio Grimaldi Patrizia Annunziata Francesco Panariello Claudia Tiberio Teresa Giuliano Michela Daniele Valentina Bouche Ilaria Cimmino Chiara Colantuono Lucio Di Filippo Anna Manfredi Marcello Salvi Antonio Limone Luigi Atripaldi Andrea Ballabio Davide Cacchiarelli
hCoV-19/Italy/CAM-TIGEM-IZSM-COLLI-38407/2022	EPI_ISL_15195509	2022-07-22	Europe	Italy		Ospedale Santa Maria delle Grazie	TIGEM	Antonio Grimaldi Patrizia Annunziata Francesco Panariello Claudia Tiberio Tonya Fusco Maria Carleo Valentina Bouche Ilaria Cimmino Chiara Colantuono Lucio Di Filippo Anna Manfredi Marcello Salvi Antonio Limone Luigi Atripaldi Andrea Ballabio Davide Cacchiarelli
hCoV-19/Italy/CAM-TIGEM-IZSM-COLLI-39077/2022	EPI_ISL_15427313	2022-09-28	Europe	Italy		Hospital Santa Maria delle Grazie	Telethon Institute of Genetics and Medicine	Antonio Grimaldi Patrizia Annunziata Francesco Panariello Claudia TiberioTonya Fusco Michela Daniele Valentina Bouche Ilaria Cimmino Chiara Colantuono Lucio Di Filippo Anna Manfredi Marcello Salvi Antonio Limone Luigi Atripaldi Andrea Ballabio Davide Cacchiarelli
hCoV-19/Italy/EMR_AUSLRomagna_C092-22-22/2022	EPI_ISL_15247561	2022-09-16	Europe	Italy		U.O. Microbiologia Laboratorio Unico Centro Servizi - AUSL della Romagna	U.O. Microbiologia, Laboratorio Unico Centro Servizi - AUSL della Romagna	Giorgio Dirani
hCoV-19/Italy/LAZ-IZSLT-1125/2022	EPI_ISL_16342927	2022-12-13	Europe	Italy		OSPEDALE SAN CAMILLO-FORLANINI	Istituto Zooprofilattico Sperimentale del Lazio e della Toscana "M. Aleandri" Laboratorio di Riferimento Nazionale	Patricia Alba, Giuseppe Manna, Elena L. Diaconu, Fabiola Feltrin, Raffaela Conti, Teresa Scicluna, Virginia Carfora, Antonella Cersini, Alessia Franco, Antonio Battisti
hCoV-19/Italy/SAR-AOUSS-942/2022	EPI_ISL_16334662	2022-08-03	Europe	Italy		Azienda Ospedaliero Universitaria di Sassari - SC Microbiologia e Virologia	Azienda Ospedaliero Universitaria di Sassari - SC Microbiologia e Virologia	Salvatore Rubino; Sergio Uzzau; Flavia Angioj; Gabriele Ibba; Laura Firino; Rosalba Govoni; Vincenzo Lai; Erica Mura; Bianca Paglietti; Claudia Piu; Anna Puggioni; Giulia Rocca; Caterina Serra
hCoV-19/Italy/SIC-CQRC-3422051496-22/2022	EPI_ISL_14193291	2022-07-14	Europe	Italy		Laboratorio CQRC	CQRC_QUALITY CONTROL CHEMICAL BIOLOGICAL RISK_AOOR Villa Sofia Cervello Palermo	Di Gaudio F., Brunacci G., Contino F.
hCoV-19/Italy/SIC-CQRC-3422056498/2022	EPI_ISL_15282966	2022-08-10	Europe	Italy		Laboratorio CQRC	CQRC_QUALITY CONTROL CHEMICAL BIOLOGICAL RISK_AOOR Villa Sofia Cervello Palermo	Di Gaudio F., Brunacci G., Contino F.
hCoV-19/Italy/TUS-AOUC-677/2022	EPI_ISL_14804086	2022-06-07	Europe	Italy		AOUC Azienda Ospedaliero-Universitaria Careggi	Microbiology and Virology Unit, Florence Careggi University Hospital; Department of Experimental and Clinical Medicine, University of Florence, Florence, Italy	Gianmaria Rossolini
hCoV-19/Italy/UMB-LAOP-75-1-27-2022/2022	EPI_ISL_13573991	2022-06-23	Europe	Italy		A.O. PERUGIA	A.O. PERUGIA	Mencacci A, Camilloni B, Bicchieraro G, Ciurnelli R, Cappelletti E, Lepri E, Bondi P, Lucheroni F, Spaccapelo R
hCoV-19/Italy/VEN-IZSVe-22RS8271-1_RO/2022	EPI_ISL_14471034	2022-08-03	Europe	Italy		AULSS 5 Polesana	Istituto Zooprofilattico Sperimentale delle Venezie	Adelaide Milani, Alessia Schivo, Annalisa Salviato, Elisa Palumbo, Erika Giorgia Quaranta, Angela Salomoni, Ambra Pastori, Edoardo Giussani, Alice Fusaro, Isabella Monne, Calogero Terregino, Antonia Ricci
hCoV-19/Italy/VEN-IZSVe-22RS8310-10_VI/2022	EPI_ISL_15084147	2022-09-14	Europe	Italy		AULSS 7 Pedemontana - Bassano	Istituto Zooprofilattico Sperimentale delle Venezie	Adelaide Milani, Alessia Schivo, Annalisa Salviato, Elisa Palumbo, Erika Giorgia Quaranta, Angela Salomoni, Ambra Pastori, Edoardo Giussani, Alice Fusaro, Isabella Monne, Calogero Terregino, Antonia Ricci
hCoV-19/Italy/VEN-ULSS3GEN-22RS8257-7_PD/2022	EPI_ISL_14469570	2022-08-01	Europe	Italy		AOPD	UOSD Genetica e Citogenetica - Azienda ULSS 3 Serenissima; Istituto Zooprofilattico Sperimentale delle Venezie	Mosé Favarato, Laura Squarzon, Noemi Laganà, Luca Sorino, Vittoria La Marca, Adelaide Milani, Alessia Schivo, Annalisa Salviato, Elisa Palumbo, Erika Giorgia Quaranta, Angela Salomoni, Edoardo Giussani, Alice Fusaro, Isabella Monne, Calogero Terregino, Antonia Ricci
hCoV-19/Italy/VEN-ULSS3GEN-7002343161_VE/2022	EPI_ISL_14226551	2022-07-21	Europe	Italy		AULSS 3 Venezia	UOSD Genetica e Citogenetica - Azienda ULSS 3 Serenissima; Istituto Zooprofilattico Sperimentale delle Venezie	Mosé Favarato, Laura Squarzon, Noemi Laganà, Luca Sorino, Vittoria La Marca, Adelaide Milani, Alessia Schivo, Annalisa Salviato, Elisa Palumbo, Erika Giorgia Quaranta, Angela Salomoni, Edoardo Giussani, Alice Fusaro, Isabella Monne, Calogero Terregino, Antonia Ricci
hCoV-19/Jamaica/173194/2022	EPI_ISL_17213735	2022-10-21	North America	Jamaica		National Public Health Laboratory	Caribbean Public Health Agency (CARPHA)	Carlos Rampersad on behalf of CARPHA
hCoV-19/Jamaica/175490/2022	EPI_ISL_17767246	2022-09-13	North America	Jamaica		National Public Health Laboratory	The Caribbean Public Health Agency (CARPHA)	Carlos Rampersad on behalf of CARPHA
hCoV-19/Jamaica/175668/2022	EPI_ISL_17773144	2022-09-09	North America	Jamaica		National Public Health Laboratory	CARPHA	Carlos Rampersad on behalf of CARPHA
hCoV-19/Jamaica/175669/2022	EPI_ISL_17773145	2022-08-23	North America	Jamaica		National Public Health Laboratory	CARPHA	Carlos Rampersad on behalf of CARPHA
hCoV-19/Jamaica/175690/2022	EPI_ISL_17773123	2022-09-05	North America	Jamaica		National Public Health Laboratory	CARPHA	Carlos Rampersad on behalf of CARPHA
hCoV-19/Jamaica/JAM-UWIMicro-1757/2022	EPI_ISL_14780188	2022-07-18	North America	Jamaica		21 Slipe Pen Road, Kingston, Jamaica, W.I.	Department of Microbiology, University of the West Indies	Keisha Francis, Velesha Frater, Alrica Bruce Mowatt, Oraine Campbell, Suwanie Lewis, Jacquiline Bisasor-Mckenzie, Jerome Walker, Joshua Anzinger
hCoV-19/Jamaica/JAM-UWIMicro-1895/2022	EPI_ISL_14986996	2022-06-22	North America	Jamaica		21 Slipe Pen Road, Kingston, Jamaica, W.I.	Department of Microbiology, University of the West Indies	Keisha Francis, Velesha Frater, Alrica Bruce Mowatt, Suwanie Lewis, Jacquiline Bisasor-Mckenzie, Jerome Walker, Joshua Anzinger
hCoV-19/Jamaica/JAM-UWIMicro-2339/2022	EPI_ISL_17545242	2022-08-31	North America	Jamaica		21 Slipe Pen Road, Kingston, Jamaica, W.I.	Department of Microbiology, University of the West Indies	Keisha Francis, Velesha Frater, Alrica Bruce Mowatt, Suwanie Lewis, Jacquiline Bisasor-Mckenzie, Jerome Walker, Joshua Anzinger
hCoV-19/Jamaica/JAM-UWIMicro-2582/2022	EPI_ISL_17670925	2022-07-21	North America	Jamaica		21 Slipe Pen Road, Kingston, Jamaica, W.I.	Department of Microbiology, University of the West Indies	Keisha Francis, Velesha Frater, Suwanie Lewis, Jacquiline Bisasor-Mckenzie, Jerome Walker, Joshua Anzinger
hCoV-19/Jamaica/JAM-UWIMicro-2837/2022	EPI_ISL_17690122	2022-07-28	North America	Jamaica		21 Slipe Pen Road, Kingston, Jamaica, W.I.	Department of Microbiology, University of the West Indies	Keisha Francis, Velesha Frater, Suwanie Lewis, Jerome Walker, Joshua Anzinger
hCoV-19/Jamaica/JAM-UWIMicro-2841/2022	EPI_ISL_17690125	2022-07-30	North America	Jamaica		21 Slipe Pen Road, Kingston, Jamaica, W.I.	Department of Microbiology, University of the West Indies	Keisha Francis, Velesha Frater, Suwanie Lewis, Jerome Walker, Joshua Anzinger
hCoV-19/Jamaica/UWI-2133/2022	EPI_ISL_17419278	2022-06-28	North America	Jamaica		Faculty of Medical Science, UWI, Mona.	Department of biology, University of the West Indies	Keisha Francis, Velesha Frater, Alrica Bruce Mowatt, Suwanie Lewis, Jerome Walker, Joshua Anzinger
hCoV-19/Jamaica/UWI-2147/2022	EPI_ISL_17419292	2022-07-21	North America	Jamaica		Faculty of Medical Science, UWI, Mona.	Department of biology, University of the West Indies	Keisha Francis, Velesha Frater, Alrica Bruce Mowatt, Suwanie Lewis, Jerome Walker, Joshua Anzinger
hCoV-19/Jamaica/UWIMicro-1527/2022	EPI_ISL_14469328	2022-06-24	North America	Jamaica		Baywest Wellness Hospital/Clinics	Department of Microbiology, University of the West Indies	Keisha Francis, Rohan Grant, Germaine Spencer, Geoffrey Barrow, Joshua Anzinger
hCoV-19/Jamaica/UWIMicro-1529/2022	EPI_ISL_14469330	2022-06-27	North America	Jamaica		Baywest Wellness Hospital/Clinics	Department of Microbiology, University of the West Indies	Keisha Francis, Rohan Grant, Germaine Spencer, Geoffrey Barrow, Joshua Anzinger
hCoV-19/Japan/OPHO-Hb23-2154/2023	EPI_ISL_16828657	2023-01-31	Asia	Japan	Osaka	Department of Clinical Laboratory, Osaka Habikino Medical Center	Department of Developmental Medicine, Research Institute, Osaka Women's and Children's Hospital	Itaru Yanagihara, Yukiko Nakura
hCoV-19/Japan/PG-286871/2022	EPI_ISL_14349302	2022-07-06	Asia	Japan	Kumamoto	Kumamoto City Environmental Reserch Institute	Kumamoto City Environmental Reserch Institute	Mayumi Kadoguchi, Saki Noda, Tsuyoshi Sekizuka, Kentaro Itokawa, Akina Ogamino, Rina Tanaka, Masanori Hashino, Makoto Kuroda
hCoV-19/Japan/PG-334195/2022	EPI_ISL_14646206	2022-08-04	Asia	Japan	Gunma	Gunma Prefectural Institute of Public Health and Environmental Sciences	Gunma Prefectural Institute of Public Health and Environmental Sciences	Hiroyuki Tsukagoshi, Daisuke Shinoda, Ryo Shimada, Tsuyoshi Sekizuka, Kentaro Itokawa, Akina Ogamino, Rina Tanaka, Masanori Hashino, Makoto Kuroda
hCoV-19/Japan/PG-363625/2022	EPI_ISL_15152503	2022-09-10	Asia	Japan	Kanagawa	Pathogen Genomics Center, National Institute of Infectious Diseases	Pathogen Genomics Center, National Institute of Infectious Diseases	Tsuyoshi Sekizuka, Kentaro Itokawa, Akina Ogamino, Rina Tanaka, Masanori Hashino, Makoto Kuroda
hCoV-19/Japan/PG-366991/2022	EPI_ISL_15401041	2022-09-17	Asia	Japan	Tochigi	Department of Microbiology, Tochigi Prefectural Institute of Public Health and Environmental Science	Department of Microbiology, Tochigi Prefectural Institute of Public Health and Environmental Science	Fuminori Mizukoshi, Asami Sekikawa, Asumi Hirata-Saito, Hitoshi Aoki, Yuko Watanabe, Chikako Oyama, Mika Nemoto, Hidenori Nagaki, Tsuyoshi Sekizuka, Kentaro Itokawa, Akina Ogamino, Rina Tanaka, Masanori Hashino, Makoto Kuroda
hCoV-19/Japan/PG-368276/2022	EPI_ISL_15245985	2022-09-18	Asia	Japan	Ibaraki	Pathogen Genomics Center, National Institute of Infectious Diseases	Pathogen Genomics Center, National Institute of Infectious Diseases	Tsuyoshi Sekizuka, Kentaro Itokawa, Akina Ogamino, Rina Tanaka, Masanori Hashino, Makoto Kuroda
hCoV-19/Japan/PG-379182/2022	EPI_ISL_15464176	2022-10-05	Asia	Japan	Mie	Pathogen Genomics Center, National Institute of Infectious Diseases	Pathogen Genomics Center, National Institute of Infectious Diseases	Tsuyoshi Sekizuka, Kentaro Itokawa, Akina Ogamino, Rina Tanaka, Masanori Hashino, Makoto Kuroda
hCoV-19/Japan/PG-460533/2023	EPI_ISL_17205707	2023-02-20	Asia	Japan	Hyogo	Pathogen Genomics Center, National Institute of Infectious Diseases	Pathogen Genomics Center, National Institute of Infectious Diseases	Tsuyoshi Sekizuka, Naobumi Sasaki, Makoto Kuroda
hCoV-19/Japan/TKYhug13777/2022	EPI_ISL_16585970	2022-12-03	Asia	Japan	Tokyo	Tokyo Metropolitan Institute of Public Health	Tokyo Metropolitan Institute of Public Health	Akane Negishi, Sachiko Harada, Ryota Kumagai, Ai Suzuki, Fumi Kasuya, Kenshiro Kuroki, Arisa Amano, Maya Isogai, Hitoshi Ito, Shota Yokota, Takushi Fujiwara, Hirofumi Miyake, Mami Nagashima, Kenji Sadamasu
hCoV-19/Japan/TKYkbm26736/2022	EPI_ISL_13765905	2022-06-27	Asia	Japan	Tokyo	Tokyo Metropolitan Institute of Public Health	Tokyo Metropolitan Institute of Public Health	Akane Negishi, Sachiko Harada, Ryota Kumagai, Ai Suzuki, Fumi Kasuya, Kenshiro Kuroki, Arisa Amano, Maya Isogai, Hitoshi Ito, Shota Yokota, Takushi Fujiwara, Hirofumi Miyake, Mami Nagashima, Kenji Sadamasu
hCoV-19/Japan/TKYkbm29752/2022	EPI_ISL_14342360	2022-07-05	Asia	Japan	Tokyo	Tokyo Metropolitan Institute of Public Health	Tokyo Metropolitan Institute of Public Health	Akane Negishi, Sachiko Harada, Ryota Kumagai, Ai Suzuki, Fumi Kasuya, Kenshiro Kuroki, Arisa Amano, Maya Isogai, Hitoshi Ito, Shota Yokota, Takushi Fujiwara, Hirofumi Miyake, Mami Nagashima, Kenji Sadamasu
hCoV-19/Japan/TKYkbm35350/2022	EPI_ISL_14519281	2022-07-11	Asia	Japan	Tokyo	Tokyo Metropolitan Institute of Public Health	Tokyo Metropolitan Institute of Public Health	Akane Negishi, Sachiko Harada, Ryota Kumagai, Ai Suzuki, Fumi Kasuya, Kenshiro Kuroki, Arisa Amano, Maya Isogai, Hitoshi Ito, Shota Yokota, Takushi Fujiwara, Hirofumi Miyake, Mami Nagashima, Kenji Sadamasu
hCoV-19/Japan/TKYkbm49984/2022	EPI_ISL_15188513	2022-08-23	Asia	Japan	Tokyo	Tokyo Metropolitan Institute of Public Health	Tokyo Metropolitan Institute of Public Health	Akane Negishi, Sachiko Harada, Ryota Kumagai, Ai Suzuki, Fumi Kasuya, Kenshiro Kuroki, Arisa Amano, Maya Isogai, Hitoshi Ito, Shota Yokota, Takushi Fujiwara, Hirofumi Miyake, Mami Nagashima, Kenji Sadamasu
hCoV-19/Japan/TKYkbm51200/2022	EPI_ISL_15191229	2022-08-30	Asia	Japan	Tokyo	Tokyo Metropolitan Institute of Public Health	Tokyo Metropolitan Institute of Public Health	Akane Negishi, Sachiko Harada, Ryota Kumagai, Ai Suzuki, Fumi Kasuya, Kenshiro Kuroki, Arisa Amano, Maya Isogai, Hitoshi Ito, Shota Yokota, Takushi Fujiwara, Hirofumi Miyake, Mami Nagashima, Kenji Sadamasu
hCoV-19/Japan/TKYnat2411/2022	EPI_ISL_13843525	2022-06-11	Asia	Japan	Tokyo	Tokyo Metropolitan Institute of Public Health	Tokyo Metropolitan Institute of Public Health	Akane Negishi, Sachiko Harada, Ryota Kumagai, Ai Suzuki, Fumi Kasuya, Kenshiro Kuroki, Arisa Amano, Maya Isogai, Hitoshi Ito, Shota Yokota, Takushi Fujiwara, Hirofumi Miyake, Mami Nagashima, Kenji Sadamasu
hCoV-19/Japan/TKYS15924/2022	EPI_ISL_13425199	2022-06-03	Asia	Japan	Tokyo	Tokyo Metropolitan Institute of Public Health	Tokyo Metropolitan Institute of Public Health	Hirofumi Miyake, Kenshirou Kuroki, Maya Isogai, Arisa Amano, Shota Yokota, Hitoshi Ito, Akane Negishi, Fumi Kasuya, Ai Suzuki, Ryota Kumagai, Sachiko Harada, Takushi Fujiwara, Mami Nagashima, Kenji Sadamasu
hCoV-19/Jordan/RMSR14S10/2022	EPI_ISL_16968205	2022-07-28	Asia	Jordan	Irbid	Jordan Royal Medical Services Mobile biological lab	Jordan Royal Medical Services Genomics Core Lab	Dr. Rame Hamdi khasawneh, Dr.Shereen Mhairat, Ali Alhuniti, Osama Alshdaifat, Mohammad Barmawi, Abdullah Almuhasen, Alanood Alhabashnah.Lena Hajayah
hCoV-19/Jordan/RMSR14S12/2022	EPI_ISL_16968027	2022-08-18	Asia	Jordan	Amman	Jordan Royal Medical Services Mobile biological lab	Jordan Royal Medical Services Genomics Core Lab	Dr. Rame Hamdi khasawneh, Dr.Shereen Mhairat, Ali Alhuniti, Osama Alshdaifat, Mohammad Barmawi, Abdullah Almuhasen, Alanood Alhabashnah, Lena Hajayah
hCoV-19/Jordan/RMSR14S13/2022	EPI_ISL_16968028	2022-08-20	Asia	Jordan	Amman	Jordan Royal Medical Services Mobile biological lab	Jordan Royal Medical Services Genomics Core Lab	Dr. Rame Hamdi khasawneh, Dr.Shereen Mhairat, Ali Alhuniti, Osama Alshdaifat, Mohammad Barmawi, Abdullah Almuhasen, Alanood Alhabashnah, Lena Hajayah
hCoV-19/Jordan/RMSR14S3/2022	EPI_ISL_16968045	2022-07-31	Asia	Jordan	Amman	Jordan Royal Medical Services Mobile biological lab	Jordan Royal Medical Services Genomics Core Lab	Dr. Rame Hamdi khasawneh, Dr.Shereen Mhairat, Ali Alhuniti, Osama Alshdaifat, Mohammad Barmawi, Abdullah Almuhasen, Alanood Alhabashnah, Lena Hajayah
hCoV-19/Jordan/RMSR14S4/2022	EPI_ISL_16968046	2022-07-31	Asia	Jordan	Madaba	Jordan Royal Medical Services Mobile biological lab	Jordan Royal Medical Services Genomics Core Lab	Dr. Rame Hamdi khasawneh, Dr.Shereen Mhairat, Ali Alhuniti, Osama Alshdaifat, Mohammad Barmawi, Abdullah Almuhasen, Alanood Alhabashnah, Lena Hajayah
hCoV-19/Kazakhstan/ALA-NRL-S2734/2022	EPI_ISL_13953786	2022-06-07	Asia	Kazakhstan	Almaty	National Center of Expertise in Almaty city	Reference laboratory for the control of viral infections	Madina Tleubergenova, Maikotov Bekzhan, Aidar Usserbayev, Artem Fadeev, Gaukhar Nussupbayeva
hCoV-19/Kazakhstan/ALA-NRL-S2772/2022	EPI_ISL_13953810	2022-06-23	Asia	Kazakhstan	Almaty	ALATAU CLINIC LLP	Reference laboratory for the control of viral infections	Madina Tleubergenova, Maikotov Bekzhan, Aidar Usserbayev, Artem Fadeev, Gaukhar Nussupbayeva
hCoV-19/Kazakhstan/ALA-NRL-S2774/2022	EPI_ISL_13953812	2022-06-23	Asia	Kazakhstan	Almaty	ALATAU CLINIC LLP	Reference laboratory for the control of viral infections	Madina Tleubergenova, Maikotov Bekzhan, Aidar Usserbayev, Artem Fadeev, Gaukhar Nussupbayeva
hCoV-19/Kazakhstan/ALA-NRL-S2777/2022	EPI_ISL_13953815	2022-06-23	Asia	Kazakhstan	Almaty	INVIVO LLP	Reference laboratory for the control of viral infections	Madina Tleubergenova, Maikotov Bekzhan, Aidar Usserbayev, Artem Fadeev, Gaukhar Nussupbayeva
hCoV-19/Kazakhstan/ATY-NRL-15205/2022	EPI_ISL_16616409	2022-11-24	Asia	Kazakhstan	Atyrau Region	National Center of Expertise in Atyrau region	Reference laboratory for the control of viral infections	Madina Tleubergenova, Maikotov Bekzhan, Aidar Usserbayev, Artem Fadeev, Gaukhar Nussupbayeva
hCoV-19/Kazakhstan/KOST-1017/2022	EPI_ISL_15775128	2022-10-18	Asia	Kazakhstan	Kostanay Region	National center of Expertise, Branch in Kostanay region	National center for Biotechnology, National center of Expertise	Shevtsov Alexandr, Amirgazin Asylulan, Kamalova Dinara, Igor Sytnik, Abdaliyev Askar, Olzhabek Raushan, Kalizhanova Zhanat, Tungushbayev Talgat, Kiyasov Erlan, Ramankulov Erlan
hCoV-19/Kazakhstan/NLA-02_30/2022	EPI_ISL_17454243	2022-08-15	Asia	Kazakhstan	Astana	Clinical Diagnostic Laboratory "Olymp"	Center for Life Sciences, National Laboratory Astana, Nazarbayev University	Ulykbek Kairov, Amina Amanzhanova, Daniyar Karabayev, Saule Rakhimova, Akbota Aitkulova, Nuray Tynyshtykbayeva, Diana Samatkyzy, Ruslan Kalendar, Ulan Kozhamkulov, Askhat Molkenov, Aidana Gabdulkayum, Dos Sarbassov, and Ainur Akilzhanova
hCoV-19/Kazakhstan/NLA-09_30/2022	EPI_ISL_17454249	2022-08-15	Asia	Kazakhstan	Astana	Clinical Diagnostic Laboratory "Olymp"	Center for Life Sciences, National Laboratory Astana, Nazarbayev University	Ulykbek Kairov, Amina Amanzhanova, Daniyar Karabayev, Saule Rakhimova, Akbota Aitkulova, Nuray Tynyshtykbayeva, Diana Samatkyzy, Ruslan Kalendar, Ulan Kozhamkulov, Askhat Molkenov, Aidana Gabdulkayum, Dos Sarbassov, and Ainur Akilzhanova
hCoV-19/Kazakhstan/NLA-74_29/2022	EPI_ISL_17454227	2022-08-23	Asia	Kazakhstan	Astana	Clinical Diagnostic Laboratory "Olymp"	Center for Life Sciences, National Laboratory Astana, Nazarbayev University	Ulykbek Kairov, Amina Amanzhanova, Daniyar Karabayev, Saule Rakhimova, Akbota Aitkulova, Nuray Tynyshtykbayeva, Diana Samatkyzy, Ruslan Kalendar, Ulan Kozhamkulov, Askhat Molkenov, Aidana Gabdulkayum, Dos Sarbassov, and Ainur Akilzhanova
hCoV-19/Kenya/2021110122/2022	EPI_ISL_18106809	2022-07-20	Africa	Kenya	Marsabit	DLSP KEMRI/CDC NAIROBI Lab	DLSP KEMRI/CDC NAIROBI Lab	Lydia Mwasi, Caroline Ochieng, Melvin Ochieng, Faith Lutomiah, Naomi Koech, Bonventure Juma
hCoV-19/Kenya/2021200508/2022	EPI_ISL_18106816	2022-07-13	Africa	Kenya	Marsabit	DLSP KEMRI/CDC NAIROBI Lab	DLSP KEMRI/CDC NAIROBI Lab	Lydia Mwasi, Caroline Ochieng, Melvin Ochieng, Faith Lutomiah, Naomi Koech, Bonventure Juma
hCoV-19/Kenya/2022006213/2022	EPI_ISL_18290248	2022-06-16	Africa	Kenya	Nairobi	DLSP KEMRI/CDC NAIROBI Lab	DLSP KEMRI/CDC NAIROBI Lab	Lydia Mwasi, Caroline Ochieng, Melvin Ochieng, Faith Lutomiah, Naomi Koech, Bonventure Juma
hCoV-19/Kenya/2022017238/2022	EPI_ISL_14050473	2022-07-01	Africa	Kenya		DLSP KEMRI/CDC KISUMU Lab	DLSP KEMRI/CDC NAIROBI Lab	Caroline Ochieng, Lydia Mwasi, Melvin Ochieng, Faith Lutomiah, Naomi Koech, Bonventure Juma
hCoV-19/Kenya/2022056178/2022	EPI_ISL_18098449	2022-10-28	Africa	Kenya	Nairobi	DLSP KEMRI / CDC NAIROBI Lab	DLSP KEMRI / CDC NAIROBI Lab	Lydia Mwasi, Caroline Ochieng, Melvin Ochieng, Faith Lutomiah, Naomi Koech, Bonventure Juma
hCoV-19/Kenya/C117582/2022	EPI_ISL_13521122	2022-06-13	Africa	Kenya	Kilifi	KEMRI-Wellcome Trust Research Programme,Kilifi	KEMRI-Wellcome Trust Research Programme	Githinji G., Ochola I., Agoti C., Mohamed K.S., Mburu M.W., Morobe J., Ndwiga L. Makori T., Ongera E., Lambisia A., Nokes D.J.
hCoV-19/Kenya/C119562/2022	EPI_ISL_15446942	2022-09-28	Africa	Kenya	Kilifi	KEMRI-Wellcome Trust Research Programme,Kilifi	KEMRI-Wellcome Trust Research Programme,Kilifi	Githinji G., Ochola I., Agoti C., Mohamed K.S., Mburu M.W., Morobe J., Ndwiga L. Makori T., Ongera E., Lambisia A., Nokes D.J.
hCoV-19/Kenya/ILRI_COVM03889/2022	EPI_ISL_13986446	2022-06-29	Africa	Kenya	Trans nzoia	International Livestock Research Institute	International Livestock Research Institute	Samuel O. Oyola, Daniel Ouso, Gilbert Kibet, Shebbar Osiany, Edward Kiritu, Paul Dobi, Collins Muli, Patrick Amoth, Vishvanath Nene, Benard Mware, Edward O. Abworo
hCoV-19/Kenya/ILRI_COVM04373/2022	EPI_ISL_15059449	2022-08-31	Africa	Kenya	Bungoma	International Livestock Research Institute	International Livestock Research Institute	Samuel O. Oyola, Gilbert Kibet, Shebbar Osiany, Edward Kiritu, Paul Dobi, Collins Muli, Patrick Amoth, Vishvanath Nene, Benard Mware, Edward O. Abworo
hCoV-19/Kenya/ILRI-M04387/2022	EPI_ISL_15601783	2022-09-08	Africa	Kenya	Trans nzoia	International Livestock Research Institute	International Livestock Research Institute	Samuel O. Oyola, Gilbert Kibet, Shebbar Osiany, Edward Kiritu, Paul Dobi, Collins Muli, Patrick Amoth, Vishvanath Nene, Benard Mware, Edward O. Abworo
hCoV-19/Kenya/ILRI-M04409/2022	EPI_ISL_15601787	2022-08-25	Africa	Kenya	Nakuru	International Livestock Research Institute	International Livestock Research Institute	Samuel O. Oyola, Gilbert Kibet, Shebbar Osiany, Edward Kiritu, Paul Dobi, Collins Muli, Patrick Amoth, Vishvanath Nene, Benard Mware, Edward O. Abworo
hCoV-19/Kenya/SS10784/2022	EPI_ISL_15582180	2022-08-16	Africa	Kenya	Nairobi	Pathologist Lancet Kenya	KEMRI-Wellcome Trust Research Programme,Kilifi	Githinji G., Ochola I., Agoti C., Mohamed K.S., Mburu M.W., Morobe J., Ndwiga L. Makori T., Ongera E., Lambisia A., Nokes D.J.
hCoV-19/Kenya/SS10923/2022	EPI_ISL_15911499	2022-10-03	Africa	Kenya	Nairobi	Pathologist Lancet Kenya	KEMRI-Wellcome Trust Research Programme,Kilifi	Githinji G., Ochola I., Agoti C., Mohamed K.S., de Laurent Z., Mburu M.W., Morobe J., Ndwiga L. Makori T., Ongera E., Lambisia A. Nokes D J., Mukadam R, Ngari C., Munoko A.
hCoV-19/Kenya/SS11494/2022	EPI_ISL_16737750	2022-11-02	Africa	Kenya	Nairobi	International Organization for Migration, Migration Health Assessment Center (MHAC)	KEMRI-Wellcome Trust Research Programme	Githinji G., Ochola I., Agoti C., Mohamed K.S., de Laurent Z., Mburu M.W., Morobe J., Ndwiga L. Makori T., Ongera E., Lambisia A. Nokes D J.
hCoV-19/Kenya/SS8861/2022	EPI_ISL_13460257	2022-06-04	Africa	Kenya	Kiambu	Kijabe Hospital	KEMRI-Wellcome Trust Research Programme	Githinji G., Ochola I., Agoti C., Mohamed K.S., de Laurent Z., Mburu M.W., Morobe J., Ndwiga L. Makori T., Ongera E., Lambisia A. Nokes D J.
hCoV-19/Kiribati/KIR090/2022	EPI_ISL_14549518	2022-07-22	Oceania	Kiribati		Kiribati Ministry of Health and Medical Services	Microbiological Diagnostic Unit - Public Health Laboratory (MDU-PHL)	Kabiri, T.U., Tekoaua R., Ruaia B., Seemann, T., Horan, K., Sherry, N.L.
hCoV-19/Kiribati/KIR091/2022	EPI_ISL_14549519	2022-07-22	Oceania	Kiribati		Kiribati Ministry of Health and Medical Services	Microbiological Diagnostic Unit - Public Health Laboratory (MDU-PHL)	Kabiri, T.U., Tekoaua R., Ruaia B., Seemann, T., Horan, K., Sherry, N.L.
hCoV-19/Kiribati/KIR131/2022	EPI_ISL_14549550	2022-07-19	Oceania	Kiribati		Kiribati Ministry of Health and Medical Services	Microbiological Diagnostic Unit - Public Health Laboratory (MDU-PHL)	Kabiri, T.U., Tekoaua R., Ruaia B., Seemann, T., Horan, K., Sherry, N.L.
hCoV-19/Kiribati/KIR147/2022	EPI_ISL_14549565	2022-08-11	Oceania	Kiribati		Kiribati Ministry of Health and Medical Services	Microbiological Diagnostic Unit - Public Health Laboratory (MDU-PHL)	Kabiri, T.U., Tekoaua R., Ruaia B., Seemann, T., Horan, K., Sherry, N.L.
hCoV-19/Kiribati/KIR170/2022	EPI_ISL_14549588	2022-08-11	Oceania	Kiribati		Kiribati Ministry of Health and Medical Services	Microbiological Diagnostic Unit - Public Health Laboratory (MDU-PHL)	Kabiri, T.U., Tekoaua R., Ruaia B., Seemann, T., Horan, K., Sherry, N.L.
hCoV-19/Kiribati/KIR171/2022	EPI_ISL_14549589	2022-08-11	Oceania	Kiribati		Kiribati Ministry of Health and Medical Services	Microbiological Diagnostic Unit - Public Health Laboratory (MDU-PHL)	Kabiri, T.U., Tekoaua R., Ruaia B., Seemann, T., Horan, K., Sherry, N.L.
hCoV-19/Kosovo/CO-00886_XXK000_340_06_Niph/2022	EPI_ISL_14859456	2022-06-27	Europe	Kosovo	Prishtine	Department of Microbiology, National Institute of Public Health of Kosovo	Department of Microbiology, National Institute of Public Health of Kosovo	Xhevat Jakupi, Zana Deva, Donjeta Hajdari, Aferdita Kuqi-Hyseni, Pranvera Abazi, Nazmi Mehmeti, Blendi Jerliu, Robert Ramadani
hCoV-19/Kosovo/CO-00886_XXK000_469_06_Niph/2022	EPI_ISL_14751722	2022-06-29	Europe	Kosovo	Prishtine	Department of Microbiology, National Institute of Public Health of Kosovo	Department of Microbiology, National Institute of Public Health of Kosovo	Xhevat Jakupi, Zana Deva, Donjeta Hajdari, Aferdita Kuqi-Hyseni, Pranvera Abazi, Nazmi Mehmeti, Blendi Jerliu, Robert Ramadani
hCoV-19/Kosovo/CO-00886_XXK000_476_06_Niph/2022	EPI_ISL_14751723	2022-06-29	Europe	Kosovo	Podujeve	Department of Microbiology, National Institute of Public Health of Kosovo	Department of Microbiology, National Institute of Public Health of Kosovo	Xhevat Jakupi, Zana Deva, Donjeta Hajdari, Aferdita Kuqi-Hyseni, Pranvera Abazi, Nazmi Mehmeti, Blendi Jerliu, Robert Ramadani
hCoV-19/Kosovo/CO-00886_XXK000_859_07_Niph/2022	EPI_ISL_14751765	2022-07-06	Europe	Kosovo	Prishtine	Department of Microbiology, National Institute of Public Health of Kosovo	Department of Microbiology, National Institute of Public Health of Kosovo	Xhevat Jakupi, Zana Deva, Donjeta Hajdari, Aferdita Kuqi-Hyseni, Pranvera Abazi, Nazmi Mehmeti, Blendi Jerliu, Robert Ramadani
hCoV-19/Kosovo/CO-00886_XXK000_861_07_Niph/2022	EPI_ISL_14751767	2022-07-06	Europe	Kosovo	Prishtine	Department of Microbiology, National Institute of Public Health of Kosovo	Department of Microbiology, National Institute of Public Health of Kosovo	Xhevat Jakupi, Zana Deva, Donjeta Hajdari, Aferdita Kuqi-Hyseni, Pranvera Abazi, Nazmi Mehmeti, Blendi Jerliu, Robert Ramadani
hCoV-19/Kosovo/CO-00947_XXK000_3984_07_Niph/2022	EPI_ISL_15317547	2022-07-26	Europe	Kosovo	Prishtine	Department of Microbiology, National Institute of Public Health of Kosovo	Department of Microbiology, National Institute of Public Health of Kosovo	Xhevat Jakupi, Zana Deva, Pranvera Abazi, Donjeta Hajdari, Aferdita Kuqi-Hyseni, Florim Ahmeti, Blendi Jerliu
hCoV-19/Kosovo/CO-00947_XXK000_6563_08_Niph/2022	EPI_ISL_15317578	2022-08-17	Europe	Kosovo	Prishtine	Department of Microbiology, National Institute of Public Health of Kosovo	Department of Microbiology, National Institute of Public Health of Kosovo	Xhevat Jakupi, Zana Deva, Pranvera Abazi, Donjeta Hajdari, Aferdita Kuqi-Hyseni, Florim Ahmeti, Blendi Jerliu
hCoV-19/Kosovo/CO-00947_XXK000_6731_08_Niph/2022	EPI_ISL_15317511	2022-08-19	Europe	Kosovo	Kamenice	Department of Microbiology, National Institute of Public Health of Kosovo	Department of Microbiology, National Institute of Public Health of Kosovo	Xhevat Jakupi, Zana Deva, Pranvera Abazi, Donjeta Hajdari, Aferdita Kuqi-Hyseni, Florim Ahmeti, Blendi Jerliu
hCoV-19/Kosovo/CO-00947_XXK000_6781_08_Niph/2022	EPI_ISL_15317605	2022-08-22	Europe	Kosovo	Prishtine	Department of Microbiology, National Institute of Public Health of Kosovo	Department of Microbiology, National Institute of Public Health of Kosovo	Xhevat Jakupi, Zana Deva, Pranvera Abazi, Donjeta Hajdari, Aferdita Kuqi-Hyseni, Florim Ahmeti, Blendi Jerliu
hCoV-19/Kosovo/CO-00947_XXK000_6792_08_Niph/2022	EPI_ISL_15317502	2022-08-22	Europe	Kosovo	Fushe Kosove	Department of Microbiology, National Institute of Public Health of Kosovo	Department of Microbiology, National Institute of Public Health of Kosovo	Xhevat Jakupi, Zana Deva, Pranvera Abazi, Donjeta Hajdari, Aferdita Kuqi-Hyseni, Florim Ahmeti, Blendi Jerliu
hCoV-19/Kosovo/CO-00947_XXK000_7337_07_Niph/2022	EPI_ISL_15317523	2022-09-05	Europe	Kosovo	Peje	Department of Microbiology, National Institute of Public Health of Kosovo	Department of Microbiology, National Institute of Public Health of Kosovo	Xhevat Jakupi, Zana Deva, Pranvera Abazi, Donjeta Hajdari, Aferdita Kuqi-Hyseni, Florim Ahmeti, Blendi Jerliu
hCoV-19/Kuwait/Jaber-20226572/2022	EPI_ISL_13479593	2022-06-19	Asia	Kuwait	Hawally	I am Negative Lab	Virology Lab, Jaber Al Ahmad Hospital	Dr. Zahrah Buhamad, Dr. Ebaa Al-Awadhi, ElSayed Abdulhamid
hCoV-19/Kuwait/Samples63/2022	EPI_ISL_15507783	2022-08-01	Asia	Kuwait	Al-Asima	Jaber Hospital, MOH, Kuwait	Genetics & Bioinformatics Dept., Dasman Diabetes Insitute	Fahd Al-Mulla, Rasheeba Iqbal, Motasem Melhem, Sumi John, Sara Bushehri, Qais Al-Duwairi
hCoV-19/Laos/LOMWRU-0354/2022	EPI_ISL_13747284	2022-06-15	Asia	Laos	Vientiane	LOMWRU	LOMWRU/Microbiology Laboratory, Mahosot Hospital	Manila Souksavanh, Siribun Panapruksachat, Elizabeth Batty, Matthew T. Robinson, Audrey Dubot-Pérès, Manivanh Vongsouvath, Elizabeth Ashley
hCoV-19/Laos/LOMWRU-0415/2022	EPI_ISL_14419838	2022-06-24	Asia	Laos	Vientiane	LOMWRU	LOMWRU/Microbiology Laboratory, Mahosot Hospital	Manila Souksavanh, Siribun Panapruksachat, Elizabeth Batty, Matthew T. Robinson, Audrey Dubot-Pérès, Manivanh Vongsouvath, Elizabeth Ashley
hCoV-19/Laos/LOMWRU-0419/2022	EPI_ISL_14419843	2022-07-27	Asia	Laos		LOMWRU	LOMWRU/Microbiology Laboratory, Mahosot Hospital	Manila Souksavanh, Siribun Panapruksachat, Elizabeth Batty, Matthew T. Robinson, Audrey Dubot-Pérès, Manivanh Vongsouvath, Elizabeth Ashley
hCoV-19/Laos/LOMWRU-0421/2022	EPI_ISL_14419845	2022-07-28	Asia	Laos	Vientiane	LOMWRU	LOMWRU/Microbiology Laboratory, Mahosot Hospital	Manila Souksavanh, Siribun Panapruksachat, Elizabeth Batty, Matthew T. Robinson, Audrey Dubot-Pérès, Manivanh Vongsouvath, Elizabeth Ashley
hCoV-19/Laos/LOMWRU-0425/2022	EPI_ISL_14419849	2022-07-27	Asia	Laos	Vientiane	LOMWRU	LOMWRU/Microbiology Laboratory, Mahosot Hospital	Manila Souksavanh, Siribun Panapruksachat, Elizabeth Batty, Matthew T. Robinson, Audrey Dubot-Pérès, Manivanh Vongsouvath, Elizabeth Ashley
hCoV-19/Laos/LOMWRU-0438/2022	EPI_ISL_15022081	2022-08-10	Asia	Laos	Vientiane	LOMWRU	LOMWRU/Microbiology Laboratory, Mahosot Hospital	Malavanh Vongsouvath, Siribun Panapruksachat, Elizabeth Batty, Matthew T. Robinson, Audrey Dubot-Pérès, Manivanh Vongsouvath, Elizabeth Ashley
hCoV-19/Laos/LOMWRU-0497/2022	EPI_ISL_15655987	2022-08-25	Asia	Laos	Attapeu	LOMWRU	LOMWRU/Microbiology Laboratory, Mahosot Hospital	Manila Souksavanh, Siribun Panapruksachat, Elizabeth Batty, Matthew T. Robinson, Audrey Dubot-Pérès, Manivanh Vongsouvath, Elizabeth Ashley
hCoV-19/Laos/LOMWRU-0500/2022	EPI_ISL_15655984	2022-09-07	Asia	Laos	Vientiane	LOMWRU	LOMWRU/Microbiology Laboratory, Mahosot Hospital	Manila Souksavanh, Siribun Panapruksachat, Elizabeth Batty, Matthew T. Robinson, Audrey Dubot-Pérès, Manivanh Vongsouvath, Elizabeth Ashley
hCoV-19/Laos/LOMWRU-0586/2022	EPI_ISL_15973674	2022-08-31	Asia	Laos	Xieng Khouang	LOMWRU	LOMWRU/Microbiology Laboratory, Mahosot Hospital	Manila Souksavanh, Siribun Panapruksachat, Elizabeth Batty, Matthew T. Robinson, Audrey Dubot-Pérès, Manivanh Vongsouvath, Elizabeth Ashley
hCoV-19/Laos/LOMWRU-0634/2022	EPI_ISL_16003859	2022-09-13	Asia	Laos	Xieng Khouang	LOMWRU	LOMWRU/Microbiology Laboratory, Mahosot Hospital	Manila Souksavanh, Siribun Panapruksachat, Elizabeth Batty, Matthew T. Robinson, Audrey Dubot-Pérès, Manivanh Vongsouvath, Elizabeth Ashley
hCoV-19/Laos/LOMWRU-0649/2022	EPI_ISL_16003874	2022-09-27	Asia	Laos	Luang Namtha	LOMWRU	LOMWRU/Microbiology Laboratory, Mahosot Hospital	Manila Souksavanh, Siribun Panapruksachat, Elizabeth Batty, Matthew T. Robinson, Audrey Dubot-Pérès, Manivanh Vongsouvath, Elizabeth Ashley
hCoV-19/Latvia/107390/2022	EPI_ISL_16621487	2022-07-19	Europe	Latvia	Riga	Nacionālais medicīnas serviss - laboratorija	Riga East University Hospital, National Microbiology Reference Laboratory	Reinis Vangravs, Ģirts Šķenders, Jevgenijs Bodrenko, Kristīne Liepiņa, Anastasija Žuravļova, Arzu Algulieva, Reinis Zeltmatis, Dārta Pūpola, Jūlija Čevere, Oksana Savicka, Ilva Pole, Diāna Dušacka, Sergejs Ņikišins, Nataļja Mikena, Inita Balta
hCoV-19/Latvia/2206038902/2022	EPI_ISL_13629401	2022-06-13	Europe	Latvia	Riga	Riga East Clinical University Hospital	Riga East Clinical University Hospital, National Microbiology Reference Laboratory	Reinis Vangravs, Ģirts Šķenders, Jevgenijs Bodrenko, Kristīne Liepiņa, Anastasija Žuravļova, Arzu Algulieva, Reinis Zeltmatis, Dārta Pūpola, Jūlija Čevere, Oksana Savicka, Ilva Pole, Diāna Dušacka, Sergejs Ņikišins
hCoV-19/Latvia/2207083729/2022	EPI_ISL_16621223	2022-07-28	Europe	Latvia	Riga	Riga East University Hospital	Riga East University Hospital, National Microbiology Reference Laboratory	Reinis Vangravs, Ģirts Šķenders, Jevgenijs Bodrenko, Kristīne Liepiņa, Anastasija Žuravļova, Arzu Algulieva, Reinis Zeltmatis, Dārta Pūpola, Jūlija Čevere, Oksana Savicka, Ilva Pole, Diāna Dušacka, Sergejs Ņikišins
hCoV-19/Latvia/2208000207/2022	EPI_ISL_16621236	2022-08-01	Europe	Latvia	Riga	Riga East University Hospital	Riga East University Hospital, National Microbiology Reference Laboratory	Reinis Vangravs, Ģirts Šķenders, Jevgenijs Bodrenko, Kristīne Liepiņa, Anastasija Žuravļova, Arzu Algulieva, Reinis Zeltmatis, Dārta Pūpola, Jūlija Čevere, Oksana Savicka, Ilva Pole, Diāna Dušacka, Sergejs Ņikišins
hCoV-19/Latvia/22243324/2022	EPI_ISL_16620608	2022-07-05	Europe	Latvia	Riga	E. Gulbja Laboratorija	Riga East University Hospital, National Microbiology Reference Laboratory	Reinis Vangravs, Ģirts Šķenders, Jevgenijs Bodrenko, Kristīne Liepiņa, Anastasija Žuravļova, Arzu Algulieva, Reinis Zeltmatis, Dārta Pūpola, Jūlija Čevere, Oksana Savicka, Ilva Pole, Diāna Dušacka, Sergejs Ņikišins, Mikus Gavars, Dmitrijs Perminovs
hCoV-19/Latvia/22635695/2022	EPI_ISL_16625751	2022-09-26	Europe	Latvia	Siguldas novads	E. Gulbja Laboratorija	Riga East University Hospital, National Microbiology Reference Laboratory	Reinis Vangravs, Ģirts Šķenders, Jevgenijs Bodrenko, Kristīne Liepiņa, Anastasija Žuravļova, Arzu Algulieva, Reinis Zeltmatis, Dārta Pūpola, Jūlija Čevere, Oksana Savicka, Ilva Pole, Diāna Dušacka, Sergejs Ņikišins, Mikus Gavars, Dmitrijs Perminovs
hCoV-19/Latvia/22877652/2022	EPI_ISL_16628924	2022-11-15	Europe	Latvia	Rezekne	E. Gulbja Laboratorija	Riga East University Hospital, National Microbiology Reference Laboratory	Reinis Vangravs, Ģirts Šķenders, Jevgenijs Bodrenko, Kristīne Liepiņa, Anastasija Žuravļova, Arzu Algulieva, Reinis Zeltmatis, Dārta Pūpola, Jūlija Čevere, Oksana Savicka, Ilva Pole, Diāna Dušacka, Sergejs Ņikišins, Mikus Gavars, Dmitrijs Perminovs
hCoV-19/Latvia/234595/2022	EPI_ISL_16625112	2022-09-21	Europe	Latvia	Smiltenes novads	Nacionālais medicīnas serviss - laboratorija	Riga East University Hospital, National Microbiology Reference Laboratory	Reinis Vangravs, Ģirts Šķenders, Jevgenijs Bodrenko, Kristīne Liepiņa, Anastasija Žuravļova, Arzu Algulieva, Reinis Zeltmatis, Dārta Pūpola, Jūlija Čevere, Oksana Savicka, Ilva Pole, Diāna Dušacka, Sergejs Ņikišins, Nataļja Mikena, Inita Balta
hCoV-19/Latvia/245152/2022	EPI_ISL_16626070	2022-09-26	Europe	Latvia	Valkas novads	Nacionālais medicīnas serviss - laboratorija	Riga East University Hospital, National Microbiology Reference Laboratory	Reinis Vangravs, Ģirts Šķenders, Jevgenijs Bodrenko, Kristīne Liepiņa, Anastasija Žuravļova, Arzu Algulieva, Reinis Zeltmatis, Dārta Pūpola, Jūlija Čevere, Oksana Savicka, Ilva Pole, Diāna Dušacka, Sergejs Ņikišins, Nataļja Mikena, Inita Balta
hCoV-19/Latvia/7284047/2022	EPI_ISL_13631258	2022-06-06	Europe	Latvia	Cesu novads	Centrālā Laboratorija	Riga East Clinical University Hospital, National Microbiology Reference Laboratory	Reinis Vangravs, Ģirts Šķenders, Jevgenijs Bodrenko, Kristīne Liepiņa, Anastasija Žuravļova, Arzu Algulieva, Reinis Zeltmatis, Dārta Pūpola, Jūlija Čevere, Oksana Savicka, Ilva Pole, Diāna Dušacka, Sergejs Ņikišins, Stella Lapiņa, Jana Osīte
hCoV-19/Latvia/7301999/2022	EPI_ISL_13631282	2022-06-08	Europe	Latvia	Riga	Centrālā Laboratorija	Riga East Clinical University Hospital, National Microbiology Reference Laboratory	Reinis Vangravs, Ģirts Šķenders, Jevgenijs Bodrenko, Kristīne Liepiņa, Anastasija Žuravļova, Arzu Algulieva, Reinis Zeltmatis, Dārta Pūpola, Jūlija Čevere, Oksana Savicka, Ilva Pole, Diāna Dušacka, Sergejs Ņikišins, Stella Lapiņa, Jana Osīte
hCoV-19/Latvia/7728629/2022	EPI_ISL_16622837	2022-08-16	Europe	Latvia	Olaines novads	Centrālā Laboratorija	Riga East University Hospital, National Microbiology Reference Laboratory	Reinis Vangravs, Ģirts Šķenders, Jevgenijs Bodrenko, Kristīne Liepiņa, Anastasija Žuravļova, Arzu Algulieva, Reinis Zeltmatis, Dārta Pūpola, Jūlija Čevere, Oksana Savicka, Ilva Pole, Diāna Dušacka, Sergejs Ņikišins, Stella Lapiņa, Jana Osīte
hCoV-19/Latvia/8228093/2022	EPI_ISL_16627684	2022-10-26	Europe	Latvia	Daugavpils	Centrālā Laboratorija	Riga East University Hospital, National Microbiology Reference Laboratory	Reinis Vangravs, Ģirts Šķenders, Jevgenijs Bodrenko, Kristīne Liepiņa, Anastasija Žuravļova, Arzu Algulieva, Reinis Zeltmatis, Dārta Pūpola, Jūlija Čevere, Oksana Savicka, Ilva Pole, Diāna Dušacka, Sergejs Ņikišins, Stella Lapiņa, Jana Osīte
hCoV-19/Lebanon/AB-7/2022	EPI_ISL_16583769	2022-09-01	Asia	Lebanon	Beirut	American University of Beirut Medical Center	Melhem/Matar lab	Nada M. Melhem, Ghassan M. Matar
hCoV-19/Lebanon/AU-25/2022	EPI_ISL_16583668	2022-06-30	Asia	Lebanon	Beirut	American University of Beirut Medical Center	Melhem/Matar lab	Nada M. Melhem, Ghassan M. Matar
hCoV-19/Lebanon/AU-34/2022	EPI_ISL_16583673	2022-07-12	Asia	Lebanon	Beirut	American University of Beirut Medical Center	Melhem/Matar lab	Nada M. Melhem, Ghassan M. Matar
hCoV-19/Lebanon/AU-4907/2022	EPI_ISL_17023941	2022-07-27	Asia	Lebanon	Beirut	American University of Beirut Medical Center (AUBMC)	American University of Beirut Medical Center (AUBMC)	Ghassan Dbaibo, Fatima Dakroub, Habib AlKalamouni, Nada Melhem, Ghassan Matar
hCoV-19/Lebanon/AU-4957/2022	EPI_ISL_17022770	2022-08-05	Asia	Lebanon	Beirut	American University of Beirut Medical Center (AUBMC)	American University of Beirut Medical Center (AUBMC)	Ghassan Dbaibo, Fatima Dakroub, Habib AlKalamouni, Nada Melhem, Ghassan Matar
hCoV-19/Lebanon/HH-1229/2022	EPI_ISL_17023927	2022-07-21	Asia	Lebanon	Sidon	Hammoud Hospital University Medical Center (HHUMC)	Hammoud Hospital University Medical Center (HHUMC)	Ghassan Dbaibo, Fatima Dakroub, Habib AlKalamouni, Nada Melhem, Ghassan Matar
hCoV-19/Lebanon/MA-11/2022	EPI_ISL_16583759	2022-06-20	Asia	Lebanon	Beirut	Deir Saydet El Maaounat Hospital	Melhem/Matar lab	Nada M. Melhem, Ghassan M. Matar
hCoV-19/Lebanon/MA-9/2022	EPI_ISL_16583757	2022-06-20	Asia	Lebanon	Beirut	Deir Saydet El Maaounat Hospital	Melhem/Matar lab	Nada M. Melhem, Ghassan M. Matar
hCoV-19/Lebanon/ML-2/2022	EPI_ISL_16583827	2022-12-01	Asia	Lebanon	Beirut	Mount Lebanon Hospital University Medical Center	Melhem/Matar lab	Nada M. Melhem, Ghassan M. Matar
hCoV-19/Lebanon/NI-20/2022	EPI_ISL_16583835	2022-08-09	Asia	Lebanon	Beirut	Nini Hospital	Melhem/Matar lab	Nada M. Melhem, Ghassan M. Matar
hCoV-19/Lebanon/NM-1161P/2022	EPI_ISL_17022774	2022-07-11	Asia	Lebanon	Tripoli	New Mazloum Hospital	New Mazloum Hospital	Ghassan Dbaibo, Fatima Dakroub, Habib AlKalamouni, Nada Melhem, Ghassan Matar
hCoV-19/Lebanon/SG-1/2022	EPI_ISL_16583841	2022-09-16	Asia	Lebanon	Beirut	Saint George Hospital University Medical Center	Melhem/Matar lab	Nada M. Melhem, Ghassan M. Matar
hCoV-19/Lebanon/TC-1/2022	EPI_ISL_16583848	2022-09-19	Asia	Lebanon	Beirut	Tel Chiha Hospital	Melhem/Matar lab	Nada M. Melhem, Ghassan M. Matar
hCoV-19/Lesotho/N47951/2022	EPI_ISL_14952343	2022-06-01	Africa	Lesotho	Maseru	National Reference Laboratories	National Institute for Communicable Diseases of the National Health Laboratory Service	Maphalala G, Everatt J, Kekana D, Ntozini B, Mahlangu B, Stock N, Ntuli N, Mnguni A, Motsatsi G, Nzimande A, Ismail A, Bhiman JN, Wolter N
hCoV-19/Lesotho/N47953/2022	EPI_ISL_14952344	2022-06-02	Africa	Lesotho	Maseru	National Reference Laboratories	National Institute for Communicable Diseases of the National Health Laboratory Service	Maphalala G, Everatt J, Kekana D, Ntozini B, Mahlangu B, Stock N, Ntuli N, Mnguni A, Motsatsi G, Nzimande A, Ismail A, Bhiman JN, Wolter N
hCoV-19/Libya/89713-45/2022	EPI_ISL_14358722	2022-07-06	Africa	Libya	Tripoli	Public Health Reference Laboratory NCDC	Public Health Reference Laboratory NCDC	Abdulla Bashein, Salem Abadi, Rida Ahmed
hCoV-19/Libya/89833-48/2022	EPI_ISL_14358725	2022-07-11	Africa	Libya	Tripoli	Public Health Reference Laboratory NCDC	Public Health Reference Laboratory NCDC	Abdulla Bashein, Salem Abadi, Rida Ahmed
hCoV-19/Libya/89834-49/2022	EPI_ISL_14358726	2022-07-11	Africa	Libya	Tripoli	Public Health Reference Laboratory NCDC	Public Health Reference Laboratory NCDC	Abdulla Bashein, Salem Abadi, Rida Ahmed
hCoV-19/Liechtenstein/FL-Risch-0801R412965/2022	EPI_ISL_14532132	2022-08-01	Europe	Liechtenstein		Dr. Risch Ostschweiz AG	Dr Risch Laboratory	Nadia Wohlwend, Faina Wehrli, Dominique Fabien Hilti, Sinem Kas, Martin Risch, Thomas Bodmer, Lorenz Risch
hCoV-19/Liechtenstein/FL-Risch-0908R13526/2022	EPI_ISL_15036092	2022-09-08	Europe	Liechtenstein		Dr. Risch Ostschweiz AG	Dr Risch Laboratory	Nadia Wohlwend, Faina Wehrli, Dominique Fabien Hilti, Sinem Kas, Martin Risch, Thomas Bodmer, Lorenz Risch
hCoV-19/Liechtenstein/FL-Risch-0923R13838/2022	EPI_ISL_15285529	2022-09-23	Europe	Liechtenstein		Dr. Risch Ostschweiz AG	Dr Risch Laboratory	Nadia Wohlwend, Faina Wehrli, Dominique Fabien Hilti, Sinem Kas, Martin Risch, Thomas Bodmer, Lorenz Risch
hCoV-19/Liechtenstein/FL-Risch-1003R14236/2022	EPI_ISL_15628494	2022-10-03	Europe	Liechtenstein		Dr. Risch Ostschweiz AG	Dr Risch Laboratory	Nadia Wohlwend, Faina Wehrli, Dominique Fabien Hilti, Sinem Kas, Martin Risch, Thomas Bodmer, Lorenz Risch
hCoV-19/Liechtenstein/FL-Risch-20220630R12536/2022	EPI_ISL_14524527	2022-06-30	Europe	Liechtenstein		Dr. Risch Ostschweiz AG	Dr Risch Laboratory	Nadia Wohlwend, Faina Wehrli, Dominique Fabien Hilti, Sinem Kas, Martin Risch, Thomas Bodmer, Lorenz Risch
hCoV-19/Liechtenstein/FL-Risch-20220809R13052/2022	EPI_ISL_14648886	2022-08-09	Europe	Liechtenstein		Dr. Risch Ostschweiz AG	Dr Risch Laboratory	Nadia Wohlwend, Faina Wehrli, Dominique Fabien Hilti, Sinem Kas, Martin Risch, Thomas Bodmer, Lorenz Risch
hCoV-19/Lithuania/MB30775/2022	EPI_ISL_19728452	2022-11-29	Europe	Lithuania	Kaunas	Kauno miesto poliklinika	National Public Health Surveillance Laboratory	Martynas Smicius, Gabija Tamoliunaite
hCoV-19/Luxembourg/LNS0955357/2022	EPI_ISL_15962782	2022-11-08	Europe	Luxembourg		BioneXt Lab	Laboratoire National de Santé Microbiology	Anke Wienecke-Baldacchino, Eric Hugoson, Ines Kozar, Sibel Berger, Jessica Tapp, Virginie Jover, Elodie Solarino, Hanna Nummer, Thibault Ferrandon, Tamir Abdelrahman
hCoV-19/Luxembourg/LNS1329135/2022	EPI_ISL_13801296	2022-06-30	Europe	Luxembourg		Hospital Center Emile Mayrisch	Laboratoire national de sante, Microbiology, Microbial Genomics Platform	Anke Wienecke-Baldacchino, Eric Hugoson, Sibel Berger, Catherine Ragimbeau, Jessica Tapp, Fatu Djabi, Lise Pignon, Raoul Salmon, Virginie Jover, Elodie Solarino, Cynthia Oxacelay, Tamir Abdelrahman
hCoV-19/Luxembourg/LNS1770272/2022	EPI_ISL_14758799	2022-07-25	Europe	Luxembourg		Hospital Center Luxembourg	Laboratoire national de sante, Microbiology, Microbial Genomics Platform	Anke Wienecke-Baldacchino, Eric Hugoson, Ines Kozar, Sibel Berger, Jessica Tapp, Lise Pignon, Virginie Jover, Elodie Solarino, Hanna Nummer, Michel Kohnen, Jean-Hugues Francois, Tamir Abdelrahman
hCoV-19/Luxembourg/LNS2345704/2022	EPI_ISL_15354877	2022-09-28	Europe	Luxembourg		Laboratoires Reunis	Laboratoire national de sante, Microbiology, Microbial Genomics Platform	Anke Wienecke-Baldacchino, Eric Hugoson, Ines Kozar, Sibel Berger, Jessica Tapp, Lise Pignon, Virginie Jover, Elodie Solarino, Hanna Nummer, Bernard Weber, Tamir Abdelrahman
hCoV-19/Luxembourg/LNS2451870/2022	EPI_ISL_14758917	2022-08-16	Europe	Luxembourg		Laboratoires d'analyses medicales - KETTERTHILL	Laboratoire national de sante, Microbiology, Microbial Genomics Platform	Anke Wienecke-Baldacchino, Eric Hugoson, Ines Kozar, Sibel Berger, Jessica Tapp, Lise Pignon, Virginie Jover, Elodie Solarino, Hanna Nummer, Serge Vedy, Caroline Scheiber, Tamir Abdelrahman
hCoV-19/Luxembourg/LNS2609807/2022	EPI_ISL_13800891	2022-06-28	Europe	Luxembourg		Laboratoire national de sante, Microbiology, Virology	Laboratoire national de sante, Microbiology, Microbial Genomics Platform	Anke Wienecke-Baldacchino, Eric Hugoson, Sibel Berger, Catherine Ragimbeau, Jessica Tapp, Fatu Djabi, Lise Pignon, Raoul Salmon, Virginie Jover, Elodie Solarino, Trung Nguyen Nguyen, Tamir Abdelrahman
hCoV-19/Luxembourg/LNS3532653/2022	EPI_ISL_14859991	2022-08-17	Europe	Luxembourg		Laboratoires d'analyses medicales - KETTERTHILL	Laboratoire national de sante, Microbiology, Microbial Genomics Platform	Anke Wienecke-Baldacchino, Eric Hugoson, Ines Kozar, Sibel Berger, Jessica Tapp, Lise Pignon, Virginie Jover, Elodie Solarino, Hanna Nummer, Serge Vedy, Caroline Scheiber, Tamir Abdelrahman
hCoV-19/Luxembourg/LNS3914438/2022	EPI_ISL_16498530	2022-12-27	Europe	Luxembourg		Laboratoires Reunis	Laboratoire National de Santé Microbiology	Anke Wienecke-Baldacchino, Ines Kozar, Sibel Berger, Jessica Tapp, Virginie Jover, Elodie Solarino, Hanna Nummer, Bernard Weber, Tamir Abdelrahman
hCoV-19/Luxembourg/LNS4512568/2022	EPI_ISL_13968737	2022-07-05	Europe	Luxembourg		Laboratoire national de sante, Microbiology, Virology	Laboratoire national de sante, Microbiology, Microbial Genomics Platform	Anke Wienecke-Baldacchino, Eric Hugoson, Sibel Berger, Catherine Ragimbeau, Jessica Tapp, Fatu Djabi, Lise Pignon, Raoul Salmon, Virginie Jover, Elodie Solarino, Trung Nguyen Nguyen, Tamir Abdelrahman
hCoV-19/Luxembourg/LNS6108096/2022	EPI_ISL_15422768	2022-10-03	Europe	Luxembourg		BioneXt Lab	Laboratoire National de Santé Microbiology	Anke Wienecke-Baldacchino, Eric Hugoson, Ines Kozar, Sibel Berger, Jessica Tapp, Lise Pignon, Virginie Jover, Elodie Solarino, Hanna Nummer, Thibault Ferrandon, Tamir Abdelrahman
hCoV-19/Luxembourg/LNS7294673/2022	EPI_ISL_15574429	2022-10-12	Europe	Luxembourg		Laboratoires Reunis	Laboratoire national de sante, Microbiology, Microbial Genomics Platform	Anke Wienecke-Baldacchino, Eric Hugoson, Ines Kozar, Sibel Berger, Jessica Tapp, Virginie Jover, Elodie Solarino, Hanna Nummer, Bernard Weber, Tamir Abdelrahman
hCoV-19/Luxembourg/LNS8015680/2022	EPI_ISL_14757040	2022-08-03	Europe	Luxembourg		BioneXt Lab	Laboratoire national de sante, Microbiology, Microbial Genomics Platform	Anke Wienecke-Baldacchino, Eric Hugoson, Ines Kozar, Sibel Berger, Jessica Tapp, Lise Pignon, Virginie Jover, Elodie Solarino, Hanna Nummer, Thibault Ferrandon, Tamir Abdelrahman
hCoV-19/Luxembourg/LNS8503168/2022	EPI_ISL_13666194	2022-06-08	Europe	Luxembourg		BioneXt Lab	Laboratoire national de sante, Microbiology, Microbial Genomics Platform	Anke Wienecke-Baldacchino, Eric Hugoson, Sibel Berger, Catherine Ragimbeau, Jessica Tapp, Fatu Djabi, Lise Pignon, Raoul Salmon, Virginie Jover, Elodie Solarino, Thibault Ferrandon, Tamir Abdelrahman
hCoV-19/Malawi/60679/2022	EPI_ISL_16958554	2022-10-20	Africa	Malawi	Southern Region	Limbe Health Centre	National Genomics Reference Laboratory	Kagoli M, Mvula BD, Chiwaula MJ, Bighignoli B, Malolo I, Chitenje M, Bitilinyu JB, Chauma A, Ulaya G, Chaponda L, Banda EC, Babaye Y, Bello G, Kabaye A, Kabondo N, Theu J, Bangala F, Namakhoma I, O'Malley G, MacLachlan E, Mirkovic K, Payne D, Sreen JS, Tafatatha T, Nyenje M
hCoV-19/Malawi/60830/2022	EPI_ISL_16958555	2022-11-08	Africa	Malawi	Southern Region	Limbe Health Centre	National Genomics Reference Laboratory	Kagoli M, Mvula BD, Chiwaula MJ, Bighignoli B, Malolo I, Chitenje M, Bitilinyu JB, Chauma A, Ulaya G, Chaponda L, Banda EC, Babaye Y, Bello G, Kabaye A, Kabondo N, Theu J, Bangala F, Namakhoma I, O'Malley G, MacLachlan E, Mirkovic K, Payne D, Sreen JS, Tafatatha T, Nyenje M
hCoV-19/Malawi/60951/2022	EPI_ISL_16958557	2022-11-22	Africa	Malawi	Southern Region	Limbe Health Centre	National Genomics Reference Laboratory	Kagoli M, Mvula BD, Chiwaula MJ, Bighignoli B, Malolo I, Chitenje M, Bitilinyu JB, Chauma A, Ulaya G, Chaponda L, Banda EC, Babaye Y, Bello G, Kabaye A, Kabondo N, Theu J, Bangala F, Namakhoma I, O'Malley G, MacLachlan E, Mirkovic K, Payne D, Sreen JS, Tafatatha T, Nyenje M
hCoV-19/Malawi/NGRL-40391/2022	EPI_ISL_17443408	2022-08-17	Africa	Malawi	Eastern	Mangochi District Hospital Laboratory	National Genomics Reference Laboratory	Kagoli M, Mvula BD, Chiwaula MJ, Bighignoli B, Malolo I, Chitenje M, Bitilinyu JB, Chauma A, Ulaya G, Chaponda L, Banda EC, Babaye Y, Bello G, Kabaye A, Kabondo N, Theu J, Bangala F, Namakhoma I, O'Malley G, MacLachlan E, Mirkovic K, Payne D, Sreen JS, Tafatatha T, Nyenje M
hCoV-19/Malawi/NGRL-40408/2022	EPI_ISL_17443410	2022-08-23	Africa	Malawi	Eastern	Mangochi District Hospital Laboratory	National Genomics Reference Laboratory	Kagoli M, Mvula BD, Chiwaula MJ, Bighignoli B, Malolo I, Chitenje M, Bitilinyu JB, Chauma A, Ulaya G, Chaponda L, Banda EC, Babaye Y, Bello G, Kabaye A, Kabondo N, Theu J, Bangala F, Namakhoma I, O'Malley G, MacLachlan E, Mirkovic K, Payne D, Sreen JS, Tafatatha T, Nyenje M
hCoV-19/Malawi/NHRL-0429/2022	EPI_ISL_15140327	2022-06-22	Africa	Malawi	Southern Region	Queen Elizabeth Central Hospital	National HIV Reference Laboratory, Ministry of Health, Public Health Institute of Malawi	Chilima BZ, Mvula BD, Bangoh JB, Chiwaula MJ, Bighignoli B, Malolo I, Chitenje M, Chabuka LB, Panja L, Mzumara TE, Dzinza N, Kusakala G, Hara G, Bitilinyu JB, Chanache W, Mdakala A, Meya J, Mwangomba W,
hCoV-19/Malaysia/C19UMB2431/2022	EPI_ISL_14701453	2022-07-26	Asia	Malaysia	Johor	Hospital Muar	UKM Medical Molecular Biology Institute (UMBI)	Rahman Jamal, Nur Alyaa Afifah Md Shahri, Mira Farzana Mohamad Mokhtar, Muhiddin Ishak, Ryia Illani Mohd Yunos, Siti Nur Hasanah Mohd Yusuf, Khairun Nur Abd Ghafar, Zahirrah Begam Mohamed Rasheed, Nurul Syakima Ab Mutalib, Nor Azila Muhammad Azami
hCoV-19/Malaysia/C19UMB2804/2022	EPI_ISL_15671897	2022-09-21	Asia	Malaysia	Johor	Hospital Sultanah Aminah Johor Bahru	UKM Medical Molecular Biology Institute (UMBI)	Rahman Jamal, Nur Alyaa Afifah Md Shahri, Mira Farzana Mohamad Mokhtar, Muhiddin Ishak, Ryia Illani Mohd Yunos, Siti Nur Hasanah Mohd Yusuf, Khairun Nur Abd Ghafar, Zahirrah Begam Mohamed Rasheed, Nurul Syakima Ab Mutalib, Nor Azila Muhammad Azami
hCoV-19/Malaysia/C19UMB2851/2022	EPI_ISL_15693901	2022-10-03	Asia	Malaysia	Johor	HSAJB	UKM Medical Molecular Biology Institute (UMBI)	Rahman Jamal, Mira Farzana Mohamad Mokhtar, Nur Alyaa Afifah Md Shahri, Muhiddin Ishak, Ryia Illani Mohd Yunos, Siti Nur Hasanah Mohd Yusuf, Khairun Nur Abd Ghafar, Zahirrah Begam Mohamed Rasheed, Nurul Syakima Ab Mutalib, Nor Azila Muhammad Azami
hCoV-19/Malaysia/COVGEN0524/2022	EPI_ISL_14314359	2022-06-13	Asia	Malaysia	Kuala Lumpur	HCTM	UKM Medical Molecular Biology Institute (UMBI)	Rahman Jamal, Nur Alyaa Afifah Md Shahri, Mira Farzana Mohamad Mokhtar, Muhiddin Ishak, Ryia Illani Mohd Yunos, Siti Nur Hasanah Mohd Yusuf, Khairun Nur Abd Ghafar, Zahirrah Begam Mohamed Rasheed, Nurul Syakima Ab Mutalib, Nor Azila Muhammad Azami
hCoV-19/Malaysia/HPUPM_NGS0767/2022	EPI_ISL_16449553	2022-11-25	Asia	Malaysia	Selangor	Hospital Pengajar Universiti Putra Malaysia	Department of Medical Microbiology, Hospital Pengajar Universiti Putra Malaysia	Narcisse MS Joseph, Syafinaz Amin Nordin, Hui Yee Chee, Nurul Nadiah Ismail, Afiqah Adzmi, Norlaila, Sallehhudin, Amiza Azmi, Noor Hazirah Noor Azhari, Muadz Mohtar, Zamberi Sekawi, Rukman Awang Hamat, Niazlin Mohd Taib, Siti Norbaya Masri, Rosni Ibrahim, Siti Zulaikha Zakariah, Nurul Huda Mohamed Rashidi, Tengku Zetty Maztura Tengku Jamaluddin, Fatimahtuz Zahrah, Leslie Thian Lung Than, Azmiza S…
hCoV-19/Malaysia/IMR_CV04783/2022	EPI_ISL_15343670	2022-07-11	Asia	Malaysia	Selangor	TENGKU AMPUAN RAHIMAH HOSPITAL	Institute for Medical Research, Infectious Disease Research Centre, National Institutes of Health, Ministry of Health Malaysia	Kamel K, Suppiah J, Azizan MA, Ramly N, Robert F, Anasir MI, Ahmad Fazilah NA, Ahmad FA, Norhisham SN, Mohamad Sukri MZ, Rosli NR, Thayan R
hCoV-19/Malaysia/IMR_CV04881/2022	EPI_ISL_14368237	2022-07-12	Asia	Malaysia	Johor	SULTANAH AMINAH HOSPITAL	Institute for Medical Research, Infectious Disease Research Centre, National Institutes of Health, Ministry of Health Malaysia	Kamel K, Suppiah J, Azizan MA, Ramly N, Robert F, Anasir MI, Ahmad Fazilah NA, Ahmad FA, Norhisham SN, Mohamad Sukri MZ, Rosli NR, Thayan R
hCoV-19/Malaysia/IMR_OS2605/2022	EPI_ISL_14117175	2022-06-24	Asia	Malaysia	Selangor	Institute for Medical Research, Infectious Disease Research Centre, National Institutes of Health, Ministry of Health Malaysia	Institute for Medical Research, Infectious Disease Research Centre, National Institutes of Health, Ministry of Health Malaysia	Kalyanasundram J, MatRahim N, Suib FA, Kamel K, Suppiah J, Anasir MI, Jamaluddin MS, G.Adypatti NM, Nawi MH, Thayan R
hCoV-19/Malaysia/IMR_OS2703/2022	EPI_ISL_14377350	2022-06-20	Asia	Malaysia	Selangor	Institute for Medical Research, Infectious Disease Research Centre, National Institutes of Health, Ministry of Health Malaysia	Institute for Medical Research, Infectious Disease Research Centre, National Institutes of Health, Ministry of Health Malaysia	Kalyanasundram J, MatRahim N, Suib FA, Kamel K, Suppiah J, Anasir MI, Jamaluddin MS, G.Adypatti NM, Nawi MH, Thayan R
hCoV-19/Malaysia/IMR_OS2977/2022	EPI_ISL_14377344	2022-06-25	Asia	Malaysia	Selangor	Institute for Medical Research, Infectious Disease Research Centre, National Institutes of Health, Ministry of Health Malaysia	Institute for Medical Research, Infectious Disease Research Centre, National Institutes of Health, Ministry of Health Malaysia	Kalyanasundram J, MatRahim N, Suib FA, Kamel K, Suppiah J, Anasir MI, Jamaluddin MS, G.Adypatti NM, Nawi MH, Thayan R
hCoV-19/Malaysia/IMR_OS3535/2022	EPI_ISL_14718439	2022-07-02	Asia	Malaysia	Selangor	Institute for Medical Research, Infectious Disease Research Centre, National Institutes of Health, Ministry of Health Malaysia	Institute for Medical Research, Infectious Disease Research Centre, National Institutes of Health, Ministry of Health Malaysia	Kalyanasundram J, MatRahim N, Suib FA, Kamel K, Suppiah J, Anasir MI, Jamaluddin MS, G.Adypatti NM, Nawi MH, Thayan R
hCoV-19/Malaysia/IMR_OS4834/2022	EPI_ISL_15030983	2022-08-04	Asia	Malaysia	Selangor	Institute for Medical Research, Infectious Disease Research Centre, National Institutes of Health, Ministry of Health Malaysia	Institute for Medical Research, Infectious Disease Research Centre, National Institutes of Health, Ministry of Health Malaysia	Kalyanasundram J, MatRahim N, Suib FA, Kamel K, Suppiah J, Anasir MI, Jamaluddin MS, G.Adypatti NM, Nawi MH, Thayan R
hCoV-19/Malaysia/IMR_OS6780/2022	EPI_ISL_15757036	2022-09-24	Asia	Malaysia	Selangor	BP Healthcare Group	Institute for Medical Research, Infectious Disease Research Centre, National Institutes of Health, Ministry of Health Malaysia	Kalyanasundram J, MatRahim N, Suib FA, Kamel K, Suppiah J, Anasir MI, Jamaluddin MS, G.Adypatti NM, Nawi MH, Thayan R
hCoV-19/Malaysia/MKAI-6244757/2022	EPI_ISL_17389424	2022-08-01	Asia	Malaysia	Penang	Public Health Laboratory Ipoh	Disease Section, Public Health Laboratory Ipoh	A. Afeeq, MH. Chew, A. Nishyainni, R. Rajeswari, R. Sabrina, Z. Amirah
hCoV-19/Malaysia/MKAI-6245011/2022	EPI_ISL_17389474	2022-08-08	Asia	Malaysia	Penang	Public Health Laboratory Ipoh	Disease Section, Public Health Laboratory Ipoh	A. Afeeq, MH. Chew, A. Nishyainni, R. Rajeswari, R. Sabrina, Z. Amirah
hCoV-19/Malaysia/MKAKK_WC272/2022	EPI_ISL_15420712	2022-09-02	Asia	Malaysia	Sabah	Klinik Kesihatan Luyang	Makmal Kesihatan Awam Kota Kinabalu	Rashidah Mohamad, Joel Judson Jaimin, Erfiana Shamsaddin, Maznin Nisah Wajil, Muhamad Shah Arip, Kitty Christopher Hollip, Rufina Mohd Yassin
hCoV-19/MarshallIslands/MAJ-H2214224/2022	EPI_ISL_14334468	2022-07-29	Oceania	Marshall Islands	Majuro	Laboratory Services, Majuro Hospital	State Laboratories Division, Hawaii State Department of Health	Pamela O'Brien, Drew Kuwazaki, Ayana Garnet, Samantha Cotter, Cheyenne Barela, Cheryl-lynn Daquip, Mark Nagata, Samantha Sruba, Jeffrey Au, Briana Ofilas, Remedios Gose, Daniel Strange, Edward Desmond
hCoV-19/MarshallIslands/MH-H2213696/2022	EPI_ISL_14153381	2022-07-06	Oceania	Marshall Islands		Ebeye Department of Health Services	State Laboratories Division, Hawaii State Department of Health	Pamela O'Brien, Drew Kuwazaki, Ayana Garnet, Samantha Cotter, Cheyenne Barela, Cheryl-lynn Daquip, Mark Nagata, Samantha Sruba, Jeffrey Au, Briana Ofilas, Remedios Gose, Daniel Strange, Edward Desmond
hCoV-19/MarshallIslands/MH-H2213831/2022	EPI_ISL_14207774	2022-07-02	Oceania	Marshall Islands		Ebeye Department of Health Services	State Laboratories Division, Hawaii State Department of Health	Pamela O'Brien, Drew Kuwazaki, Ayana Garnet, Samantha Cotter, Cheyenne Barela, Cheryl-lynn Daquip, Mark Nagata, Samantha Sruba, Jeffrey Au, Briana Ofilas, Remedios Gose, Daniel Strange, Edward Desmond
hCoV-19/Mauritius/50507/2022	EPI_ISL_15908851	2022-09-09	Africa	Mauritius		Central Health Laboratory, Ministry of Health and Wellness , Mauritius	Central Health Laboratory, Ministry of Health and Wellness , Mauritius	Ramuth M, Ubheeram J, Mathur H, Sujeewon C, Gopaul N, Luckhun A, Bahadoor BS, Sonoo J.
hCoV-19/Mauritius/CERI-KRISP-K045456/2022	EPI_ISL_14176101	2022-06-28	Africa	Mauritius	Flacq	Central Health Laboratory , Victoria Hospital, Ministry of Health and Wellness, Mauritius	CERI, Centre for Epidemic Response and Innvoation, Stellenbosch University and KRISP, KZN Research Innovation and Sequencing Platform, UKZN.	Sonoo J, Issack M, Bahadoor BS, Ramuth M, Ubheeram A, Jannoo N, Mathur H, Giandhari J, Pillay S, Naidoo Y, Sanko TJ, Maharaj A, Anyaneji UJ, Moir M, Van Wyk S, San JE, Tshiabuila D, Tegally H, Wilkinson E, de Oliveira T
hCoV-19/Mauritius/ILRI_COVM04291/2022	EPI_ISL_15059472	2022-07-27	Africa	Mauritius	Flacq	International Livestock Research Institute	International Livestock Research Institute	Samuel O. Oyola, Gilbert Kibet, Shebbar Osiany, Edward Kiritu, Paul Dobi, Collins Muli, Ramuth M., Ubheeram A., Jannoo N., Mathur H., Sujeewon C., Bahadoor B.S., Sonoo J., Patrick Amoth, Vishvanath Nene, Bernard Mware, Edward O. Abworo
hCoV-19/Mauritius/ILRI_COVM04342/2022	EPI_ISL_15059485	2022-07-29	Africa	Mauritius	Flacq	International Livestock Research Institute	International Livestock Research Institute	Samuel O. Oyola, Gilbert Kibet, Shebbar Osiany, Edward Kiritu, Paul Dobi, Collins Muli, Ramuth M., Ubheeram A., Jannoo N., Mathur H., Sujeewon C., Bahadoor B.S., Sonoo J., Patrick Amoth, Vishvanath Nene, Bernard Mware, Edward O. Abworo
hCoV-19/Mauritius/ILRI_M04706/2022	EPI_ISL_15961501	2022-09-09	Africa	Mauritius	Grand port	Central Health Laboratory (Virology Dept), Ministry of Health and Wellness	International Livestock Research Institute	Samuel O. Oyola, Gilbert Kibet, Kennedy Mwangi, Shebbar Osiany, Edward Kiritu, Paul Dobi, Collins Muli, Ramuth M., Ubheeram A., Jannoo N., Mathur H., Sujeewon C., Bahadoor B.S., Sonoo J., Patrick Amoth, Vishvanath Nene, Bernard Mware, Edward O. Abworo
hCoV-19/Mauritius/ILRI_M04739/2022	EPI_ISL_15961532	2022-09-12	Africa	Mauritius	Riviere du rempart	Central Health Laboratory (Virology Dept), Ministry of Health and Wellness	International Livestock Research Institute	Samuel O. Oyola, Gilbert Kibet, Kennedy Mwangi, Shebbar Osiany, Edward Kiritu, Paul Dobi, Collins Muli, Ramuth M., Ubheeram A., Jannoo N., Mathur H., Sujeewon C., Bahadoor B.S., Sonoo J., Patrick Amoth, Vishvanath Nene, Bernard Mware, Edward O. Abworo
hCoV-19/Mauritius/ILRI_M04775/2022	EPI_ISL_15961568	2022-09-15	Africa	Mauritius	Plaine-Wilhems	Central Health Laboratory (Virology Dept), Ministry of Health and Wellness	International Livestock Research Institute	Samuel O. Oyola, Gilbert Kibet, Kennedy Mwangi, Shebbar Osiany, Edward Kiritu, Paul Dobi, Collins Muli, Ramuth M., Ubheeram A., Jannoo N., Mathur H., Sujeewon C., Bahadoor B.S., Sonoo J., Patrick Amoth, Vishvanath Nene, Bernard Mware, Edward O. Abworo
hCoV-19/Mauritius/ILRI-M04564/2022	EPI_ISL_15601938	2022-08-23	Africa	Mauritius	Plaine-Wilhems	International Livestock Research Institute	International Livestock Research Institute	Samuel O. Oyola, Gilbert Kibet, Shebbar Osiany, Edward Kiritu, Paul Dobi, Collins Muli, Ramuth M., Ubheeram A., Jannoo N., Mathur H., Sujeewon C., Bahadoor B.S., Sonoo J., Patrick Amoth, Vishvanath Nene, Bernard Mware, Edward O. Abworo
hCoV-19/Mauritius/N39598/2022	EPI_ISL_12954894	2022-03-09	Africa	Mauritius		CENTRAL HEALTH LABORATORY	National Institute for Communicable Diseases of the National Health Laboratory Service	Amoako DG, Everatt J, Kekana D, Scheepers C, Mohale T, Ntuli N, Mahlangu B, Mnguni A, Ismail A, Bhiman JN, Wolter N
hCoV-19/Mauritius/N48907/2022	EPI_ISL_15085430	2022-07-30	Africa	Mauritius	Pamplemousses	CENTRAL HEALTH LABORATORY	National Institute for Communicable Diseases of the National Health Laboratory Service	Magalutcheemee R, Amoako DG, Everatt J, Kekana D, Scheepers C, Mohale T, Ntuli N, Mahlangu B, Mnguni A, Ismail A, Bhiman JN, Wolter N
hCoV-19/Mauritius/N48939/2022	EPI_ISL_15085508	2022-08-01	Africa	Mauritius	Port-Louis	CENTRAL HEALTH LABORATORY	National Institute for Communicable Diseases of the National Health Laboratory Service	Magalutcheemee R, Amoako DG, Everatt J, Kekana D, Scheepers C, Mohale T, Ntuli N, Mahlangu B, Mnguni A, Ismail A, Bhiman JN, Wolter N
hCoV-19/Mauritius/N50815/2022	EPI_ISL_16412585	2022-10-18	Africa	Mauritius	Port-Louis	CENTRAL HEALTH LABORATORY	National Institute for Communicable Diseases of the National Health Laboratory Service	Magalutcheemee R, Amoako DG, Everatt J, Kekana D, Scheepers C, Mohale T, Ntuli N, Mahlangu B, Mnguni A, Ismail A, Bhiman JN, Wolter N
hCoV-19/Mayotte/LBZCentre-97976221990278/2022	EPI_ISL_14540237	2022-07-18	Africa	Mayotte		Mayobio	Laborizon Centre	Julien Baillus, Christian Chillou, Alyssia Francois, Friconnet Marion, Eve Haguenoer, Anne Holstein, Mélanie Jimenez, Karolina Modzelewska, Claire Vignault, Stephane Watt
hCoV-19/Mayotte/LBZCentre-97976222060072/2022	EPI_ISL_14540227	2022-07-25	Africa	Mayotte		Mayobio	Laborizon Centre	Julien Baillus, Christian Chillou, Alyssia Francois, Friconnet Marion, Eve Haguenoer, Anne Holstein, Mélanie Jimenez, Karolina Modzelewska, Claire Vignault, Stephane Watt
hCoV-19/Mexico/CMX_IBT_IMSS_9739/2022	EPI_ISL_15248551	2022-09-08	North America	Mexico	Mexico City	Laboratorio Central de Epidemiología (LCE)	Instituto de Biotecnología de la UNAM	Consorcio Mexicano de Vigilancia Genómica (CoViGen-Mex). Authors (in alphabetical order): Julio Elias Alvarado-Yaah, Carlos F. Arias, Santiago Ávila-Ríos, Eduardo Becerril-Vargas, Víctor Hugo Borja-Aburto, Celia Boukadida, Cristóbal Cháidez-Quiróz, Juan Bautista Chale-Dzul, Ricardo Ciria Merce, Andreu Comas-García, Célida Duque Molina, Julissa Enciso-Ibarra, José Antonio Enciso-Moreno, Gloria Ele…
hCoV-19/Mexico/CMX_InDRE_FB22066_E09819440887_S15339/2022	EPI_ISL_15528502	2022-10-04	North America	Mexico	Mexico City	LESP Mexico City	Instituto de Diagnostico y Referencia Epidemiologicos (INDRE)	Claudia Wong-Arambula, Abril Rodriguez-Maldonado, Vanessa Rivero-Arredondo, Ruth Madera-Sandoval, Joaquin Quiroz-Mercado, Susana Serrano-Gutierrez, Natividad Cruz-Ortiz, Tatiana Nunez-Garcia, Gisela Barrera-Badillo, Fernando Gonzalez-Dominguez, Lucia Hernandez-Rivas, Irma Lopez-Martinez, Ernesto Ramirez-Gonzalez.
hCoV-19/Mexico/CMX-INER-IBT-1844/2022	EPI_ISL_13858738	2022-06-21	North America	Mexico	Mexico City	Instituto Nacional de Enfermedades Respiratorias (INER)	Laboratorio de Biología Molecular de Enfermedades Emergentes y EPOC, Instituto Nacional de Enfermedades Respiratorias (INER)	Consorcio Mexicano de Vigilancia Genómica (CoViGen-Mex). Authors (in alphabetical order): Julio Elias Alvarado-Yaah, Carlos F. Arias, Santiago Ávila-Ríos, Eduardo Becerril-Vargas, Víctor Hugo Borja-Aburto, Celia Boukadida, Cristóbal Cháidez-Quiróz, Juan Bautista Chale-Dzul, Gabriel Chavira-Trujillo, Ricardo Ciria Merce, Andreu Comas-García, Célida Duque Molina, Julissa Enciso-Ibarra, José Antonio…
hCoV-19/Mexico/CMX-INMEGEN-83-370/2022	EPI_ISL_14051987	2022-07-07	North America	Mexico	Mexico City	ARION GENETICA	Instituto Nacional de Medicina Genomica	Cedro-Tanda A, Escobar-Arrazola MA, Ramirez-Vega O, Garnica-Lopez Dora, Uribe-Figueroa Laura, Roldan-Castillo Magaly, Verea Jazmin, Rangel-DeLeon D, Yair Alfaro-Mora, Hidalgo-Miranda A, Mendoza-Vargas A, Reyes-Grajeda JP, Herrera-Montalvo LA.
hCoV-19/Mexico/CMX-INMEGEN-91-205/2022	EPI_ISL_14931134	2022-08-31	North America	Mexico	Mexico City	SALUD DIGNA	Instituto Nacional de Medicina Genomica	Cedro-Tanda A, Escobar-Arrazola MA, Ramirez-Vega O, Garnica-Lopez Dora, Abraham Campos-Romero, Moreno-Camacho José Luis, Rodriguez-Gallegos Jorge, Luna-Ruiz Marco, Garcia-Garcia FE, Sanchez-Xochipa S, Hidalgo-Miranda A, Mendoza-Vargas A, Herrera-Montalvo LA.
hCoV-19/Mexico/CMX-INMEGEN-92x-100/2022	EPI_ISL_15609075	2022-09-27	North America	Mexico	Mexico City	Instituto Nacional de Medicina Genomica	Instituto Nacional de Medicina Genomica	Cedro-Tanda A, Escobar-Arrazola MA, Ramirez-Vega O, Garnica-Lopez Dora, Rangel-DeLeon D, Yair Alfaro-Mora, Hidalgo-Miranda A, Mendoza-Vargas A, Reyes-Grajeda JP, Herrera-Montalvo LA.
hCoV-19/Mexico/GUA_InDRE_FB21734_E11319229254_S15144/2022	EPI_ISL_15255957	2022-09-07	North America	Mexico	Guanajuato	LESP Guanajuato	Instituto de Diagnostico y Referencia Epidemiologicos (INDRE)	Claudia Wong-Arambula, Abril Rodriguez-Maldonado, Vanessa Rivero-Arredondo, Susana Serrano-Gutierrez, Joaquin Quiroz-Mercado, Ruth Madera-Sandoval, Gabriela Anchondo-Trevizo, Sergio Santoyo-Serrato, Connie Herrera-Gomez, Laura Castillo-Ortega, Luis Aviles-Gomez, Jesus Gomez-Carballo, Midia Cervantes-Castaneda, Hector Flores-Villasenor, Alfonso Sanchez-Chavez, Ana Berman-Puente, Natividad Cruz-Ort…
hCoV-19/Mexico/MEX_LANGEBIO_IMSS_9246/2022	EPI_ISL_13803086	2022-06-22	North America	Mexico	State of Mexico	Laboratorio Central de Epidemiologia (LCE)	Unidad de Genomica Avanzada	Consorcio Mexicano de Vigilancia Genomica (CoViGen-Mex). Authors (in alphabetical order): Julio Elias Alvarado-Yaah, Carlos F. Arias, Santiago Avila-Rios, Victor Hugo Borja-Aburto, Celia Boukadida, Juan Bautista Chale-Dzul, Jose Antonio Enciso-Moreno, Gloria Elena Espinoza-Ayala, Fernando Fontove-Herrera, Concepcion Grajales-Muniz, Ricardo Grande, Alfredo Herrera-Estrella, Carla Ivon Herrera-Naje…
hCoV-19/Mexico/MEX-INMEGEN-84-198/2022	EPI_ISL_14188235	2022-07-20	North America	Mexico	State of Mexico	SALUD DIGNA	Instituto Nacional de Medicina Genomica	Cedro-Tanda A, Escobar-Arrazola MA, Ramirez-Vega O, Garnica-Lopez Dora, Abraham Campos-Romero, Moreno-Camacho José Luis, Rodriguez-Gallegos Jorge, Luna-Ruiz Marco, Rangel-DeLeon D, Yair Alfaro-Mora, Garcia-Garcia FE, Sanchez-Xochipa S, Hidalgo-Miranda A, Mendoza-Vargas A, Reyes-Grajeda JP, Herrera-Montalvo LA.
hCoV-19/Mexico/MEX-INMEGEN-91-348/2022	EPI_ISL_14931272	2022-08-30	North America	Mexico	State of Mexico	SALUD DIGNA	Instituto Nacional de Medicina Genomica	Cedro-Tanda A, Escobar-Arrazola MA, Ramirez-Vega O, Garnica-Lopez Dora, Abraham Campos-Romero, Moreno-Camacho José Luis, Rodriguez-Gallegos Jorge, Luna-Ruiz Marco, Garcia-Garcia FE, Sanchez-Xochipa S, Hidalgo-Miranda A, Mendoza-Vargas A, Herrera-Montalvo LA.
hCoV-19/Mexico/MEX-INMEGEN-92-256/2022	EPI_ISL_15224545	2022-09-15	North America	Mexico	State of Mexico	SALUD DIGNA	Instituto Nacional de Medicina Genomica	Cedro-Tanda A, Escobar-Arrazola MA, Ramirez-Vega O, Garnica-Lopez Dora, Abraham Campos-Romero, Moreno-Camacho José Luis, Rodriguez-Gallegos Jorge, Luna-Ruiz Marco, Garcia-Garcia FE, Sanchez-Xochipa S, Hidalgo-Miranda A, Mendoza-Vargas A, Herrera-Montalvo LA.
hCoV-19/Mexico/MOR-LANGEBIO_IMSS_14290/2023	EPI_ISL_16968688	2023-01-22	North America	Mexico	Morelos	Laboratorio Central de Epidemiologia	Unidad de Genomica Avanzada	Julio Elias Alvarado-Yaah, Carlos F. Arias, Eduardo Becerril-Vargas, David Alejandro Cabrera-Gaytan, Guillermo Corona Armenta, Cristobal Chaidez-Quiroz, Hermilo Dominguez-Zarate, Julissa Enciso-Ibarra, Gloria Espinosa-Ayala, Daniel Fregoso-Rueda, Alejandra Garcia-Gasca, Rodrigo Garcia-Lopez, Bruno Gomez-Gil, Jean Pierre Gonzalez, Irvin Gonzalez-Lopez, Ricardo Grande, Alfredo Herrera-Estrella, Car…
hCoV-19/Mexico/NLE_LANGEBIO_IMSS_11011/2022	EPI_ISL_15014950	2022-08-30	North America	Mexico	Nuevo Leon	Centro de Investigacion Biomedica del Noreste (CIBIN)	Unidad de Genomica Avanzada	Consorcio Mexicano de Vigilancia Genomica (CoViGen-Mex). Authors (in alphabetical order): Julio Elias Alvarado-Yaah, Carlos F. Arias, Santiago Avila-Rios, Victor Hugo Borja-Aburto, Celia Boukadida, Juan Bautista Chale-Dzul, Jose Antonio Enciso-Moreno, Gloria Elena Espinoza-Ayala, Fernando Fontove-Herrera, Concepcion Grajales-Muniz, Ricardo Grande, Alfredo Herrera-Estrella, Carla Ivon Herrera-Naje…
hCoV-19/Mexico/NLE-LESPNL-007696/2022	EPI_ISL_15712452	2022-07-31	North America	Mexico	Nuevo Leon	Laboratorio Estatal de Salud Publica de Nuevo Leon	Laboratorio Estatal de Salud Publica de Nuevo Leon	Eduardo Isaac de la Rosa-Moreno, Edwin Antonio Reyes-Olvera, Else del Carmen Garcia-Garcia, Idamar Coré Barroso-Servin, Karla Beatriz Fernandez-Cano
hCoV-19/Mexico/PUE_CIAD-IMSS_202201058612/2022	EPI_ISL_13567570	2022-06-09	North America	Mexico	Yucatan	Unidad de Investigacion Medica de Yucatan (UIMY)	Microbial Genomics Laboratory	Consorcio Mexicano de Vigilancia Genómica (CoViGen-Mex). Authors (in alphabetical order): Julio Elias Alvarado-Yaah, Carlos F. Arias, Santiago Ávila-Ríos, Eduardo Becerril-Vargas, Víctor Hugo Borja-Aburto, Celia Boukadida, Cristóbal Cháidez-Quiróz, Juan Bautista Chale-Dzul, Ricardo Ciria Merce, Andreu Comas-García, Célida Duque Molina, Julissa Enciso-Ibarra, José Antonio Enciso-Moreno, Gloria Ele…
hCoV-19/Mexico/QUE_IBT_IMSS_9994/2022	EPI_ISL_15671270	2022-10-20	North America	Mexico	Queretaro	Laboratorio Central de Epidemiologia (LCE)	Instituto de Biotecnologia de la UNAM	Consorcio Mexicano de Vigilancia Genomica (CoViGen-Mex). Julio Elias Alvarado-Yaah, Carlos F. Arias, Santiago avila-Rios, Eduardo Becerril-Vargas, Victor Hugo Borja-Aburto, Celia Boukadida, Cristobal Chaidez-Quiroz, Juan Bautista Chale-Dzul, Ricardo Ciria Merce, Andreu Comas-Garcia, Celida Duque Molina, Julissa Enciso-Ibarra, Jose Antonio Enciso-Moreno, Gloria Elena Espinosa-Ayala, Fernando Fonto…
hCoV-19/Mexico/QUE-UW-22071708009/2022	EPI_ISL_19570757	2022-07-17	North America	Mexico	Queretaro	Laboratory Medicine and Pathology, University of Washington	Laboratory Medicine and Pathology, University of Washington	Roychoudhury, P. and Greninger, A.L.
hCoV-19/Mexico/TAM_LANGEBIO_IMSS_13836/2022	EPI_ISL_16861640	2022-12-20	North America	Mexico	Tamaulipas	Centro de Investigacion Biomedica del Noreste	Unidad de Genomica Avanzada	Consorcio Mexicano de Vigilancia Genomica (CoViGen-Mex). Authors (in last name alphabetical order): Julio Elias Alvarado-Yaah, Carlos F. Arias, Eduardo Becerril-Vargas, David Alejandro Cabrera-Gaytan, Guillermo Corona Armenta, Cristobal Chaidez-Quiroz, Hermilo Dominguez-Zarate, Julissa Enciso-Ibarra, Gloria Espinosa-Ayala, Daniel Fregoso-Rueda, Alejandra Garcia-Gasca, Rodrigo Garcia-Lopez, Bruno …
hCoV-19/Mexico/TAM-INMEGEN-82-93/2022	EPI_ISL_14045864	2022-07-08	North America	Mexico	Tamaulipas	SALUD DIGNA	Instituto Nacional de Medicina Genomica	Cedro-Tanda A, Escobar-Arrazola MA, Ramirez-Vega O, Garnica-Lopez Dora, Abraham Campos-Romero, Moreno-Camacho José Luis, Rodriguez-Gallegos Jorge, Luna-Ruiz Marco, Rangel-DeLeon D, Yair Alfaro-Mora, Garcia-Garcia FE, Sanchez-Xochipa S, Hidalgo-Miranda A, Mendoza-Vargas A, Reyes-Grajeda JP, Herrera-Montalvo LA.
hCoV-19/Mexico/ZAC_IBT_IMSS_11158/2022	EPI_ISL_18588401	2022-12-31	North America	Mexico	Zacatecas	Unidad de Investigacion Biomedica de Zacatecas (UIBZ)	Instituto de Biotecnologia de la UNAM	Julio Elias Alvarado-Yaah, Carlos F. Arias, Eduardo Becerril-Vargas, David Alejandro Cabrera-Gaytan, Jacob Israel Cervantes Luevano, Cristobal Chaidez-Quiroz, Hermilo Dominguez-Zarate, Julissa Enciso-Ibarra, Gloria Elena Espinosa-Ayala, Daniel Fregoso-Rueda, Alejandra Garcia-Gasca, Rodrigo Garcia-Lopez, Bruno Gomez-Gil, Jean Pierre Gonzalez, Irvin Gonzalez-Lopez, Rosa Nelly Gonzalez-Rios, Ricardo…
hCoV-19/Micronesia/PNI-H2215102/2022	EPI_ISL_14767323	2022-07-19	Oceania	Micronesia	Pohnpei	Pohnpei State Hospital	State Laboratories Division, Hawaii State Department of Health	Pamela O'Brien, Drew Kuwazaki, Ayana Garnet, Samantha Cotter, Cheyenne Barela, Cheryl-lynn Daquip, Mark Nagata, Samantha Sruba, Jeffrey Au, Briana Ofilas, Remedios Gose, Daniel Strange, Edward Desmond
hCoV-19/Micronesia/PNI-H2215104/2022	EPI_ISL_14767325	2022-07-29	Oceania	Micronesia	Pohnpei	Pohnpei State Hospital	State Laboratories Division, Hawaii State Department of Health	Pamela O'Brien, Drew Kuwazaki, Ayana Garnet, Samantha Cotter, Cheyenne Barela, Cheryl-lynn Daquip, Mark Nagata, Samantha Sruba, Jeffrey Au, Briana Ofilas, Remedios Gose, Daniel Strange, Edward Desmond
hCoV-19/Micronesia/TRK-H2216672/2022	EPI_ISL_15436618	2022-10-02	Oceania	Micronesia	Chuuk	Chuuk State Department of Health Services	State Laboratories Division, Hawaii State Department of Health	Pamela O'Brien, Drew Kuwazaki, Ayana Garnet, Samantha Cotter, Cheyenne Barela, Cheryl-lynn Daquip, Mark Nagata, Samantha Sruba, Jeffrey Au, Briana Ofilas, Remedios Gose, Daniel Strange, Edward Desmond
hCoV-19/Micronesia/TRK-H2216719/2022	EPI_ISL_15436623	2022-10-02	Oceania	Micronesia	Chuuk	Chuuk State Department of Health Services	State Laboratories Division, Hawaii State Department of Health	Pamela O'Brien, Drew Kuwazaki, Ayana Garnet, Samantha Cotter, Cheyenne Barela, Cheryl-lynn Daquip, Mark Nagata, Samantha Sruba, Jeffrey Au, Briana Ofilas, Remedios Gose, Daniel Strange, Edward Desmond
hCoV-19/Micronesia/Y-H2217497/2022	EPI_ISL_15793045	2022-07-29	Oceania	Micronesia	Yap	Yap Department of Health Services, Yap Hospital Laboratory	State Laboratories Division, Hawaii State Department of Health	Pamela O'Brien, Drew Kuwazaki, Ayana Garnet, Samantha Cotter, Cheyenne Barela, Cheryl-lynn Daquip, Mark Nagata, Samantha Sruba, Jeffrey Au, Briana Ofilas, Remedios Gose, Daniel Strange, Edward Desmond
hCoV-19/Micronesia/Y-H2217498/2022	EPI_ISL_15793046	2022-08-29	Oceania	Micronesia	Yap	Yap Department of Health Services, Yap Hospital Laboratory	State Laboratories Division, Hawaii State Department of Health	Pamela O'Brien, Drew Kuwazaki, Ayana Garnet, Samantha Cotter, Cheyenne Barela, Cheryl-lynn Daquip, Mark Nagata, Samantha Sruba, Jeffrey Au, Briana Ofilas, Remedios Gose, Daniel Strange, Edward Desmond
hCoV-19/Micronesia/Y-H2217499/2022	EPI_ISL_15793047	2022-08-25	Oceania	Micronesia	Yap	Yap Department of Health Services, Yap Hospital Laboratory	State Laboratories Division, Hawaii State Department of Health	Pamela O'Brien, Drew Kuwazaki, Ayana Garnet, Samantha Cotter, Cheyenne Barela, Cheryl-lynn Daquip, Mark Nagata, Samantha Sruba, Jeffrey Au, Briana Ofilas, Remedios Gose, Daniel Strange, Edward Desmond
hCoV-19/Micronesia/Y-H2217562/2022	EPI_ISL_15793057	2022-08-16	Oceania	Micronesia	Yap	Yap Department of Health Services, Yap Hospital Laboratory	State Laboratories Division, Hawaii State Department of Health	Pamela O'Brien, Drew Kuwazaki, Ayana Garnet, Samantha Cotter, Cheyenne Barela, Cheryl-lynn Daquip, Mark Nagata, Samantha Sruba, Jeffrey Au, Briana Ofilas, Remedios Gose, Daniel Strange, Edward Desmond
hCoV-19/Micronesia/Y-H2217563/2022	EPI_ISL_15793058	2022-09-03	Oceania	Micronesia	Yap	Yap Department of Health Services, Yap Hospital Laboratory	State Laboratories Division, Hawaii State Department of Health	Pamela O'Brien, Drew Kuwazaki, Ayana Garnet, Samantha Cotter, Cheyenne Barela, Cheryl-lynn Daquip, Mark Nagata, Samantha Sruba, Jeffrey Au, Briana Ofilas, Remedios Gose, Daniel Strange, Edward Desmond
hCoV-19/Micronesia/Y-H2217565/2022	EPI_ISL_15793060	2022-09-12	Oceania	Micronesia	Yap	Yap Department of Health Services, Yap Hospital Laboratory	State Laboratories Division, Hawaii State Department of Health	Pamela O'Brien, Drew Kuwazaki, Ayana Garnet, Samantha Cotter, Cheyenne Barela, Cheryl-lynn Daquip, Mark Nagata, Samantha Sruba, Jeffrey Au, Briana Ofilas, Remedios Gose, Daniel Strange, Edward Desmond
hCoV-19/Moldova/Nr_10676/2022	EPI_ISL_16828969	2022-06-14	Europe	Moldova		Virology Laboratory, NAPH, Moldova	Virology Laboratory, NAPH, Moldova	Olga Burduniuc, Apostol Mariana, Colac Svetlana, Cataraga Alina
hCoV-19/Moldova/Nr_10788/2022	EPI_ISL_16829072	2022-06-17	Europe	Moldova		Virology Laboratory, NAPH, Moldova	Virology Laboratory, NAPH, Moldova	Olga Burduniuc, Apostol Mariana, Colac Svetlana, Cataraga Alina
hCoV-19/Moldova/Nr_17614/2022	EPI_ISL_16004074	2022-08-22	Europe	Moldova		Virology Laboratory, NAPH, Moldova	Virology Laboratory, NAPH, Moldova	Olga Burduniuc, Apostol Mariana, Colac Svetlana, Cataraga Alina
[truncated: 787 more rows]
