# Supplementary material for: Genomic Surveillance of SARS‐CoV‐2 in Senegal (2020–2024): Variant Turnover, Omicron Introductions, and Interregional Spread
Source: Influenza Other Respir Viruses. 2026 Jun 12;20(6):e70273. doi: 10.1111/irv.70273 (PMC13261306; doi:10.1111/irv.70273)
Supplement: Supplementary file 6 — Data S6: Metadata table for BQ.1 genomes included in the lineage‐specific phylogenetic analysis. [file IRV-20-e70273-s003.xlsx]

## Sheet: Sheet1
strain	gisaid_epi_isl	date	region	country	division	originating_lab	submitting_lab	authors
hCoV-19/Albania/292727/2023	EPI_ISL_18405634	2023-02-27	Europe	Albania		Institute of Public Health	Viral emmergent respiratory Unit, IPH	Iris Hasibra et al
hCoV-19/Albania/293023/2023	EPI_ISL_18405714	2023-03-07	Europe	Albania		Institute of Public Health	Viral emmergent respiratory Unit, IPH	Iris Hasibra et al
hCoV-19/Algeria/174/2023	EPI_ISL_17182697	2023-01-04	Africa	Algeria	Algiers	National Influenza Centres (NIC), Viral Respiratory Unit	National Influenza Centres (NIC), Viral Respiratory Unit	Baya Hedjal, Sarah Belkalem, Mohamed Amine Beloufa, Salima Bouzeghoub, Aicha Bensalem, Fawzi Derrar
hCoV-19/Algeria/28881/2023	EPI_ISL_18830355	2023-03-02	Africa	Algeria	Oran	Service microbiologie - EHU Oran	NIC, Viral Respiratory Unit	Zahida Mehdi, Sarah Belkalem, Mohamed Amine Beloufa, Dali Yahia Radia, Aicha Bensalem, Fawzi Derrar
hCoV-19/Algeria/3395/2022	EPI_ISL_15887367	2022-10-12	Africa	Algeria	Sidi Bel Abbes	Laboratoire central - CHU Sidi Bel Abbes	NIC, Viral Respiratory Unit	Baya Hedjal, Sarah Belkalem, Mohamed Amine Beloufa, Sid Ahmed Yebbous Bensaid, Salima Bouzeghoub, Aicha Bensalem, Fawzi Derrar
hCoV-19/Algeria/39226/2022	EPI_ISL_15637962	2022-10-04	Africa	Algeria	Algiers	NIC, Viral Respiratory Unit	NIC, Viral Respiratory Unit	Baya Hedjal, Sarah Belkalem, Mohamed Amine Beloufa, Salima Bouzeghoub, Aicha Bensalem, Fawzi Derrar
hCoV-19/Algeria/39419/2022	EPI_ISL_15637961	2022-10-05	Africa	Algeria	Algiers	NIC, Viral Respiratory Unit	NIC, Viral Respiratory Unit	Baya Hedjal, Sarah Belkalem, Mohamed Amine Beloufa, Salima Bouzeghoub, Aicha Bensalem, Fawzi Derrar
hCoV-19/Algeria/40160/2022	EPI_ISL_15790694	2022-10-12	Africa	Algeria	Blida	NIC, Viral Respiratory Unit	NIC, Viral Respiratory Unit	Baya Hedjal, Sarah Belkalem, Mohamed Amine Beloufa, Salima Bouzeghoub, Aicha Bensalem, Fawzi Derrar
hCoV-19/Algeria/42132/2022	EPI_ISL_15887350	2022-11-07	Africa	Algeria	Blida	NIC, Viral Respiratory Unit	NIC, Viral Respiratory Unit	Baya Hedjal, Sarah Belkalem, Mohamed Amine Beloufa, Salima Bouzeghoub, Aicha Bensalem, Fawzi Derrar
hCoV-19/Algeria/42133/2022	EPI_ISL_15887351	2022-11-07	Africa	Algeria	Blida	NIC, Viral Respiratory Unit	NIC, Viral Respiratory Unit	Baya Hedjal, Sarah Belkalem, Mohamed Amine Beloufa, Salima Bouzeghoub, Aicha Bensalem, Fawzi Derrar
hCoV-19/Algeria/42514/2022	EPI_ISL_15961761	2022-11-13	Africa	Algeria	Algiers	NIC, Viral Respiratory Unit	NIC, Viral Respiratory Unit	Baya Hedjal, Sarah Belkalem, Mohamed Amine Beloufa, Salima Bouzeghoub, Aicha Bensalem, Fawzi Derrar
hCoV-19/Algeria/42596/2022	EPI_ISL_15946156	2022-11-15	Africa	Algeria	Medea	NIC, Viral Respiratory Unit	NIC, Viral Respiratory Unit	Baya Hedjal, Sarah Belkalem, Mohamed Amine Beloufa, Salima Bouzeghoub, Aicha Bensalem, Fawzi Derrar
hCoV-19/Algeria/43323/2022	EPI_ISL_16242288	2022-11-22	Africa	Algeria	Medea	NIC, Viral Respiratory Unit	NIC, Viral Respiratory Unit	Baya Hedjal, Sarah Belkalem, Mohamed Amine Beloufa, Salima Bouzeghoub, Aicha Bensalem, Fawzi Derrar
hCoV-19/Algeria/43883/2022	EPI_ISL_16242280	2022-12-04	Africa	Algeria	Algiers	NIC, Viral Respiratory Unit	NIC, Viral Respiratory Unit	Baya Hedjal, Sarah Belkalem, Mohamed Amine Beloufa, Salima Bouzeghoub, Aicha Bensalem, Fawzi Derrar
hCoV-19/Algeria/43891/2022	EPI_ISL_16242289	2022-12-05	Africa	Algeria	Medea	NIC, Viral Respiratory Unit	NIC, Viral Respiratory Unit	Baya Hedjal, Sarah Belkalem, Mohamed Amine Beloufa, Salima Bouzeghoub, Aicha Bensalem, Fawzi Derrar
hCoV-19/Algeria/79/2023	EPI_ISL_17182696	2023-01-03	Africa	Algeria	Algiers	National Influenza Centres (NIC), Viral Respiratory Unit	National Influenza Centres (NIC), Viral Respiratory Unit	Baya Hedjal, Sarah Belkalem, Mohamed Amine Beloufa, Salima Bouzeghoub, Aicha Bensalem, Fawzi Derrar
hCoV-19/AmericanSamoa/AS-H2319333/2022	EPI_ISL_16632469	2022-12-23	Oceania	American Samoa		American Samoa DOH Clinical Laboratory Tafuna Family Health Center	State Laboratories Division, Hawaii State Department of Health	Pamela O'Brien, Drew Kuwazaki, Ayana Garnet, Samantha Cotter, Cheyenne Barela, Cheryl-lynn Daquip, Mark Nagata, Samantha Sruba, Jeffrey Au, Briana Ofilas, Remedios Gose, Daniel Strange, Edward Desmond
hCoV-19/AmericanSamoa/AS-H2319359/2023	EPI_ISL_16632474	2023-01-04	Oceania	American Samoa		American Samoa DOH Clinical Laboratory Tafuna Family Health Center	State Laboratories Division, Hawaii State Department of Health	Pamela O'Brien, Drew Kuwazaki, Ayana Garnet, Samantha Cotter, Cheyenne Barela, Cheryl-lynn Daquip, Mark Nagata, Samantha Sruba, Jeffrey Au, Briana Ofilas, Remedios Gose, Daniel Strange, Edward Desmond
hCoV-19/Andorra/AND-258_223141286601-GC/2022	EPI_ISL_16128262	2022-10-28	Europe	Andorra	Andorra	Laboratori d'anàlisis clíniques, Hospital Nostra Senyora de Meritxell	LBM de CHU de Toulouse, Hôpitaux de Toulouse	Rendon M, Lobaco C, Garcia M et al.
hCoV-19/Andorra/AND-258_223141287201-GC/2022	EPI_ISL_16128259	2022-11-08	Europe	Andorra	Andorra	Laboratori d'anàlisis clíniques, Hospital Nostra Senyora de Meritxell	LBM de CHU de Toulouse, Hôpitaux de Toulouse	Rendon M, Lobaco C, Garcia M et al.
hCoV-19/Andorra/AND-261_223141283601-GC/2022	EPI_ISL_16128258	2022-10-21	Europe	Andorra	Andorra	Laboratori d'anàlisis clíniques, Hospital Nostra Senyora de Meritxell	LBM de CHU de Toulouse, Hôpitaux de Toulouse	Rendon M, Lobaco C, Garcia M et al.
hCoV-19/Andorra/AND-263_223631269001-GC/2022	EPI_ISL_16600564	2022-12-27	Europe	Andorra	Andorra	Laboratori d'anàlisis clíniques, Hospital Nostra Senyora de Meritxell	LBM de CHU de Toulouse, Hôpitaux de Toulouse	Rendon M, Lobaco C, Garcia M et al.
hCoV-19/Andorra/AND-266_223141283701-GC/2022	EPI_ISL_16128267	2022-11-04	Europe	Andorra	Andorra	Laboratori d'anàlisis clíniques, Hospital Nostra Senyora de Meritxell	LBM de CHU de Toulouse, Hôpitaux de Toulouse	Rendon M, Lobaco C, Garcia M et al.
hCoV-19/Andorra/AND-266_223271335501-GC/2022	EPI_ISL_16159370	2022-11-15	Europe	Andorra	Andorra	Laboratori d'anàlisis clíniques, Hospital Nostra Senyora de Meritxell	LBM de CHU de Toulouse, Hôpitaux de Toulouse	Rendon M, Lobaco C, Garcia M et al.
hCoV-19/Andorra/AND-266_223271335901-GC/2022	EPI_ISL_16159374	2022-11-11	Europe	Andorra	Andorra	Laboratori d'anàlisis clíniques, Hospital Nostra Senyora de Meritxell	LBM de CHU de Toulouse, Hôpitaux de Toulouse	Rendon M, Lobaco C, Garcia M et al.
hCoV-19/Andorra/AND-266_223271336101-GC/2022	EPI_ISL_16159375	2022-11-10	Europe	Andorra	Andorra	Laboratori d'anàlisis clíniques, Hospital Nostra Senyora de Meritxell	LBM de CHU de Toulouse, Hôpitaux de Toulouse	Rendon M, Lobaco C, Garcia M et al.
hCoV-19/Angola/CERI-KRISP-K050445/2022	EPI_ISL_16311861	2022-10-10	Africa	Angola	Luanda	Africa_CDC_Angola	CERI, Centre for Epidemic Response and Innovation, Stellenbosch University and KRISP, KZN Research Innovation and Sequencing Platform, UKZN.	Morais J, Neto Z, Afonso P, Miranda J, David K, Inglês L, Pereira A, Paulo A Carralero RR Paixão JP, Freitas RH, Mufinda M, Lutucuta S, Maponga T, Wilson S, Claassen M, Stander T, van Zyl G, Preiser W, Giandhari J, Pillay S, Naidoo Y, Sankon TJ, Maharaj A, Anyaneji UJ, Moir M, Van Wyk S, San JE, Tshiabuila D, Tegally H, Wilkinson E, de Oliveira T
hCoV-19/Angola/CERI-KRISP-K050499/2022	EPI_ISL_16311889	2022-09-20	Africa	Angola	Luanda	Africa_CDC_Angola	CERI, Centre for Epidemic Response and Innovation, Stellenbosch University and KRISP, KZN Research Innovation and Sequencing Platform, UKZN.	Morais J, Neto Z, Afonso P, Miranda J, David K, Inglês L, Pereira A, Paulo A Carralero RR Paixão JP, Freitas RH, Mufinda M, Lutucuta S, Maponga T, Wilson S, Claassen M, Stander T, van Zyl G, Preiser W, Giandhari J, Pillay S, Naidoo Y, Sankon TJ, Maharaj A, Anyaneji UJ, Moir M, Van Wyk S, San JE, Tshiabuila D, Tegally H, Wilkinson E, de Oliveira T
hCoV-19/Angola/CERI-KRISP-K050506/2022	EPI_ISL_16311894	2022-10-10	Africa	Angola	Luanda	Africa_CDC_Angola	CERI, Centre for Epidemic Response and Innovation, Stellenbosch University and KRISP, KZN Research Innovation and Sequencing Platform, UKZN.	Morais J, Neto Z, Afonso P, Miranda J, David K, Inglês L, Pereira A, Paulo A Carralero RR Paixão JP, Freitas RH, Mufinda M, Lutucuta S, Maponga T, Wilson S, Claassen M, Stander T, van Zyl G, Preiser W, Giandhari J, Pillay S, Naidoo Y, Sankon TJ, Maharaj A, Anyaneji UJ, Moir M, Van Wyk S, San JE, Tshiabuila D, Tegally H, Wilkinson E, de Oliveira T
hCoV-19/Angola/CERI-KRISP-K050853/2022	EPI_ISL_16567302	2022-09-30	Africa	Angola	Luanda	INIS	CERI, Centre for Epidemic Response and Innovation, Stellenbosch University and KRISP, KZN Research Innovation and Sequencing Platform, UKZN.	Morais J, Neto Z, Afonso P, Miranda J, David K, Inglês L, Pereira A, Paulo A Carralero RR Paixão JP, Freitas RH, Mufinda M, Lutucuta S, , Giandhari J, Pillay S, Naidoo Y, Maharaj A, Anyaneji UJ, Sanko TJ, Moir M, Van Wyk S, San JE, Tshiabuila D, Tegally H, Wilkinson E, de Oliveira T
hCoV-19/Angola/CERI-KRISP-K050854/2022	EPI_ISL_16567303	2022-10-24	Africa	Angola	Luanda	PARTICULAR	CERI, Centre for Epidemic Response and Innovation, Stellenbosch University and KRISP, KZN Research Innovation and Sequencing Platform, UKZN.	Morais J, Neto Z, Afonso P, Miranda J, David K, Inglês L, Pereira A, Paulo A Carralero RR Paixão JP, Freitas RH, Mufinda M, Lutucuta S, , Giandhari J, Pillay S, Naidoo Y, Maharaj A, Anyaneji UJ, Sanko TJ, Moir M, Van Wyk S, San JE, Tshiabuila D, Tegally H, Wilkinson E, de Oliveira T
hCoV-19/Anguilla/169344/2022	EPI_ISL_16463810	2022-11-18	North America	Anguilla		Princess Alexandra Hospital	CARPHA	Carlos Rampersad on behalf of CARPHA
hCoV-19/Anguilla/169345/2022	EPI_ISL_16463811	2022-10-29	North America	Anguilla		Princess Alexandra Hospital	CARPHA	Carlos Rampersad on behalf of CARPHA
hCoV-19/Anguilla/171969/2023	EPI_ISL_16833110	2023-01-06	North America	Anguilla		Princess Alexandra Hospital	The Caribbean Public Health Agency (CARPHA)	Carlos Rampersad on behalf of CARPHA
hCoV-19/AntiguaandBarbuda/173231/2023	EPI_ISL_16913069	2023-01-24	North America	Antigua and Barbuda		Mount St. John's Medical Centre	CARPHA	Carlos Rampersad on behalf of CARPHA
hCoV-19/AntiguaandBarbuda/173410/2022	EPI_ISL_16913080	2022-12-14	North America	Antigua and Barbuda		Mount St. John's Medical Centre	CARPHA	Carlos Rampersad on behalf of CARPHA
hCoV-19/AntiguaandBarbuda/173413/2023	EPI_ISL_16913083	2023-02-02	North America	Antigua and Barbuda		Mount St. John's Medical Centre	CARPHA	Carlos Rampersad on behalf of CARPHA
hCoV-19/Argentina/7049-119/2022	EPI_ISL_15815387	2022-10-24	South America	Argentina	Cordoba	Laboratorio Central, Ministerio de Salud Córdoba	Departamento Laboratorio Central and Instituto de Virología Vanella (InViV - CONICET)	Castro, G.; Sicilia, P.; Poklepovich, T.; Campos, J.; Barbas, G.
hCoV-19/Argentina/INEI-122732/2022	EPI_ISL_17619773	2022-11-30	South America	Argentina	Buenos Aires	Instituto Nacional de Enfermedades Infecciosas C.G.Malbran, Servicio Virosis Respiratorias, Departamento Virologia	Instituto Nacional Enfermedades Infecciosas C.G.Malbran	Baumeister E., Avaro M., Benedetti E., Russo M., Dattero ME, Pontoriero A., Cisterna D., Molina V., Perandones C., Tuduri E., De Belder D., Sanchez Loria J., Haim MS., Mallou F., Poklepovich T., Campos J.
hCoV-19/Argentina/INEI122720/2022	EPI_ISL_16167401	2022-11-07	South America	Argentina	Salta	Servicio Virosis Respiratorias-Departamento Virología-INEI	Instituto Nacional Enfermedades Infecciosas C.G.Malbran	Baumeister E., Avaro M., Benedetti E., Russo M., Dattero ME, Pontoriero A., Cisterna D., Molina V., Perandones C., Tuduri E., De Belder D., Sanchez Loria J., Haim MS., Mallou F., Poklepovich T., Campos J.
hCoV-19/Argentina/INEI124198/2022	EPI_ISL_18095226	2022-12-14	South America	Argentina	Chubut	Servicio Virosis Respiratorias-Departamento Virología-INEI	Instituto Nacional Enfermedades Infecciosas C.G.Malbran	Baumeister E., Avaro M., Benedetti E., Russo M., Dattero ME, Pontoriero A., Cisterna D., Molina V., Perandones C., Tuduri E., De Belder D., Sanchez Loria J., Haim MS., Mallou F., Poklepovich T., Campos J.
hCoV-19/Argentina/INEI124505/2022	EPI_ISL_17800958	2022-10-22	South America	Argentina	Chaco	Servicio Virosis Respiratorias-Departamento Virología-INEI C.G.Malbran	Instituto Nacional Enfermedades Infecciosas C.G.Malbran	Baumeister E., Avaro M., Benedetti E., Russo M., Dattero ME, Pontoriero A., Cisterna D., Molina V., Perandones C., Tuduri E., De Belder D., Sanchez Loria J., Haim MS., Mallou F., Poklepovich T., Campos J.
hCoV-19/Argentina/INEI124763/2023	EPI_ISL_18095265	2023-01-10	South America	Argentina	Mendoza	Servicio Virosis Respiratorias-Departamento Virología-INEI	Instituto Nacional Enfermedades Infecciosas C.G.Malbran	Baumeister E., Avaro M., Benedetti E., Russo M., Dattero ME, Pontoriero A., Cisterna D., Molina V., Perandones C., Tuduri E., De Belder D., Sanchez Loria J., Haim MS., Mallou F., Poklepovich T., Campos J.
hCoV-19/Argentina/INEI125559/2022	EPI_ISL_17886093	2022-05-22	South America	Argentina	Neuquen	Servicio Virosis Respiratorias-Departamento Virología-INEI	Instituto Nacional Enfermedades Infecciosas C.G.Malbran	Baumeister E., Avaro M., Benedetti E., Russo M., Dattero ME, Pontoriero A., Cisterna D., Molina V., Perandones C., Tuduri E., De Belder D., Sanchez Loria J., Haim MS., Mallou F., Poklepovich T., Campos J.
hCoV-19/Argentina/PAIS-A1627/2022	EPI_ISL_15769886	2022-10-21	South America	Argentina	Ciudad Autonoma de Buenos Aires	Hospital Alemán	Área de Secuenciación del Laboratorio de Virología del Hospital de Niños Dr. Ricardo Gutierrez on behalf of 'Proyecto Argentino Interinstitucional de genomica de SARS-CoV-2' (PAIS Consortium)	Eugenia Ibañez, María Paula Della Latta, Natalia García allende, Acuña, D, Nabaes Jodar, MS, Goya, S, Natale, MI, Lusso, S, Valinotto, LE, Viegas, M.
hCoV-19/Argentina/PAIS-D0599/2022	EPI_ISL_16073722	2022-11-11	South America	Argentina	Tierra del Fuego	Laboratorio del Hospital Regional Ushuaia Gdor. Ernesto Campos	Nodo de Secuenciación Tierra del Fuego - Hospital Regional Ushuaia - Centro Austral De Investigaciones Científicas - Universidad Nacional De Tierra Del Fuego on behalf Proyecto Argentino Interinstitucional de genomica de SARS-CoV-2' (PAIS Consortium) and ANLIS-Malbran	Gramundi, ID; Gallego, F; Ceballos, SG; Nardi, CF; Rojas, AE; De Roccis, CA; Castro, G; Cáceres, SB; Yulan, CB; Boutureira, MF.
hCoV-19/Argentina/PAIS-E1204/2022	EPI_ISL_16585525	2022-11-30	South America	Argentina	Santa Fe	Hospital Jaime Ferre - SAMCO Rafaela	Grupo de Genómica y Bioinformática del Instituto de Investigación de la Cadena Láctea CONICET-INTA on behalf of 'Proyecto Argentino Interinstitucional de genomica de SARS-CoV-2' (PAIS Consortium)	Eberhardt, MF; Irazoqui, JM; Aliprandi, D; Isaia C; Pandolfi V; Quaranta, JF; Soratti R; Amadio, AF
hCoV-19/Aruba/AW-RIVM-116416/2022	EPI_ISL_15670435	2022-10-18	South America	Aruba	Aruba	National Institute for Public Health and the Environment (RIVM)	National Institute for Public Health and the Environment (RIVM)	Adam Meijer, Harry Vennema, Dirk Eggink, Jeroen Cremer, Sharon van den Brink, Bas van der Veer, AnneMarie van den Brandt, Lisa Wijsman, Kim Freriks, Ryanne Jaarsma, Lynn Aarts, Sanne Bos, Jil Kocken, Jordy de Bakker, Afke Vogelzang, Hai Xi Wiegmans, Florian Zwagemaker, Dennis Schmitz, Annelies Kroneman, Karim Hajji, Ivo van Walle, Chantal Reusken
hCoV-19/Aruba/AW-RIVM-116995/2022	EPI_ISL_15762722	2022-10-19	South America	Aruba	Aruba	National Institute for Public Health and the Environment (RIVM)	National Institute for Public Health and the Environment (RIVM)	Adam Meijer, Harry Vennema, Dirk Eggink, Jeroen Cremer, Sharon van den Brink, Bas van der Veer, AnneMarie van den Brandt, Lisa Wijsman, Kim Freriks, Ryanne Jaarsma, Lynn Aarts, Sanne Bos, Jil Kocken, Jordy de Bakker, Afke Vogelzang, Florian Zwagemaker, Dennis Schmitz, Annelies Kroneman, Karim Hajji, Ivo van Walle, Chantal Reusken
hCoV-19/Aruba/AW-RIVM-117000/2022	EPI_ISL_15762727	2022-10-21	South America	Aruba	Aruba	National Institute for Public Health and the Environment (RIVM)	National Institute for Public Health and the Environment (RIVM)	Adam Meijer, Harry Vennema, Dirk Eggink, Jeroen Cremer, Sharon van den Brink, Bas van der Veer, AnneMarie van den Brandt, Lisa Wijsman, Kim Freriks, Ryanne Jaarsma, Lynn Aarts, Sanne Bos, Jil Kocken, Jordy de Bakker, Afke Vogelzang, Florian Zwagemaker, Dennis Schmitz, Annelies Kroneman, Karim Hajji, Ivo van Walle, Chantal Reusken
hCoV-19/Aruba/AW-RIVM-117005/2022	EPI_ISL_15763275	2022-10-25	South America	Aruba	Aruba	National Institute for Public Health and the Environment (RIVM)	National Institute for Public Health and the Environment (RIVM)	Adam Meijer, Harry Vennema, Dirk Eggink, Jeroen Cremer, Sharon van den Brink, Bas van der Veer, AnneMarie van den Brandt, Lisa Wijsman, Kim Freriks, Ryanne Jaarsma, Lynn Aarts, Sanne Bos, Jil Kocken, Jordy de Bakker, Afke Vogelzang, Florian Zwagemaker, Dennis Schmitz, Annelies Kroneman, Karim Hajji, Ivo van Walle, Chantal Reusken
hCoV-19/Aruba/AW-RIVM-117778/2022	EPI_ISL_15849272	2022-10-31	South America	Aruba	Aruba	National Institute for Public Health and the Environment (RIVM)	National Institute for Public Health and the Environment (RIVM)	Adam Meijer, Harry Vennema, Dirk Eggink, Jeroen Cremer, Sharon van den Brink, Bas van der Veer, AnneMarie van den Brandt, Lisa Wijsman, Kim Freriks, Ryanne Jaarsma, Lynn Aarts, Sanne Bos, Jil Kocken, Jordy de Bakker, Afke Vogelzang, Florian Zwagemaker, Dennis Schmitz, Annelies Kroneman, Karim Hajji, Ivo van Walle, Chantal Reusken
hCoV-19/Aruba/AW-RIVM-117798/2022	EPI_ISL_15849292	2022-10-25	South America	Aruba	Aruba	National Institute for Public Health and the Environment (RIVM)	National Institute for Public Health and the Environment (RIVM)	Adam Meijer, Harry Vennema, Dirk Eggink, Jeroen Cremer, Sharon van den Brink, Bas van der Veer, AnneMarie van den Brandt, Lisa Wijsman, Kim Freriks, Ryanne Jaarsma, Lynn Aarts, Sanne Bos, Jil Kocken, Jordy de Bakker, Afke Vogelzang, Florian Zwagemaker, Dennis Schmitz, Annelies Kroneman, Karim Hajji, Ivo van Walle, Chantal Reusken
hCoV-19/Aruba/AW-RIVM-118844/2022	EPI_ISL_16007446	2022-11-15	South America	Aruba	Aruba	National Institute for Public Health and the Environment (RIVM)	National Institute for Public Health and the Environment (RIVM)	Adam Meijer, Harry Vennema, Dirk Eggink, Jeroen Cremer, Sharon van den Brink, Bas van der Veer, AnneMarie van den Brandt, Lisa Wijsman, Kim Freriks, Ryanne Jaarsma, Lynn Aarts, Sanne Bos, Jil Kocken, Jordy de Bakker, Afke Vogelzang, Florian Zwagemaker, Dennis Schmitz, Annelies Kroneman, Karim Hajji, Ivo van Walle, Chantal Reusken
hCoV-19/Aruba/AW-RIVM-118850/2022	EPI_ISL_16007452	2022-11-14	South America	Aruba	Aruba	National Institute for Public Health and the Environment (RIVM)	National Institute for Public Health and the Environment (RIVM)	Adam Meijer, Harry Vennema, Dirk Eggink, Jeroen Cremer, Sharon van den Brink, Bas van der Veer, AnneMarie van den Brandt, Lisa Wijsman, Kim Freriks, Ryanne Jaarsma, Lynn Aarts, Sanne Bos, Jil Kocken, Jordy de Bakker, Afke Vogelzang, Florian Zwagemaker, Dennis Schmitz, Annelies Kroneman, Karim Hajji, Ivo van Walle, Chantal Reusken
hCoV-19/Aruba/AW-RIVM-118854/2022	EPI_ISL_16007456	2022-11-14	South America	Aruba	Aruba	National Institute for Public Health and the Environment (RIVM)	National Institute for Public Health and the Environment (RIVM)	Adam Meijer, Harry Vennema, Dirk Eggink, Jeroen Cremer, Sharon van den Brink, Bas van der Veer, AnneMarie van den Brandt, Lisa Wijsman, Kim Freriks, Ryanne Jaarsma, Lynn Aarts, Sanne Bos, Jil Kocken, Jordy de Bakker, Afke Vogelzang, Florian Zwagemaker, Dennis Schmitz, Annelies Kroneman, Karim Hajji, Ivo van Walle, Chantal Reusken
hCoV-19/Aruba/AW-RIVM-118856/2022	EPI_ISL_16007458	2022-11-10	South America	Aruba	Aruba	National Institute for Public Health and the Environment (RIVM)	National Institute for Public Health and the Environment (RIVM)	Adam Meijer, Harry Vennema, Dirk Eggink, Jeroen Cremer, Sharon van den Brink, Bas van der Veer, AnneMarie van den Brandt, Lisa Wijsman, Kim Freriks, Ryanne Jaarsma, Lynn Aarts, Sanne Bos, Jil Kocken, Jordy de Bakker, Afke Vogelzang, Florian Zwagemaker, Dennis Schmitz, Annelies Kroneman, Karim Hajji, Ivo van Walle, Chantal Reusken
hCoV-19/Aruba/AW-RIVM-121135/2022	EPI_ISL_16296212	2022-11-16	South America	Aruba	Aruba	National Institute for Public Health and the Environment (RIVM)	National Institute for Public Health and the Environment (RIVM)	Adam Meijer, Harry Vennema, Dirk Eggink, Jeroen Cremer, Sharon van den Brink, Bas van der Veer, AnneMarie van den Brandt, Lisa Wijsman, Kim Freriks, Ryanne Jaarsma, Lynn Aarts, Sanne Bos, Jil Kocken, Jordy de Bakker, Afke Vogelzang, Florian Zwagemaker, Dennis Schmitz, Annelies Kroneman, Karim Hajji, Ivo van Walle, Chantal Reusken
hCoV-19/Aruba/AW-RIVM-121147/2022	EPI_ISL_16296220	2022-11-18	South America	Aruba	Aruba	National Institute for Public Health and the Environment (RIVM)	National Institute for Public Health and the Environment (RIVM)	Adam Meijer, Harry Vennema, Dirk Eggink, Jeroen Cremer, Sharon van den Brink, Bas van der Veer, AnneMarie van den Brandt, Lisa Wijsman, Kim Freriks, Ryanne Jaarsma, Lynn Aarts, Sanne Bos, Jil Kocken, Jordy de Bakker, Afke Vogelzang, Florian Zwagemaker, Dennis Schmitz, Annelies Kroneman, Karim Hajji, Ivo van Walle, Chantal Reusken
hCoV-19/Aruba/AW-RIVM-121148/2022	EPI_ISL_16296221	2022-11-21	South America	Aruba	Aruba	National Institute for Public Health and the Environment (RIVM)	National Institute for Public Health and the Environment (RIVM)	Adam Meijer, Harry Vennema, Dirk Eggink, Jeroen Cremer, Sharon van den Brink, Bas van der Veer, AnneMarie van den Brandt, Lisa Wijsman, Kim Freriks, Ryanne Jaarsma, Lynn Aarts, Sanne Bos, Jil Kocken, Jordy de Bakker, Afke Vogelzang, Florian Zwagemaker, Dennis Schmitz, Annelies Kroneman, Karim Hajji, Ivo van Walle, Chantal Reusken
hCoV-19/Aruba/AW-RIVM-121152/2022	EPI_ISL_16296223	2022-11-21	South America	Aruba	Aruba	National Institute for Public Health and the Environment (RIVM)	National Institute for Public Health and the Environment (RIVM)	Adam Meijer, Harry Vennema, Dirk Eggink, Jeroen Cremer, Sharon van den Brink, Bas van der Veer, AnneMarie van den Brandt, Lisa Wijsman, Kim Freriks, Ryanne Jaarsma, Lynn Aarts, Sanne Bos, Jil Kocken, Jordy de Bakker, Afke Vogelzang, Florian Zwagemaker, Dennis Schmitz, Annelies Kroneman, Karim Hajji, Ivo van Walle, Chantal Reusken
hCoV-19/Aruba/AW-RIVM-121161/2022	EPI_ISL_16296227	2022-12-02	South America	Aruba	Aruba	National Institute for Public Health and the Environment (RIVM)	National Institute for Public Health and the Environment (RIVM)	Adam Meijer, Harry Vennema, Dirk Eggink, Jeroen Cremer, Sharon van den Brink, Bas van der Veer, AnneMarie van den Brandt, Lisa Wijsman, Kim Freriks, Ryanne Jaarsma, Lynn Aarts, Sanne Bos, Jil Kocken, Jordy de Bakker, Afke Vogelzang, Florian Zwagemaker, Dennis Schmitz, Annelies Kroneman, Karim Hajji, Ivo van Walle, Chantal Reusken
hCoV-19/Aruba/AW-RIVM-126296/2023	EPI_ISL_16963524	2023-01-22	South America	Aruba	Aruba	National Institute for Public Health and the Environment (RIVM)	National Institute for Public Health and the Environment (RIVM)	Adam Meijer, Harry Vennema, Dirk Eggink, Jeroen Cremer, Sharon van den Brink, Bas van der Veer, AnneMarie van den Brandt, Lisa Wijsman, Kim Freriks, Ryanne Jaarsma, Lynn Aarts, Sanne Bos, Jil Kocken, Jordy de Bakker, Afke Vogelzang, Zarif MansoerAziem Elahi, Floor Fontein, Trung Bui, Florian Zwagemaker, Dennis Schmitz, Annelies Kroneman, Karim Hajji, Ivo van Walle, Chantal Reusken
hCoV-19/Australia/NSW-ICPMR-38464/2022	EPI_ISL_16059388	2022-11-23	Oceania	Australia	New South Wales	Histopath Diagnostic Specialists	Institute of Clinical Pathology and Medical Research (ICPMR), Westmead Hospital	Arnott A., Draper J., Gall M., Martinez E., Rockett R., Sintchenko V., on behalf of ICPMR
hCoV-19/Australia/NSW-SAVID-14238/2022	EPI_ISL_15437328	2022-10-05	Oceania	Australia	New South Wales	Area of Virology, Serology and Virology Division (SAViD), New South Wales Health Pathology Randwick	Virology Research Laboratory; Area of Virology, Serology and Virology Division (SAViD), New South Wales Health Pathology Randwick	Foster, C.; Jean, T.; Wong, M.; Yeang, M.; Van Hal, S.; Rawlinson, W.
hCoV-19/Australia/NSW-SAVID-16251/2023	EPI_ISL_16899004	2023-02-05	Oceania	Australia	New South Wales	Area of Virology, Serology and Virology Division (SAViD), New South Wales Health Pathology Randwick	Virology Research Laboratory; Area of Virology, Serology and Virology Division (SAViD), New South Wales Health Pathology Randwick	Foster, C.; Jean, T.; Wong, M.; Yeang, M.; Van Hal, S.; Rawlinson, W.
hCoV-19/Australia/QLD0x011C48/2022	EPI_ISL_15476111	2022-10-10	Oceania	Australia	Queensland	Mater Pathology	PHV-FSS	Son Nguyen on behalf of Q-PHIRE Genomics
hCoV-19/Australia/QLD0x0126DD/2022	EPI_ISL_15923655	2022-11-16	Oceania	Australia	Queensland	4 Cyte Pathology	PHV-FSS	Mitchell Sullivan on behalf of Q-PHIRE Genomics
hCoV-19/Australia/QLD0x012743/2022	EPI_ISL_15923541	2022-11-14	Oceania	Australia	Queensland	Sullivan Nicolaides Pathology	PHV-FSS	Mitchell Sullivan on behalf of Q-PHIRE Genomics
hCoV-19/Australia/QLD0x01290F/2022	EPI_ISL_16091987	2022-11-29	Oceania	Australia	Queensland	Pathology Queensland and Forensic Scientific Services	PHV-FSS	Patricia Wolf on behalf of Q-PHIRE Genomics
hCoV-19/Australia/QLD0x0129B3/2022	EPI_ISL_16092086	2022-11-30	Oceania	Australia	Queensland	Pathology Queensland and Forensic Scientific Services	PHV-FSS	Patricia Wolf on behalf of Q-PHIRE Genomics
hCoV-19/Australia/QLD0x0129BE/2022	EPI_ISL_16092095	2022-11-30	Oceania	Australia	Queensland	Pathology Queensland and Forensic Scientific Services	PHV-FSS	Patricia Wolf on behalf of Q-PHIRE Genomics
hCoV-19/Australia/SA485195/2022	EPI_ISL_16196410	2022-11-23	Oceania	Australia	South Australia	SA Pathology	SA Pathology	Caitlin Selway, Lex Leong, Lito Papanicolas, Mark Turra, Ivan Bastian, Arshdeep Kaur
hCoV-19/Australia/SA520108/2023	EPI_ISL_16826273	2023-01-17	Oceania	Australia	South Australia	SA Pathology	SA Pathology	Caitlin Selway, Lex Leong, Lito Papanicolas, Mark Turra, Ivan Bastian, Arshdeep Kaur
hCoV-19/Australia/TAS004179/2022	EPI_ISL_15784193	2022-11-06	Oceania	Australia	Tasmania	Royal Hobart Hospital	Royal Hobart Hospital	J Williamson, R Vanhaeften, J Maskell, C Atkinson, M Yow, L French, Dr. L Cooley, Dr. J Chua
hCoV-19/Australia/VIC-VIDRL-00002049/2022	EPI_ISL_17828905	2022-09-24	Oceania	Australia	Victoria	Royal Melbourne Hospital - Microbiology Department	Victorian Infectious Disease Reference Laboratory	Aziz, A., David, B., Caly, L., Lim, C.K., Moselen, J., O'Keefe, J., Orlando, N., Savic, I., Steinig, E., Williamson, D.
hCoV-19/Australia/VIC-VIDRL-00002190/2022	EPI_ISL_17828800	2022-10-04	Oceania	Australia	Victoria	Melbourne Pathology	Victorian Infectious Disease Reference Laboratory	Aziz, A., David, B., Caly, L., Lim, C.K., Moselen, J., O'Keefe, J., Orlando, N., Savic, I., Steinig, E., Williamson, D.
hCoV-19/Australia/VIC-VIDRL-00003214/2022	EPI_ISL_17828030	2022-11-05	Oceania	Australia	Victoria	Australian Clincal Labs	Victorian Infectious Disease Reference Laboratory	Aziz, A., David, B., Caly, L., Lim, C.K., Moselen, J., O'Keefe, J., Orlando, N., Savic, I., Steinig, E., Williamson, D.
hCoV-19/Australia/VIC-VIDRL-00004446/2022	EPI_ISL_17827015	2022-11-25	Oceania	Australia	Victoria	Australian Clincal Labs	Victorian Infectious Disease Reference Laboratory	Aziz, A., David, B., Caly, L., Lim, C.K., Moselen, J., O'Keefe, J., Orlando, N., Savic, I., Steinig, E., Williamson, D.
hCoV-19/Australia/WA10863/2022	EPI_ISL_16717154	2022-12-28	Oceania	Australia	Western Australia	PathWest Laboratory Medicine WA	PathWest Laboratory Medicine WA Microbial Surveillance Unit	PathWest Laboratory Medicine WA Microbial Surveillance Unit
hCoV-19/Australia/WA12209/2023	EPI_ISL_17295510	2023-03-14	Oceania	Australia	Western Australia	PathWest Laboratory Medicine WA	PathWest Laboratory Medicine WA Microbial Surveillance Unit	PathWest Laboratory Medicine WA Microbial Surveillance Unit
hCoV-19/Austria/AGES-1100933/2022	EPI_ISL_16557313	2022-07-26	Europe	Austria	Burgenland	Labor Burgenland GmbH	AGES IMED Vienna	Blaschitz M., Lippert K., Posselt S., Reichl J., Haslacher M., Hyden P., Indra A., Moesenbacher T., Hufnagl P.
hCoV-19/Austria/AGES-1101802/2022	EPI_ISL_16557333	2022-07-25	Europe	Austria	Vienna	AGES Institut für medizinische Mikrobiologie	AGES IMED Vienna	Blaschitz M., Lippert K., Posselt S., Reichl J., Haslacher M., Hyden P., Indra A., Moesenbacher T., Hufnagl P.
hCoV-19/Austria/AGES-1101820/2022	EPI_ISL_16557344	2022-07-27	Europe	Austria	Vienna	AGES Institut für medizinische Mikrobiologie	AGES IMED Vienna	Blaschitz M., Lippert K., Posselt S., Reichl J., Haslacher M., Hyden P., Indra A., Moesenbacher T., Hufnagl P.
hCoV-19/Austria/AGES-1101833/2022	EPI_ISL_16557353	2022-07-27	Europe	Austria	Vienna	AGES Institut für medizinische Mikrobiologie	AGES IMED Vienna	Blaschitz M., Lippert K., Posselt S., Reichl J., Haslacher M., Hyden P., Indra A., Moesenbacher T., Hufnagl P.
hCoV-19/Austria/AGES-1101842/2022	EPI_ISL_16557362	2022-07-27	Europe	Austria	Vienna	AGES Institut für medizinische Mikrobiologie	AGES IMED Vienna	Blaschitz M., Lippert K., Posselt S., Reichl J., Haslacher M., Hyden P., Indra A., Moesenbacher T., Hufnagl P.
hCoV-19/Austria/AGES-1101844/2022	EPI_ISL_16557364	2022-07-27	Europe	Austria	Vienna	AGES Institut für medizinische Mikrobiologie	AGES IMED Vienna	Blaschitz M., Lippert K., Posselt S., Reichl J., Haslacher M., Hyden P., Indra A., Moesenbacher T., Hufnagl P.
hCoV-19/Austria/AGES-1101868/2022	EPI_ISL_16557388	2022-07-28	Europe	Austria	Vienna	AGES Institut für medizinische Mikrobiologie	AGES IMED Vienna	Blaschitz M., Lippert K., Posselt S., Reichl J., Haslacher M., Hyden P., Indra A., Moesenbacher T., Hufnagl P.
hCoV-19/Austria/AGES-1101879/2022	EPI_ISL_16557398	2022-08-01	Europe	Austria	Salzburg	Medilab	AGES IMED Vienna	Blaschitz M., Lippert K., Posselt S., Reichl J., Haslacher M., Hyden P., Indra A., Moesenbacher T., Hufnagl P.
hCoV-19/Austria/AGES-1101888/2022	EPI_ISL_16557406	2022-08-01	Europe	Austria	Salzburg	Medilab	AGES IMED Vienna	Blaschitz M., Lippert K., Posselt S., Reichl J., Haslacher M., Hyden P., Indra A., Moesenbacher T., Hufnagl P.
hCoV-19/Austria/AGES-1101900/2022	EPI_ISL_16557416	2022-08-01	Europe	Austria	Salzburg	Medilab	AGES IMED Vienna	Blaschitz M., Lippert K., Posselt S., Reichl J., Haslacher M., Hyden P., Indra A., Moesenbacher T., Hufnagl P.
hCoV-19/Austria/AGES-1101904/2022	EPI_ISL_16557420	2022-08-01	Europe	Austria	Salzburg	Medilab	AGES IMED Vienna	Blaschitz M., Lippert K., Posselt S., Reichl J., Haslacher M., Hyden P., Indra A., Moesenbacher T., Hufnagl P.
hCoV-19/Austria/AGES-1101954/2022	EPI_ISL_16557470	2022-08-01	Europe	Austria	Salzburg	Medilab	AGES IMED Vienna	Blaschitz M., Lippert K., Posselt S., Reichl J., Haslacher M., Hyden P., Indra A., Moesenbacher T., Hufnagl P.
hCoV-19/Austria/AGES-1101964/2022	EPI_ISL_16557480	2022-08-01	Europe	Austria	Salzburg	Medilab	AGES IMED Vienna	Blaschitz M., Lippert K., Posselt S., Reichl J., Haslacher M., Hyden P., Indra A., Moesenbacher T., Hufnagl P.
hCoV-19/Austria/AGES-1120464/2022	EPI_ISL_16561921	2022-09-12	Europe	Austria	Vienna	Lifebrain COVID 19 Labor GmbH	AGES IMED Vienna	Posselt S., Blaschitz M., Lippert K., Reichl J., Haslacher M., Hyden P., Indra A., Moesenbacher T., Hufnagl P.
hCoV-19/Austria/AGES-1121106/2023	EPI_ISL_17327088	2023-02-28	Europe	Austria	Vienna	IHR LABOR 1220	AGES IMED Vienna	Blaschitz M., Lippert K., Posselt S., Reichl J., Haslacher M., Hyden P., Indra A., Moesenbacher T., Hufnagl P.
hCoV-19/Austria/AGES-1122027/2022	EPI_ISL_16562417	2022-09-13	Europe	Austria	Carinthia	Covid Fighters	AGES IMED Vienna	Blaschitz M., Lippert K., Posselt S., Reichl J., Haslacher M., Hyden P., Indra A., Moesenbacher T., Hufnagl P.
hCoV-19/Austria/AGES-1123020/2023	EPI_ISL_17327436	2023-03-06	Europe	Austria	Vienna	Lifebrain COVID 19 Labor GmbH	AGES IMED Vienna	Posselt S., Blaschitz M., Lippert K., Reichl J., Haslacher M., Hyden P., Indra A., Moesenbacher T., Hufnagl P.
hCoV-19/Austria/AGES-1127545/2022	EPI_ISL_16562732	2022-09-26	Europe	Austria	Tyrol	Novatium	AGES IMED Vienna	Lippert K., Posselt S., Blaschitz M., Reichl J., Haslacher M., Hyden P., Indra A., Moesenbacher T., Hufnagl P.
hCoV-19/Austria/AGES-1127560/2022	EPI_ISL_16562747	2022-09-26	Europe	Austria	Tyrol	Novatium	AGES IMED Vienna	Lippert K., Posselt S., Blaschitz M., Reichl J., Haslacher M., Hyden P., Indra A., Moesenbacher T., Hufnagl P.
hCoV-19/Austria/AGES-1127713/2022	EPI_ISL_16562890	2022-09-26	Europe	Austria	Tyrol	Novatium	AGES IMED Vienna	Lippert K., Posselt S., Blaschitz M., Reichl J., Haslacher M., Hyden P., Indra A., Moesenbacher T., Hufnagl P.
hCoV-19/Austria/AGES-1143531/2022	EPI_ISL_16564953	2022-10-24	Europe	Austria	Tyrol	Novatium	AGES IMED Vienna	Lippert K., Posselt S., Blaschitz M., Reichl J., Haslacher M., Hyden P., Indra A., Moesenbacher T., Hufnagl P.
hCoV-19/Austria/AGES-1147494/2022	EPI_ISL_16565878	2022-11-07	Europe	Austria	Vienna	Lifebrain COVID 19 Labor GmbH	AGES IMED Vienna	Blaschitz M., Lippert K., Posselt S., Reichl J., Haslacher M., Hyden P., Indra A., Moesenbacher T., Hufnagl P.
hCoV-19/Austria/AGES-1148909/2022	EPI_ISL_16565987	2022-11-08	Europe	Austria	Vienna	IHR LABOR 1220	AGES IMED Vienna	Blaschitz M., Lippert K., Posselt S., Reichl J., Haslacher M., Hyden P., Indra A., Moesenbacher T., Hufnagl P.
hCoV-19/Austria/AGES-1158185/2022	EPI_ISL_16558728	2022-11-28	Europe	Austria	Vienna	IHR LABOR 1220	AGES IMED Vienna	Blaschitz M., Lippert K., Posselt S., Reichl J., Haslacher M., Hyden P., Indra A., Moesenbacher T., Hufnagl P.
hCoV-19/Austria/AGES-6052220/2022	EPI_ISL_16555154	2022-11-30	Europe	Austria	Vienna	AGES Institut für medizinische Mikrobiologie	AGES IMED Vienna	Lippert K., Posselt S., Blaschitz M., Reichl J., Haslacher M., Hyden P., Indra A., Moesenbacher T., Hufnagl P.
hCoV-19/Austria/LB-R00100-S107/2022	EPI_ISL_15020108	2022-09-12	Europe	Austria	Vienna	Lifebrain Covid Labor GmbH	Lifebrain Covid Labor GmbH	Filip Sima, Alexandra Wagner, Kristina Bavrka Kolenc, Lucia Castello, Sojung Han, Anna Edermayr
hCoV-19/Austria/LB-R00106-S031/2022	EPI_ISL_15420966	2022-10-10	Europe	Austria	Vienna	Lifebrain Covid Labor GmbH	Lifebrain Covid Labor GmbH	Filip Sima, Alexandra Wagner, Kristina Bavrka-Kolenc, Lucia Castello, Sojung Han, Anna Edermayr
hCoV-19/Austria/LB-R00107-S036/2022	EPI_ISL_15509231	2022-10-17	Europe	Austria	Vienna	Lifebrain Covid Labor GmbH	Lifebrain Covid Labor GmbH	Filip Sima, Alexandra Wagner, Kristina Bavrka-Kolenc, Lucia Castello, Sojung Han, Anna Edermayr
hCoV-19/Austria/LB-R00114-S076/2022	EPI_ISL_16005810	2022-11-28	Europe	Austria	Vienna	Lifebrain Covid Labor GmbH	Lifebrain Covid Labor GmbH	Filip Sima, Alexandra Wagner, Kristina Bavrka-Kolenc, Lucia Castello, Sojung Han, Daniela Dopplinger, Ales Koletnik, Anna Edermayr
hCoV-19/Austria/LB-R00114-S122/2022	EPI_ISL_16005856	2022-11-28	Europe	Austria	Vienna	Lifebrain Covid Labor GmbH	Lifebrain Covid Labor GmbH	Filip Sima, Alexandra Wagner, Kristina Bavrka-Kolenc, Lucia Castello, Sojung Han, Daniela Dopplinger, Ales Koletnik, Anna Edermayr
hCoV-19/Austria/MUW1579308/2022	EPI_ISL_17247177	2022-12-07	Europe	Austria	Vienna	Center for Virology	Center for Virology	Jeremy V. Camp, Irene Goerzer, Monika Redlberger-Fritz, Stephan W. Aberle
hCoV-19/Bahamas/23857-GMI/2022	EPI_ISL_17039729	2022-12-07	North America	The Bahamas		Reference Laboratory of the Ministry of Health	Genomics and Proteomics Departament, Gorgas Memorial Institute For Health Studies	Indira Martins, Jessica Edwards, Marilda Siqueira, Claudia Gonzalez, Oris Chavarria, Jessica Gondola, Ambar Moreno, Celestino Aguilar, Alexander A Martinez
hCoV-19/Bahamas/23894-GMI/2023	EPI_ISL_17039732	2023-01-05	North America	The Bahamas		Reference Laboratory of the Ministry of Health	Genomics and Proteomics Departament, Gorgas Memorial Institute For Health Studies	Indira Martins, Jessica Edwards, Marilda Siqueira, Claudia Gonzalez, Oris Chavarria, Jessica Gondola, Ambar Moreno, Celestino Aguilar, Alexander A Martinez
hCoV-19/Bahrain/CDL-23920001825/2023	EPI_ISL_17081518	2023-01-21	Asia	Bahrain		Communicable Disease Laboratory	Communicable Disease Laboratory	Marhoon, A., AlHujairi, Z., AlTooq, M., Khamees, F., AlAnsari, W., AlAbbas, Z., Almoamen, G
hCoV-19/Bahrain/CDL-560137150/2022	EPI_ISL_17081892	2022-11-15	Asia	Bahrain		Communicable Disease Laboratory	Communicable Disease Laboratory	Marhoon, A., AlHujairi, Z., AlTooq, M., Khamees, F., AlAnsari, W., AlAbbas, Z., Almoamen, G
hCoV-19/Bahrain/CDL-610052047/2022	EPI_ISL_17081891	2022-11-17	Asia	Bahrain		Communicable Disease Laboratory	Communicable Disease Laboratory	Marhoon, A., AlHujairi, Z., AlTooq, M., Khamees, F., AlAnsari, W., AlAbbas, Z., Almoamen, G
hCoV-19/Bahrain/CDL-620432675/2022	EPI_ISL_17081898	2022-11-29	Asia	Bahrain		Communicable Disease Laboratory	Communicable Disease Laboratory	Marhoon, A., AlHujairi, Z., AlTooq, M., Khamees, F., AlAnsari, W., AlAbbas, Z., Almoamen, G
hCoV-19/Bahrain/CDL-630074976/2022	EPI_ISL_17081904	2022-11-28	Asia	Bahrain		Communicable Disease Laboratory	Communicable Disease Laboratory	Marhoon, A., AlHujairi, Z., AlTooq, M., Khamees, F., AlAnsari, W., AlAbbas, Z., Almoamen, G
hCoV-19/Bahrain/CDL-781005884/2022	EPI_ISL_17081941	2022-11-16	Asia	Bahrain		Communicable Disease Laboratory	Communicable Disease Laboratory	Marhoon, A., AlHujairi, Z., AlTooq, M., Khamees, F., AlAnsari, W., AlAbbas, Z., Almoamen, G
hCoV-19/Bahrain/CDL-871105764/2022	EPI_ISL_17081885	2022-12-04	Asia	Bahrain		Communicable Disease Laboratory	Communicable Disease Laboratory	Marhoon, A., AlHujairi, Z., AlTooq, M., Khamees, F., AlAnsari, W., AlAbbas, Z., Almoamen, G
hCoV-19/Bahrain/CDL-930946022/2023	EPI_ISL_17081701	2023-02-01	Asia	Bahrain		Communicable Disease Laboratory	Communicable Disease Laboratory	Marhoon, A., AlHujairi, Z., AlTooq, M., Khamees, F., AlAnsari, W., AlAbbas, Z., Almoamen, G
hCoV-19/Barbados/170212/2022	EPI_ISL_16463829	2022-10-26	North America	Barbados		Best-dos Santos Public Health Lab	CARPHA	Carlos Rampersad on behalf of CARPHA
hCoV-19/Barbados/171972/2022	EPI_ISL_16833090	2022-11-08	North America	Barbados		Best-dos Santos Public Health Lab	The Caribbean Public Health Agency (CARPHA)	Carlos Rampersad on behalf of CARPHA
hCoV-19/Barbados/171979/2022	EPI_ISL_16833097	2022-12-17	North America	Barbados		Best-dos Santos Public Health Lab	The Caribbean Public Health Agency (CARPHA)	Carlos Rampersad on behalf of CARPHA
hCoV-19/Barbados/172045/2023	EPI_ISL_16833101	2023-01-03	North America	Barbados		Best-dos Santos Public Health Lab	The Caribbean Public Health Agency (CARPHA)	Carlos Rampersad on behalf of CARPHA
hCoV-19/Barbados/177117/2023	EPI_ISL_17767210	2023-02-15	North America	Barbados		Best-dos Santos Public Health Lab	The Caribbean Public Health Agency (CARPHA)	Carlos Rampersad on behalf of CARPHA
hCoV-19/Barbados/CARPHA_181436/2023	EPI_ISL_18120237	2023-03-24	North America	Barbados		Best-dos Santos Public Health Lab	The Caribbean Public Health Agency - CARPHA	Chariesse Dos Santos on behalf of CARPHA
hCoV-19/Beijing/BJCDC-2019/2022	EPI_ISL_16854410	2022-09-05	Asia	China	Beijing	Beijing Center for Disease Control and Prevention	Beijing Center for Disease Control and Prevention	Shujuan Cui, Lingyu Shen, Yang Pan, Fu Li, Hui Xu, Daitao Zhang, Quanyi Wang
hCoV-19/Beijing/BJCDC-2244/2022	EPI_ISL_16854420	2022-10-08	Asia	China	Beijing	Beijing Center for Disease Control and Prevention	Beijing Center for Disease Control and Prevention	Zhaomin Feng, Hui Xu, Bing Lyu, Fu Li, Shuo Ren, Daitao Zhang, Quanyi Wang
hCoV-19/Beijing/BJCDC-2331/2022	EPI_ISL_16854432	2022-10-16	Asia	China	Beijing	Beijing Center for Disease Control and Prevention	Beijing Center for Disease Control and Prevention	Zhaomin Feng, Hui Xu, Bing Lyu, Fu Li, Shuo Ren, Daitao Zhang, Quanyi Wang
hCoV-19/Beijing/BJCDC-2424/2022	EPI_ISL_16854436	2022-10-22	Asia	China	Beijing	Beijing Center for Disease Control and Prevention	Beijing Center for Disease Control and Prevention	Shujuan Cui, Lingyu Shen, Yang Pan, Fu Li, Hui Xu, Daitao Zhang, Quanyi Wang
hCoV-19/Beijing/BJCDC-3024/2022	EPI_ISL_16854474	2022-11-20	Asia	China	Beijing	Beijing Center for Disease Control and Prevention	Beijing Center for Disease Control and Prevention	Zhaomin Feng, Hui Xu, Bing Lyu, Fu Li, Shuo Ren, Daitao Zhang, Quanyi Wang
hCoV-19/Beijing/BJCDC-3035/2022	EPI_ISL_16854479	2022-11-22	Asia	China	Beijing	Beijing Center for Disease Control and Prevention	Beijing Center for Disease Control and Prevention	Shujuan Cui, Lingyu Shen, Yang Pan, Fu Li, Hui Xu, Daitao Zhang, Quanyi Wang
hCoV-19/Beijing/BJCDC-3040/2022	EPI_ISL_16854485	2022-11-23	Asia	China	Beijing	Beijing Center for Disease Control and Prevention	Beijing Center for Disease Control and Prevention	Shujuan Cui, Lingyu Shen, Yang Pan, Fu Li, Hui Xu, Daitao Zhang, Quanyi Wang
hCoV-19/Belgium/Aalst-OLVZ-896095901/2023	EPI_ISL_17310269	2023-01-17	Europe	Belgium	Lede	OLVZ Aalst	OLVZ Aalst	Annelies Heylen
hCoV-19/Belgium/AZDelta-2240-03802/2022	EPI_ISL_15331727	2022-10-06	Europe	Belgium	Zillebeke	AZDelta	AZ Delta Medical Laboratories in Roeselare, Belgium	Geert Martens, Dieter De Smet, Frederik Van Hoecke, Patrick Descheemaeker, on behalf of AZ Delta COVID-19 Genomics core (member of Genomic surveillance of SARS-CoV-2 in Belgium network)
hCoV-19/Belgium/AZDelta-2243-11833/2022	EPI_ISL_15703451	2022-10-24	Europe	Belgium	Boignee	AZDelta	AZ Delta Medical Laboratories in Roeselare, Belgium	Geert Martens, Dieter De Smet, Frederik Van Hoecke, Patrick Descheemaeker, on behalf of AZ Delta COVID-19 Genomics core (member of Genomic surveillance of SARS-CoV-2 in Belgium network)
hCoV-19/Belgium/AZKLINA122-191500/2022	EPI_ISL_15927639	2022-11-05	Europe	Belgium	Antwerp	AZ Klina	AZ Klina	Carl Vael, Lynsey Berckmans
hCoV-19/Belgium/rega-45184/2022	EPI_ISL_14810896	2022-08-20	Europe	Belgium	Holsbeek	KU Leuven, Rega Institute, Clinical and Epidemiological Virology	KU Leuven, Rega Institute, Clinical and Epidemiological Virology	Tony Wawina-Bokalanga, Anne-Sophie Logist, Bram Van Holm, Robbe Sinnesael, Jens Verlinden, Levi Ysebaert, Bert Vanmechelen, Piet Maes
hCoV-19/Belgium/rega-45644/2022	EPI_ISL_15273289	2022-09-22	Europe	Belgium	Diest	KU Leuven, Rega Institute, Clinical and Epidemiological Virology	KU Leuven, Rega Institute, Clinical and Epidemiological Virology	Tony Wawina-Bokalanga, Anne-Sophie Logist, Bram Van Holm, Robbe Sinnesael, Jens Verlinden, Levi Ysebaert, Bert Vanmechelen, Piet Maes
hCoV-19/Belgium/rega-46383/2022	EPI_ISL_16215930	2022-11-29	Europe	Belgium	Nieuwrode	KU Leuven, Rega Institute, Clinical and Epidemiological Virology	KU Leuven, Rega Institute, Clinical and Epidemiological Virology	Tony Wawina-Bokalanga, Anne-Sophie Logist, Bram Van Holm, Robbe Sinnesael, Jens Verlinden, Levi Ysebaert, Bert Vanmechelen, Piet Maes
hCoV-19/Belgium/rega-47143/2023	EPI_ISL_17414502	2023-03-14	Europe	Belgium	Tervuren	KU Leuven, Rega Institute, Clinical and Epidemiological Virology	KU Leuven, Rega Institute, Clinical and Epidemiological Virology	Anne-Sophie Logist, Bram Van Holm, Bert Vanmechelen, Piet Maes
hCoV-19/Belgium/Sciensano-LS-S0033-23/2022	EPI_ISL_17318678	2022-12-22	Europe	Belgium	Wallonie	CHU UCL NAMUR ASBL	Sciensano, Viral Diseases Laboratory	François Dufrasne, Reinout Van Eycken, Michael Peeters, Marc Bourgeois, Bénédicte Delaere, Steven Van Gucht, Cyril Barbezange, Sarah Denayer
hCoV-19/Belgium/Sciensano-LS-S1516/2023	EPI_ISL_18451345	2023-02-05	Europe	Belgium	Flanders	AZ Sint-Jan Brugge-Oostende AV	Sciensano, Viral Diseases Laboratory	François Dufrasne, Sofie Leen, Reinout Van Eycken, Assia Hamouda, Saira Yaqoob, Michael Peeters, Marijke Renders, Steven Van Gucht, Sarah Denayer
hCoV-19/Belgium/UGent-6363/2022	EPI_ISL_15480555	2022-09-24	Europe	Belgium	Dudzele	Lab voor klinische biologie	Lab voor klinische biologie	May-Linh Truong, Hannelore Hamerlinck, Bruno Verhasselt
hCoV-19/Belgium/UGent-6909/2022	EPI_ISL_15912527	2022-10-12	Europe	Belgium	Beveren	Lab voor klinische biologie	Lab voor klinische biologie	May-Linh Truong, Hannelore Hamerlinck, Bruno Verhasselt
hCoV-19/Belgium/UGent-7741/2022	EPI_ISL_16395129	2022-11-28	Europe	Belgium	Bassevelde	Lab voor klinische biologie	Lab voor klinische biologie	May-Linh Truong, Hannelore Hamerlinck, Bruno Verhasselt
hCoV-19/Belgium/UGent-7865/2022	EPI_ISL_16507534	2022-09-22	Europe	Belgium	Sint-Andries	Lab voor klinische biologie	Lab voor klinische biologie	May-Linh Truong, Hannelore Hamerlinck, Bruno Verhasselt
hCoV-19/Belgium/UZA-UA-BB351A4Z54/2022	EPI_ISL_16079240	2022-11-16	Europe	Belgium	Aartselaar	Platform BIS UZA/UAntwerpen	Labo Klinische Biologie, UZA	Marie Le Mercier, Ines Verbesselt, Jens Van Turnhout, Basil Britto Xavier, Christine Lammens, Veerle Matheeussen, Herman Goossens
hCoV-19/Belgium/UZA-UA-CV8520616204/2022	EPI_ISL_15154486	2022-09-19	Europe	Belgium	Wommelgem	Platform BIS UZA/UAntwerpen	Labo Klinische Biologie, UZA	Marie Le Mercier, Kathleen Holemans, Ines Verbesselt, Silke Liers, Jens Van Turnhout, Basil Britto Xavier, Christine Lammens, Veerle Matheeussen, Herman Goossens
hCoV-19/Belgium/UZA-UA-CV8522885495/2022	EPI_ISL_15653548	2022-10-21	Europe	Belgium	Hoboken	Platform BIS UZA/UAntwerpen	Labo Klinische Biologie, UZA	Marie Le Mercier, Ines Verbesselt, Jens Van Turnhout, Basil Britto Xavier, Christine Lammens, Veerle Matheeussen, Herman Goossens
hCoV-19/Belgium/UZB_5482022092616/2022	EPI_ISL_15231676	2022-09-25	Europe	Belgium	Strombeek-Bever	Microbiology Department - University Hospital Brussel	Microbiology Department - University Hospital Brussel	Thomas Demuyser, Florence Crombé, Oriane Soetens
hCoV-19/Belize/CML-814/2022	EPI_ISL_18053256	2022-11-28	North America	Belize	Cayo	Central Medical Laboratory	Central Medical Laboratory	Roberto Melendez, Kaylyn Habet, Alexander Kneubehl, Sarah Gunter, Shannon Ronca, Allison Lino, Adrianna Maliga, Russell Manzanero, Gerhaldine Morazan, Kristy Murray, Aldo Sosa
hCoV-19/Belize/CML-827/2022	EPI_ISL_18053269	2022-12-15	North America	Belize	Belize	Central Medical Laboratory	Central Medical Laboratory	Roberto Melendez, Kaylyn Habet, Alexander Kneubehl, Sarah Gunter, Shannon Ronca, Allison Lino, Adrianna Maliga, Russell Manzanero, Gerhaldine Morazan, Kristy Murray, Aldo Sosa
hCoV-19/Belize/GMI-9327412/2022	EPI_ISL_16921732	2022-11-25	North America	Belize		Central Medical Laboratory	Gorgas Memorial Institute of Health Studies	Aldo Sosa, Juvencio Chan, Claudia Gonzalez, Oris Chavarria, Jessica Gondola, Ambar Moreno, Celestino Aguilar, Alexander A Martinez
hCoV-19/Belize/GMI-9327656/2022	EPI_ISL_16921734	2022-11-29	North America	Belize		Central Medical Laboratory	Gorgas Memorial Institute of Health Studies	Aldo Sosa, Juvencio Chan, Claudia Gonzalez, Oris Chavarria, Jessica Gondola, Ambar Moreno, Celestino Aguilar, Alexander A Martinez
hCoV-19/Belize/GMI-9327663/2022	EPI_ISL_16921735	2022-11-28	North America	Belize		Central Medical Laboratory	Gorgas Memorial Institute of Health Studies	Aldo Sosa, Juvencio Chan, Claudia Gonzalez, Oris Chavarria, Jessica Gondola, Ambar Moreno, Celestino Aguilar, Alexander A Martinez
hCoV-19/Belize/GMI-9327896/2022	EPI_ISL_16921739	2022-11-27	North America	Belize		Central Medical Laboratory	Gorgas Memorial Institute of Health Studies	Aldo Sosa, Juvencio Chan, Claudia Gonzalez, Oris Chavarria, Jessica Gondola, Ambar Moreno, Celestino Aguilar, Alexander A Martinez
hCoV-19/Bermuda/169595/2022	EPI_ISL_16463836	2022-10-16	North America	Bermuda		Department of Health	CARPHA	Carlos Rampersad on behalf of CARPHA
hCoV-19/Bermuda/169600/2022	EPI_ISL_16463841	2022-10-26	North America	Bermuda		Department of Health	CARPHA	Carlos Rampersad on behalf of CARPHA
hCoV-19/Bermuda/169602/2022	EPI_ISL_16463842	2022-11-03	North America	Bermuda		Department of Health	CARPHA	Carlos Rampersad on behalf of CARPHA
hCoV-19/Bermuda/169605/2022	EPI_ISL_16463845	2022-11-17	North America	Bermuda		Department of Health	CARPHA	Carlos Rampersad on behalf of CARPHA
hCoV-19/Bermuda/169608/2022	EPI_ISL_16463846	2022-11-25	North America	Bermuda		Department of Health	CARPHA	Carlos Rampersad on behalf of CARPHA
hCoV-19/Bermuda/169609/2022	EPI_ISL_16463847	2022-11-25	North America	Bermuda		Department of Health	CARPHA	Carlos Rampersad on behalf of CARPHA
hCoV-19/Bermuda/169610/2022	EPI_ISL_16463848	2022-11-25	North America	Bermuda		Department of Health	CARPHA	Carlos Rampersad on behalf of CARPHA
hCoV-19/Bermuda/170900/2022	EPI_ISL_16833829	2022-12-28	North America	Bermuda		Department of Health	The Caribbean Public Health Agency (CARPHA)	Carlos Rampersad on behalf of CARPHA
hCoV-19/Bolivia/CBBA-PUC_MVL_3356/2022	EPI_ISL_16765656	2022-11-11	South America	Bolivia	Cochabamba	Laboratorio de Biología Molecular, IIBISMED Facultad de Medicina, Universidad Mayor de San Simón.	Laboratory of Molecular Virology, School of Medicine, Pontificia Universidad Catolica de Chile	Catalina Pardo-Roa, Rudy Parrado, Leonardo I. Almonacid, Carolina Cuba, Eugenia L. Fuentes Luppichini, Irenice Coronado, Francisco Melo, Nair Montaño, Lineth García, Rafael A. Medina.
hCoV-19/Bonaire/BQ-RIVM-117582/2022	EPI_ISL_15762735	2022-10-29	South America	Bonaire	Bonaire	National Institute for Public Health and the Environment (RIVM)	National Institute for Public Health and the Environment (RIVM)	Adam Meijer, Harry Vennema, Dirk Eggink, Jeroen Cremer, Sharon van den Brink, Bas van der Veer, AnneMarie van den Brandt, Lisa Wijsman, Kim Freriks, Ryanne Jaarsma, Lynn Aarts, Sanne Bos, Jil Kocken, Jordy de Bakker, Afke Vogelzang, Florian Zwagemaker, Dennis Schmitz, Annelies Kroneman, Karim Hajji, Ivo van Walle, Chantal Reusken
hCoV-19/Bonaire/BQ-RIVM-118823/2022	EPI_ISL_16007467	2022-11-09	South America	Bonaire	Bonaire	National Institute for Public Health and the Environment (RIVM)	National Institute for Public Health and the Environment (RIVM)	Adam Meijer, Harry Vennema, Dirk Eggink, Jeroen Cremer, Sharon van den Brink, Bas van der Veer, AnneMarie van den Brandt, Lisa Wijsman, Kim Freriks, Ryanne Jaarsma, Lynn Aarts, Sanne Bos, Jil Kocken, Jordy de Bakker, Afke Vogelzang, Florian Zwagemaker, Dennis Schmitz, Annelies Kroneman, Karim Hajji, Ivo van Walle, Chantal Reusken
hCoV-19/Bonaire/BQ-RIVM-119353/2022	EPI_ISL_16007489	2022-11-22	South America	Bonaire	Bonaire	National Institute for Public Health and the Environment (RIVM)	National Institute for Public Health and the Environment (RIVM)	Adam Meijer, Harry Vennema, Dirk Eggink, Jeroen Cremer, Sharon van den Brink, Bas van der Veer, AnneMarie van den Brandt, Lisa Wijsman, Kim Freriks, Ryanne Jaarsma, Lynn Aarts, Sanne Bos, Jil Kocken, Jordy de Bakker, Afke Vogelzang, Florian Zwagemaker, Dennis Schmitz, Annelies Kroneman, Karim Hajji, Ivo van Walle, Chantal Reusken
hCoV-19/Bonaire/BQ-RIVM-120010/2022	EPI_ISL_16201999	2022-11-25	South America	Bonaire	Bonaire	National Institute for Public Health and the Environment (RIVM)	National Institute for Public Health and the Environment (RIVM)	Adam Meijer, Harry Vennema, Dirk Eggink, Jeroen Cremer, Sharon van den Brink, Bas van der Veer, AnneMarie van den Brandt, Lisa Wijsman, Kim Freriks, Ryanne Jaarsma, Lynn Aarts, Sanne Bos, Jil Kocken, Jordy de Bakker, Afke Vogelzang, Florian Zwagemaker, Dennis Schmitz, Annelies Kroneman, Karim Hajji, Ivo van Walle, Chantal Reusken
hCoV-19/Bonaire/BQ-RIVM-120011/2022	EPI_ISL_16202000	2022-11-28	South America	Bonaire	Bonaire	National Institute for Public Health and the Environment (RIVM)	National Institute for Public Health and the Environment (RIVM)	Adam Meijer, Harry Vennema, Dirk Eggink, Jeroen Cremer, Sharon van den Brink, Bas van der Veer, AnneMarie van den Brandt, Lisa Wijsman, Kim Freriks, Ryanne Jaarsma, Lynn Aarts, Sanne Bos, Jil Kocken, Jordy de Bakker, Afke Vogelzang, Florian Zwagemaker, Dennis Schmitz, Annelies Kroneman, Karim Hajji, Ivo van Walle, Chantal Reusken
hCoV-19/Bonaire/BQ-RIVM-120013/2022	EPI_ISL_16202002	2022-11-28	South America	Bonaire	Bonaire	National Institute for Public Health and the Environment (RIVM)	National Institute for Public Health and the Environment (RIVM)	Adam Meijer, Harry Vennema, Dirk Eggink, Jeroen Cremer, Sharon van den Brink, Bas van der Veer, AnneMarie van den Brandt, Lisa Wijsman, Kim Freriks, Ryanne Jaarsma, Lynn Aarts, Sanne Bos, Jil Kocken, Jordy de Bakker, Afke Vogelzang, Florian Zwagemaker, Dennis Schmitz, Annelies Kroneman, Karim Hajji, Ivo van Walle, Chantal Reusken
hCoV-19/Bonaire/BQ-RIVM-121918/2022	EPI_ISL_16445564	2022-12-09	South America	Bonaire	Bonaire	National Institute for Public Health and the Environment (RIVM)	National Institute for Public Health and the Environment (RIVM)	Adam Meijer, Harry Vennema, Dirk Eggink, Jeroen Cremer, Sharon van den Brink, Bas van der Veer, AnneMarie van den Brandt, Lisa Wijsman, Kim Freriks, Ryanne Jaarsma, Lynn Aarts, Sanne Bos, Jil Kocken, Jordy de Bakker, Afke Vogelzang, Florian Zwagemaker, Dennis Schmitz, Annelies Kroneman, Karim Hajji, Ivo van Walle, Chantal Reusken
hCoV-19/BosniaandHerzegovina/IPH-RS-100/2022	EPI_ISL_16940597	2022-12-12	Europe	Bosnia and Herzegovina	Republika Srpska	Institute of Public Health	Institute of Public Health	Stanka Tomic, Tatjana Markovic, Zeljka Sumic, Branka Culibrk, Dijana Vukajlovic
hCoV-19/BosniaandHerzegovina/IPH-RS-109/2022	EPI_ISL_16940606	2022-10-27	Europe	Bosnia and Herzegovina	Republika Srpska	Institute of Public Health	Institute of Public Health	Stanka Tomic, Tatjana Markovic, Zeljka Sumic, Branka Culibrk, Dijana Vukajlovic
hCoV-19/BosniaandHerzegovina/IPH-RS-131/2023	EPI_ISL_16940627	2023-01-17	Europe	Bosnia and Herzegovina	Republika Srpska	Institute of Public Health	Institute of Public Health	Stanka Tomic, Tatjana Markovic, Zeljka Sumic, Branka Culibrk, Dijana Vukajlovic
hCoV-19/BosniaandHerzegovina/IPH-RS-155/2023	EPI_ISL_18321637	2023-03-13	Europe	Bosnia and Herzegovina	Republika Srpska	University Clinical Center of the Republika Srpska	Public Health Institute of the Republic of Srpska	Stanka Tomic, Tatjana Markovic, Zeljka Sumic, Branka Culibrk, Dijana Vukajlovic
hCoV-19/BosniaandHerzegovina/UKC-012356/2023	EPI_ISL_17179555	2023-02-13	Europe	Bosnia and Herzegovina	Gradacac	University Clinical Center Tuzla, Polyclinic for Laboratory Diagnostics, Institute of Microbiology, Department of Molecular Microbiology	Laboratory for Virology, Institute of Public Health - Skopje, Macedonia	Nijaz Tihic, Jasmina Smajlovic, Emir Halilovic
hCoV-19/Botswana/R182B13_BHP_AAD0853/2022	EPI_ISL_15812760	2022-10-25	Africa	Botswana	Greater Gaborone	Botswana Harvard HIV Reference Laboratory	Botswana Harvard HIV Reference Laboratory	Sikhulile Moyo, Wonderful T. Choga, Dorcas Maruapula, Sefetogi Ramaologa, Thongbotho Mphoyakgosi, Boitumelo Zuze, Legodile Kooepile, Faith T. Hungwe, Nokuthula Ndlovu, Patience Motshosi, Kedumetse Seru, Lesego Kuate-Lere, Kutlo Machete, Pamela Smith-Lawrence, Shirley Johane, Mogomotsi Matshaba, Roger Shapiro, Shahin Lockman, Joseph Makhema, Mphaphi B. Mbulawa, Simani Gaseitsiwe
hCoV-19/Botswana/R196B55_BHP_1101154/2022	EPI_ISL_16182312	2022-11-23	Africa	Botswana	Greater Gaborone	National Health Laboratory	Botswana Harvard HIV Reference Laboratory	Sikhulile Moyo, Wonderful T. Choga, Dorcas Maruapula, Sefetogi Ramaologa, Thongbotho Mphoyakgosi, Boitumelo Zuze, Legodile Kooepile, Faith T. Hungwe, Nokuthula Ndlovu, Patience Motshosi, Kedumetse Seru, Lesego Kuate-Lere, Kutlo Machete, Pamela Smith-Lawrence, Shirley Johane, Mogomotsi Matshaba, Roger Shapiro, Shahin Lockman, Joseph Makhema, Mphaphi B. Mbulawa, Simani Gaseitsiwe
hCoV-19/Botswana/R196B76_BHP_1099747/2022	EPI_ISL_16182318	2022-11-07	Africa	Botswana	Greater Gaborone	National Health Laboratory	Botswana Harvard HIV Reference Laboratory	Sikhulile Moyo, Wonderful T. Choga, Dorcas Maruapula, Sefetogi Ramaologa, Thongbotho Mphoyakgosi, Boitumelo Zuze, Legodile Kooepile, Faith T. Hungwe, Nokuthula Ndlovu, Patience Motshosi, Kedumetse Seru, Lesego Kuate-Lere, Kutlo Machete, Pamela Smith-Lawrence, Shirley Johane, Mogomotsi Matshaba, Roger Shapiro, Shahin Lockman, Joseph Makhema, Mphaphi B. Mbulawa, Simani Gaseitsiwe
hCoV-19/Botswana/R198B83_BHP_SPH691911/2022	EPI_ISL_16279095	2022-12-14	Africa	Botswana	Greater Gaborone	Sidilega Private Hospital	Botswana Harvard HIV Reference Laboratory	Sikhulile Moyo, Wonderful T. Choga, Dorcas Maruapula, Sefetogi Ramaologa, Thongbotho Mphoyakgosi, Boitumelo Zuze, Legodile Kooepile, Faith T. Hungwe, Nokuthula Ndlovu, Patience Motshosi, Kedumetse Seru, Lesego Kuate-Lere, Kutlo Machete, Pamela Smith-Lawrence, Shirley Johane, Mogomotsi Matshaba, Roger Shapiro, Shahin Lockman, Joseph Makhema, Mphaphi B. Mbulawa, Simani Gaseitsiwe
hCoV-19/Botswana/R199B48_BHP_AAD0653/2022	EPI_ISL_16521208	2022-10-25	Africa	Botswana	Greater Gaborone	Botswana Harvard AIDS Institute Partnership	Botswana Harvard HIV Reference Laboratory	Sikhulile Moyo, Wonderful T. Choga, Dorcas Maruapula, Sefetogi Ramaologa, Thongbotho Mphoyakgosi, Boitumelo Zuze, Legodile Kooepile, Nokuthula Ndlovu, Patience Motshosi, Kedumetse Seru, Lesego Kuate-Lere, Kutlo Machete, Pamela Smith-Lawrence, Tefelo Thela, Shirley Johane, Mogomotsi Matshaba, Roger Shapiro, Shahin Lockman, Joseph Makhema, Mphaphi B. Mbulawa, Simani Gaseitsiwe
hCoV-19/Botswana/R200B20_BHP_1103893/2022	EPI_ISL_16554008	2022-12-20	Africa	Botswana	Greater Gaborone	National Health Laboratory	Botswana Harvard HIV Reference Laboratory	Sikhulile Moyo, Wonderful T. Choga, Dorcas Maruapula, Sefetogi Ramaologa, Thongbotho Mphoyakgosi, Boitumelo Zuze, Legodile Kooepile, Nokuthula Ndlovu, Patience Motshosi, Kedumetse Seru, Lesego Kuate-Lere, Kutlo Machete, Pamela Smith-Lawrence, Tefelo Thela, Shirley Johane, Mogomotsi Matshaba, Roger Shapiro, Shahin Lockman, Joseph Makhema, Mphaphi B. Mbulawa, Simani Gaseitsiwe
hCoV-19/Brazil/BA-FIOCRUZ-30718/2022	EPI_ISL_19706375	2022-10-25	South America	Brazil	Bahia	Bio-Manguinhos/Fiocruz - Fundação Oswaldo Cruz (Fiocruz)	Instituto Oswaldo Cruz FIOCRUZ - Laboratory of Respiratory Viruses and Measles (LVRS)	Paola Resende, Luciana Appolinario, Fernando Motta, Elisa Cavalcante Pereira, Alice Sampaio Rocha, Bruna Mendonça da Silva, Jéssica Graça Macedo de Carvalho, Larissa Macedo Pinto, Victor Guimaraes, Renata Serrano Lopes, Andre Siqueira, Ana Dias, Marilda S
hCoV-19/Brazil/BA-FIOCRUZ-PVM103807/2022	EPI_ISL_16010678	2022-11-23	South America	Brazil	Bahia	Plataforma de Vigilancia Molecular (PVM) - FIOCRUZ/BA	Plataforma de Vigilancia Molecular (PVM) - FIOCRUZ/BA	Laise de Moraes, Icaro Strobel, Eduardo Oyama, Izabela Jesus, Luisa Pedrosa, Tiago Graf, Clarissa Araujo Gurgel, Leonardo Paiva Farias, Bruno Bezerril Andrade, Camila I. de Oliveira, Ricardo Khouri on behalf of the Fiocruz COVID-19 Genomic Surveillance Network
hCoV-19/Brazil/PB-LACENPB-250470960/2022	EPI_ISL_17602819	2022-11-09	South America	Brazil	Paraiba	Laboratorio Central de Saude Publica do Estado da Paraiba (LACEN/PB)	Laboratorio Central de Saude Publica do Estado da Paraiba (LACEN/PB)	Thiago Franco de Oliveira Carneiro, Bergson Bezerra de Carvalho Vasconcelos, Aldenair Silva Torres, Haline Barroso, Tamires Soares de Oliveira Andrade, Erik Matthaus de Lima Paiva, Vitor de Brito Carvalho, Clovis Ferreira dos Reis
hCoV-19/Brazil/PR-FIOCRUZ-30998/2022	EPI_ISL_19706514	2022-11-24	South America	Brazil	Parana	Bio-Manguinhos/Fiocruz - Fundação Oswaldo Cruz (Fiocruz)	Instituto Oswaldo Cruz FIOCRUZ - Laboratory of Respiratory Viruses and Measles (LVRS)	Paola Resende, Luciana Appolinario, Fernando Motta, Elisa Cavalcante Pereira, Alice Sampaio Rocha, Bruna Mendonça da Silva, Jéssica Graça Macedo de Carvalho, Larissa Macedo Pinto, Victor Guimaraes, Renata Serrano Lopes, Andre Siqueira, Ana Dias, Marilda S
hCoV-19/Brazil/RJ-FIOCRUZ-26924/2022	EPI_ISL_16508092	2022-10-21	South America	Brazil	Rio de Janeiro	Laboratorio Central de Saude Publica do Estado do Rio de Janeiro (LACEN/RJ)	Laboratory of Respiratory Viruses and Measles, Oswaldo Cruz Institute, FIOCRUZ	Paola Resende, Fernando Motta, Elisa Cavalcante Pereira, Ighor Arantes, Bruna Mendonça da Silva, Jéssica Graça Macedo de Carvalho, Larissa Macedo Pinto, Victor Guimaraes, Andrea Cony Cavalcanti, Marilda Siqueira on behalf of the Fiocruz COVID-19 Genomic Surveillance Network
hCoV-19/Brazil/SP-NVBS24386GENOV829822242821/2022	EPI_ISL_15685155	2022-09-12	South America	Brazil	Sao Paulo	DASA	DASA	Rodrigo Guarischi, Paulo Pierry, Adriano Bonaldi, Cristina Oliveira, Bianca Cota, Luciane Sussuchi, Laryssa Sassi, Keila Orneles, Rodrigo Salazar, Annelise Lopes, Camila Romano, Jose Levi
hCoV-19/Brazil/SP-NVBS24510GENOV829820263002/2022	EPI_ISL_15685262	2022-09-12	South America	Brazil	Sao Paulo	DASA	DASA	Rodrigo Guarischi, Paulo Pierry, Adriano Bonaldi, Cristina Oliveira, Bianca Cota, Luciane Sussuchi, Laryssa Sassi, Keila Orneles, Rodrigo Salazar, Annelise Lopes, Camila Romano, Jose Levi
hCoV-19/Brazil/TO-LABINFTEC-170534924/2022	EPI_ISL_19482451	2022-12-06	South America	Brazil	Tocantins	Laboratório Central de Saúde Pública do Estado do Tocantins (LACEN/TO)	Bioinformatics and Biotechnology Laboratory (Labinftec/Federal University of Tocantins, Campus of Gurupi)	Ueric José Borges de Souza, Franciano Dias Pereira Cardoso, Jucimária Dantas Galvão, Fabrício Souza Campos
hCoV-19/Brazil/TO-LABINFTEC-170539595/2023	EPI_ISL_19482513	2023-01-16	South America	Brazil	Tocantins	Laboratório Central de Saúde Pública do Estado do Tocantins (LACEN/TO)	Bioinformatics and Biotechnology Laboratory (Labinftec/Federal University of Tocantins, Campus of Gurupi)	Ueric José Borges de Souza, Franciano Dias Pereira Cardoso, Jucimária Dantas Galvão, Fabrício Souza Campos
hCoV-19/Brazil/TO-LABINFTEC-170542356/2023	EPI_ISL_19482497	2023-02-07	South America	Brazil	Tocantins	Laboratório Central de Saúde Pública do Estado do Tocantins (LACEN/TO)	Bioinformatics and Biotechnology Laboratory (Labinftec/Federal University of Tocantins, Campus of Gurupi)	Ueric José Borges de Souza, Franciano Dias Pereira Cardoso, Jucimária Dantas Galvão, Fabrício Souza Campos
hCoV-19/Brazil/un-UZB_54822091410/2022	EPI_ISL_14993742	2022-09-13	South America	Brazil		Microbiology Department - University Hospital Brussel	Microbiology Department - University Hospital Brussel	Thomas Demuyser, Florence Crombé, Oriane Soetens
hCoV-19/Brunei/7122162822/2022	EPI_ISL_15234093	2022-09-15	Asia	Brunei		National Virology Reference Laboratory	Microbial Genomic Services	Zainun Zaini, Nor Azian Hafneh, Haziq Momin, Nur Amirah Ibarahim, Izzati Azhar, Amal Nabihah Ahmad, Nur Husnina Khairil, Maslina Abdullah
hCoV-19/Brunei/7122162823/2022	EPI_ISL_15234094	2022-09-15	Asia	Brunei		National Virology Reference Laboratory	Microbial Genomic Services	Zainun Zaini, Nor Azian Hafneh, Haziq Momin, Nur Amirah Ibarahim, Izzati Azhar, Amal Nabihah Ahmad, Nur Husnina Khairil, Maslina Abdullah
hCoV-19/Brunei/7122162975/2022	EPI_ISL_15234105	2022-09-16	Asia	Brunei		National Virology Reference Laboratory	Microbial Genomic Services	Zainun Zaini, Nor Azian Hafneh, Haziq Momin, Nur Amirah Ibarahim, Izzati Azhar, Amal Nabihah Ahmad, Nur Husnina Khairil, Maslina Abdullah
hCoV-19/Brunei/7122164829/2022	EPI_ISL_15234147	2022-09-20	Asia	Brunei		National Virology Reference Laboratory	Microbial Genomic Services	Zainun Zaini, Nor Azian Hafneh, Haziq Momin, Nur Amirah Ibarahim, Izzati Azhar, Amal Nabihah Ahmad, Nur Husnina Khairil, Maslina Abdullah
hCoV-19/Brunei/7122164833/2022	EPI_ISL_15234146	2022-09-20	Asia	Brunei		National Virology Reference Laboratory	Microbial Genomic Services	Zainun Zaini, Nor Azian Hafneh, Haziq Momin, Nur Amirah Ibarahim, Izzati Azhar, Amal Nabihah Ahmad, Nur Husnina Khairil, Maslina Abdullah
hCoV-19/Brunei/7122164843/2022	EPI_ISL_15234149	2022-09-20	Asia	Brunei		National Virology Reference Laboratory	Microbial Genomic Services	Zainun Zaini, Nor Azian Hafneh, Haziq Momin, Nur Amirah Ibarahim, Izzati Azhar, Amal Nabihah Ahmad, Nur Husnina Khairil, Maslina Abdullah
hCoV-19/Brunei/7122172492/2022	EPI_ISL_15576846	2022-10-13	Asia	Brunei		National Virology Reference Laboratory	Microbial Genomic Services	Zainun Zaini, Nor Azian Hafneh, Haziq Momin, Nur Amirah Ibarahim, Izzati Azhar, Amal Nabihah Ahmad, Nur Husnina Khairil, Maslina Abdullah
hCoV-19/Brunei/7122174513/2022	EPI_ISL_15576887	2022-10-18	Asia	Brunei		National Virology Reference Laboratory	Microbial Genomic Services	Zainun Zaini, Nor Azian Hafneh, Haziq Momin, Nur Amirah Ibarahim, Izzati Azhar, Amal Nabihah Ahmad, Nur Husnina Khairil, Maslina Abdullah
hCoV-19/Brunei/7122174873/2022	EPI_ISL_15576902	2022-10-19	Asia	Brunei		National Virology Reference Laboratory	Microbial Genomic Services	Zainun Zaini, Nor Azian Hafneh, Haziq Momin, Nur Amirah Ibarahim, Izzati Azhar, Amal Nabihah Ahmad, Nur Husnina Khairil, Maslina Abdullah
hCoV-19/Brunei/7122189264/2022	EPI_ISL_16231144	2022-11-26	Asia	Brunei		National Virology Reference Laboratory	Microbial Genomic Services	Zainun Zaini, Nor Azian Hafneh, Haziq Momin, Nur Amirah Ibarahim, Amal Nabihah Ahmad, Nur Husnina Khairil, Maslina Abdullah
hCoV-19/Brunei/7122190221/2022	EPI_ISL_16231184	2022-11-29	Asia	Brunei		National Virology Reference Laboratory	Microbial Genomic Services	Zainun Zaini, Nor Azian Hafneh, Haziq Momin, Nur Amirah Ibarahim, Amal Nabihah Ahmad, Nur Husnina Khairil, Maslina Abdullah
hCoV-19/Brunei/7123001395/2023	EPI_ISL_17027465	2023-01-05	Asia	Brunei		National Virology Reference Laboratory	Microbial Genomic Services	Zainun Zaini, Nor Azian Hafneh, Haziq Momin, Nur Amirah Ibarahim, Amal Nabihah Ahmad, Nur Husnina Khairil, Maslina Abdullah
hCoV-19/Brunei/7123021864/2023	EPI_ISL_17244602	2023-03-09	Asia	Brunei		National Virology Reference Laboratory, Department of Laboratory Services	Clinical Molecular Diagnostic Laboratory For Infectious Disease, Department of Laboratory Services, Microbial Genomic Services	Zainun Zaini, Nor Azian Hafneh, Haziq Momin, Nur Amirah Ibarahim, Amal Nabihah Ahmad, Nur Husnina Khairil, Maslina Abdullah
hCoV-19/Brunei/7722014816/2022	EPI_ISL_15576849	2022-10-14	Asia	Brunei		National Virology Reference Laboratory	Microbial Genomic Services	Zainun Zaini, Nor Azian Hafneh, Haziq Momin, Nur Amirah Ibarahim, Izzati Azhar, Amal Nabihah Ahmad, Nur Husnina Khairil, Maslina Abdullah
hCoV-19/Brunei/7722018958/2022	EPI_ISL_16477526	2022-12-17	Asia	Brunei		National Virology Reference Laboratory	Microbial Genomic Services	Zainun Zaini, Nor Azian Hafneh, Haziq Momin, Nur Amirah Ibarahim, Amal Nabihah Ahmad, Nur Husnina Khairil, Maslina Abdullah
hCoV-19/Bulgaria/22BG-EU_022778_Pl211/2022	EPI_ISL_17446030	2022-11-19	Europe	Bulgaria	Plovdiv	National Center of Infectious and Parasitic Diseases	National Center of Infectious and Parasitic Diseases	Alexiev et al
hCoV-19/Bulgaria/22BG-EU_022779_Pl211/2022	EPI_ISL_17446031	2022-11-21	Europe	Bulgaria	Plovdiv	National Center of Infectious and Parasitic Diseases	National Center of Infectious and Parasitic Diseases	Alexiev et al
hCoV-19/Bulgaria/22BG-EU_022800_Pl211/2022	EPI_ISL_17446052	2022-11-24	Europe	Bulgaria	Sofia	National Center of Infectious and Parasitic Diseases	National Center of Infectious and Parasitic Diseases	Alexiev et al
hCoV-19/Bulgaria/22BG-EU_022813_Pl211/2022	EPI_ISL_17446064	2022-12-04	Europe	Bulgaria	Smolyan	National Center of Infectious and Parasitic Diseases	National Center of Infectious and Parasitic Diseases	Alexiev et al
hCoV-19/Bulgaria/22BG-NC_022375_R35/2022	EPI_ISL_15683408	2022-10-04	Europe	Bulgaria	Sofia	National Center of Infectious and Parasitic Diseases	National Center of Infectious and Parasitic Diseases	Alexiev et al
hCoV-19/Bulgaria/22BG-NC_022509_R36/2022	EPI_ISL_15683323	2022-10-12	Europe	Bulgaria	Sofia	National Center of Infectious and Parasitic Diseases	National Center of Infectious and Parasitic Diseases	Alexiev et al
hCoV-19/Bulgaria/22BG-NC_0654_R37/2022	EPI_ISL_17514190	2022-11-03	Europe	Bulgaria	Sofia	National Center of Infectious and Parasitic Diseases	National Center of Infectious and Parasitic Diseases	Alexiev et al
hCoV-19/Bulgaria/22BG-NC_0666_R37/2022	EPI_ISL_17514197	2022-11-01	Europe	Bulgaria	Pleven	National Center of Infectious and Parasitic Diseases	National Center of Infectious and Parasitic Diseases	Alexiev et al
hCoV-19/Bulgaria/23BG-EU_022929_Pl212/2023	EPI_ISL_17511205	2023-01-17	Europe	Bulgaria	Shumen	National Center of Infectious and Parasitic Diseases	National Center of Infectious and Parasitic Diseases	Alexiev et al
hCoV-19/Bulgaria/23BG-EU_023022_Pl213/2023	EPI_ISL_17511648	2023-02-07	Europe	Bulgaria	Plovdiv	National Center of Infectious and Parasitic Diseases	National Center of Infectious and Parasitic Diseases	Alexiev et al
hCoV-19/Bulgaria/23BG-EU_023078_Pl213/2023	EPI_ISL_17511699	2023-03-13	Europe	Bulgaria	Plovdiv	National Center of Infectious and Parasitic Diseases	National Center of Infectious and Parasitic Diseases	Alexiev et al
hCoV-19/CaboVerde/ST-9718/2022	EPI_ISL_15904161	2022-10-18	Africa	Cabo Verde	Santiago	Virology Laboratory of Praia	Instituto Nacional de Saúde Pública (INSP)	Kevin Sanders, Isaias Varela, Dénnis Imanuel, Djelissa Fernandes
hCoV-19/CaboVerde/ST-9723/2022	EPI_ISL_15904162	2022-10-19	Africa	Cabo Verde	Santiago	Virology Laboratory of Praia	Instituto Nacional de Saúde Pública (INSP)	Kevin Sanders, Isaias Varela, Dénnis Imanuel, Djelissa Fernandes
hCoV-19/CaboVerde/SV-5396/2022	EPI_ISL_16761465	2022-11-14	Africa	Cabo Verde	Sao Vicente	Virology Laboratory of São Vicente	Instituto Nacional de Saúde Pública (INSP)	Kevin Sanders, Isaias Varela, Dénnis Imanuel, Djelissa Fernandes; Maria da Luz Lima
hCoV-19/CaboVerde/SV-5460/2022	EPI_ISL_16761463	2022-11-24	Africa	Cabo Verde	Sao Vicente	Virology Laboratory of São Vicente	Instituto Nacional de Saúde Pública (INSP)	Kevin Sanders, Isaias Varela, Dénnis Imanuel, Djelissa Fernandes; Maria da Luz Lima
hCoV-19/CaboVerde/SV0021/2023	EPI_ISL_17525390	2023-01-09	Africa	Cabo Verde	Sao Vicente	Virology Laboratory of São Vicente	Instituto Nacional de Saúde Pública (INSP)	Kevin Sanders, Nádia Rodrigues, Djelissa Fernandes, Isaias Varela
hCoV-19/CaboVerde/SV5556/2022	EPI_ISL_17525384	2022-12-09	Africa	Cabo Verde	Sao Vicente	Virology Laboratory of São Vicente	Instituto Nacional de Saúde Pública (INSP)	Kevin Sanders, Nádia Rodrigues, Djelissa Fernandes, Isaias Varela
hCoV-19/CaboVerde/SV5560/2022	EPI_ISL_17525385	2022-12-09	Africa	Cabo Verde	Sao Vicente	Virology Laboratory of São Vicente	Instituto Nacional de Saúde Pública (INSP)	Kevin Sanders, Nádia Rodrigues, Djelissa Fernandes, Isaias Varela
hCoV-19/Cameroon/23578/2022	EPI_ISL_15763773	2022-09-18	Africa	Cameroon	Yaounde	CENTRE PASTEUR DU CAMEROUN	CENTRE PASTEUR DU CAMEROUN	Njouom Richard, Moumbeket Yifomnjou Henri, Ilouga Pauline Vanessa, Madaha Estelle, Messanga Landry, Monamele Chavely Gwladys, Tagnouokam Ngoupo Paul Alain, Tchatchueng Jules, Tejiokem Mathurin Cyrille, Perraut Ronald, Eyangoh Sara
hCoV-19/Cameroon/24174/2022	EPI_ISL_15763778	2022-09-29	Africa	Cameroon	Yaounde	CENTRE PASTEUR DU CAMEROUN	CENTRE PASTEUR DU CAMEROUN	Njouom Richard, Moumbeket Yifomnjou Henri, Ilouga Pauline Vanessa, Madaha Estelle, Messanga Landry, Monamele Chavely Gwladys, Tagnouokam Ngoupo Paul Alain, Tchatchueng Jules, Tejiokem Mathurin Cyrille, Perraut Ronald, Eyangoh Sara
hCoV-19/Cameroon/LNSP-004-18/2022	EPI_ISL_18002230	2022-09-01	Africa	Cameroon	Center Region	NPHL-Cameroon	National Public Health Laboratory, Cameroon	Dr Essomba Rene Ghislain, Dr Ngo Bitoungui Valentina, Meka Moise, Ebogo Yvette Solange, Minkala Eric, Fouda Françoise, Pr Okomo Assoumou Marie Claire
hCoV-19/Cameroon/LNSP-004-190538/2022	EPI_ISL_18002085	2022-07-01	Africa	Cameroon	Littoral Region	NPHL-Cameroon	National Public Health Laboratory, Cameroon	Dr Essomba Rene Ghislain, Dr Ngo Bitoungui Valentina, Meka Moise, Ebogo Yvette Solange, Minkala Eric, Fouda Françoise, Pr Okomo Assoumou Marie Claire
hCoV-19/Cameroon/LNSP-004-191504/2022	EPI_ISL_18002171	2022-09-01	Africa	Cameroon	Littoral Region	NPHL-Cameroon	National Public Health Laboratory, Cameroon	Dr Essomba Rene Ghislain, Dr Ngo Bitoungui Valentina, Meka Moise, Ebogo Yvette Solange, Minkala Eric, Fouda Françoise, Pr Okomo Assoumou Marie Claire
hCoV-19/Cameroon/LNSP-004-B022206/2022	EPI_ISL_18002261	2022-10-06	Africa	Cameroon	Center Region	NPHL-Cameroon	National Public Health Laboratory, Cameroon	Dr Essomba Rene Ghislain, Dr Ngo Bitoungui Valentina, Meka Moise, Ebogo Yvette Solange, Minkala Eric, Fouda Françoise, Pr Okomo Assoumou Marie Claire
hCoV-19/Cameroon/LNSP-004-E008289/2022	EPI_ISL_18002284	2022-09-27	Africa	Cameroon	Center Region	NPHL-Cameroon	National Public Health Laboratory, Cameroon	Dr Essomba Rene Ghislain, Dr Ngo Bitoungui Valentina, Meka Moise, Ebogo Yvette Solange, Minkala Eric, Fouda Françoise, Pr Okomo Assoumou Marie Claire
hCoV-19/Cameroon/LNSP-004-E008496/2022	EPI_ISL_18002286	2022-09-27	Africa	Cameroon	Center Region	NPHL-Cameroon	National Public Health Laboratory, Cameroon	Dr Essomba Rene Ghislain, Dr Ngo Bitoungui Valentina, Meka Moise, Ebogo Yvette Solange, Minkala Eric, Fouda Françoise, Pr Okomo Assoumou Marie Claire
hCoV-19/Cameroon/LNSP-004-E008754/2022	EPI_ISL_18002289	2022-10-24	Africa	Cameroon	Center Region	NPHL-Cameroon	National Public Health Laboratory, Cameroon	Dr Essomba Rene Ghislain, Dr Ngo Bitoungui Valentina, Meka Moise, Ebogo Yvette Solange, Minkala Eric, Fouda Françoise, Pr Okomo Assoumou Marie Claire
hCoV-19/Cameroon/LNSP-004-HCY-55167-CO19/2022	EPI_ISL_18002358	2022-08-22	Africa	Cameroon	Center Region	NPHL-Cameroon	National Public Health Laboratory, Cameroon	Dr Essomba Rene Ghislain, Dr Ngo Bitoungui Valentina, Meka Moise, Ebogo Yvette Solange, Minkala Eric, Fouda Françoise, Pr Okomo Assoumou Marie Claire
hCoV-19/Cameroon/LNSP-004-Lit914116/2022	EPI_ISL_18002389	2022-10-08	Africa	Cameroon	Center Region	NPHL-Cameroon	National Public Health Laboratory, Cameroon	Dr Essomba Rene Ghislain, Dr Ngo Bitoungui Valentina, Meka Moise, Ebogo Yvette Solange, Minkala Eric, Fouda Françoise, Pr Okomo Assoumou Marie Claire
hCoV-19/Cameroon/LNSP-004-RBTL01147/2022	EPI_ISL_18002396	2022-08-02	Africa	Cameroon	Center Region	NPHL-Cameroon	National Public Health Laboratory, Cameroon	Dr Essomba Rene Ghislain, Dr Ngo Bitoungui Valentina, Meka Moise, Ebogo Yvette Solange, Minkala Eric, Fouda Françoise, Pr Okomo Assoumou Marie Claire
hCoV-19/Cameroon/LNSP-004-RBTL01659/2022	EPI_ISL_18002399	2022-08-19	Africa	Cameroon	Center Region	NPHL-Cameroon	National Public Health Laboratory, Cameroon	Dr Essomba Rene Ghislain, Dr Ngo Bitoungui Valentina, Meka Moise, Ebogo Yvette Solange, Minkala Eric, Fouda Françoise, Pr Okomo Assoumou Marie Claire
hCoV-19/Cameroon/LNSP-004-SW06475/2022	EPI_ISL_18002425	2022-08-10	Africa	Cameroon	South West Region	NPHL-Cameroon	National Public Health Laboratory, Cameroon	Dr Essomba Rene Ghislain, Dr Ngo Bitoungui Valentina, Meka Moise, Ebogo Yvette Solange, Minkala Eric, Fouda Françoise, Pr Okomo Assoumou Marie Claire
hCoV-19/Cameroon/V-00610/2023	EPI_ISL_18352137	2023-02-07	Africa	Cameroon	Yaounde	CENTRE PASTEUR DU CAMEROUN	CENTRE PASTEUR DU CAMEROUN	Njouom Richard, Moumbeket Yifomnjou Henri, Ilouga Pauline Vanessa, Madaha Estelle, Messanga Landry, Monamele Chavely Gwladys, Tagnouokam Ngoupo Paul Alain, Tchatchueng Jules, Tejiokem Mathurin Cyrille, Perraut Ronald, Eyangoh Sara
hCoV-19/Cameroon/V-24900/2022	EPI_ISL_18352125	2022-10-17	Africa	Cameroon	Yaounde	CENTRE PASTEUR DU CAMEROUN	CENTRE PASTEUR DU CAMEROUN	Njouom Richard, Moumbeket Yifomnjou Henri, Ilouga Pauline Vanessa, Madaha Estelle, Messanga Landry, Monamele Chavely Gwladys, Tagnouokam Ngoupo Paul Alain, Tchatchueng Jules, Tejiokem Mathurin Cyrille, Perraut Ronald, Eyangoh Sara
hCoV-19/Cameroon/V-24931/2022	EPI_ISL_18352126	2022-10-19	Africa	Cameroon	Yaounde	CENTRE PASTEUR DU CAMEROUN	CENTRE PASTEUR DU CAMEROUN	Njouom Richard, Moumbeket Yifomnjou Henri, Ilouga Pauline Vanessa, Madaha Estelle, Messanga Landry, Monamele Chavely Gwladys, Tagnouokam Ngoupo Paul Alain, Tchatchueng Jules, Tejiokem Mathurin Cyrille, Perraut Ronald, Eyangoh Sara
hCoV-19/Cameroon/V-25159/2022	EPI_ISL_18352127	2022-10-27	Africa	Cameroon	Yaounde	CENTRE PASTEUR DU CAMEROUN	CENTRE PASTEUR DU CAMEROUN	Njouom Richard, Moumbeket Yifomnjou Henri, Ilouga Pauline Vanessa, Madaha Estelle, Messanga Landry, Monamele Chavely Gwladys, Tagnouokam Ngoupo Paul Alain, Tchatchueng Jules, Tejiokem Mathurin Cyrille, Perraut Ronald, Eyangoh Sara
hCoV-19/Cameroon/V-25321/2022	EPI_ISL_18352134	2022-11-02	Africa	Cameroon	Yaounde	CENTRE PASTEUR DU CAMEROUN	CENTRE PASTEUR DU CAMEROUN	Njouom Richard, Moumbeket Yifomnjou Henri, Ilouga Pauline Vanessa, Madaha Estelle, Messanga Landry, Monamele Chavely Gwladys, Tagnouokam Ngoupo Paul Alain, Tchatchueng Jules, Tejiokem Mathurin Cyrille, Perraut Ronald, Eyangoh Sara
hCoV-19/Cameroon/V-25371/2022	EPI_ISL_18352135	2022-11-04	Africa	Cameroon	Yaounde	CENTRE PASTEUR DU CAMEROUN	CENTRE PASTEUR DU CAMEROUN	Njouom Richard, Moumbeket Yifomnjou Henri, Ilouga Pauline Vanessa, Madaha Estelle, Messanga Landry, Monamele Chavely Gwladys, Tagnouokam Ngoupo Paul Alain, Tchatchueng Jules, Tejiokem Mathurin Cyrille, Perraut Ronald, Eyangoh Sara
hCoV-19/Cameroon/V-25469/2022	EPI_ISL_19243044	2022-11-08	Africa	Cameroon	Yaounde	CENTRE PASTEUR DU CAMEROUN	CENTRE PASTEUR DU CAMEROUN	Njouom Richard, Moumbeket Yifomnjou Henri, Ilouga Pauline Vanessa, Madaha Estelle, Messanga Landry, Monamele Chavely Gwladys, Tagnouokam Ngoupo Paul Alain, Tchatchueng Jules, Tejiokem Mathurin Cyrille, Perraut Ronald, Eyangoh Sara
hCoV-19/Canada/AB-ABPHL-78232/2022	EPI_ISL_15012660	2022-08-16	North America	Canada	Alberta	Alberta Precision Labs (APL)	Alberta Precision Labs (APL)	Buss E, Croxen M, Deo A, Dieu P, Dong X, Ferrato C, Getachew F, Gill K, Granger D, Ie N, Ikkurti V, Koleva P, Li V, Lloyd C, Lynch T, Ma R, Murphy S, Pabbaraju K, Rotich S, Sergeant H, Shokoples S, Tipples G, Thayer J, Wong A, Yu C, Zelyas N.
hCoV-19/Canada/AB-ABPHL-80426/2022	EPI_ISL_15376484	2022-09-08	North America	Canada	Alberta	Alberta Precision Labs (APL)	Alberta Precision Labs (APL)	Buss E, Croxen M, Deo A, Dieu P, Dong X, Ferrato C, Getachew F, Gill K, Granger D, Ie N, Ikkurti V, Koleva P, Li V, Lloyd C, Lynch T, Ma R, Murphy S, Pabbaraju K, Rotich S, Sergeant H, Shokoples S, Tipples G, Thayer J, Wong A, Yu C, Zelyas N.
hCoV-19/Canada/AB-ABPHL-80920/2022	EPI_ISL_15598201	2022-09-20	North America	Canada	Alberta	Alberta Precision Labs (APL)	Alberta Precision Labs (APL)	Buss E, Croxen M, Deo A, Dieu P, Dong X, Ferrato C, Getachew F, Gill K, Granger D, Ie N, Ikkurti V, Koleva P, Li V, Lloyd C, Lynch T, Ma R, Murphy S, Pabbaraju K, Rotich S, Sergeant H, Shokoples S, Tipples G, Thayer J, Wong A, Yu C, Zelyas N.
hCoV-19/Canada/AB-ABPHL-82701/2022	EPI_ISL_15666561	2022-10-12	North America	Canada	Alberta	Alberta Precision Labs (APL)	Alberta Precision Labs (APL)	Buss E, Croxen M, Deo A, Dieu P, Dong X, Ferrato C, Getachew F, Gill K, Granger D, Ie N, Ikkurti V, Koleva P, Li V, Lloyd C, Lynch T, Ma R, Murphy S, Pabbaraju K, Rotich S, Sergeant H, Shokoples S, Tipples G, Thayer J, Wong A, Yu C, Zelyas N.
hCoV-19/Canada/AB-ABPHL-85655/2022	EPI_ISL_15977969	2022-11-08	North America	Canada	Alberta	Alberta Precision Labs (APL)	Alberta Precision Labs (APL)	Buss E, Croxen M, Deo A, Dieu P, Dong X, Ferrato C, Getachew F, Gill K, Granger D, Ie N, Koleva P, Li V, Lloyd C, Lynch T, Mohon A, Murphy S, Pabbaraju K, Rotich S, Shokoples S, Thayer J, Tipples G, Trevor H, Wong A, Yu C, Zelyas N.
hCoV-19/Canada/BC-BCCDC-505598/2022	EPI_ISL_15051614	2022-08-23	North America	Canada	British Columbia	British Columbia Centre For Disease Control	B.C. Centre for Disease Control Public Health Laboratory	Natalie Prystajecky, Linda Hoang, Dan Fornika, John Tyson, Shannon Russell, Kimia Kamelian, James Zlosnik, Corrinne Ng, Loretta Janz, Robert Azana, Janet Fung, Mel Krajden
hCoV-19/Canada/MB-CPL-671244/2022	EPI_ISL_18608054	2022-11-25	North America	Canada	Manitoba	MB-Cadham Provincial laboratory	Manitoba Cadham Provincial Laboratory	David Alexander, Ayo Bolaji, Brooke Cistarelli, Adam Hedley, Kerry Dust
hCoV-19/Canada/MB-CPL-671314/2022	EPI_ISL_18608113	2022-12-03	North America	Canada	Manitoba	MB-Cadham Provincial laboratory	Manitoba Cadham Provincial Laboratory	David Alexander, Ayo Bolaji, Brooke Cistarelli, Adam Hedley, Kerry Dust
hCoV-19/Canada/MB-CPL-673373/2023	EPI_ISL_18608035	2023-01-27	North America	Canada	Manitoba	MB-Cadham Provincial laboratory	Manitoba Cadham Provincial Laboratory	David Alexander, Ayo Bolaji, Brooke Cistarelli, Adam Hedley, Kerry Dust
hCoV-19/Canada/NB-CHUDGLD-041122-MM00306R/2022	EPI_ISL_15739444	2022-11-04	North America	Canada	New Brunswick	New Brunswick - Vitalite Health Network, Dr. Georges-L.-Dumont University Hospital Centre	New Brunswick - Vitalite Health Network, Dr. Georges-L.-Dumont University Hospital Centre	Chacko S., Shaw W., Lacroix J., Allain E., Lyons P., Garceau R., Desnoyers G., Crapoulet N.
hCoV-19/Canada/NB-CHUDGLD-291122-MM00282R/2022	EPI_ISL_16061001	2022-11-29	North America	Canada	New Brunswick	New Brunswick - Vitalite Health Network	New Brunswick - Vitalite Health Network	Chacko S., Shaw W., Lacroix J., Allain E., Lyons P., Garceau R., Desnoyers G., Crapoulet N.
hCoV-19/Canada/ON-KHS-22-15697-v1/2022	EPI_ISL_15701959	2022-10-31	North America	Canada	Ontario	EORLA	Kingston Health Sciences Centre	Calvin Sjaarda, Henry Wong, Nick Buchner, Drew Roberts, Phung Ta, Jacob Whalen, Sheri Levesque, Prameet Sheth
hCoV-19/Canada/ON-PHL-22-42786/2022	EPI_ISL_15320139	2022-09-30	North America	Canada	Ontario	Public Health Ontario Laboratory	Public Health Ontario Laboratory	Jacob Afelskie, Rebecca Azzaro, Doonia Bajovic, Philip Banh, Claudia Chu, Kirby Cronin, Rachelle DiTullio, Carla Duncan, Dhiraj Gaglani, Mark Horsman, Hadia Hussain, Jason Iraheta, Grace Jeong, Sushma Kavikondala, Lisa Kim, Surendra Kumar, Aimin Li, Maria Mariscal, Alex Marchand-Austin, Dean Maxwell, Lisa McTaggart, Fatima Merza, Esther Nagai, Rima Palencia, John Palmer, Samir N Patel, Nataliya P…
hCoV-19/Canada/ON-PHL-22-48050/2022	EPI_ISL_15691015	2022-10-21	North America	Canada	Ontario	Public Health Ontario Laboratory	Public Health Ontario Laboratory	Jacob Afelskie, Rebecca Azzaro, Doonia Bajovic, Philip Banh, Claudia Chu, Kirby Cronin, Rachelle DiTullio, Carla Duncan, Dhiraj Gaglani, Mark Horsman, Hadia Hussain, Jason Iraheta, Grace Jeong, Sushma Kavikondala, Lisa Kim, Surendra Kumar, Aimin Li, Maria Mariscal, Alex Marchand-Austin, Dean Maxwell, Lisa McTaggart, Fatima Merza, Esther Nagai, Rima Palencia, John Palmer, Samir N Patel, Nataliya P…
hCoV-19/Canada/ON-PHL-22-48800/2022	EPI_ISL_15690249	2022-10-25	North America	Canada	Ontario	Public Health Ontario Laboratory	Public Health Ontario Laboratory	Jacob Afelskie, Rebecca Azzaro, Doonia Bajovic, Philip Banh, Claudia Chu, Kirby Cronin, Rachelle DiTullio, Carla Duncan, Dhiraj Gaglani, Mark Horsman, Hadia Hussain, Jason Iraheta, Grace Jeong, Sushma Kavikondala, Lisa Kim, Surendra Kumar, Aimin Li, Maria Mariscal, Alex Marchand-Austin, Dean Maxwell, Lisa McTaggart, Fatima Merza, Esther Nagai, Rima Palencia, John Palmer, Samir N Patel, Nataliya P…
hCoV-19/Canada/ON-PHL-22-54610/2022	EPI_ISL_16086812	2022-11-30	North America	Canada	Ontario	Public Health Ontario Laboratory	Public Health Ontario Laboratory	Jacob Afelskie, Rebecca Azzaro, Doonia Bajovic, Philip Banh, Claudia Chu, Kirby Cronin, Rachelle DiTullio, Carla Duncan, Dhiraj Gaglani, Mark Horsman, Hadia Hussain, Jason Iraheta, Grace Jeong, Sushma Kavikondala, Lisa Kim, Surendra Kumar, Aimin Li, Maria Mariscal, Alex Marchand-Austin, Dean Maxwell, Lisa McTaggart, Fatima Merza, Esther Nagai, Rima Palencia, John Palmer, Samir N Patel, Nataliya P…
hCoV-19/Canada/PE-NML-601234/2023	EPI_ISL_19219947	2023-02-27	North America	Canada	Prince Edward Island	PE-QEH Dept of Lab Medicine	National Microbiology Laboratory (NML)	Vanessa Arseneau, Xiaofeng Ding, Anna Majer, Shari Tyson, Grace Seo, Philip Mabon, Elsie Grudeski, Rhiannon Huzarewich, Russell Mandes, Anneliese Landgraff, Jennifer Tanner, Kristyn Burak, Morag Graham, Gary Van Domselaar, Gordon Jolly, Carmen Lia Murall, Nathalie Bastien, Ruimin Gao, Jasmine Frost, Cody Buchanan, Ameet Bharaj, Cole Slater, Nikki Toledo, Laura Hart, Catherine Yoshida, Genevieve L…
hCoV-19/Canada/QC-L00521461001/2022	EPI_ISL_14961296	2022-08-30	North America	Canada	Quebec	Laboratoire de santé publique du Québec	Laboratoire de santé publique du Québec	Sandrine Moreira, Ioannis Ragoussis, Guillaume Bourque, Jesse Shapiro, Mark Lathrop and Judith Fafard on behalf of the CoVSeQ research group
hCoV-19/Canada/QC-L00521465001/2022	EPI_ISL_15054868	2022-08-30	North America	Canada	Quebec	Laboratoire de santé publique du Québec	Laboratoire de santé publique du Québec	Sandrine Moreira, Ioannis Ragoussis, Guillaume Bourque, Jesse Shapiro, Mark Lathrop and Judith Fafard on behalf of the CoVSeQ research group
hCoV-19/Canada/QC-L00521476001/2022	EPI_ISL_15054860	2022-08-29	North America	Canada	Quebec	Laboratoire de santé publique du Québec	Laboratoire de santé publique du Québec	Sandrine Moreira, Ioannis Ragoussis, Guillaume Bourque, Jesse Shapiro, Mark Lathrop and Judith Fafard on behalf of the CoVSeQ research group
hCoV-19/Canada/QC-L00527296001/2022	EPI_ISL_15162225	2022-09-11	North America	Canada	Quebec	Laboratoire de santé publique du Québec	Laboratoire de santé publique du Québec	Sandrine Moreira, Ioannis Ragoussis, Guillaume Bourque, Jesse Shapiro, Mark Lathrop and Judith Fafard on behalf of the CoVSeQ research group
hCoV-19/Canada/QC-L00551915001/2022	EPI_ISL_15966890	2022-11-13	North America	Canada	Quebec	Laboratoire de santé publique du Québec	Laboratoire de santé publique du Québec	Sandrine Moreira, Benjamin Delisle, Éric Fournier, Joel Ménard, Line Painchaud, Inès Levade, Isabelle Bernaquez, Pierre Lemay, Kodjovi Dodji Mlaga, Jose Hector Galvez Lopez, Alexandre Montpetit, Ioannis Ragoussis, Guillaume Bourque, Jesse Shapiro, Mark Lathrop and Judith Fafard on behalf of the CoVSeQ research group
hCoV-19/Canada/SK-RRPL-531420/2022	EPI_ISL_18268570	2022-10-05	North America	Canada	Saskatchewan	SK-Roy Romanow Provincial Laboratory	Saskatchewan - Roy Romanow Provincial Laboratory (RRPL)	Ryan McDonald, Keith MacKenzie, Meredith Faires, Kara Loos, Stefani Kary, Rachel DePaulo, Laura Klassen, Alanna Senecal, Amanda Lang, Jessica Minion, Roy Romanow Provincial Laboratory - Molecular Diagnostics
hCoV-19/Canada/SK-RRPL-550203/2022	EPI_ISL_15966397	2022-10-30	North America	Canada	Saskatchewan	SK-Roy Romanow Provincial Laboratory	Saskatchewan - Roy Romanow Provincial Laboratory (RRPL)	Ryan McDonald, Keith MacKenzie, Meredith Faires, Kara Loos, Stefani Kary, Rachel DePaulo, Laura Klassen, Alanna Senecal, Amanda Lang, Jessica Minion, Roy Romanow Provincial Laboratory - Molecular Diagnostics
hCoV-19/Canada/SK-RRPL-550211/2022	EPI_ISL_15966403	2022-11-03	North America	Canada	Saskatchewan	SK-Roy Romanow Provincial Laboratory	Saskatchewan - Roy Romanow Provincial Laboratory (RRPL)	Ryan McDonald, Keith MacKenzie, Meredith Faires, Kara Loos, Stefani Kary, Rachel DePaulo, Laura Klassen, Alanna Senecal, Amanda Lang, Jessica Minion, Roy Romanow Provincial Laboratory - Molecular Diagnostics
hCoV-19/Canada/un-NML-498704/2022	EPI_ISL_14985431	2022-08-22	North America	Canada		LifeLabs ON	National Microbiology Laboratory (NML)	Anna Majer, Shari Tyson, Grace Seo, Philip Mabon, Elsie Grudeski, Rhiannon Huzarewich, Russell Mandes, Anneliese Landgraff, Jennifer Tanner, Kristyn Burak, Natalie Knox, Morag Graham, Gary Van Domselaar, Gordon Jolly, Carmen Lia Murall, Nathalie Bastien, Yan Li, Timothy Booth, Darian Hole, Madison Chapel, Emily Haidl, Connor Chato, Chanchal Yadav, Jeff Tuff, Adrian Zetner, Katherine Eaton, Kirste…
hCoV-19/Canada/UN-NML-514504/2022	EPI_ISL_15542951	2022-09-22	North America	Canada		LifeLabs ON	National Microbiology Laboratory (NML)	Anna Majer, Shari Tyson, Grace Seo, Philip Mabon, Elsie Grudeski, Rhiannon Huzarewich, Russell Mandes, Anneliese Landgraff, Jennifer Tanner, Kristyn Burak, Natalie Knox, Morag Graham, Gary Van Domselaar, Gordon Jolly, Carmen Lia Murall, Nathalie Bastien, Yan Li, Timothy Booth, Darian Hole, Madison Chapel, Emily Haidl, Connor Chato, Chanchal Yadav, Jeff Tuff, Adrian Zetner, Katherine Eaton, Kirste…
hCoV-19/CanaryIslands/CHUIMI-021437024724/2023	EPI_ISL_17233438	2023-02-23	Europe	Canary Islands	Gran Canaria	Servicio de Microbiología, Hospital Universitario Insular de Gran Canaria	Servicio de Microbiología, Hospital Universitario Insular de Gran Canaria	María Aroca-Ferri
hCoV-19/CanaryIslands/HUGCDN-01605055/2022	EPI_ISL_16282548	2022-10-24	Europe	Canary Islands	Gran Canaria	Servicio Microbiología H.U. Dr. Negrín	Servicio Microbiología H.U. Dr. Negrín	Eduardo Lagarejos González Ana Bordes Benítez
hCoV-19/CanaryIslands/HUGCDN-01620138/2022	EPI_ISL_16282792	2022-11-21	Europe	Canary Islands	Gran Canaria	Servicio Microbiología H.U. Dr. Negrín	Servicio Microbiología H.U. Dr. Negrín	Eduardo Lagarejos González Laura Floren Zabala Ana Bordes Benítez
hCoV-19/CanaryIslands/HUGCDN-01625665/2022	EPI_ISL_16895962	2022-12-27	Europe	Canary Islands	Gran Canaria	Servicio Microbiología H.U. Dr. Negrín	Servicio Microbiología H.U. Dr. Negrín	Eduardo Lagarejos González Laura Floren Zabala Ana Bordes Benítez
hCoV-19/CanaryIslands/HUGCDN-04134480/2023	EPI_ISL_17423666	2023-01-12	Europe	Canary Islands	Gran Canaria	Servicio Microbiología H.U. Dr. Negrín	Servicio Microbiología H.U. Dr. Negrín	Eduardo Lagarejos González Laura Floren Zabala Ana Bordes Benítez
hCoV-19/CaymanIslands/CIMBL-80759/2022	EPI_ISL_17051536	2022-12-23	North America	Cayman Islands		Cayman Islands Molecular Biology Laboratory	Cayman Islands Molecular Biology Laboratory	Jonathan Smellie, Tanisha Gilbert, Kadejah Bodden, Courtney Couch, Wai Chong Chan, Karla Montes, Andrea Bianca Bodden
hCoV-19/CaymanIslands/CMBL-662/2023	EPI_ISL_17049133	2023-01-14	North America	Cayman Islands		Cayman Islands Molecular Biology Laboratory	Cayman Islands Molecular Biology Laboratory	Jonathan Smellie, Tanisha Gilbert, Kadejah Bodden, Courtney Couch, Wai Chong Chan, Karla Montes, Andrea Bianca Bodden
hCoV-19/CentralAfricanRepublic/LNBCSP022/2022	EPI_ISL_17423776	2022-10-25	Africa	Central African Republic	Bangui	Laboratoire National de Biologie Clinique et de Santé Publique	Laboratoire National de Biologie Clinique et de Santé Publique	Simplice SOMBOT NDICKY, Romaric Lebon BONDOM, Maurel Anicet Adonis OUOKO FA-TIGBIA, Simon POUNGINZA, Stéphanie N'YETOBOUKO, Michael DAN-HOURON, Christelle Luce BOBOSSI GADIA, Prince AKIL BANDALI, Princesse PAKU, Ornella Anne SIBIRO D., Daniel GONESSA, Jephté KALEB KANDOU, Oscar SENZONGO DIMAKO, Sonia Marilou PAGONENDJI, Obed Hériter LANGO, Rosine FEISSONA, Clotaire Donatien RAFAÏ, Placide MBALA, …
hCoV-19/CentralAfricanRepublic/LNBCSP024/2022	EPI_ISL_17423778	2022-11-08	Africa	Central African Republic	Bangui	Laboratoire National de Biologie Clinique et de Santé Publique	Laboratoire National de Biologie Clinique et de Santé Publique	Simplice SOMBOT NDICKY, Romaric Lebon BONDOM, Maurel Anicet Adonis OUOKO FA-TIGBIA, Simon POUNGINZA, Stéphanie N'YETOBOUKO, Michael DAN-HOURON, Christelle Luce BOBOSSI GADIA, Prince AKIL BANDALI, Princesse PAKU, Ornella Anne SIBIRO D., Daniel GONESSA, Jephté KALEB KANDOU, Oscar SENZONGO DIMAKO, Sonia Marilou PAGONENDJI, Obed Hériter LANGO, Rosine FEISSONA, Clotaire Donatien RAFAÏ, Placide MBALA, …
hCoV-19/CentralAfricanRepublic/LNBCSP029/2022	EPI_ISL_17423782	2022-10-31	Africa	Central African Republic	Bangui	Laboratoire National de Biologie Clinique et de Santé Publique	Laboratoire National de Biologie Clinique et de Santé Publique	Simplice SOMBOT NDICKY, Romaric Lebon BONDOM, Maurel Anicet Adonis OUOKO FA-TIGBIA, Simon POUNGINZA, Stéphanie N'YETOBOUKO, Michael DAN-HOURON, Christelle Luce BOBOSSI GADIA, Prince AKIL BANDALI, Princesse PAKU, Ornella Anne SIBIRO D., Daniel GONESSA, Jephté KALEB KANDOU, Oscar SENZONGO DIMAKO, Sonia Marilou PAGONENDJI, Obed Hériter LANGO, Rosine FEISSONA, Clotaire Donatien RAFAÏ, Placide MBALA, …
hCoV-19/CentralAfricanRepublic/LNBCSP030/2022	EPI_ISL_17423783	2022-10-31	Africa	Central African Republic	Bangui	Laboratoire National de Biologie Clinique et de Santé Publique	Laboratoire National de Biologie Clinique et de Santé Publique	Simplice SOMBOT NDICKY, Romaric Lebon BONDOM, Maurel Anicet Adonis OUOKO FA-TIGBIA, Simon POUNGINZA, Stéphanie N'YETOBOUKO, Michael DAN-HOURON, Christelle Luce BOBOSSI GADIA, Prince AKIL BANDALI, Princesse PAKU, Ornella Anne SIBIRO D., Daniel GONESSA, Jephté KALEB KANDOU, Oscar SENZONGO DIMAKO, Sonia Marilou PAGONENDJI, Obed Hériter LANGO, Rosine FEISSONA, Clotaire Donatien RAFAÏ, Placide MBALA, …
hCoV-19/CentralAfricanRepublic/LNBCSP031/2022	EPI_ISL_17423784	2022-10-31	Africa	Central African Republic	Bangui	Laboratoire National de Biologie Clinique et de Santé Publique	Laboratoire National de Biologie Clinique et de Santé Publique	Simplice SOMBOT NDICKY, Romaric Lebon BONDOM, Maurel Anicet Adonis OUOKO FA-TIGBIA, Simon POUNGINZA, Stéphanie N'YETOBOUKO, Michael DAN-HOURON, Christelle Luce BOBOSSI GADIA, Prince AKIL BANDALI, Princesse PAKU, Ornella Anne SIBIRO D., Daniel GONESSA, Jephté KALEB KANDOU, Oscar SENZONGO DIMAKO, Sonia Marilou PAGONENDJI, Obed Hériter LANGO, Rosine FEISSONA, Clotaire Donatien RAFAÏ, Placide MBALA, …
hCoV-19/CentralAfricanRepublic/LNBCSP032/2022	EPI_ISL_17423785	2022-11-02	Africa	Central African Republic	Bangui	Laboratoire National de Biologie Clinique et de Santé Publique	Laboratoire National de Biologie Clinique et de Santé Publique	Simplice SOMBOT NDICKY, Romaric Lebon BONDOM, Maurel Anicet Adonis OUOKO FA-TIGBIA, Simon POUNGINZA, Stéphanie N'YETOBOUKO, Michael DAN-HOURON, Christelle Luce BOBOSSI GADIA, Prince AKIL BANDALI, Princesse PAKU, Ornella Anne SIBIRO D., Daniel GONESSA, Jephté KALEB KANDOU, Oscar SENZONGO DIMAKO, Sonia Marilou PAGONENDJI, Obed Hériter LANGO, Rosine FEISSONA, Clotaire Donatien RAFAÏ, Placide MBALA, …
hCoV-19/CentralAfricanRepublic/LNBCSP033/2022	EPI_ISL_17423786	2022-11-02	Africa	Central African Republic	Bangui	Laboratoire National de Biologie Clinique et de Santé Publique	Laboratoire National de Biologie Clinique et de Santé Publique	Simplice SOMBOT NDICKY, Romaric Lebon BONDOM, Maurel Anicet Adonis OUOKO FA-TIGBIA, Simon POUNGINZA, Stéphanie N'YETOBOUKO, Michael DAN-HOURON, Christelle Luce BOBOSSI GADIA, Prince AKIL BANDALI, Princesse PAKU, Ornella Anne SIBIRO D., Daniel GONESSA, Jephté KALEB KANDOU, Oscar SENZONGO DIMAKO, Sonia Marilou PAGONENDJI, Obed Hériter LANGO, Rosine FEISSONA, Clotaire Donatien RAFAÏ, Placide MBALA, …
hCoV-19/CentralAfricanRepublic/LNBCSP034/2022	EPI_ISL_17423787	2022-11-02	Africa	Central African Republic	Bangui	Laboratoire National de Biologie Clinique et de Santé Publique	Laboratoire National de Biologie Clinique et de Santé Publique	Simplice SOMBOT NDICKY, Romaric Lebon BONDOM, Maurel Anicet Adonis OUOKO FA-TIGBIA, Simon POUNGINZA, Stéphanie N'YETOBOUKO, Michael DAN-HOURON, Christelle Luce BOBOSSI GADIA, Prince AKIL BANDALI, Princesse PAKU, Ornella Anne SIBIRO D., Daniel GONESSA, Jephté KALEB KANDOU, Oscar SENZONGO DIMAKO, Sonia Marilou PAGONENDJI, Obed Hériter LANGO, Rosine FEISSONA, Clotaire Donatien RAFAÏ, Placide MBALA, …
hCoV-19/CentralAfricanRepublic/LNBCSP035/2022	EPI_ISL_17423788	2022-11-02	Africa	Central African Republic	Bangui	Laboratoire National de Biologie Clinique et de Santé Publique	Laboratoire National de Biologie Clinique et de Santé Publique	Simplice SOMBOT NDICKY, Romaric Lebon BONDOM, Maurel Anicet Adonis OUOKO FA-TIGBIA, Simon POUNGINZA, Stéphanie N'YETOBOUKO, Michael DAN-HOURON, Christelle Luce BOBOSSI GADIA, Prince AKIL BANDALI, Princesse PAKU, Ornella Anne SIBIRO D., Daniel GONESSA, Jephté KALEB KANDOU, Oscar SENZONGO DIMAKO, Sonia Marilou PAGONENDJI, Obed Hériter LANGO, Rosine FEISSONA, Clotaire Donatien RAFAÏ, Placide MBALA, …
hCoV-19/CentralAfricanRepublic/LNBCSP036/2022	EPI_ISL_17423789	2022-11-02	Africa	Central African Republic	Bangui	Laboratoire National de Biologie Clinique et de Santé Publique	Laboratoire National de Biologie Clinique et de Santé Publique	Simplice SOMBOT NDICKY, Romaric Lebon BONDOM, Maurel Anicet Adonis OUOKO FA-TIGBIA, Simon POUNGINZA, Stéphanie N'YETOBOUKO, Michael DAN-HOURON, Christelle Luce BOBOSSI GADIA, Prince AKIL BANDALI, Princesse PAKU, Ornella Anne SIBIRO D., Daniel GONESSA, Jephté KALEB KANDOU, Oscar SENZONGO DIMAKO, Sonia Marilou PAGONENDJI, Obed Hériter LANGO, Rosine FEISSONA, Clotaire Donatien RAFAÏ, Placide MBALA, …
hCoV-19/CentralAfricanRepublic/LNBCSP096/2022	EPI_ISL_18096659	2022-09-26	Africa	Central African Republic	Bangui	Laboratoire National de Biologie Clinique et de Santé Publique	Laboratoire National de Biologie Clinique et de Santé Publique	POUNGINZA Simon, N'YETOBOUKO Stéphanie, DAN-HOURON Michael, KALEB KANDOU Jephté Estimé, OUOKO FA-TIGBIA Maurel Anicet Adonis, SENZONGO Oscar, LANGO Héritier Obed, LOKILO LOFIKO Emmanuel, LUAKANDA Gradi, PAKU Princesse, AKIL Prince, RAFAÏ Clotaire, LANGO YAYA Ernest, MBALA Placide, KAKEMA Cathy, AMURI AZIZA Adrienne
hCoV-19/CentralAfricanRepublic/LNBCSP102/2022	EPI_ISL_18096661	2022-09-02	Africa	Central African Republic	Bangui	Laboratoire National de Biologie Clinique et de Santé Publique	Laboratoire National de Biologie Clinique et de Santé Publique	POUNGINZA Simon, N'YETOBOUKO Stéphanie, DAN-HOURON Michael, KALEB KANDOU Jephté Estimé, OUOKO FA-TIGBIA Maurel Anicet Adonis, SENZONGO Oscar, LANGO Héritier Obed, LOKILO LOFIKO Emmanuel, LUAKANDA Gradi, PAKU Princesse, AKIL Prince, RAFAÏ Clotaire, LANGO YAYA Ernest, MBALA Placide, KAKEMA Cathy, AMURI AZIZA Adrienne
hCoV-19/CentralAfricanRepublic/LNBCSP104/2022	EPI_ISL_18096662	2022-09-28	Africa	Central African Republic	Bangui	Laboratoire National de Biologie Clinique et de Santé Publique	Laboratoire National de Biologie Clinique et de Santé Publique	POUNGINZA Simon, N'YETOBOUKO Stéphanie, DAN-HOURON Michael, KALEB KANDOU Jephté Estimé, OUOKO FA-TIGBIA Maurel Anicet Adonis, SENZONGO Oscar, LANGO Héritier Obed, LOKILO LOFIKO Emmanuel, LUAKANDA Gradi, PAKU Princesse, AKIL Prince, RAFAÏ Clotaire, LANGO YAYA Ernest, MBALA Placide, KAKEMA Cathy, AMURI AZIZA Adrienne
hCoV-19/Chile/CO-116237/2022	EPI_ISL_15512922	2022-10-04	South America	Chile	Coquimbo	Genetica Molecular and Subdepartamento de Virologia ISP Chile	Instituto de Salud Publica de Chile	Constanza Campano, Marcelo Rojas, Mariela Guajardo, Paulo covarrubias, Barbara Parra, Patricia Bustos, Rodrigo Fasce, Andres Castillo, Matias Pezoa, Ivan Ponce, Jorge Fernandez
hCoV-19/Chile/CO-116241/2022	EPI_ISL_15512923	2022-10-04	South America	Chile	Coquimbo	Genetica Molecular and Subdepartamento de Virologia ISP Chile	Instituto de Salud Publica de Chile	Constanza Campano, Marcelo Rojas, Mariela Guajardo, Paulo covarrubias, Barbara Parra, Patricia Bustos, Rodrigo Fasce, Andres Castillo, Matias Pezoa, Ivan Ponce, Jorge Fernandez
hCoV-19/Chile/MA-132090/2022	EPI_ISL_16157860	2022-11-22	South America	Chile	Magallanes	Genetica Molecular and Subdepartamento de Virologia ISP Chile	Instituto de Salud Publica de Chile	Constanza Campano, Marcelo Rojas, Mariela Guajardo, Paulo Covarrubias, Barbara Parra, Patricia Bustos, Rodrigo Fasce, Andres Castillo, Matias Pezoa, Ivan Ponce, Jorge Fernandez
hCoV-19/Chile/ML-123620/2022	EPI_ISL_15792363	2022-10-25	South America	Chile	Maule	Genetica Molecular and Subdepartamento de Virologia ISP Chile	Instituto de Salud Publica de Chile	Constanza Campano, Marcelo Rojas, Mariela Guajardo, Paulo Covarrubias, Barbara Parra, Patricia Bustos, Rodrigo Fasce, Andres Castillo, Matias Pezoa, Ivan Ponce, Jorge Fernandez
hCoV-19/Chile/RM-112023/2022	EPI_ISL_15334157	2022-09-19	South America	Chile	Region Metropolitana de Santiago	Genetica Molecular and Subdepartamento de Virologia ISP Chile	Instituto de Salud Publica de Chile	Constanza Campano, Marcelo Rojas, Mariela Guajardo, Paulo Covarrubias, Barbara Parra, Patricia Bustos, Rodrigo Fasce, Andres Castillo, Matias Pezoa, Ivan Ponce, Jorge Fernandez
hCoV-19/Chile/RM-113601/2022	EPI_ISL_15334387	2022-09-25	South America	Chile	Region Metropolitana de Santiago	Genetica Molecular and Subdepartamento de Virologia ISP Chile	Instituto de Salud Publica de Chile	Constanza Campano, Marcelo Rojas, Mariela Guajardo, Paulo Covarrubias, Barbara Parra, Patricia Bustos, Rodrigo Fasce, Andres Castillo, Matias Pezoa, Ivan Ponce, Jorge Fernandez
hCoV-19/Chile/RM-113833/2022	EPI_ISL_15334453	2022-09-25	South America	Chile	Region Metropolitana de Santiago	Genetica Molecular and Subdepartamento de Virologia ISP Chile	Instituto de Salud Publica de Chile	Constanza Campano, Marcelo Rojas, Mariela Guajardo, Paulo Covarrubias, Barbara Parra, Patricia Bustos, Rodrigo Fasce, Andres Castillo, Matias Pezoa, Ivan Ponce, Jorge Fernandez
hCoV-19/Chile/RM-114269/2022	EPI_ISL_15334510	2022-09-26	South America	Chile	Region Metropolitana de Santiago	Genetica Molecular and Subdepartamento de Virologia ISP Chile	Instituto de Salud Publica de Chile	Constanza Campano, Marcelo Rojas, Mariela Guajardo, Paulo Covarrubias, Barbara Parra, Patricia Bustos, Rodrigo Fasce, Andres Castillo, Matias Pezoa, Ivan Ponce, Jorge Fernandez
hCoV-19/Chile/RM-115594/2022	EPI_ISL_15334719	2022-10-02	South America	Chile	Region Metropolitana de Santiago	Genetica Molecular and Subdepartamento de Virologia ISP Chile	Instituto de Salud Publica de Chile	Constanza Campano, Marcelo Rojas, Mariela Guajardo, Paulo Covarrubias, Barbara Parra, Patricia Bustos, Rodrigo Fasce, Andres Castillo, Matias Pezoa, Ivan Ponce, Jorge Fernandez
hCoV-19/Chile/RM-118610/2022	EPI_ISL_15513942	2022-10-12	South America	Chile	Region Metropolitana de Santiago	Genetica Molecular and Subdepartamento de Virologia ISP Chile	Instituto de Salud Publica de Chile	Constanza Campano, Marcelo Rojas, Mariela Guajardo, Paulo covarrubias, Barbara Parra, Patricia Bustos, Rodrigo Fasce, Andres Castillo, Matias Pezoa, Ivan Ponce, Jorge Fernandez
hCoV-19/Chile/RM-122141/2022	EPI_ISL_15688575	2022-10-23	South America	Chile	Region Metropolitana de Santiago	Genetica Molecular and Subdepartamento de Virologia ISP Chile	Instituto de Salud Publica de Chile	Constanza Campano, Marcelo Rojas, Mariela Guajardo, Paulo Covarrubias, Barbara Parra, Patricia Bustos, Rodrigo Fasce, Andres Castillo, Matias Pezoa, Ivan Ponce, Jorge Fernandez
hCoV-19/Chile/RM-128926/2022	EPI_ISL_16157889	2022-11-15	South America	Chile	Region Metropolitana de Santiago	Genetica Molecular and Subdepartamento de Virologia ISP Chile	Instituto de Salud Publica de Chile	Constanza Campano, Marcelo Rojas, Mariela Guajardo, Paulo Covarrubias, Barbara Parra, Patricia Bustos, Rodrigo Fasce, Andres Castillo, Matias Pezoa, Ivan Ponce, Jorge Fernandez
hCoV-19/Chile/RM-129668/2022	EPI_ISL_16157956	2022-11-19	South America	Chile	Region Metropolitana de Santiago	Genetica Molecular and Subdepartamento de Virologia ISP Chile	Instituto de Salud Publica de Chile	Constanza Campano, Marcelo Rojas, Mariela Guajardo, Paulo Covarrubias, Barbara Parra, Patricia Bustos, Rodrigo Fasce, Andres Castillo, Matias Pezoa, Ivan Ponce, Jorge Fernandez
hCoV-19/Chile/RM-EP0000168/2023	EPI_ISL_17857273	2023-02-02	South America	Chile	Region Metropolitana de Santiago	Programa Hantavirus y Zoonosis Universidad del Desarrollo Chile	Programa Hantavirus y Zoonosis Universidad del Desarrollo Chile	MC. Vial, L. Cortés, C. Pavez, C. Ramirez
hCoV-19/Chile/RM-EP000108/2022	EPI_ISL_17834256	2022-12-26	South America	Chile	Region Metropolitana de Santiago	Programa Hantavirus y Zoonosis	Programa Hantavirus y Zoonosis	MC. Vial, L. Cortés, C. Pavez, C. Ramirez
hCoV-19/Chile/RM-EP000139/2023	EPI_ISL_17834286	2023-01-11	South America	Chile	Region Metropolitana de Santiago	Programa Hantavirus y Zoonosis	Programa Hantavirus y Zoonosis	MC. Vial, L. Cortés, C. Pavez, C. Ramirez
hCoV-19/Chile/RM-EP457/2023	EPI_ISL_17879393	2023-03-15	South America	Chile	Region Metropolitana de Santiago	Programa Hantavirus y Zoonosis	Programa Hantavirus y Zoonosis	MC. Vial, L. Cortés, C. Pavez, C. Ramirez
hCoV-19/Chile/VS-113822/2022	EPI_ISL_15334463	2022-09-26	South America	Chile	Valparaiso	Genetica Molecular and Subdepartamento de Virologia ISP Chile	Instituto de Salud Publica de Chile	Constanza Campano, Marcelo Rojas, Mariela Guajardo, Paulo Covarrubias, Barbara Parra, Patricia Bustos, Rodrigo Fasce, Andres Castillo, Matias Pezoa, Ivan Ponce, Jorge Fernandez
hCoV-19/Chile/VS-PUC_MVL_3617/2022	EPI_ISL_19005101	2022-11-30	South America	Chile	Valparaiso	Laboratorio de Infectologia y Virologia Molecular	Laboratory of Molecular Virology, School of Medicine, Pontificia Universidad Catolica de Chile	Catalina Pardo-Roa, Leonardo I. Almonacid, Pablo N, Castillo, Ana Maria Contreras, Erick Salinas, Carlos Palma, Estefany Poblete, Constanza Maldonado, M. Belen Leyton, Francisco Melo, Marcela Ferres, Rafael A. Medina
hCoV-19/Colombia/ANT-CWOHC-VG-SEC04259U/2022	EPI_ISL_16944558	2022-11-30	South America	Colombia	Antioquia	Clinica Las Americas	Universidad Nacional de Colombia - Laboratorio Genómico One Health	Andres F. Cardona-Rios, Maria Stella López, Simón Villegas Velásquez, Maria-Camila López, Laura Silvana Perez, Karl A Ciuoderis, Maria Angélica Maya, Carolina Muñoz-Arango, Carlos Franco-Muñoz, Katherine Laiton-Donato, Hector Alejandro Ruiz-Moreno, Marcela Mercado-Reyes, Jorge E. Osorio, Juan P. Hernandez-Ortiz
hCoV-19/Colombia/ANT-CWOHC-VG-SEC04340X/2023	EPI_ISL_17443456	2023-01-07	South America	Colombia	Antioquia	Colsanitas	Universidad Nacional de Colombia - Laboratorio Genómico One Health	Andres F. Cardona-Rios, Maria Stella López, Simón Villegas Velásquez, Maria-Camila López, Laura Silvana Perez, Karl A Ciuoderis, Maria Angélica Maya, Carlos Franco-Muñoz, Katherine Laiton-Donato, Hector Alejandro Ruiz-Moreno, Jorge E. Osorio, Juan P. Hernandez-Ortiz
hCoV-19/Colombia/ANT-LDSP4090/2022	EPI_ISL_16402335	2022-09-12	South America	Colombia	Antioquia	SOMER	Laboratorio Departamental de Salud Publica de Antioquia	Idabely Betancur Ortiz, Roberto Gomez, Cristian Arbey Velarde Hoyos
hCoV-19/Colombia/ANT-LDSP4136/2022	EPI_ISL_16402360	2022-11-22	South America	Colombia	Antioquia	CENTROLAB	Laboratorio Departamental de Salud Publica de Antioquia	Idabely Betancur Ortiz, Roberto Gomez, Cristian Arbey Velarde Hoyos
hCoV-19/Colombia/ARA-INS-VG-25658/2022	EPI_ISL_15937555	2022-10-19	South America	Colombia	Arauca	LDSP ARAUCA	Instituto Nacional de Salud- Dirección de Investigación en Salud Pública	Katherine Laiton-Donato, Carlos Franco-Muñoz, Diego A. Álvarez-Díaz, Héctor Alejandro Ruiz-Moreno, Diego Andrés Prada, Sheryll Corchuelo, María T. Herrera-Sepúlveda, Julián Naizaque, Gerardo Santamaría, Jorge Rivera, Paola Rojas-Estevez, Tatiana Cobos, Beatriz de Arco, Alicia Rosales, Valeria Mejia, Dioselina Peláez-Carvajal, Martha Lucia Ospina Martínez, Marcela Mercado-Reyes.
hCoV-19/Colombia/BOL-UNIMOL-VG-1098/2022	EPI_ISL_16209706	2022-11-05	South America	Colombia	Bolivar	SIS DIAGNOSTICOS	UNIMOL	Steev Loyola, Mashiel Fernandez-Ruiz, Jaison Torres-Pacheco, Doris Gomez-Camargo
hCoV-19/Colombia/DC-INS-VG-25603/2022	EPI_ISL_15826565	2022-10-27	South America	Colombia	Bogota	SYNLAB	Instituto Nacional de Salud- Dirección de Investigación en Salud Pública	Katherine Laiton-Donato, Carlos Franco-Muñoz, Diego A. Álvarez-Díaz, Héctor Alejandro Ruiz-Moreno, Diego Andrés Prada, Sheryll Corchuelo, María T. Herrera-Sepúlveda, Julián Naizaque, Gerardo Santamaría, Jorge Rivera, Paola Rojas-Estevez, Tatiana Cobos, Beatriz de Arco, Alicia Rosales, Valeria Mejia, Dioselina Peláez-Carvajal, Martha Lucia Ospina Martínez, Marcela Mercado-Reyes.
hCoV-19/Colombia/DC-INS-VG-25628/2022	EPI_ISL_15826589	2022-10-20	South America	Colombia	Bogota	CLINICA UNIVERSITARIA COLOMBIA - LABORATORIO ESPECIALIZADO	Instituto Nacional de Salud- Dirección de Investigación en Salud Pública	Katherine Laiton-Donato, Carlos Franco-Muñoz, Diego A. Álvarez-Díaz, Héctor Alejandro Ruiz-Moreno, Diego Andrés Prada, Sheryll Corchuelo, María T. Herrera-Sepúlveda, Julián Naizaque, Gerardo Santamaría, Jorge Rivera, Paola Rojas-Estevez, Tatiana Cobos, Beatriz de Arco, Alicia Rosales, Valeria Mejia, Dioselina Peláez-Carvajal, Martha Lucia Ospina Martínez, Marcela Mercado-Reyes.
hCoV-19/Colombia/DC-INS-VG-25632/2022	EPI_ISL_15826592	2022-10-24	South America	Colombia	Bogota	CLINICA UNIVERSITARIA COLOMBIA - LABORATORIO ESPECIALIZADO	Instituto Nacional de Salud- Dirección de Investigación en Salud Pública	Katherine Laiton-Donato, Carlos Franco-Muñoz, Diego A. Álvarez-Díaz, Héctor Alejandro Ruiz-Moreno, Diego Andrés Prada, Sheryll Corchuelo, María T. Herrera-Sepúlveda, Julián Naizaque, Gerardo Santamaría, Jorge Rivera, Paola Rojas-Estevez, Tatiana Cobos, Beatriz de Arco, Alicia Rosales, Valeria Mejia, Dioselina Peláez-Carvajal, Martha Lucia Ospina Martínez, Marcela Mercado-Reyes.
hCoV-19/Colombia/DC-INS-VG-25647/2022	EPI_ISL_15937606	2022-10-30	South America	Colombia	Bogota	CLINICA UNIVERSITARIA COLOMBIA - LABORATORIO ESPECIALIZADO	Instituto Nacional de Salud- Dirección de Investigación en Salud Pública	Katherine Laiton-Donato, Carlos Franco-Muñoz, Diego A. Álvarez-Díaz, Héctor Alejandro Ruiz-Moreno, Diego Andrés Prada, Sheryll Corchuelo, María T. Herrera-Sepúlveda, Julián Naizaque, Gerardo Santamaría, Jorge Rivera, Paola Rojas-Estevez, Tatiana Cobos, Beatriz de Arco, Alicia Rosales, Valeria Mejia, Dioselina Peláez-Carvajal, Martha Lucia Ospina Martínez, Marcela Mercado-Reyes.
hCoV-19/Colombia/DC-INS-VG-25860/2022	EPI_ISL_16244160	2022-11-20	South America	Colombia	Bogota	CLÃNICA DEL COUNTRY	Instituto Nacional de Salud- Dirección de Investigación en Salud Pública	Katherine Laiton-Donato, Carlos Franco-Muñoz, Diego A. Álvarez-Díaz, Héctor Alejandro Ruiz-Moreno, Diego Andrés Prada, Sheryll Corchuelo, María T. Herrera-Sepúlveda, Julián Naizaque, Gerardo Santamaría, Jorge Rivera, Paola Rojas-Estevez, Tatiana Cobos, Beatriz de Arco, Alicia Rosales, Valeria Mejia, Dioselina Peláez-Carvajal, Martha Lucia Ospina Martínez, Marcela Mercado-Reyes.
hCoV-19/Colombia/DC-INS-VG-28924/2023	EPI_ISL_17501786	2023-02-25	South America	Colombia	Bogota	FUNDACION SANTA FE DE BOGOTA	Instituto Nacional de Salud- Dirección de Investigación en Salud Pública	Katherine Laiton-Donato, Carlos Franco-Muñoz, Diego A. Álvarez-Díaz, Héctor Alejandro Ruiz-Moreno, Diego Andrés Prada, Sheryll Corchuelo, María T. Herrera-Sepúlveda, Julián Naizaque, Gerardo Santamaría, Jorge Rivera, Paola Rojas-Estevez, Tatiana Cobos, Beatriz de Arco, Alicia Rosales, Valeria Mejia, Dioselina Peláez-Carvajal, Martha Lucia Ospina Martínez, Marcela Mercado-Reyes.
hCoV-19/Colombia/DC-LSPSDS-327061/2022	EPI_ISL_16428484	2022-09-30	South America	Colombia	Bogota	MUESTRA CONGLOMERADO - SUB RED NORTE	LSPSDS	Johana Hernandez Toloza, Mauricio Pacheco-Montealegre, Gabriela Delgado Murcia, Alejandro Gomez Lopez, Marcela Mercado
hCoV-19/Colombia/DC-LSPSDS-337260/2022	EPI_ISL_16025988	2022-10-30	South America	Colombia	Bogota	CONGLOMERADO - SUB RED NORTE	LSPSDS	Johana Hernandez Toloza, Mauricio Pacheco-Montealegre, Gabriela Delgado Murcia, Alejandro Gomez Lopez, Héctor Alejandro Ruiz-Moreno, Marcela Mercado
hCoV-19/Colombia/DC-LSPSDS-339761/2022	EPI_ISL_16025972	2022-11-08	South America	Colombia	Bogota	CONGLOMERADO - SUB RED CENTRO ORIENTE	LSPSDS	Johana Hernandez Toloza, Mauricio Pacheco-Montealegre, Gabriela Delgado Murcia, Alejandro Gomez Lopez, Héctor Alejandro Ruiz-Moreno, Marcela Mercado
hCoV-19/Colombia/DC-LSPSDS-344224/2022	EPI_ISL_16026048	2022-11-21	South America	Colombia	Bogota	CONGLOMERADO - SUB RED SUR	LSPSDS	Johana Hernandez Toloza, Mauricio Pacheco-Montealegre, Gabriela Delgado Murcia, Alejandro Gomez Lopez, Héctor Alejandro Ruiz-Moreno, Marcela Mercado
hCoV-19/Colombia/DC-LSPSDS-345140/2022	EPI_ISL_16026050	2022-11-23	South America	Colombia	Bogota	CONGLOMERADO - SUB RED SUR	LSPSDS	Johana Hernandez Toloza, Mauricio Pacheco-Montealegre, Gabriela Delgado Murcia, Alejandro Gomez Lopez, Héctor Alejandro Ruiz-Moreno, Marcela Mercado
hCoV-19/Colombia/LAG-INS-VG-25957/2022	EPI_ISL_16244142	2022-09-03	South America	Colombia	La Guajira	HOSPITAL SAN JOSE DE MAICAO	Instituto Nacional de Salud- Dirección de Investigación en Salud Pública	Katherine Laiton-Donato, Carlos Franco-Muñoz, Diego A. Álvarez-Díaz, Héctor Alejandro Ruiz-Moreno, Diego Andrés Prada, Sheryll Corchuelo, María T. Herrera-Sepúlveda, Julián Naizaque, Gerardo Santamaría, Jorge Rivera, Paola Rojas-Estevez, Tatiana Cobos, Beatriz de Arco, Alicia Rosales, Valeria Mejia, Dioselina Peláez-Carvajal, Martha Lucia Ospina Martínez, Marcela Mercado-Reyes.
hCoV-19/Colombia/SAN-INS-VG-27523/2022	EPI_ISL_16853221	2022-12-26	South America	Colombia	Santander	FUNDACION CARDIO VASCULAR DE COLOMBIA	Instituto Nacional de Salud- Dirección de Investigación en Salud Pública	Katherine Laiton-Donato, Carlos Franco-Muñoz, Diego A. Álvarez-Díaz, Héctor Alejandro Ruiz-Moreno, Diego Andrés Prada, Sheryll Corchuelo, María T. Herrera-Sepúlveda, Julián Naizaque, Gerardo Santamaría, Jorge Rivera, Paola Rojas-Estevez, Tatiana Cobos, Beatriz de Arco, Alicia Rosales, Valeria Mejia, Dioselina Peláez-Carvajal, Martha Lucia Ospina Martínez, Marcela Mercado-Reyes.
hCoV-19/Congo/FCRM-203-17837/2022	EPI_ISL_15334249	2022-10-04	Africa	Republic of the Congo	Brazzaville	Fondation Congolaise pour la recherche medicale (FCRM), Francine Ntoumi	Fondation Congolaise pour la Recherche Médicale	Mfoutou Mapanguy Claujens Chastel; Dr Batchi-Bouyou Armel Landry; Dr. Jean Claude Djontu; Prof. Francine Ntoumi
hCoV-19/CostaRica/INC-10101-783641/2023	EPI_ISL_17100596	2023-02-02	North America	Costa Rica	San Jose	HOSPITAL DR. FERNANDO ESCALANTE PRADILLA	Inciensa, Instituto de Investigación y Enseñanza en Nutrición y Salud	Francisco Duarte, Hebleen Porras, Claudio Soto-Garita, Estela Cordero, Adriana Godínez, Melany Calderón, José Luis Vargas, Natalia Bonilla & María Fernanda Matamoros Madrigal
hCoV-19/CostaRica/INC-10559-786815/2023	EPI_ISL_17396029	2023-03-08	North America	Costa Rica	Puntarenas	HOSPITAL MANUEL MORA VALVERDE	Inciensa, Instituto de Investigación y Enseñanza en Nutrición y Salud	Francisco Duarte, Hebleen Porras, Claudio Soto-Garita, Estela Cordero, Adriana Godínez, Natalia Morales, Sara Cordero, José Luis Vargas & Irving Vindas Arce
hCoV-19/CostaRica/INC-7073-768626/2022	EPI_ISL_15142057	2022-09-09	North America	Costa Rica	San Jose	AREA DE SALUD TIBAS-URUCA-MERCED - CLINICA DR. CLORITO PICADO	Inciensa, Instituto de Investigación y Enseñanza en Nutrición y Salud	Francisco Duarte, Hebleen Porras, Claudio Soto-Garita, Estela Cordero, Adriana Godínez, Melany Calderón, José Luis Vargas, Mariela Gutiérrez, Sofia Herrera, Natalia Bonilla & Patricia Salas Abarca
hCoV-19/CostaRica/INC-7408-771012/2022	EPI_ISL_15415275	2022-10-06	North America	Costa Rica	San Jose	AREA DE SALUD ALAJUELITA	Inciensa, Instituto de Investigación y Enseñanza en Nutrición y Salud	Francisco Duarte, Hebleen Porras, Claudio Soto-Garita, Estela Cordero, Adriana Godínez, Melany Calderón, José Luis Vargas, Mariela Gutiérrez, Sofia Herrera & Natalia Bonilla
hCoV-19/CostaRica/INC-7841-772941/2022	EPI_ISL_15933275	2022-10-26	North America	Costa Rica	Puntarenas	AREA DE SALUD BARRANCA - CLINICA DR. ROBERTO SOTO	Inciensa, Instituto de Investigación y Enseñanza en Nutrición y Salud	Francisco Duarte, Hebleen Porras, Claudio Soto-Garita, Estela Cordero, Adriana Godínez, Melany Calderón, José Luis Vargas, Mariela Gutiérrez, Sofia Herrera, Natalia Bonilla & Diana Madriz Chévez
hCoV-19/CostaRica/INC-8093-773626/2022	EPI_ISL_16098341	2022-10-24	North America	Costa Rica		AREA DE SALUD ALAJUELITA	Inciensa, Instituto de Investigación y Enseñanza en Nutrición y Salud	Francisco Duarte, Hebleen Porras, Claudio Soto-Garita, Estela Cordero, Adriana Godínez, Melany Calderón, José Luis Vargas, Mariela Gutiérrez, Sofia Herrera, Natalia Bonilla & Joaquín Marchena Angulo
hCoV-19/CostaRica/INC-8200-774828/2022	EPI_ISL_16294243	2022-11-15	North America	Costa Rica	Guanacaste	AREA DE SALUD CAÑAS	Inciensa, Instituto de Investigación y Enseñanza en Nutrición y Salud	Francisco Duarte, Hebleen Porras, Claudio Soto-Garita, Estela Cordero, Adriana Godínez, Melany Calderón, José Luis Vargas, Mariela Gutiérrez, Sofia Herrera, Natalia Bonilla & Shirley Rojas Ramirez
hCoV-19/CostaRica/INC-8471-775212/2022	EPI_ISL_16347402	2022-11-15	North America	Costa Rica	Alajuela	AREA DE SALUD ALAJUELA SUR	Inciensa, Instituto de Investigación y Enseñanza en Nutrición y Salud	Francisco Duarte, Hebleen Porras, Claudio Soto-Garita, Estela Cordero, Adriana Godínez, Melany Calderón, José Luis Vargas, Mariela Gutiérrez, Sofia Herrera, Natalia Bonilla & Vanessa Villalobos Alfaro
hCoV-19/CostaRica/INC-8661-776167/2022	EPI_ISL_16346986	2022-11-26	North America	Costa Rica	Puntarenas	AREA DE SALUD BUENOS AIRES	Inciensa, Instituto de Investigación y Enseñanza en Nutrición y Salud	Francisco Duarte, Hebleen Porras, Claudio Soto-Garita, Estela Cordero, Adriana Godínez, Melany Calderón, José Luis Vargas, Mariela Gutiérrez, Sofia Herrera, Natalia Bonilla & Lizeth Blanco Porras
hCoV-19/CostaRica/INC-9028-778359/2022	EPI_ISL_18768072	2022-12-21	North America	Costa Rica	San Jose	AREA DE SALUD MORAVIA	Inciensa, Instituto de Investigación y Enseñanza en Nutrición y Salud	Francisco Duarte, Hebleen Porras, Claudio Soto-Garita, Estela Cordero, Adriana Godínez, Melany Calderón, José Luis Vargas, Mariela Gutiérrez, Sofia Herrera, Natalia Bonilla & Silvia Flores Angulo
hCoV-19/Coted_Ivoire/IPCI-DVE-C847392/2023	EPI_ISL_16894719	2023-01-11	Africa	Cote d'Ivoire	Treicheville	Departement of Epidemic Viruses	Departement of Epidemic Viruses Institut Pasteur of Cote d'Ivoire Abidjan	Hervé Albéric Adje Kadjo, Yakoura Karidja Ouattara, Aboubacar Sylla, Venance Luc Kouadio, Marius Adagba, Marc Adou-Jean M'Boua, Edgard valéry Adjogoua, Mireille Dosso
hCoV-19/Coted_Ivoire/IPCI-DVE-COV836268/2022	EPI_ISL_15851167	2022-10-11	Africa	Cote d'Ivoire	Abidjan	Departement of Epidemic Viruses	Departement of Epidemic Viruses Institut Pasteur of CotedIvoire Abidjan	Hervé Albéric Adje Kadjo, Yakoura Karidja Ouattara, Aboubacar Sylla, Venance Luc Kouakou, Marius Adagba, Jacques Danho Monney, Edgard valéry Adjogoua; Mireille DOSSO
hCoV-19/Coted_Ivoire/IPCI-DVE-E747752/2022	EPI_ISL_16445316	2022-12-13	Africa	Cote d'Ivoire	Abidjan	Departement of Epidemic Viruses	Departement of Epidemic Viruses Institut Pasteur of CotedIvoire Abidjan	Hervé Albéric Adje Kadjo, Yakoura Karidja Ouattara, Aboubacar Sylla, Venance Luc Kouadio, Marius Adagba, Jacques Danho Monney, Edgard valéry Adjogoua, Mireille Dosso
hCoV-19/Coted_Ivoire/IPCI-DVE-E749975/2022	EPI_ISL_16445310	2022-12-24	Africa	Cote d'Ivoire	Treichville	Departement of Epidemic Viruses	Departement of Epidemic Viruses Institut Pasteur of CotedIvoire Abidjan	Hervé Albéric Adje Kadjo, Yakoura Karidja Ouattara, Aboubacar Sylla, Venance Luc Kouadio, Marius Adagba, Jacques Danho Monney, Edgard valéry Adjogoua, Mireille Dosso
hCoV-19/CotedIvoire/IPCI-DVE-COV830926/2022	EPI_ISL_15908261	2022-09-16	Africa	Cote d'Ivoire	Abidjan	Departement of Epidemic Viruses, Institut Pasteur of Cote d'Ivoire Abidjan	Departement of Epidemic Viruses, Institut Pasteur of Cote d'Ivoire Abidjan	Hervé Albéric Adje Kadjo, Yakoura Karidja Ouattara, Aboubacar Sylla, Venance Luc Kouadio, Marius Adagba, Jacques Danho Monney, Cyril Claude Kouassi Tanon, Edgard valéry Adjogoua, Mireille Dosso
hCoV-19/CotedIvoire/IPCI-DVE-COV836209/2022	EPI_ISL_15813180	2022-10-11	Africa	Cote d'Ivoire	Abidjan	Departement of Epidemic Viruses	Departement of Epidemic Viruses Institut Pasteur of CotedIvoire Abidjan	Hervé Albéric Adje Kadjo, Yakoura Karidja Ouattara, Aboubacar Sylla, Venance Luc Kouakou, Marius Adagba, Jacques Danho Monney, Edgard valéry Adjogoua; Mireille DOSSO
hCoV-19/CotedIvoire/IPCI-DVE-COV836833/2022	EPI_ISL_15813184	2022-10-15	Africa	Cote d'Ivoire	Abidjan	Departement of Epidemic Viruses	Departement of Epidemic Viruses Institut Pasteur of CotedIvoire Abidjan	Hervé Albéric Adje Kadjo, Yakoura Karidja Ouattara, Aboubacar Sylla, Venance Luc Kouakou, Marius Adagba, Jacques Danho Monney, Edgard valéry Adjogoua; Mireille DOSSO
hCoV-19/Croatia/43975/2022	EPI_ISL_15333857	2022-09-26	Europe	Croatia	The City of Zagreb	Klinika za infektivne bolesti "Dr. Fran Mihaljević"	Hrvatski zavod za javno zdravstvo	Irena Tabain, Ivana Ferenčak, Josipa Kuzle, Anita Jurić, Dragan Jurić
hCoV-19/Croatia/44613/2022	EPI_ISL_15700522	2022-10-18	Europe	Croatia	Split-Dalmatia County	Nastavni zavod za javno zdravstvo Splitsko- Dalmatinske županije	Hrvatski zavod za javno zdravstvo	Irena Tabain, Ivana Ferenčak, Josipa Kuzle, Anita Jurić, Dragan Jurić
hCoV-19/Croatia/44751/2022	EPI_ISL_15740204	2022-10-27	Europe	Croatia	Medimurje County	Zavod za javno zdravstvo Međimurske županije	Hrvatski zavod za javno zdravstvo	Irena Tabain, Ivana Ferenčak, Josipa Kuzle, Anita Jurić, Dragan Jurić
hCoV-19/Croatia/44773/2022	EPI_ISL_15740225	2022-10-27	Europe	Croatia	Split-Dalmatia County	Nastavni zavod za javno zdravstvo Splitsko- Dalmatinske županije	Hrvatski zavod za javno zdravstvo	Irena Tabain, Ivana Ferenčak, Josipa Kuzle, Anita Jurić, Dragan Jurić
hCoV-19/Croatia/HZJZ_1207/2022	EPI_ISL_16198444	2022-11-01	Europe	Croatia	Zadar County	Zavod za javno zdravstvo Zadarske županije	Hrvatski zavod za javno zdravstvo	Irena Tabain, Ivana Ferenčak, Josipa Kuzle, Anita Jurić, Dragan Jurić
hCoV-19/Croatia/HZJZ_1568/2022	EPI_ISL_16198622	2022-11-26	Europe	Croatia	The City of Zagreb	Klinika za infektivne bolesti "Dr. Fran Mihaljević"	Hrvatski zavod za javno zdravstvo	Irena Tabain, Ivana Ferenčak, Josipa Kuzle, Anita Jurić, Dragan Jurić
hCoV-19/Croatia/HZJZ_2914/2023	EPI_ISL_17247665	2023-01-31	Europe	Croatia	Istra County	Zavod za javno zdravstvo Istarske županije	Hrvatski zavod za javno zdravstvo	Irena Tabain, Ivana Ferenčak, Josipa Kuzle, Anita Jurić, Dragan Jurić
hCoV-19/Croatia/HZJZ_3171/2023	EPI_ISL_17247727	2023-02-20	Europe	Croatia	Primorje-Gorski Kotar County	Nastavni zavod za javno zdravstvo Primorsko- Goranske županije	Hrvatski zavod za javno zdravstvo	Irena Tabain, Ivana Ferenčak, Josipa Kuzle, Anita Jurić, Dragan Jurić
hCoV-19/Croatia/HZJZ_340/2022	EPI_ISL_15698847	2022-10-20	Europe	Croatia	Dubrovnik-Neretva County	Zavod za javno zdravstvo Dubrovačko-Neretvanske županije	Hrvatski zavod za javno zdravstvo	Irena Tabain, Ivana Ferenčak, Josipa Kuzle, Anita Jurić, Dragan Jurić
hCoV-19/Croatia/HZJZ_346/2022	EPI_ISL_15698851	2022-09-27	Europe	Croatia	Split-Dalmatia County	Nastavni zavod za javno zdravstvo Splitsko- Dalmatinske županije	Hrvatski zavod za javno zdravstvo	Irena Tabain, Ivana Ferenčak, Josipa Kuzle, Anita Jurić, Dragan Jurić
hCoV-19/Croatia/HZJZ_3479/2023	EPI_ISL_17554228	2023-03-13	Europe	Croatia	Split-Dalmatia County	Nastavni zavod za javno zdravstvo Splitsko- Dalmatinske županije	Hrvatski zavod za javno zdravstvo	Irena Tabain, Ivana Ferenčak, Josipa Kuzle, Anita Jurić, Dragan Jurić
hCoV-19/Croatia/HZJZ_361/2022	EPI_ISL_15698861	2022-09-27	Europe	Croatia	Split-Dalmatia County	Nastavni zavod za javno zdravstvo Splitsko- Dalmatinske županije	Hrvatski zavod za javno zdravstvo	Irena Tabain, Ivana Ferenčak, Josipa Kuzle, Anita Jurić, Dragan Jurić
hCoV-19/Croatia/HZJZ_587/2022	EPI_ISL_15698297	2022-10-17	Europe	Croatia	Primorje-Gorski Kotar County	Nastavni zavod za javno zdravstvo Primorsko- Goranske županije	Hrvatski zavod za javno zdravstvo	Irena Tabain, Ivana Ferenčak, Josipa Kuzle, Anita Jurić, Dragan Jurić
hCoV-19/Croatia/HZJZ_686/2022	EPI_ISL_15857218	2022-10-25	Europe	Croatia	The City of Zagreb	Klinika za infektivne bolesti "Dr. Fran Mihaljević"	Hrvatski zavod za javno zdravstvo	Irena Tabain, Ivana Ferenčak, Josipa Kuzle, Anita Jurić, Dragan Jurić
hCoV-19/Croatia/HZJZ_884/2022	EPI_ISL_15857662	2022-11-02	Europe	Croatia	The City of Zagreb	Klinika za infektivne bolesti "Dr. Fran Mihaljević"	Hrvatski zavod za javno zdravstvo	Irena Tabain, Ivana Ferenčak, Josipa Kuzle, Anita Jurić, Dragan Jurić
hCoV-19/Curacao/CW-RIVM-116977/2022	EPI_ISL_15762742	2022-10-17	South America	Curacao	Curacao	National Institute for Public Health and the Environment (RIVM)	National Institute for Public Health and the Environment (RIVM)	Adam Meijer, Harry Vennema, Dirk Eggink, Jeroen Cremer, Sharon van den Brink, Bas van der Veer, AnneMarie van den Brandt, Lisa Wijsman, Kim Freriks, Ryanne Jaarsma, Lynn Aarts, Sanne Bos, Jil Kocken, Jordy de Bakker, Afke Vogelzang, Florian Zwagemaker, Dennis Schmitz, Annelies Kroneman, Karim Hajji, Ivo van Walle, Chantal Reusken
hCoV-19/Curacao/CW-RIVM-117658/2022	EPI_ISL_15849311	2022-10-26	South America	Curacao	Curacao	National Institute for Public Health and the Environment (RIVM)	National Institute for Public Health and the Environment (RIVM)	Adam Meijer, Harry Vennema, Dirk Eggink, Jeroen Cremer, Sharon van den Brink, Bas van der Veer, AnneMarie van den Brandt, Lisa Wijsman, Kim Freriks, Ryanne Jaarsma, Lynn Aarts, Sanne Bos, Jil Kocken, Jordy de Bakker, Afke Vogelzang, Florian Zwagemaker, Dennis Schmitz, Annelies Kroneman, Karim Hajji, Ivo van Walle, Chantal Reusken
hCoV-19/Curacao/CW-RIVM-117662/2022	EPI_ISL_15849315	2022-10-27	South America	Curacao	Curacao	National Institute for Public Health and the Environment (RIVM)	National Institute for Public Health and the Environment (RIVM)	Adam Meijer, Harry Vennema, Dirk Eggink, Jeroen Cremer, Sharon van den Brink, Bas van der Veer, AnneMarie van den Brandt, Lisa Wijsman, Kim Freriks, Ryanne Jaarsma, Lynn Aarts, Sanne Bos, Jil Kocken, Jordy de Bakker, Afke Vogelzang, Florian Zwagemaker, Dennis Schmitz, Annelies Kroneman, Karim Hajji, Ivo van Walle, Chantal Reusken
hCoV-19/Curacao/CW-RIVM-117663/2022	EPI_ISL_15849316	2022-10-28	South America	Curacao	Curacao	National Institute for Public Health and the Environment (RIVM)	National Institute for Public Health and the Environment (RIVM)	Adam Meijer, Harry Vennema, Dirk Eggink, Jeroen Cremer, Sharon van den Brink, Bas van der Veer, AnneMarie van den Brandt, Lisa Wijsman, Kim Freriks, Ryanne Jaarsma, Lynn Aarts, Sanne Bos, Jil Kocken, Jordy de Bakker, Afke Vogelzang, Florian Zwagemaker, Dennis Schmitz, Annelies Kroneman, Karim Hajji, Ivo van Walle, Chantal Reusken
hCoV-19/Curacao/CW-RIVM-119985/2022	EPI_ISL_16202006	2022-11-15	South America	Curacao	Curacao	National Institute for Public Health and the Environment (RIVM)	National Institute for Public Health and the Environment (RIVM)	Adam Meijer, Harry Vennema, Dirk Eggink, Jeroen Cremer, Sharon van den Brink, Bas van der Veer, AnneMarie van den Brandt, Lisa Wijsman, Kim Freriks, Ryanne Jaarsma, Lynn Aarts, Sanne Bos, Jil Kocken, Jordy de Bakker, Afke Vogelzang, Florian Zwagemaker, Dennis Schmitz, Annelies Kroneman, Karim Hajji, Ivo van Walle, Chantal Reusken
hCoV-19/Curacao/CW-RIVM-119986/2022	EPI_ISL_16202007	2022-11-16	South America	Curacao	Curacao	National Institute for Public Health and the Environment (RIVM)	National Institute for Public Health and the Environment (RIVM)	Adam Meijer, Harry Vennema, Dirk Eggink, Jeroen Cremer, Sharon van den Brink, Bas van der Veer, AnneMarie van den Brandt, Lisa Wijsman, Kim Freriks, Ryanne Jaarsma, Lynn Aarts, Sanne Bos, Jil Kocken, Jordy de Bakker, Afke Vogelzang, Florian Zwagemaker, Dennis Schmitz, Annelies Kroneman, Karim Hajji, Ivo van Walle, Chantal Reusken
hCoV-19/Curacao/CW-RIVM-119987/2022	EPI_ISL_16202008	2022-11-17	South America	Curacao	Curacao	National Institute for Public Health and the Environment (RIVM)	National Institute for Public Health and the Environment (RIVM)	Adam Meijer, Harry Vennema, Dirk Eggink, Jeroen Cremer, Sharon van den Brink, Bas van der Veer, AnneMarie van den Brandt, Lisa Wijsman, Kim Freriks, Ryanne Jaarsma, Lynn Aarts, Sanne Bos, Jil Kocken, Jordy de Bakker, Afke Vogelzang, Florian Zwagemaker, Dennis Schmitz, Annelies Kroneman, Karim Hajji, Ivo van Walle, Chantal Reusken
hCoV-19/Curacao/CW-RIVM-119989/2022	EPI_ISL_16202010	2022-11-17	South America	Curacao	Curacao	National Institute for Public Health and the Environment (RIVM)	National Institute for Public Health and the Environment (RIVM)	Adam Meijer, Harry Vennema, Dirk Eggink, Jeroen Cremer, Sharon van den Brink, Bas van der Veer, AnneMarie van den Brandt, Lisa Wijsman, Kim Freriks, Ryanne Jaarsma, Lynn Aarts, Sanne Bos, Jil Kocken, Jordy de Bakker, Afke Vogelzang, Florian Zwagemaker, Dennis Schmitz, Annelies Kroneman, Karim Hajji, Ivo van Walle, Chantal Reusken
hCoV-19/Curacao/CW-RIVM-121097/2022	EPI_ISL_16296237	2022-11-30	South America	Curacao	Curacao	National Institute for Public Health and the Environment (RIVM)	National Institute for Public Health and the Environment (RIVM)	Adam Meijer, Harry Vennema, Dirk Eggink, Jeroen Cremer, Sharon van den Brink, Bas van der Veer, AnneMarie van den Brandt, Lisa Wijsman, Kim Freriks, Ryanne Jaarsma, Lynn Aarts, Sanne Bos, Jil Kocken, Jordy de Bakker, Afke Vogelzang, Florian Zwagemaker, Dennis Schmitz, Annelies Kroneman, Karim Hajji, Ivo van Walle, Chantal Reusken
hCoV-19/Curacao/CW-RIVM-122992/2022	EPI_ISL_16445633	2022-12-23	South America	Curacao	Curacao	National Institute for Public Health and the Environment (RIVM)	National Institute for Public Health and the Environment (RIVM)	Adam Meijer, Harry Vennema, Dirk Eggink, Jeroen Cremer, Sharon van den Brink, Bas van der Veer, AnneMarie van den Brandt, Lisa Wijsman, Kim Freriks, Ryanne Jaarsma, Lynn Aarts, Sanne Bos, Jil Kocken, Jordy de Bakker, Afke Vogelzang, Florian Zwagemaker, Dennis Schmitz, Annelies Kroneman, Karim Hajji, Ivo van Walle, Chantal Reusken
hCoV-19/Curacao/CW-RIVM-125132/2022	EPI_ISL_16760105	2022-11-08	South America	Curacao	Curacao	National Institute for Public Health and the Environment (RIVM)	National Institute for Public Health and the Environment (RIVM)	Adam Meijer, Harry Vennema, Dirk Eggink, Jeroen Cremer, Sharon van den Brink, Bas van der Veer, AnneMarie van den Brandt, Lisa Wijsman, Kim Freriks, Ryanne Jaarsma, Lynn Aarts, Sanne Bos, Jil Kocken, Jordy de Bakker, Afke Vogelzang, Zarif MansoerAziem Elahi, Floor Fontein, Trung Bui, Florian Zwagemaker, Dennis Schmitz, Annelies Kroneman, Karim Hajji, Ivo van Walle, Chantal Reusken
hCoV-19/Curacao/CW-RIVM-125139/2022	EPI_ISL_16760233	2022-10-11	South America	Curacao	Curacao	National Institute for Public Health and the Environment (RIVM)	National Institute for Public Health and the Environment (RIVM)	Adam Meijer, Harry Vennema, Dirk Eggink, Jeroen Cremer, Sharon van den Brink, Bas van der Veer, AnneMarie van den Brandt, Lisa Wijsman, Kim Freriks, Ryanne Jaarsma, Lynn Aarts, Sanne Bos, Jil Kocken, Jordy de Bakker, Afke Vogelzang, Zarif MansoerAziem Elahi, Floor Fontein, Trung Bui, Florian Zwagemaker, Dennis Schmitz, Annelies Kroneman, Karim Hajji, Ivo van Walle, Chantal Reusken
hCoV-19/Curacao/CW-RIVM-126413/2023	EPI_ISL_17112750	2023-01-31	South America	Curacao	Curacao	National Institute for Public Health and the Environment (RIVM)	National Institute for Public Health and the Environment (RIVM)	Adam Meijer, Harry Vennema, Dirk Eggink, Jeroen Cremer, Sharon van den Brink, Bas van der Veer, AnneMarie van den Brandt, Lisa Wijsman, Kim Freriks, Ryanne Jaarsma, Lynn Aarts, Sanne Bos, Jil Kocken, Jordy de Bakker, Afke Vogelzang, Zarif MansoerAziem Elahi, Floor Fontein, Trung Bui, Florian Zwagemaker, Dennis Schmitz, Annelies Kroneman, Karim Hajji, Ivo van Walle, Chantal Reusken
hCoV-19/Cyprus/BMV8858/2022	EPI_ISL_18476030	2022-09-14	Europe	Cyprus		Ammochostos General Hospital	Laboratory of Biotechnology and Molecular Virology, University of Cyprus	Leondios G. Kostrikis et al.
hCoV-19/Cyprus/BMV8906/2022	EPI_ISL_18478691	2022-09-22	Europe	Cyprus		Synlab Cyprus	Laboratory of Biotechnology and Molecular Virology, University of Cyprus	Leondios G. Kostrikis et al.
hCoV-19/Cyprus/BMV9097/2022	EPI_ISL_18479605	2022-10-25	Europe	Cyprus		Nicosia General Hospital	Laboratory of Biotechnology and Molecular Virology, University of Cyprus	Leondios G. Kostrikis et al.
hCoV-19/Cyprus/BMV9114/2022	EPI_ISL_18476670	2022-10-27	Europe	Cyprus		Ammochostos General Hospital	Laboratory of Biotechnology and Molecular Virology, University of Cyprus	Leondios G. Kostrikis et al.
hCoV-19/Cyprus/BMV9310/2022	EPI_ISL_19510651	2022-11-28	Europe	Cyprus		Synlab Cyprus	Laboratory of Biotechnology and Molecular Virology, University of Cyprus	Leondios G. Kostrikis et al.
hCoV-19/Cyprus/BMV9508/2022	EPI_ISL_19509851	2022-12-26	Europe	Cyprus		Limassol General Hospital	Laboratory of Biotechnology and Molecular Virology, University of Cyprus	Leondios G. Kostrikis et al.
hCoV-19/Cyprus/BMV9595/2023	EPI_ISL_19509987	2023-01-11	Europe	Cyprus		Synlab Cyprus	Laboratory of Biotechnology and Molecular Virology, University of Cyprus	Leondios G. Kostrikis et al.
hCoV-19/Cyprus/BMV9772/2023	EPI_ISL_19510416	2023-02-16	Europe	Cyprus		Ammochostos General Hospital	Laboratory of Biotechnology and Molecular Virology, University of Cyprus	Leondios G. Kostrikis et al.
hCoV-19/CzechRepublic/BC_B3940_30_12_42/2022	EPI_ISL_16489328	2022-11-29	Europe	Czech Republic	South Bohemian Region	Nemocnice Strakonice	Institute of Parasitology, Biology Centre, CAS	Martin Kolisko, Magda Vodrazkova, Monika Wisniewska
hCoV-19/CzechRepublic/FNHK-Ps-007066/2022	EPI_ISL_15813126	2022-10-30	Europe	Czech Republic	Pardubice Region	University Hospital Hradec Kralove	University Hospital Hradec Kralove	Helena Parova, Lenka Rysava, Monika Berankova, Marie Divoka, Marketa Gancarcikova
hCoV-19/CzechRepublic/FNHK-Ps-007104/2022	EPI_ISL_16020485	2022-10-25	Europe	Czech Republic	Pardubice Region	Pardubicka nemocnice	University Hospital Hradec Kralove	Helena Parova, Lenka Rysava, Monika Berankova, Marie Divoka, Marketa Gancarcikova
hCoV-19/CzechRepublic/FNHK-Ps-007117/2022	EPI_ISL_16020497	2022-11-04	Europe	Czech Republic	Hradec Kralove Region	University Hospital Hradec Kralove	University Hospital Hradec Kralove	Helena Parova, Lenka Rysava, Monika Berankova, Marie Divoka, Marketa Gancarcikova
hCoV-19/CzechRepublic/KNL_110150277/2022	EPI_ISL_16030000	2022-11-29	Europe	Czech Republic	Liberec Region	Regional Hospital Liberec	Regional Hospital Liberec	Tomas Zajic, Iva Dolinova, Katerina Stillerova, Katerina Arientova, Martin Kracik
hCoV-19/CzechRepublic/NRL_23-s114/2022	EPI_ISL_16651072	2022-11-29	Europe	Czech Republic	Moravian-Silesian Region	University Hospital in Ostrava	National Institute of Public Health	Helena Jirincova, Jaromira Vecerova, Timotej Suri, Alexander Nagy
hCoV-19/CzechRepublic/NRL_s324/2022	EPI_ISL_16724389	2022-11-16	Europe	Czech Republic	Usti nad Labem Region	Masaryk Hospital	National Institute of Public Health	Helena Jirincova, Jaromira Vecerova, Timotej Suri, Alexander Nagy, Andrej Jasica
hCoV-19/CzechRepublic/NRL_s6571/2022	EPI_ISL_15911733	2022-10-17	Europe	Czech Republic	Prague	EUC Inc.	National Institute of Public Health	Helena Jirincova, Jaromira Vecerova, Timotej Suri, Alexander Nagy
hCoV-19/CzechRepublic/NRL_s6867/2022	EPI_ISL_15929174	2022-10-25	Europe	Czech Republic	Usti nad Labem Region	NutriMedlab	National Institute of Public Health	Helena Jirincova, Jaromira Vecerova, Timotej Suri, Alexander Nagy
hCoV-19/CzechRepublic/NRL-s1782/2023	EPI_ISL_17562991	2023-03-24	Europe	Czech Republic	Prague	Hospital Na Bulovce	National Institute of Public Health	Helena Jirincova, Jaromira Vecerova, Timotej Suri, Alexander Nagy, Andrej Jasica
hCoV-19/CzechRepublic/NRL-s336/2022	EPI_ISL_16858692	2022-12-15	Europe	Czech Republic	Usti nad Labem Region	Masaryk Hospital	National Institute of Public Health	Helena Jirincova, Jaromira Vecerova, Timotej Suri, Alexander Nagy, Andrej Jasica
hCoV-19/CzechRepublic/NRL-s457/2023	EPI_ISL_16831127	2023-01-31	Europe	Czech Republic	Prague	Hospital Na Bulovce	National Institute of Public Health	Helena Jirincova, Jaromira Vecerova, Timotej Suri, Alexander Nagy, Andrej Jasica
hCoV-19/CzechRepublic/NRL-s766/2023	EPI_ISL_17359582	2023-02-21	Europe	Czech Republic	Prague	Synlab	National Institute of Public Health	Helena Jirincova, Jaromira Vecerova, Timotej Suri, Alexander Nagy, Andrej Jasica
hCoV-19/deer/USA/OH-OSU-0054302/2023	EPI_ISL_19553849	2023-02-27	North America	USA	Ohio	CEIRR Influenza Data Processing and Communication Center, St. Jude Center of Excellence for Influenza Research and Response	CEIRR Influenza Data Processing and Communication Center, St. Jude Center of Excellence for Influenza Research and Response	Bowman, A.S., Nelson, M.I., Garushyants, S.K., Tarbuck, N., McBride, D.S. and Dennis, P.M.
hCoV-19/Denmark/DCGC-572352/2022	EPI_ISL_14809552	2022-08-26	Europe	Denmark	Hovedstaden	Department of Bacteria, Parasites and Fungi, Statens Serum Institut, Copenhagen, Denmark	Statens Serum Institut Bioinformatics and Microbial Genomics	Povilas Matusevicius et al.
hCoV-19/Denmark/DCGC-572747/2022	EPI_ISL_14809935	2022-08-26	Europe	Denmark	Hovedstaden	Department of Bacteria, Parasites and Fungi, Statens Serum Institut, Copenhagen, Denmark	Statens Serum Institut Bioinformatics and Microbial Genomics	Povilas Matusevicius et al.
hCoV-19/Denmark/DCGC-572819/2022	EPI_ISL_14822762	2022-08-30	Europe	Denmark	Hovedstaden	Department of Bacteria, Parasites and Fungi, Statens Serum Institut, Copenhagen, Denmark	Statens Serum Institut Bioinformatics and Microbial Genomics	Povilas Matusevicius et al.
hCoV-19/Denmark/DCGC-574304/2022	EPI_ISL_14870651	2022-08-31	Europe	Denmark	Hovedstaden	Department of Bacteria, Parasites and Fungi, Statens Serum Institut, Copenhagen, Denmark	Statens Serum Institut Bioinformatics and Microbial Genomics	Povilas Matusevicius et al.
hCoV-19/Denmark/DCGC-578287/2022	EPI_ISL_14974417	2022-09-09	Europe	Denmark	Sjaelland	Department of Bacteria, Parasites and Fungi, Statens Serum Institut, Copenhagen, Denmark	Statens Serum Institut Bioinformatics and Microbial Genomics	Povilas Matusevicius et al.
hCoV-19/Denmark/DCGC-583939/2022	EPI_ISL_15101014	2022-09-14	Europe	Denmark	Hovedstaden	Department of Bacteria, Parasites and Fungi, Statens Serum Institut, Copenhagen, Denmark	Statens Serum Institut Bioinformatics and Microbial Genomics	Povilas Matusevicius et al.
hCoV-19/Denmark/DCGC-587412/2022	EPI_ISL_15208360	2022-09-24	Europe	Denmark	Midtjylland	Department of Bacteria, Parasites and Fungi, Statens Serum Institut, Copenhagen, Denmark	Statens Serum Institut Bioinformatics and Microbial Genomics	Povilas Matusevicius et al.
hCoV-19/Denmark/DCGC-587746/2022	EPI_ISL_15233365	2022-09-27	Europe	Denmark	Sjaelland	Department of Bacteria, Parasites and Fungi, Statens Serum Institut, Copenhagen, Denmark	Statens Serum Institut Bioinformatics and Microbial Genomics	Povilas Matusevicius et al.
hCoV-19/Denmark/DCGC-588997/2022	EPI_ISL_15267558	2022-09-30	Europe	Denmark	Midtjylland	Department of Bacteria, Parasites and Fungi, Statens Serum Institut, Copenhagen, Denmark	Statens Serum Institut Bioinformatics and Microbial Genomics	Povilas Matusevicius et al.
hCoV-19/Denmark/DCGC-598772/2022	EPI_ISL_15467476	2022-10-17	Europe	Denmark	Nordjylland	Department of Bacteria, Parasites and Fungi, Statens Serum Institut, Copenhagen, Denmark	Statens Serum Institut Bioinformatics and Microbial Genomics	Povilas Matusevicius et al.
hCoV-19/Denmark/DCGC-598816/2022	EPI_ISL_15467519	2022-10-16	Europe	Denmark	Hovedstaden	Department of Bacteria, Parasites and Fungi, Statens Serum Institut, Copenhagen, Denmark	Statens Serum Institut Bioinformatics and Microbial Genomics	Povilas Matusevicius et al.
hCoV-19/Denmark/DCGC-600861/2022	EPI_ISL_15552464	2022-10-11	Europe	Denmark	Midtjylland	Department of Bacteria, Parasites and Fungi, Statens Serum Institut, Copenhagen, Denmark	Statens Serum Institut Bioinformatics and Microbial Genomics	Povilas Matusevicius et al.
hCoV-19/Denmark/DCGC-603160/2022	EPI_ISL_15633039	2022-10-24	Europe	Denmark	Sjaelland	Department of Bacteria, Parasites and Fungi, Statens Serum Institut, Copenhagen, Denmark	Statens Serum Institut Bioinformatics and Microbial Genomics	Povilas Matusevicius et al.
hCoV-19/Denmark/DCGC-605022/2022	EPI_ISL_15635047	2022-10-28	Europe	Denmark	Hovedstaden	Department of Bacteria, Parasites and Fungi, Statens Serum Institut, Copenhagen, Denmark	Statens Serum Institut Bioinformatics and Microbial Genomics	Povilas Matusevicius et al.
hCoV-19/Denmark/DCGC-605721/2022	EPI_ISL_15651211	2022-10-30	Europe	Denmark	Hovedstaden	Department of Bacteria, Parasites and Fungi, Statens Serum Institut, Copenhagen, Denmark	Statens Serum Institut Bioinformatics and Microbial Genomics	Povilas Matusevicius et al.
hCoV-19/Denmark/DCGC-612106/2022	EPI_ISL_15826186	2022-11-14	Europe	Denmark	Midtjylland	Department of Bacteria, Parasites and Fungi, Statens Serum Institut, Copenhagen, Denmark	Statens Serum Institut Bioinformatics and Microbial Genomics	Povilas Matusevicius et al.
hCoV-19/Denmark/DCGC-613217/2022	EPI_ISL_15882207	2022-11-16	Europe	Denmark	Midtjylland	Department of Bacteria, Parasites and Fungi, Statens Serum Institut, Copenhagen, Denmark	Statens Serum Institut Bioinformatics and Microbial Genomics	Povilas Matusevicius et al.
hCoV-19/Denmark/DCGC-615206/2022	EPI_ISL_15939516	2022-11-22	Europe	Denmark	Hovedstaden	Department of Bacteria, Parasites and Fungi, Statens Serum Institut, Copenhagen, Denmark	Statens Serum Institut Bioinformatics and Microbial Genomics	Povilas Matusevicius et al.
hCoV-19/Denmark/DCGC-616685/2022	EPI_ISL_15971920	2022-11-26	Europe	Denmark	Midtjylland	Department of Bacteria, Parasites and Fungi, Statens Serum Institut, Copenhagen, Denmark	Statens Serum Institut Bioinformatics and Microbial Genomics	Povilas Matusevicius et al.
hCoV-19/Denmark/DCGC-618460/2022	EPI_ISL_16017911	2022-11-28	Europe	Denmark	Midtjylland	Molekylær Medicinsk Afdeling, Aarhus University Hospital, Aarhus, Denmark	Statens Serum Institut Bioinformatics and Microbial Genomics	Povilas Matusevicius et al.
hCoV-19/Denmark/DCGC-683832/2022	EPI_ISL_19129160	2022-10-24	Europe	Denmark		Department of Clinical Microbiology, Hvidovre Hospital	Bioinformatics and Microbial Genomics, Statens Serum Institut	Povilas Matusevicius et al.
hCoV-19/Denmark/DCGC-684084/2022	EPI_ISL_19129406	2022-11-28	Europe	Denmark		Department of Clinical Microbiology, Hvidovre Hospital	Statens Serum Institut Bioinformatics and Microbial Genomics	Povilas Matusevicius et al.
hCoV-19/Denmark/DCGC-684180/2022	EPI_ISL_19129498	2022-12-26	Europe	Denmark		Department of Clinical Microbiology, Hvidovre Hospital	Statens Serum Institut Bioinformatics and Microbial Genomics	Povilas Matusevicius et al.
hCoV-19/Denmark/DCGC-684360/2023	EPI_ISL_19129676	2023-01-09	Europe	Denmark		Department of Clinical Microbiology, Hvidovre Hospital	Statens Serum Institut Bioinformatics and Microbial Genomics	Povilas Matusevicius et al.
hCoV-19/Denmark/DCGC-684379/2023	EPI_ISL_19129694	2023-02-13	Europe	Denmark		Department of Clinical Microbiology, Vejle Sygehus	Statens Serum Institut Bioinformatics and Microbial Genomics	Povilas Matusevicius et al.
hCoV-19/DJI/NAMRU3_H441/2022	EPI_ISL_17675077	2022-10-14	Africa	Djibouti	Djibouti	Naval Medical Research Unit No. 3	Naval Medical Research Command Biological Defense Research Directorate	Shiva Rawat, Logan J. Voegtly, Catherine E. Arnold, Andrea E. Luquette, Emily K. Stefanov, Stephen M. Eggan, Regina Z. Cer, Rebecca Pavlicek, Francisco Malagon, Kimberly A. Bishop-Lilly
hCoV-19/DJI/NAMRU3_H453/2022	EPI_ISL_17675078	2022-11-05	Africa	Djibouti	Djibouti	Naval Medical Research Unit No. 3	Naval Medical Research Command Biological Defense Research Directorate	Shiva Rawat, Logan J. Voegtly, Catherine E. Arnold, Andrea E. Luquette, Emily K. Stefanov, Stephen M. Eggan, Regina Z. Cer, Rebecca Pavlicek, Francisco Malagon, Kimberly A. Bishop-Lilly
hCoV-19/DJI/NAMRU3_H469/2022	EPI_ISL_17675082	2022-10-17	Africa	Djibouti	Djibouti	Naval Medical Research Unit No. 3	Naval Medical Research Command Biological Defense Research Directorate	Shiva Rawat, Logan J. Voegtly, Catherine E. Arnold, Andrea E. Luquette, Emily K. Stefanov, Stephen M. Eggan, Regina Z. Cer, Rebecca Pavlicek, Francisco Malagon, Kimberly A. Bishop-Lilly
hCoV-19/DJI/NAMRU3_H508/2022	EPI_ISL_17675087	2022-10-17	Africa	Djibouti	Djibouti	Naval Medical Research Unit No. 3	Naval Medical Research Command Biological Defense Research Directorate	Shiva Rawat, Logan J. Voegtly, Catherine E. Arnold, Andrea E. Luquette, Emily K. Stefanov, Stephen M. Eggan, Regina Z. Cer, Rebecca Pavlicek, Francisco Malagon, Kimberly A. Bishop-Lilly
hCoV-19/DJI/NAMRU3_H669/2022	EPI_ISL_17675090	2022-11-16	Africa	Djibouti	Djibouti	Naval Medical Research Unit No. 3	Naval Medical Research Command Biological Defense Research Directorate	Shiva Rawat, Logan J. Voegtly, Catherine E. Arnold, Andrea E. Luquette, Emily K. Stefanov, Stephen M. Eggan, Regina Z. Cer, Rebecca Pavlicek, Francisco Malagon, Kimberly A. Bishop-Lilly
hCoV-19/DJI/NAMRU3_H676/2022	EPI_ISL_17675091	2022-11-08	Africa	Djibouti	Djibouti	Naval Medical Research Unit No. 3	Naval Medical Research Command Biological Defense Research Directorate	Shiva Rawat, Logan J. Voegtly, Catherine E. Arnold, Andrea E. Luquette, Emily K. Stefanov, Stephen M. Eggan, Regina Z. Cer, Rebecca Pavlicek, Francisco Malagon, Kimberly A. Bishop-Lilly
hCoV-19/DJI/NAMRU3_H677/2022	EPI_ISL_17675092	2022-11-20	Africa	Djibouti	Djibouti	Naval Medical Research Unit No. 3	Naval Medical Research Command Biological Defense Research Directorate	Shiva Rawat, Logan J. Voegtly, Catherine E. Arnold, Andrea E. Luquette, Emily K. Stefanov, Stephen M. Eggan, Regina Z. Cer, Rebecca Pavlicek, Francisco Malagon, Kimberly A. Bishop-Lilly
hCoV-19/DJI/NAMRU3_H698/2022	EPI_ISL_17675097	2022-11-28	Africa	Djibouti	Djibouti	Naval Medical Research Unit No. 3	Naval Medical Research Command Biological Defense Research Directorate	Shiva Rawat, Logan J. Voegtly, Catherine E. Arnold, Andrea E. Luquette, Emily K. Stefanov, Stephen M. Eggan, Regina Z. Cer, Rebecca Pavlicek, Francisco Malagon, Kimberly A. Bishop-Lilly
hCoV-19/DJI/NAMRU3_H769/2023	EPI_ISL_17675100	2023-01-04	Africa	Djibouti	Djibouti	Naval Medical Research Unit No. 3	Naval Medical Research Command Biological Defense Research Directorate	Shiva Rawat, Logan J. Voegtly, Catherine E. Arnold, Andrea E. Luquette, Emily K. Stefanov, Stephen M. Eggan, Regina Z. Cer, Rebecca Pavlicek, Francisco Malagon, Kimberly A. Bishop-Lilly
hCoV-19/DJI/NAMRU3_H796/2023	EPI_ISL_17675104	2023-01-11	Africa	Djibouti	Djibouti	Naval Medical Research Unit No. 3	Naval Medical Research Command Biological Defense Research Directorate	Shiva Rawat, Logan J. Voegtly, Catherine E. Arnold, Andrea E. Luquette, Emily K. Stefanov, Stephen M. Eggan, Regina Z. Cer, Rebecca Pavlicek, Francisco Malagon, Kimberly A. Bishop-Lilly
hCoV-19/Djibouti/NAMRU3_G491/2022	EPI_ISL_17612183	2022-09-20	Africa	Djibouti		Naval Medical Research Unit No. 3	Naval Medical Research Command Biological Defense Research Directorate	Shiva Rawat, Logan J. Voegtly, Catherine E. Arnold, Andrea E. Luquette, Maren C. Fitzpatrick, Emily K. Stefanov, Stephen M. Eggan, Regina Z. Cer, Rebecca Pavlicek, Francisco Malagon, Kimberly A. Bishop-Lilly
hCoV-19/Djibouti/NAMRU3_H195/2022	EPI_ISL_17612187	2022-09-23	Africa	Djibouti		Naval Medical Research Unit No. 3	Naval Medical Research Command Biological Defense Research Directorate	Shiva Rawat, Logan J. Voegtly, Catherine E. Arnold, Andrea E. Luquette, Maren C. Fitzpatrick, Emily K. Stefanov, Stephen M. Eggan, Regina Z. Cer, Rebecca Pavlicek, Francisco Malagon, Kimberly A. Bishop-Lilly
hCoV-19/Djibouti/NAMRU3_H290/2022	EPI_ISL_17612201	2022-09-17	Africa	Djibouti		Naval Medical Research Unit No. 3	Naval Medical Research Command Biological Defense Research Directorate	Shiva Rawat, Logan J. Voegtly, Catherine E. Arnold, Andrea E. Luquette, Maren C. Fitzpatrick, Emily K. Stefanov, Stephen M. Eggan, Regina Z. Cer, Rebecca Pavlicek, Francisco Malagon, Kimberly A. Bishop-Lilly
hCoV-19/Djibouti/NAMRU3_H292/2022	EPI_ISL_17612203	2022-09-17	Africa	Djibouti		Naval Medical Research Unit No. 3	Naval Medical Research Command Biological Defense Research Directorate	Shiva Rawat, Logan J. Voegtly, Catherine E. Arnold, Andrea E. Luquette, Maren C. Fitzpatrick, Emily K. Stefanov, Stephen M. Eggan, Regina Z. Cer, Rebecca Pavlicek, Francisco Malagon, Kimberly A. Bishop-Lilly
hCoV-19/Djibouti/NAMRU3_H294/2022	EPI_ISL_17612204	2022-09-19	Africa	Djibouti		Naval Medical Research Unit No. 3	Naval Medical Research Command Biological Defense Research Directorate	Shiva Rawat, Logan J. Voegtly, Catherine E. Arnold, Andrea E. Luquette, Maren C. Fitzpatrick, Emily K. Stefanov, Stephen M. Eggan, Regina Z. Cer, Rebecca Pavlicek, Francisco Malagon, Kimberly A. Bishop-Lilly
hCoV-19/Djibouti/NAMRU3_H331/2022	EPI_ISL_17612214	2022-09-21	Africa	Djibouti		Naval Medical Research Unit No. 3	Naval Medical Research Command Biological Defense Research Directorate	Shiva Rawat, Logan J. Voegtly, Catherine E. Arnold, Andrea E. Luquette, Maren C. Fitzpatrick, Emily K. Stefanov, Stephen M. Eggan, Regina Z. Cer, Rebecca Pavlicek, Francisco Malagon, Kimberly A. Bishop-Lilly
hCoV-19/Djibouti/NAMRU3_H369/2022	EPI_ISL_17612231	2022-10-01	Africa	Djibouti		Naval Medical Research Unit No. 3	Naval Medical Research Command Biological Defense Research Directorate	Shiva Rawat, Logan J. Voegtly, Catherine E. Arnold, Andrea E. Luquette, Maren C. Fitzpatrick, Emily K. Stefanov, Stephen M. Eggan, Regina Z. Cer, Rebecca Pavlicek, Francisco Malagon, Kimberly A. Bishop-Lilly
hCoV-19/Djibouti/NAMRU3_H376/2022	EPI_ISL_17612222	2022-09-30	Africa	Djibouti		Naval Medical Research Unit No. 3	Naval Medical Research Command Biological Defense Research Directorate	Shiva Rawat, Logan J. Voegtly, Catherine E. Arnold, Andrea E. Luquette, Maren C. Fitzpatrick, Emily K. Stefanov, Stephen M. Eggan, Regina Z. Cer, Rebecca Pavlicek, Francisco Malagon, Kimberly A. Bishop-Lilly
hCoV-19/Djibouti/NAMRU3_H387/2022	EPI_ISL_17612239	2022-10-04	Africa	Djibouti		Naval Medical Research Unit No. 3	Naval Medical Research Command Biological Defense Research Directorate	Shiva Rawat, Logan J. Voegtly, Catherine E. Arnold, Andrea E. Luquette, Maren C. Fitzpatrick, Emily K. Stefanov, Stephen M. Eggan, Regina Z. Cer, Rebecca Pavlicek, Francisco Malagon, Kimberly A. Bishop-Lilly
hCoV-19/Djibouti/NAMRU3_H460/2022	EPI_ISL_17612256	2022-10-22	Africa	Djibouti		Naval Medical Research Unit No. 3	Naval Medical Research Command Biological Defense Research Directorate	Shiva Rawat, Logan J. Voegtly, Catherine E. Arnold, Andrea E. Luquette, Maren C. Fitzpatrick, Emily K. Stefanov, Stephen M. Eggan, Regina Z. Cer, Rebecca Pavlicek, Francisco Malagon, Kimberly A. Bishop-Lilly
hCoV-19/Djibouti/NAMRU3_H475/2022	EPI_ISL_17612257	2022-10-26	Africa	Djibouti		Naval Medical Research Unit No. 3	Naval Medical Research Command Biological Defense Research Directorate	Shiva Rawat, Logan J. Voegtly, Catherine E. Arnold, Andrea E. Luquette, Maren C. Fitzpatrick, Emily K. Stefanov, Stephen M. Eggan, Regina Z. Cer, Rebecca Pavlicek, Francisco Malagon, Kimberly A. Bishop-Lilly
hCoV-19/Djibouti/NAMRU3_H478/2022	EPI_ISL_17612258	2022-11-03	Africa	Djibouti		Naval Medical Research Unit No. 3	Naval Medical Research Command Biological Defense Research Directorate	Shiva Rawat, Logan J. Voegtly, Catherine E. Arnold, Andrea E. Luquette, Maren C. Fitzpatrick, Emily K. Stefanov, Stephen M. Eggan, Regina Z. Cer, Rebecca Pavlicek, Francisco Malagon, Kimberly A. Bishop-Lilly
hCoV-19/Djibouti/NAMRU3_H505/2022	EPI_ISL_17612264	2022-11-03	Africa	Djibouti		Naval Medical Research Unit No. 3	Naval Medical Research Command Biological Defense Research Directorate	Shiva Rawat, Logan J. Voegtly, Catherine E. Arnold, Andrea E. Luquette, Maren C. Fitzpatrick, Emily K. Stefanov, Stephen M. Eggan, Regina Z. Cer, Rebecca Pavlicek, Francisco Malagon, Kimberly A. Bishop-Lilly
hCoV-19/DominicanRepublic/2063012-LNSPDD/2022	EPI_ISL_15164613	2022-09-05	North America	Dominican Republic	DISTRITO NACIONAL	Laboratorio Nacional de Salud Pública Dr. Defilló	Laboratorio Nacional de Salud Pública Dr. Defilló	Isaac Miguel Sánchez, Carlos Vergara Castillo, Francisco Cuevas, Edwin Féliz, Anny Peña, Pedro Martinez, Yeny E. Lara Perez, Robinson Agramonte
hCoV-19/DominicanRepublic/2083920-LNSPDD/2022	EPI_ISL_15647870	2022-10-13	North America	Dominican Republic	Distrito Nacional	Laboratorio Nacional de Salud Pública Dr. Defilló	Laboratorio Nacional de Salud Pública Dr. Defilló	Isaac Miguel Sánchez, Carlos Vergara Castillo, Francisco Cuevas, Edwin Féliz, Anny Peña, Pedro Martinez, Yeny E. Lara Perez, Robinson Agramonte
hCoV-19/DominicanRepublic/2083921-LNSPDD/2022	EPI_ISL_15647871	2022-10-13	North America	Dominican Republic	Espaillat	Laboratorio Nacional de Salud Pública Dr. Defilló	Laboratorio Nacional de Salud Pública Dr. Defilló	Isaac Miguel Sánchez, Carlos Vergara Castillo, Francisco Cuevas, Edwin Féliz, Anny Peña, Pedro Martinez, Yeny E. Lara Perez, Robinson Agramonte
hCoV-19/DominicanRepublic/2084478-LNSPDD/2022	EPI_ISL_15647877	2022-10-16	North America	Dominican Republic	Distrito Nacional	Laboratorio Nacional de Salud Pública Dr. Defilló	Laboratorio Nacional de Salud Pública Dr. Defilló	Isaac Miguel Sánchez, Carlos Vergara Castillo, Francisco Cuevas, Edwin Féliz, Anny Peña, Pedro Martinez, Yeny E. Lara Perez, Robinson Agramonte
hCoV-19/DominicanRepublic/2084661-LNSPDD/2022	EPI_ISL_15647880	2022-10-17	North America	Dominican Republic	La Vega	Laboratorio Nacional de Salud Pública Dr. Defilló	Laboratorio Nacional de Salud Pública Dr. Defilló	Isaac Miguel Sánchez, Carlos Vergara Castillo, Francisco Cuevas, Edwin Féliz, Anny Peña, Pedro Martinez, Yeny E. Lara Perez, Robinson Agramonte
hCoV-19/DominicanRepublic/2089255-LNSPDD/2022	EPI_ISL_15664907	2022-10-26	North America	Dominican Republic	Distrito Nacional	Laboratorio Nacional de Salud Pública Dr. Defilló	Laboratorio Nacional de Salud Pública Dr. Defilló	Isaac Miguel Sánchez, Carlos Vergara Castillo, Francisco Cuevas, Edwin Féliz, Anny Peña, Pedro Martinez, Yeny E. Lara Perez, Robinson Agramonte
hCoV-19/DominicanRepublic/2090952-LNSPDD/2022	EPI_ISL_15664917	2022-10-31	North America	Dominican Republic	Espaillat	Laboratorio Nacional de Salud Pública Dr. Defilló	Laboratorio Nacional de Salud Pública Dr. Defilló	Isaac Miguel Sánchez, Carlos Vergara Castillo, Francisco Cuevas, Edwin Féliz, Anny Peña, Pedro Martinez, Yeny E. Lara Perez, Robinson Agramonte
hCoV-19/DominicanRepublic/2093203-LNSPDD/2022	EPI_ISL_15861440	2022-11-07	North America	Dominican Republic	Santiago	Laboratorio Nacional de Salud Pública Dr. Defilló	Laboratorio Nacional de Salud Pública Dr. Defilló	Isaac Miguel Sánchez, Carlos Vergara Castillo, Francisco Cuevas, Edwin Féliz, Anny Peña, Pedro Martinez, Yeny E. Lara Perez, Robinson Agramonte
hCoV-19/DominicanRepublic/2093204-LNSPDD/2022	EPI_ISL_15861441	2022-11-07	North America	Dominican Republic	Santiago	Laboratorio Nacional de Salud Pública Dr. Defilló	Laboratorio Nacional de Salud Pública Dr. Defilló	Isaac Miguel Sánchez, Carlos Vergara Castillo, Francisco Cuevas, Edwin Féliz, Anny Peña, Pedro Martinez, Yeny E. Lara Perez, Robinson Agramonte
hCoV-19/DominicanRepublic/2094406-LNSPDD/2022	EPI_ISL_15932366	2022-11-09	North America	Dominican Republic	Barahona	Laboratorio Nacional de Salud Pública Dr. Defilló	Laboratorio Nacional de Salud Pública Dr. Defilló	Isaac Miguel Sánchez, Carlos Vergara Castillo, Francisco Cuevas, Edwin Féliz, Anny Peña, Pedro Martinez, Yeny E. Lara Perez, Robinson Agramonte
hCoV-19/DominicanRepublic/2094572-LNSPDD/2022	EPI_ISL_15932373	2022-11-11	North America	Dominican Republic	Santo Domingo	Laboratorio Nacional de Salud Pública Dr. Defilló	Laboratorio Nacional de Salud Pública Dr. Defilló	Isaac Miguel Sánchez, Carlos Vergara Castillo, Francisco Cuevas, Edwin Féliz, Anny Peña, Pedro Martinez, Yeny E. Lara Perez, Robinson Agramonte
hCoV-19/DominicanRepublic/2095762-LNSPDD/2022	EPI_ISL_15932389	2022-11-15	North America	Dominican Republic	Distrito Nacional	Laboratorio Nacional de Salud Pública Dr. Defilló	Laboratorio Nacional de Salud Pública Dr. Defilló	Isaac Miguel Sánchez, Carlos Vergara Castillo, Francisco Cuevas, Edwin Féliz, Anny Peña, Pedro Martinez, Yeny E. Lara Perez, Robinson Agramonte
hCoV-19/DominicanRepublic/2108431-LNSPDD/2022	EPI_ISL_16184167	2022-12-02	North America	Dominican Republic	HERMANAS MIRABAL	Laboratorio Nacional de Salud Pública Dr. Defilló	Laboratorio Nacional de Salud Pública Dr. Defilló	Isaac Miguel Sánchez, Carlos Vergara Castillo, Francisco Cuevas, Edwin Féliz, Anny Peña, Pedro Martinez, Yeny E. Lara Perez, Robinson Agramonte
hCoV-19/DominicanRepublic/2129541-LNSPDD/2023	EPI_ISL_16837089	2023-01-26	North America	Dominican Republic	MONSENOR NOUEL	Laboratorio Nacional de Salud Pública Dr. Defilló	Laboratorio Nacional de Salud Pública Dr. Defilló	Isaac Miguel Sánchez, Carlos Vergara Castillo, Eric J. Nilles, Francisco Cuevas, Edwin Féliz, Anny Peña, Pedro Martinez, Yeny E. Lara Perez, Robinson Agramonte
hCoV-19/DominicanRepublic/2131802-LNSPDD/2023	EPI_ISL_17053518	2023-02-08	North America	Dominican Republic	Monsenor Nouel	Laboratorio Nacional de Salud Pública Dr. Defilló	Laboratorio Nacional de Salud Pública Dr. Defilló	Isaac Miguel Sánchez, Carlos Vergara Castillo, Eric J. Nilles, Francisco Cuevas, Edwin Féliz, Anny Peña, Pedro Martinez, Yeny E. Lara Perez, Robinson Agramonte
hCoV-19/DominicanRepublic/BWHDR003032-LNSPDD/2022	EPI_ISL_16533200	2022-11-21	North America	Dominican Republic	SAN PEDRO DE MACORIS	Laboratorio Nacional de Salud Pública Dr. Defilló	Laboratorio Nacional de Salud Pública Dr. Defilló	Isaac Miguel Sánchez, Carlos Vergara Castillo, Eric J. Nilles, Francisco Cuevas, Edwin Féliz, Anny Peña, Pedro Martinez, Yeny E. Lara Perez, Robinson Agramonte
hCoV-19/DRC/INRB-RDC-1345/2022	EPI_ISL_15689171	2022-10-01	Africa	Democratic Republic of the Congo	Kinshasa	Pathogen Genomics Lab, National Institute for Biomedical Research (INRB)	Pathogen Genomics Lab, National Institute for Biomedical Research (INRB)	Placide Mbala-Kingebeni, Edith Nkwembe, Eddy Kinganda-Lusamaki, Amuri Aziza, Francisca Muyembe Mawete, Emmanuel Lokilo Lofiko, Gradi Luakanda Ndelemo, Jean Claude Makangara, Raphaël Lumembe, Gabriel Kabamba, Catherine Pratt, Matthias Pauthner, Josh Quick, Allison Black, James Hadfield, Trevor Bedford, Ian Goodfellow, Andrew Rambaut, Nick Loman, Kristian Andersen, Michael Wiley, Steve Ahuka-Mundek…
hCoV-19/Ecuador/GENSBIO-INSPI-102359/2023	EPI_ISL_17240737	2023-02-13	South America	Ecuador	Pichincha	Laboratorio de Influenza y Otros Virus Respiratorios, INSPI-CZ9	Centro de Referencia Nacional de Genomica, Secuenciacion y Bioinformatica GENSBIO, INSPI-CZ9	Andres Carrazco-Montalvo*, Damaris Alarcon-Vallejo, Andres Herrera-Yela, Diana Gutierrez-Pallo, Natali Arguello, Paul Beltran, Ruth Gomez, Byron Fuertes
hCoV-19/Ecuador/NIC-INSPI-115218/2023	EPI_ISL_16803586	2023-01-04	South America	Ecuador	Azuay	INSPI-CRN DE INFLUENZA Y OTROS VIRUS RESPIRATORIOS	INSPI-CRN DE INFLUENZA Y OTROS VIRUS RESPIRATORIOS	Alfredo Bruno, Michelle Páez, Jimmy Garcés, Maritza Olmedo, Karla Villegas, Marcela Mejía, Diego Morales, Rubén Armas
hCoV-19/Ecuador/NIC-INSPI-432304/2022	EPI_ISL_16319088	2022-11-24	South America	Ecuador	Los Rios	INSPI-CRN DE INFLUENZA Y OTROS VIRUS RESPIRATORIOS	INSPI-CRN DE INFLUENZA Y OTROS VIRUS RESPIRATORIOS	Alfredo Bruno, Michelle Páez, Jimmy Garcés, Maritza Olmedo, Karla Villegas, Diego Morales, Rubén Armas
hCoV-19/Ecuador/NIC-INSPI-8057015/2022	EPI_ISL_15898949	2022-10-06	South America	Ecuador	Guayas	INSPI-CRN DE INFLUENZA Y OTROS VIRUS RESPIRATORIOS-INTERLAB	INSPI-CRN DE INFLUENZA Y OTROS VIRUS RESPIRATORIOS	Alfredo Bruno, Michelle Páez, Jimmy Garcés, Maritza Olmedo, Stephania Almeida, Ana Márquez, Daniela Bravo, David Fernández, Paula Gavilanes, Juan Carlos Fernández Cadena, Diego Morales, Rubén Armas
hCoV-19/Ecuador/NIC-INSPI-8059681/2022	EPI_ISL_15898950	2022-10-07	South America	Ecuador	Guayas	INSPI-CRN DE INFLUENZA Y OTROS VIRUS RESPIRATORIOS-INTERLAB	INSPI-CRN DE INFLUENZA Y OTROS VIRUS RESPIRATORIOS	Alfredo Bruno, Michelle Páez, Jimmy Garcés, Maritza Olmedo, Stephania Almeida, Ana Márquez, Daniela Bravo, David Fernández, Paula Gavilanes, Juan Carlos Fernández Cadena, Diego Morales, Rubén Armas
hCoV-19/Ecuador/NIC-INSPI-8080789/2022	EPI_ISL_15898987	2022-10-21	South America	Ecuador	Guayas	INSPI-CRN DE INFLUENZA Y OTROS VIRUS RESPIRATORIOS-INTERLAB	INSPI-CRN DE INFLUENZA Y OTROS VIRUS RESPIRATORIOS	Alfredo Bruno, Michelle Páez, Jimmy Garcés, Maritza Olmedo, Stephania Almeida, Ana Márquez, Daniela Bravo, David Fernández, Paula Gavilanes, Juan Carlos Fernández Cadena, Diego Morales, Rubén Armas
hCoV-19/Ecuador/NIC-INSPI-8082483/2022	EPI_ISL_15899125	2022-10-26	South America	Ecuador	Guayas	INSPI-CRN DE INFLUENZA Y OTROS VIRUS RESPIRATORIOS-INTERLAB	INSPI-CRN DE INFLUENZA Y OTROS VIRUS RESPIRATORIOS	Alfredo Bruno, Michelle Páez, Jimmy Garcés, Maritza Olmedo, Stephania Almeida, Ana Márquez, Daniela Bravo, David Fernández, Paula Gavilanes, Juan Carlos Fernández Cadena, Diego Morales, Rubén Armas
hCoV-19/Ecuador/NIC-INSPI-8091662/2022	EPI_ISL_15899109	2022-10-29	South America	Ecuador	Guayas	INSPI-CRN DE INFLUENZA Y OTROS VIRUS RESPIRATORIOS-INTERLAB	INSPI-CRN DE INFLUENZA Y OTROS VIRUS RESPIRATORIOS	Alfredo Bruno, Michelle Páez, Jimmy Garcés, Maritza Olmedo, Stephania Almeida, Ana Márquez, Daniela Bravo, David Fernández, Paula Gavilanes, Juan Carlos Fernández Cadena, Diego Morales, Rubén Armas
hCoV-19/Ecuador/NIC-INSPI-8105942/2022	EPI_ISL_15899013	2022-11-08	South America	Ecuador	Guayas	INSPI-CRN DE INFLUENZA Y OTROS VIRUS RESPIRATORIOS-INTERLAB	INSPI-CRN DE INFLUENZA Y OTROS VIRUS RESPIRATORIOS	Alfredo Bruno, Michelle Páez, Jimmy Garcés, Maritza Olmedo, Stephania Almeida, Ana Márquez, Daniela Bravo, David Fernández, Paula Gavilanes, Juan Carlos Fernández Cadena, Diego Morales, Rubén Armas
hCoV-19/Ecuador/NIC-INSPI-8107596/2022	EPI_ISL_15899097	2022-11-09	South America	Ecuador	Guayas	INSPI-CRN DE INFLUENZA Y OTROS VIRUS RESPIRATORIOS-INTERLAB	INSPI-CRN DE INFLUENZA Y OTROS VIRUS RESPIRATORIOS	Alfredo Bruno, Michelle Páez, Jimmy Garcés, Maritza Olmedo, Stephania Almeida, Ana Márquez, Daniela Bravo, David Fernández, Paula Gavilanes, Juan Carlos Fernández Cadena, Diego Morales, Rubén Armas
hCoV-19/Ecuador/NIC-INSPI-8114940/2022	EPI_ISL_15899088	2022-11-12	South America	Ecuador	Guayas	INSPI-CRN DE INFLUENZA Y OTROS VIRUS RESPIRATORIOS-INTERLAB	INSPI-CRN DE INFLUENZA Y OTROS VIRUS RESPIRATORIOS	Alfredo Bruno, Michelle Páez, Jimmy Garcés, Maritza Olmedo, Stephania Almeida, Ana Márquez, Daniela Bravo, David Fernández, Paula Gavilanes, Juan Carlos Fernández Cadena, Diego Morales, Rubén Armas
hCoV-19/Ecuador/NIC-INSPI-8117187/2022	EPI_ISL_16579048	2022-11-15	South America	Ecuador	Guayas	INSPI-CRN DE INFLUENZA Y OTROS VIRUS RESPIRATORIOS-INTERLAB	INSPI-CRN DE INFLUENZA Y OTROS VIRUS RESPIRATORIOS	Alfredo Bruno, Michelle Paez, Jimmy Garces, Maritza Olmedo, Karla Villegas, Stephania Almeida, Ana Marquez, Daniela Bravo, David Fernandez, Paula Gavilanes, Juan Carlos Fernandez Cadena, Diego Morales, Ruben Armas
hCoV-19/Ecuador/NIC-INSPI-8120102/2022	EPI_ISL_16579065	2022-11-15	South America	Ecuador	Guayas	INSPI-CRN DE INFLUENZA Y OTROS VIRUS RESPIRATORIOS-INTERLAB	INSPI-CRN DE INFLUENZA Y OTROS VIRUS RESPIRATORIOS	Alfredo Bruno, Michelle Paez, Jimmy Garces, Maritza Olmedo, Karla Villegas, Stephania Almeida, Ana Marquez, Daniela Bravo, David Fernandez, Paula Gavilanes, Juan Carlos Fernandez Cadena, Diego Morales, Ruben Armas
hCoV-19/Ecuador/NIC-INSPI-8125185/2022	EPI_ISL_16579082	2022-11-17	South America	Ecuador	Guayas	INSPI-CRN DE INFLUENZA Y OTROS VIRUS RESPIRATORIOS-INTERLAB	INSPI-CRN DE INFLUENZA Y OTROS VIRUS RESPIRATORIOS	Alfredo Bruno, Michelle Paez, Jimmy Garces, Maritza Olmedo, Karla Villegas, Stephania Almeida, Ana Marquez, Daniela Bravo, David Fernandez, Paula Gavilanes, Juan Carlos Fernandez Cadena, Diego Morales, Ruben Armas
hCoV-19/Ecuador/USFQ-4428/2022	EPI_ISL_15688228	2022-10-13	South America	Ecuador	Esmeraldas	Institute of Microbiology, Universidad San Francisco de Quito	Institute of Microbiology, Universidad San Francisco de Quito	Rommel Guevara, Belén Prado-Vivar, Erika B. Muñoz, Mateo Carvajal, Sully Márquez, Fernanda Zurita, Bernardo Gutiérrez, Raul Panchano, Verónica Barragán, Patricio Rojas-Silva, Gabriel Trueba, Michelle Grunauer, Paúl Cárdenas
hCoV-19/Ecuador/USFQ-4456/2022	EPI_ISL_16022283	2022-11-25	South America	Ecuador	Pichincha	Institute of Microbiology, Universidad San Francisco de Quito	Institute of Microbiology, Universidad San Francisco de Quito	Rommel Guevara, Belén Prado-Vivar, Erika B. Muñoz, Mateo Carvajal, Sully Márquez, Fernanda Zurita, Bernardo Gutiérrez, Francisco Viteri, Alfredo Amores, Verónica Barragán, Patricio Rojas-Silva, Gabriel Trueba, Michelle Grunauer, Paúl Cárdenas
hCoV-19/Ecuador/USFQ-4606/2022	EPI_ISL_16609097	2022-12-27	South America	Ecuador	Manabi	Institute of Microbiology, Universidad San Francisco de Quito	Institute of Microbiology, Universidad San Francisco de Quito	Rommel Guevara, Belén Prado-Vivar, Erika B. Muñoz, Mateo Carvajal, Sully Márquez, Paola Castillo, Verónica Barragán, Patricio Rojas-Silva, Gabriel Trueba, Michelle Grunauer, Paúl Cárdenas
hCoV-19/Egypt/CPHL-EGY22698/2022	EPI_ISL_16299807	2022-11-25	Africa	Egypt		CPHL,MOH,EGYPT	CPHL	Wael H. Roshdy, Mohamed Kamal, Shymaa s. Ahmed, Ramy Galal, Nancy el guindy, Amel nagiub, Marwa Abd EL fatah, salma sayed, Abd Monaem Adel, Galal Mahmoud, Dalia Ramadan, Marwa Saleh, Amer Sayed, Rasha Zaater, Mohamed Hassany, Amr Kandil.
hCoV-19/Egypt/CPHL-EGY22701/2022	EPI_ISL_16299810	2022-11-23	Africa	Egypt		CPHL,MOH,EGYPT	CPHL	Wael H. Roshdy, Mohamed Kamal, Shymaa s. Ahmed, Ramy Galal, Nancy el guindy, Amel nagiub, Marwa Abd EL fatah, salma sayed, Abd Monaem Adel, Galal Mahmoud, Dalia Ramadan, Marwa Saleh, Amer Sayed, Rasha Zaater, Mohamed Hassany, Amr Kandil.
hCoV-19/Egypt/CPHL-EGY22706/2022	EPI_ISL_16299815	2022-11-13	Africa	Egypt		CPHL,MOH,EGYPT	CPHL	Wael H. Roshdy, Mohamed Kamal, Shymaa s. Ahmed, Ramy Galal, Nancy el guindy, Amel nagiub, Marwa Abd EL fatah, salma sayed, Abd Monaem Adel, Galal Mahmoud, Dalia Ramadan, Marwa Saleh, Amer Sayed, Rasha Zaater, Mohamed Hassany, Amr Kandil.
hCoV-19/Egypt/CPHL-EGY22709/2022	EPI_ISL_16299818	2022-11-27	Africa	Egypt		CPHL,MOH,EGYPT	CPHL	Wael H. Roshdy, Mohamed Kamal, Shymaa s. Ahmed, Ramy Galal, Nancy el guindy, Amel nagiub, Marwa Abd EL fatah, salma sayed, Abd Monaem Adel, Galal Mahmoud, Dalia Ramadan, Marwa Saleh, Amer Sayed, Rasha Zaater, Mohamed Hassany, Amr Kandil.
hCoV-19/Egypt/CPHL-EGY22713/2022	EPI_ISL_16299822	2022-11-20	Africa	Egypt		CPHL,MOH,EGYPT	CPHL	Wael H. Roshdy, Mohamed Kamal, Shymaa s. Ahmed, Ramy Galal, Nancy el guindy, Amel nagiub, Marwa Abd EL fatah, salma sayed, Abd Monaem Adel, Galal Mahmoud, Dalia Ramadan, Marwa Saleh, Amer Sayed, Rasha Zaater, Mohamed Hassany, Amr Kandil.
hCoV-19/Egypt/CPHL-EGY22715/2022	EPI_ISL_16299824	2022-11-13	Africa	Egypt		CPHL,MOH,EGYPT	CPHL	Wael H. Roshdy, Mohamed Kamal, Shymaa s. Ahmed, Ramy Galal, Nancy el guindy, Amel nagiub, Marwa Abd EL fatah, salma sayed, Abd Monaem Adel, Galal Mahmoud, Dalia Ramadan, Marwa Saleh, Amer Sayed, Rasha Zaater, Mohamed Hassany, Amr Kandil.
hCoV-19/Egypt/CPHL-EGY22769/2022	EPI_ISL_17423847	2022-12-13	Africa	Egypt		CPHL,MOH,EGYPT	Central Public Health Laboratories (CPHL)	Wael H. Roshdy, Mohamed Kamal, Shymaa s. Ahmed, Ramy Galal, Nancy el guindy, Amel nagiub, Marwa Abd EL fatah, salma sayed, Abd Monaem Adel, Galal Mahmoud, Dalia Ramadan, Marwa Saleh, Amer Sayed, Rasha Zaater, Mohamed Hassany, Amr Kandil.
hCoV-19/Egypt/CPHL-EGY22771/2022	EPI_ISL_17423848	2022-12-13	Africa	Egypt		CPHL,MOH,EGYPT	Central Public Health Laboratories (CPHL)	Wael H. Roshdy, Mohamed Kamal, Shymaa s. Ahmed, Ramy Galal, Nancy el guindy, Amel nagiub, Marwa Abd EL fatah, salma sayed, Abd Monaem Adel, Galal Mahmoud, Dalia Ramadan, Marwa Saleh, Amer Sayed, Rasha Zaater, Mohamed Hassany, Amr Kandil.
hCoV-19/Egypt/CPHL-EGY22871/2022	EPI_ISL_17423916	2022-11-29	Africa	Egypt		CPHL,MOH,EGYPT	Central Public Health Laboratories (CPHL)	Wael H. Roshdy, Mohamed Kamal, Shymaa s. Ahmed, Ramy Galal, Nancy el guindy, Amel nagiub, Marwa Abd EL fatah, salma sayed, Abd Monaem Adel, Galal Mahmoud, Dalia Ramadan, Marwa Saleh, Amer Sayed, Rasha Zaater, Mohamed Hassany, Amr Kandil.
hCoV-19/Egypt/CPHL-EGY23083/2022	EPI_ISL_17424107	2022-11-29	Africa	Egypt		CPHL,MOH,EGYPT	Central Public Health Laboratories (CPHL)	Wael H. Roshdy, Mohamed Kamal, Shymaa s. Ahmed, Ramy Galal, Nancy el guindy, Amel nagiub, Marwa Abd EL fatah, salma sayed, Abd Monaem Adel, Galal Mahmoud, Dalia Ramadan, Marwa Saleh, Amer Sayed, Rasha Zaater, Mohamed Hassany, Amr Kandil.
hCoV-19/ElSalvador/3-LNSP/2023	EPI_ISL_18401347	2023-01-03	North America	El Salvador	San Salvador	Hospital Nacional San Salvador SS "Rosales"	Laboratorio Nacional de Salud Publica	Laboratorio de Secuenciacion y Genomica del LNSP-INS; Sandoval Xochitl; Vasquez Ruth; Jovel Denis; Cruz Jessica; Martinez Deny; Orellana Alejandra; Alfaro Kevin; Trejo Jonathan; Guerra Carlos
hCoV-19/ElSalvador/55849-LNSP/2022	EPI_ISL_17261450	2022-11-14	North America	El Salvador	Cabanas	HOSPITAL NACIONAL SAN SALVADOR SS "ROSALES"	Laboratorio Nacional de Salud Publica	Laboratorio de Secuenciacion y genomica LNSP-INS, Jovel Denis, Vasquez Ruth, Sandoval Xochitl, Martinez Deny, Cruz Jessica, Orellana Karina
hCoV-19/ElSalvador/56210-78-LNSP/2022	EPI_ISL_18110610	2022-11-17	North America	El Salvador	Chalatenango	Laboratorio Nacional de Salud Publica	Laboratorio Nacional de Salud Publica	Laboratorio de Secuenciacion y genomica del LNSP-INS, Baylor College of Medicine, Laboratorio de Biologia Molecular del LNSP-INS, Laboratorio de biologia molecular Santa Ana, Sandoval Xochitl, Vasquez Ruth, Jovel Denis, Cruz Jessica, Martinez Deny, Orellana Alejandra, Alfaro Kevin, Trejo Jonathan
hCoV-19/ElSalvador/56511-LNSP/2022	EPI_ISL_16935499	2022-11-18	North America	El Salvador	Santa Ana	Laboratorio Nacional de Salud Publica	Laboratorio Nacional de Salud Publica	Denis Jovel, Ruth Vasquez, Jessica Cruz, Deny Martinez, Alejandra Orellana
hCoV-19/ElSalvador/56665-LNSP/2022	EPI_ISL_16935500	2022-11-19	North America	El Salvador	Chalatenango	Laboratorio Nacional de Salud Publica	Laboratorio Nacional de Salud Publica	Denis Jovel, Ruth Vasquez, Jessica Cruz, Deny Martinez, Alejandra Orellana
hCoV-19/ElSalvador/56691-LNSP/2022	EPI_ISL_17261475	2022-11-21	North America	El Salvador	Usulutan	HOSPITAL NACIONAL SAN SALVADOR SS "BENJAMIN BLOOM"	Laboratorio Nacional de Salud Publica	Laboratorio de Secuenciacion y genomica LNSP-INS, Jovel Denis, Vasquez Ruth, Sandoval Xochitl, Martinez Deny, Cruz Jessica, Orellana Karina
hCoV-19/ElSalvador/ES-CH-0314-15-LNSP/2022	EPI_ISL_18110573	2022-11-25	North America	El Salvador	Santa Ana	Laboratorio de Biologia Molecular Santa Ana	Laboratorio Nacional de Salud Publica	Laboratorio de Secuenciacion y genomica del LNSP-INS, Baylor College of Medicine, Laboratorio de Biologia Molecular del LNSP-INS, Laboratorio de biologia molecular Santa Ana, Sandoval Xochitl, Vasquez Ruth, Jovel Denis, Cruz Jessica, Martinez Deny, Orellana Alejandra, Alfaro Kevin, Trejo Jonathan
hCoV-19/England/CLIMB-CM7YEPQB/2023	EPI_ISL_18683986	2023-02-02	Europe	United Kingdom	England	University College London, Great Ormond Street Hospital for Children NHS Foundation Trust, Imperial College Healthcare NHS Trust	COVID-19 Genomics UK (COG-UK) Consortium	Sergi Castellano, Rachel Williams, Mark Kristiansen, Sunando Roy, Charlotte Williams, Nadua Bayzid, Marius Cotic, Helena Tutill, Patricia Dyal, Judith Breuer
hCoV-19/England/CLIMB-CM7YFUAF/2022	EPI_ISL_18683895	2022-11-20	Europe	United Kingdom	England	University College London, Great Ormond Street Hospital for Children NHS Foundation Trust, Imperial College Healthcare NHS Trust	COVID-19 Genomics UK (COG-UK) Consortium	Sergi Castellano, Rachel Williams, Mark Kristiansen, Sunando Roy, Charlotte Williams, Nadua Bayzid, Marius Cotic, Helena Tutill, Patricia Dyal, Judith Breuer
hCoV-19/England/CLIMB-CM7YKKQC/2022	EPI_ISL_18683810	2022-10-21	Europe	United Kingdom	England	University College London, Great Ormond Street Hospital for Children NHS Foundation Trust, Imperial College Healthcare NHS Trust	COVID-19 Genomics UK (COG-UK) Consortium	Sergi Castellano, Rachel Williams, Mark Kristiansen, Sunando Roy, Charlotte Williams, Nadua Bayzid, Marius Cotic, Helena Tutill, Patricia Dyal, Judith Breuer
hCoV-19/England/CLIMB-CM7YMSE8/2022	EPI_ISL_18683867	2022-12-13	Europe	United Kingdom	England	University College London, Great Ormond Street Hospital for Children NHS Foundation Trust, Imperial College Healthcare NHS Trust	COVID-19 Genomics UK (COG-UK) Consortium	Sergi Castellano, Rachel Williams, Mark Kristiansen, Sunando Roy, Charlotte Williams, Nadua Bayzid, Marius Cotic, Helena Tutill, Patricia Dyal, Judith Breuer
hCoV-19/England/CLIMB-CM7YR4QB/2023	EPI_ISL_18684088	2023-03-04	Europe	United Kingdom	England	University College London, Great Ormond Street Hospital for Children NHS Foundation Trust, Imperial College Healthcare NHS Trust	COVID-19 Genomics UK (COG-UK) Consortium	Sergi Castellano, Rachel Williams, Mark Kristiansen, Sunando Roy, Charlotte Williams, Nadua Bayzid, Marius Cotic, Helena Tutill, Patricia Dyal, Judith Breuer
hCoV-19/England/CLIMB-CM7YRUSR/2023	EPI_ISL_18683958	2023-01-19	Europe	United Kingdom	England	University College London, Great Ormond Street Hospital for Children NHS Foundation Trust, Imperial College Healthcare NHS Trust	COVID-19 Genomics UK (COG-UK) Consortium	Sergi Castellano, Rachel Williams, Mark Kristiansen, Sunando Roy, Charlotte Williams, Nadua Bayzid, Marius Cotic, Helena Tutill, Patricia Dyal, Judith Breuer
hCoV-19/England/LOND-YYBKWTW/2022	EPI_ISL_15385625	2022-09-26	Europe	United Kingdom	England	University College London, Great Ormond Street Hospital for Children NHS Foundation Trust, Imperial College Healthcare NHS Trust	COVID-19 Genomics UK (COG-UK) Consortium	Sergi Castellano, Rachel Williams, Mark Kristiansen, Sunando Roy, Charlotte Williams, Nadua Bayzid, Marius Cotic, Helena Tutill, Patricia Dyal, Judith Breuer
hCoV-19/England/LSPA-152095F7/2022	EPI_ISL_15019841	2022-09-13	Europe	United Kingdom	England	Rosalind Franklin Laboratory	Wellcome Sanger Institute for the COVID-19 Genomics UK (COG-UK) Consortium	Donald Fraser, Suki Lee, Rob Howes, The Rosalind Franklin Laboratory and Alex Alderton, Roberto Amato, Jeffrey Barrett, Sonia Goncalves, Ewan Harrison, David K. Jackson, Ian Johnston, Dominic Kwiatkowski, Cordelia Langford, John Sillitoe on behalf of the Wellcome Sanger Institute COVID-19 Surveillance Team
hCoV-19/England/LSPA-32580FFE/2022	EPI_ISL_15209770	2022-09-26	Europe	United Kingdom	England	Rosalind Franklin Laboratory	Wellcome Sanger Institute for the COVID-19 Genomics UK (COG-UK) Consortium	Donald Fraser, Suki Lee, Rob Howes, The Rosalind Franklin Laboratory and Alex Alderton, Roberto Amato, Jeffrey Barrett, Sonia Goncalves, Ewan Harrison, David K. Jackson, Ian Johnston, Dominic Kwiatkowski, Cordelia Langford, John Sillitoe on behalf of the Wellcome Sanger Institute COVID-19 Surveillance Team
hCoV-19/England/LSPA-325E2701/2022	EPI_ISL_15726981	2022-11-04	Europe	United Kingdom	England	Rosalind Franklin Laboratory	Wellcome Sanger Institute for the COVID-19 Genomics UK (COG-UK) Consortium	Donald Fraser, Suki Lee, Rob Howes, The Rosalind Franklin Laboratory and Alex Alderton, Roberto Amato, Jeffrey Barrett, Sonia Goncalves, Ewan Harrison, David K. Jackson, Ian Johnston, Dominic Kwiatkowski, Cordelia Langford, John Sillitoe on behalf of the Wellcome Sanger Institute COVID-19 Surveillance Team
hCoV-19/England/LSPA-325EAF10/2022	EPI_ISL_15797998	2022-11-10	Europe	United Kingdom	England	Rosalind Franklin Laboratory	Wellcome Sanger Institute for the COVID-19 Genomics UK (COG-UK) Consortium	Donald Fraser, Suki Lee, Rob Howes, The Rosalind Franklin Laboratory and Alex Alderton, Roberto Amato, Jeffrey Barrett, Sonia Goncalves, Ewan Harrison, David K. Jackson, Ian Johnston, Dominic Kwiatkowski, Cordelia Langford, John Sillitoe on behalf of the Wellcome Sanger Institute COVID-19 Surveillance Team
hCoV-19/England/LSPA-325F4EDA/2022	EPI_ISL_15909708	2022-11-17	Europe	United Kingdom	England	Rosalind Franklin Laboratory	Wellcome Sanger Institute for the COVID-19 Genomics UK (COG-UK) Consortium	Donald Fraser, Suki Lee, Rob Howes, The Rosalind Franklin Laboratory and Alex Alderton, Roberto Amato, Jeffrey Barrett, Sonia Goncalves, Ewan Harrison, David K. Jackson, Ian Johnston, Dominic Kwiatkowski, Cordelia Langford, John Sillitoe on behalf of the Wellcome Sanger Institute COVID-19 Surveillance Team
hCoV-19/England/LSPA-3F7398D/2022	EPI_ISL_14838767	2022-08-22	Europe	United Kingdom	England	Rosalind Franklin Laboratory	Wellcome Sanger Institute for the COVID-19 Genomics UK (COG-UK) Consortium	Donald Fraser, Suki Lee, Rob Howes, The Rosalind Franklin Laboratory and Alex Alderton, Roberto Amato, Jeffrey Barrett, Sonia Goncalves, Ewan Harrison, David K. Jackson, Ian Johnston, Dominic Kwiatkowski, Cordelia Langford, John Sillitoe on behalf of the Wellcome Sanger Institute COVID-19 Surveillance Team
hCoV-19/England/PHEC-YY8FXEO/2022	EPI_ISL_15506029	2022-09-28	Europe	United Kingdom	England	Respiratory Virus Unit, Microbiology Services Colindale, Public Health England	COVID-19 Genomics UK (COG-UK) Consortium	PHE Covid Sequencing Team
hCoV-19/England/PHEC-YYG3NTN/2022	EPI_ISL_14919403	2022-08-27	Europe	United Kingdom	England	Respiratory Virus Unit, Microbiology Services Colindale, Public Health England	COVID-19 Genomics UK (COG-UK) Consortium	PHE Covid Sequencing Team
hCoV-19/England/PHEC-YYG9AHK/2022	EPI_ISL_15347978	2022-09-29	Europe	United Kingdom	England	Respiratory Virus Unit, Microbiology Services Colindale, Public Health England	COVID-19 Genomics UK (COG-UK) Consortium	PHE Covid Sequencing Team
hCoV-19/England/PLYM-3257F55A/2022	EPI_ISL_15209658	2022-09-26	Europe	United Kingdom	England	Lighthouse Laboratory Plymouth	Wellcome Sanger Institute for the COVID-19 Genomics UK (COG-UK) Consortium	Lighthouse Laboratory Plymouth and Alex Alderton, Roberto Amato, Jeffrey Barrett, Sonia Goncalves, Ewan Harrison, David K. Jackson, Ian Johnston, Dominic Kwiatkowski, Cordelia Langford, John Sillitoe on behalf of the Wellcome Sanger Institute COVID-19 Surveillance Team
hCoV-19/England/PLYM-325841C7/2022	EPI_ISL_15262546	2022-09-28	Europe	United Kingdom	England	Lighthouse Laboratory Plymouth	Wellcome Sanger Institute for the COVID-19 Genomics UK (COG-UK) Consortium	Lighthouse Laboratory Plymouth and Alex Alderton, Roberto Amato, Jeffrey Barrett, Sonia Goncalves, Ewan Harrison, David K. Jackson, Ian Johnston, Dominic Kwiatkowski, Cordelia Langford, John Sillitoe on behalf of the Wellcome Sanger Institute COVID-19 Surveillance Team
hCoV-19/England/PLYM-325C626C/2022	EPI_ISL_15629476	2022-10-20	Europe	United Kingdom	England	Lighthouse Laboratory Plymouth	Wellcome Sanger Institute for the COVID-19 Genomics UK (COG-UK) Consortium	Lighthouse Laboratory Plymouth and Alex Alderton, Roberto Amato, Jeffrey Barrett, Sonia Goncalves, Ewan Harrison, David K. Jackson, Ian Johnston, Dominic Kwiatkowski, Cordelia Langford, John Sillitoe on behalf of the Wellcome Sanger Institute COVID-19 Surveillance Team
hCoV-19/England/QEUH-325D9952/2022	EPI_ISL_15677194	2022-10-24	Europe	United Kingdom	England	Lighthouse Lab in Glasgow	Wellcome Sanger Institute for the COVID-19 Genomics UK (COG-UK) Consortium	Harper VanSteenhouse, Yumi Kasai, David Gray, Carol Clugston, Anna Dominiczak and Alex Alderton, Roberto Amato, Jeffrey Barrett, Sonia Goncalves, Ewan Harrison, David K. Jackson, Ian Johnston, Dominic Kwiatkowski, Cordelia Langford, John Sillitoe on behalf of the Wellcome Sanger Institute COVID-19 Surveillance Team
hCoV-19/England/QEUH-325FD660/2022	EPI_ISL_15974633	2022-11-18	Europe	United Kingdom	England	Lighthouse Lab in Glasgow	Wellcome Sanger Institute for the COVID-19 Genomics UK (COG-UK) Consortium	Harper VanSteenhouse, Yumi Kasai, David Gray, Carol Clugston, Anna Dominiczak and Alex Alderton, Roberto Amato, Jeffrey Barrett, Sonia Goncalves, Ewan Harrison, David K. Jackson, Ian Johnston, Dominic Kwiatkowski, Cordelia Langford, John Sillitoe on behalf of the Wellcome Sanger Institute COVID-19 Surveillance Team
hCoV-19/England/QEUH-3F7D482/2022	EPI_ISL_14839127	2022-08-24	Europe	United Kingdom	England	Lighthouse Lab in Glasgow	Wellcome Sanger Institute for the COVID-19 Genomics UK (COG-UK) Consortium	Harper VanSteenhouse, Yumi Kasai, David Gray, Carol Clugston, Anna Dominiczak and Alex Alderton, Roberto Amato, Jeffrey Barrett, Sonia Goncalves, Ewan Harrison, David K. Jackson, Ian Johnston, Dominic Kwiatkowski, Cordelia Langford, John Sillitoe on behalf of the Wellcome Sanger Institute COVID-19 Surveillance Team
hCoV-19/England/QEUH-3F86AA2/2022	EPI_ISL_14911093	2022-08-30	Europe	United Kingdom	England	Lighthouse Lab in Glasgow	Wellcome Sanger Institute for the COVID-19 Genomics UK (COG-UK) Consortium	Harper VanSteenhouse, Yumi Kasai, David Gray, Carol Clugston, Anna Dominiczak and Alex Alderton, Roberto Amato, Jeffrey Barrett, Sonia Goncalves, Ewan Harrison, David K. Jackson, Ian Johnston, Dominic Kwiatkowski, Cordelia Langford, John Sillitoe on behalf of the Wellcome Sanger Institute COVID-19 Surveillance Team
hCoV-19/Estonia/18241665/2022	EPI_ISL_15652902	2022-10-08	Europe	Estonia	North-Eastern Estonia	Synlab Eesti OÜ	1. Laboratory of Communicable Diseases (Estonia); 2. Eurofins Genomics Europe Sequencing GmbH	Abroi A., Lahesaare A., Shablinskaja A., Hoidmets D., Jaaniso E., Kallas E., Sepp H., Peterson H., Niglas H., Suija H., Lutsar I., Kuzmin I., Koppel I., Epštein J., Truusalu K., Ratnik K., Kaarna K., Huik K., Dotsenko L., Milani L., Metspalu M., Härma M-A., Pauskar M., Sadikova O., Oopkaup O.E., Naaber P., Avi R., Päll T., Reisberg T., Raudvere U., Talas U.G.
hCoV-19/Estonia/20573322/2022	EPI_ISL_15455183	2022-09-30	Europe	Estonia	Northern Estonia	Synlab Eesti OÜ	1. Laboratory of Communicable Diseases (Estonia); 2. Eurofins Genomics Europe Sequencing GmbH	Abroi A., Lahesaare A., Shablinskaja A., Hoidmets D., Jaaniso E., Kallas E., Sepp H., Peterson H., Niglas H., Suija H., Lutsar I., Kuzmin I., Koppel I., Epštein J., Truusalu K., Ratnik K., Kaarna K., Huik K., Dotsenko L., Milani L., Metspalu M., Härma M-A., Pauskar M., Sadikova O., Oopkaup O.E., Naaber P., Avi R., Päll T., Reisberg T., Raudvere U., Talas U.G.
hCoV-19/Estonia/20573517/2022	EPI_ISL_15652849	2022-10-07	Europe	Estonia	Northern Estonia	Synlab Eesti OÜ	1. Laboratory of Communicable Diseases (Estonia); 2. Eurofins Genomics Europe Sequencing GmbH	Abroi A., Lahesaare A., Shablinskaja A., Hoidmets D., Jaaniso E., Kallas E., Sepp H., Peterson H., Niglas H., Suija H., Lutsar I., Kuzmin I., Koppel I., Epštein J., Truusalu K., Ratnik K., Kaarna K., Huik K., Dotsenko L., Milani L., Metspalu M., Härma M-A., Pauskar M., Sadikova O., Oopkaup O.E., Naaber P., Avi R., Päll T., Reisberg T., Raudvere U., Talas U.G.
hCoV-19/Estonia/20573535/2022	EPI_ISL_15652851	2022-10-07	Europe	Estonia	Northern Estonia	Synlab Eesti OÜ	1. Laboratory of Communicable Diseases (Estonia); 2. Eurofins Genomics Europe Sequencing GmbH	Abroi A., Lahesaare A., Shablinskaja A., Hoidmets D., Jaaniso E., Kallas E., Sepp H., Peterson H., Niglas H., Suija H., Lutsar I., Kuzmin I., Koppel I., Epštein J., Truusalu K., Ratnik K., Kaarna K., Huik K., Dotsenko L., Milani L., Metspalu M., Härma M-A., Pauskar M., Sadikova O., Oopkaup O.E., Naaber P., Avi R., Päll T., Reisberg T., Raudvere U., Talas U.G.
hCoV-19/Estonia/RC0716616/2022	EPI_ISL_15455229	2022-09-30	Europe	Estonia	Northern Estonia	Synlab Eesti OÜ	16. Laboratory of Communicable Diseases (Estonia); 2. Eurofins Genomics Europe Sequencing GmbH	Abroi A., Lahesaare A., Shablinskaja A., Hoidmets D., Jaaniso E., Kallas E., Sepp H., Peterson H., Niglas H., Suija H., Lutsar I., Kuzmin I., Koppel I., Epštein J., Truusalu K., Ratnik K., Kaarna K., Huik K., Dotsenko L., Milani L., Metspalu M., Härma M-A., Pauskar M., Sadikova O., Oopkaup O.E., Naaber P., Avi R., Päll T., Reisberg T., Raudvere U., Talas U.G.
hCoV-19/Estonia/RC0716692/2022	EPI_ISL_15455138	2022-10-03	Europe	Estonia	Northern Estonia	Synlab Eesti OÜ	1. Laboratory of Communicable Diseases (Estonia); 2. Eurofins Genomics Europe Sequencing GmbH	Abroi A., Lahesaare A., Shablinskaja A., Hoidmets D., Jaaniso E., Kallas E., Sepp H., Peterson H., Niglas H., Suija H., Lutsar I., Kuzmin I., Koppel I., Epštein J., Truusalu K., Ratnik K., Kaarna K., Huik K., Dotsenko L., Milani L., Metspalu M., Härma M-A., Pauskar M., Sadikova O., Oopkaup O.E., Naaber P., Avi R., Päll T., Reisberg T., Raudvere U., Talas U.G.
hCoV-19/Estonia/RC0716876/2022	EPI_ISL_15652888	2022-10-07	Europe	Estonia	Northern Estonia	Synlab Eesti OÜ	1. Laboratory of Communicable Diseases (Estonia); 2. Eurofins Genomics Europe Sequencing GmbH	Abroi A., Lahesaare A., Shablinskaja A., Hoidmets D., Jaaniso E., Kallas E., Sepp H., Peterson H., Niglas H., Suija H., Lutsar I., Kuzmin I., Koppel I., Epštein J., Truusalu K., Ratnik K., Kaarna K., Huik K., Dotsenko L., Milani L., Metspalu M., Härma M-A., Pauskar M., Sadikova O., Oopkaup O.E., Naaber P., Avi R., Päll T., Reisberg T., Raudvere U., Talas U.G.
hCoV-19/Estonia/RC0716979/2022	EPI_ISL_15652973	2022-10-12	Europe	Estonia	Northern Estonia	Synlab Eesti OÜ	12. Laboratory of Communicable Diseases (Estonia); 2. Eurofins Genomics Europe Sequencing GmbH	Abroi A., Lahesaare A., Shablinskaja A., Hoidmets D., Jaaniso E., Kallas E., Sepp H., Peterson H., Niglas H., Suija H., Lutsar I., Kuzmin I., Koppel I., Epštein J., Truusalu K., Ratnik K., Kaarna K., Huik K., Dotsenko L., Milani L., Metspalu M., Härma M-A., Pauskar M., Sadikova O., Oopkaup O.E., Naaber P., Avi R., Päll T., Reisberg T., Raudvere U., Talas U.G.
hCoV-19/Estonia/TLCD-32347/2023	EPI_ISL_19650160	2023-01-31	Europe	Estonia		Tartu University Hospital	The Laboratory of Communicable Diseases, Republic of Estonia Health Board	Regina Russanova, Johanna Kristina Tamm
hCoV-19/Estonia/TLCD-32407/2023	EPI_ISL_19650237	2023-02-05	Europe	Estonia	Tartu County	Tartu University Hospital	The Laboratory of Communicable Diseases, Republic of Estonia Health Board	Regina Russanova, Johanna Kristina Tamm
hCoV-19/Eswatini/N52504/2022	EPI_ISL_17096026	2022-11-29	Africa	Eswatini	Hhohho	Mbabane Government Hospital	National Institute for Communicable Diseases of the National Health Laboratory Service	Maphalala G, Everatt J, Kekana D, Ntozini B, Mahlangu B, Stock N, Ntuli N, Mnguni A, Nzimande A, Ismail A, Scheepers C, Bhiman JN, Wolter N
hCoV-19/Ethiopia/EPHI-217-S16-02/2023	EPI_ISL_19469756	2023-02	Africa	Ethiopia	Addis Ababa	Health facilities	EPHI Genomic core laboratory	Abebe M. Aga, Demise Mulugeta, Atsbeha Gebreegziabxier, Girum Taye, Aderajew Mekonnen, Gutema Bulti, Abaysew Ayele, Ahmed Mohammed, Tigist Belete, Tefera Taddele, Raja Abubekar, Firehiwot Mulugeta, Fanos Tadesse, Tesfaye Gelanew, Yeweynshet Tesera, Bedasa Gidisa, Jaleta Bulti, Gemechu Tadesse, Abraham Ali, Jemal Mohammed and Dereje Nigussei
hCoV-19/Ethiopia/EPHI-A89-S84-02/2023	EPI_ISL_19469783	2023-02	Africa	Ethiopia	Addis Ababa	Health facilities	EPHI Genomic core laboratory	Abebe M. Aga, Demise Mulugeta, Atsbeha Gebreegziabxier, Girum Taye, Aderajew Mekonnen, Gutema Bulti, Abaysew Ayele, Ahmed Mohammed, Tigist Belete, Tefera Taddele, Raja Abubekar, Firehiwot Mulugeta, Fanos Tadesse, Tesfaye Gelanew, Yeweynshet Tesera, Bedasa Gidisa, Jaleta Bulti, Gemechu Tadesse, Abraham Ali, Jemal Mohammed and Dereje Nigussei
hCoV-19/Finland/THL-02799/2023	EPI_ISL_17077252	2023-02-17	Europe	Finland		Seinäjoen keskussairaala	Expert Microbiology, National Institute for Health and Welfare	Erika Lindh, Niina Ikonen, Niko Tervo, Soile Blomqvist, Kirsi Liitsola, Haider al-Hello, Päivi Laurila, Carita Savolainen-Kopra
hCoV-19/Finland/THL-03533/2023	EPI_ISL_17323052	2023-03-10	Europe	Finland		Huslab Finland	Expert Microbiology, National Institute for Health and Welfare	Erika Lindh, Niina Ikonen, Niko Tervo, Soile Blomqvist, Kirsi Liitsola, Haider al-Hello, Päivi Laurila, Carita Savolainen-Kopra
hCoV-19/Finland/THL-202218792/2022	EPI_ISL_15315665	2022-09-15	Europe	Finland		Nordlab Oulu	Expert Microbiology, National Institute for Health and Welfare	Soile Blomqvist, Jani Halkilahti, Kirsi Liitsola, Haider al-Hello, Päivi Laurila, Erika Lindh, Teemu Smura, Ravi Kant, Phuoc Truong, Olli Vapalahti, Sari Hannula, Pekka Ellonen, Niina Ikonen, Carita Savolainen-Kopra, Niko Tervo
hCoV-19/Finland/THL-202219093/2022	EPI_ISL_15761885	2022-09-27	Europe	Finland		Islab, Pohjois-Savon aluelaboratorio	Expert Microbiology, National Institute for Health and Welfare	Soile Blomqvist, Kirsi Liitsola, Haider al-Hello, Päivi Laurila, Erika Lindh, Niina Ikonen, Carita Savolainen-Kopra, Niko Tervo
hCoV-19/Finland/THL-202219095/2022	EPI_ISL_15761801	2022-09-27	Europe	Finland		Islab, Pohjois-Savon aluelaboratorio	Expert Microbiology, National Institute for Health and Welfare	Soile Blomqvist, Kirsi Liitsola, Haider al-Hello, Päivi Laurila, Erika Lindh, Niina Ikonen, Carita Savolainen-Kopra, Niko Tervo
hCoV-19/Finland/THL-202219235/2022	EPI_ISL_15761865	2022-09-30	Europe	Finland		Islab, Pohjois-Savon aluelaboratorio	Expert Microbiology, National Institute for Health and Welfare	Soile Blomqvist, Kirsi Liitsola, Haider al-Hello, Päivi Laurila, Erika Lindh, Niina Ikonen, Carita Savolainen-Kopra, Niko Tervo
hCoV-19/Finland/THL-202219241/2022	EPI_ISL_15761903	2022-09-30	Europe	Finland		Islab, Pohjois-Savon aluelaboratorio	Expert Microbiology, National Institute for Health and Welfare	Soile Blomqvist, Kirsi Liitsola, Haider al-Hello, Päivi Laurila, Erika Lindh, Niina Ikonen, Carita Savolainen-Kopra, Niko Tervo
hCoV-19/Finland/THL-202219256/2022	EPI_ISL_15761893	2022-09-30	Europe	Finland		Islab, Pohjois-Savon aluelaboratorio	Expert Microbiology, National Institute for Health and Welfare	Soile Blomqvist, Kirsi Liitsola, Haider al-Hello, Päivi Laurila, Erika Lindh, Niina Ikonen, Carita Savolainen-Kopra, Niko Tervo
hCoV-19/Finland/THL-202219260/2022	EPI_ISL_15761851	2022-09-30	Europe	Finland		Islab, Pohjois-Savon aluelaboratorio	Expert Microbiology, National Institute for Health and Welfare	Soile Blomqvist, Kirsi Liitsola, Haider al-Hello, Päivi Laurila, Erika Lindh, Niina Ikonen, Carita Savolainen-Kopra, Niko Tervo
hCoV-19/Finland/THL-202219704/2022	EPI_ISL_15852152	2022-10-30	Europe	Finland		Islab, Pohjois-Savon aluelaboratorio	Expert Microbiology, National Institute for Health and Welfare	Soile Blomqvist, Kirsi Liitsola, Haider al-Hello, Päivi Laurila, Erika Lindh, Niina Ikonen, Carita Savolainen-Kopra, Niko Tervo
hCoV-19/Finland/THL-202219784/2022	EPI_ISL_15850036	2022-10-28	Europe	Finland		Fimlab Laboratoriot Oy Tampere	Expert Microbiology, National Institute for Health and Welfare	Soile Blomqvist, Kirsi Liitsola, Haider al-Hello, Päivi Laurila, Erika Lindh, Niina Ikonen, Carita Savolainen-Kopra, Niko Tervo
hCoV-19/Finland/THL-202219824/2022	EPI_ISL_15850073	2022-11-07	Europe	Finland		Seinäjoen keskussairaala	Expert Microbiology, National Institute for Health and Welfare	Soile Blomqvist, Kirsi Liitsola, Haider al-Hello, Päivi Laurila, Erika Lindh, Niina Ikonen, Carita Savolainen-Kopra, Niko Tervo
hCoV-19/Finland/THL-202220105/2022	EPI_ISL_15850168	2022-10-30	Europe	Finland		HUSLAB Finland	Expert Microbiology, National Institute for Health and Welfare	Soile Blomqvist, Kirsi Liitsola, Haider al-Hello, Päivi Laurila, Erika Lindh, Niina Ikonen, Carita Savolainen-Kopra, Niko Tervo
hCoV-19/Finland/THL-202220110/2022	EPI_ISL_15850173	2022-10-28	Europe	Finland		HUSLAB Finland	Expert Microbiology, National Institute for Health and Welfare	Soile Blomqvist, Kirsi Liitsola, Haider al-Hello, Päivi Laurila, Erika Lindh, Niina Ikonen, Carita Savolainen-Kopra, Niko Tervo
hCoV-19/Finland/THL-202220503/2022	EPI_ISL_16029819	2022-11-18	Europe	Finland		Fimlab Laboratoriot Oy Tampere	Expert Microbiology, National Institute for Health and Welfare	Erika Lindh, Niina Ikonen, Niko Tervo, Soile Blomqvist, Kirsi Liitsola, Haider al-Hello, Päivi Laurila, Carita Savolainen-Kopra
hCoV-19/Finland/THL-202220516/2022	EPI_ISL_16029832	2022-11-18	Europe	Finland		Fimlab Laboratoriot Oy Tampere	Expert Microbiology, National Institute for Health and Welfare	Erika Lindh, Niina Ikonen, Niko Tervo, Soile Blomqvist, Kirsi Liitsola, Haider al-Hello, Päivi Laurila, Carita Savolainen-Kopra
hCoV-19/Finland/THL-202220519/2022	EPI_ISL_16029835	2022-11-18	Europe	Finland		Fimlab Laboratoriot Oy Tampere	Expert Microbiology, National Institute for Health and Welfare	Erika Lindh, Niina Ikonen, Niko Tervo, Soile Blomqvist, Kirsi Liitsola, Haider al-Hello, Päivi Laurila, Carita Savolainen-Kopra
hCoV-19/Finland/THL-20915/2022	EPI_ISL_16096168	2022-11-27	Europe	Finland		Huslab Finland	Expert Microbiology, National Institute for Health and Welfare	Erika Lindh, Niina Ikonen, Niko Tervo, Soile Blomqvist, Kirsi Liitsola, Haider al-Hello, Päivi Laurila, Carita Savolainen-Kopra
hCoV-19/France/ARA-HCL022196011601/2022	EPI_ISL_16055898	2022-11-23	Europe	France	Auvergne-Rhone-Alpes	31102 NEURO INFLAMMATION A	Maladies infectieuses, Hospices Civils de Lyon	Antonin Bal, Bruno Simon, Theophile Boyer, Gregory Destras, Gwendolyne Burfin, Hadrien Regue, Quentin Semanas, Martine Valette, Bruno Lina, Laurence Josset
hCoV-19/France/ARA-HMN-22082260277/2022	EPI_ISL_14816550	2022-08-22	Europe	France	Auvergne-Rhone-Alpes	DYOMEDEA SAUVEGARDE	Department of Virology, Henri Mondor University Hospital, Assistance Publique Hôpitaux de Paris, Université Paris-Est Créteil, INSERM U955	Christophe Rodriguez, Slim Fourati, Vanessa Demontant, Guillaume Gricourt, Melissa N'Debi, Alexandre Soulier, Elisabeth Trawinski, Jean-Michel Pawlotsky
hCoV-19/France/ARA-HMN-22092050136/2022	EPI_ISL_14981678	2022-08-29	Europe	France	Auvergne-Rhone-Alpes	Décines UNILIANS BIOGROUP	Department of Virology, Henri Mondor University Hospital, Assistance Publique Hôpitaux de Paris, Université Paris-Est Créteil, INSERM U955	Christophe Rodriguez, Slim Fourati, Vanessa Demontant, Guillaume Gricourt, Melissa N'Debi, Alexandre Soulier, Elisabeth Trawinski, Jean-Michel Pawlotsky
hCoV-19/France/BFC-cerba-22S0342924/2022	EPI_ISL_16412181	2022-11-28	Europe	France	Bourgogne-Franche-Comte	Cerballiance Bourgogne Site Dijon Valmy	Laboratoire Cerba	Laura Verdurme, Mathilde Roussel, Sabine Trombert-Paolantoni, Benoit Visseaux, Bénédicte Roquebert, Stéphanie Haim-Boukobza
hCoV-19/France/BFC-cerba-22V0339353/2022	EPI_ISL_15538303	2022-09-19	Europe	France	Bourgogne-Franche-Comte	Cerballiance Bourgogne Site Dijon Valmy	Laboratoire Cerba	Laura Verdurme, Mathilde Roussel, Sabine Trombert-Paolantoni, Benoit Visseaux, Bénédicte Roquebert, Stéphanie Haim-Boukobza
hCoV-19/France/GES-LBZCentre-EY221024079/2022	EPI_ISL_15640606	2022-10-24	Europe	France	Grand Est	Biogroup Laboratoire Laboratoire De La Redoute	Laborizon Centre	Julien Baillus, Christian Chillou, Alyssia Francois, Friconnet Marion, Eve Haguenoer, Anne Holstein, Mélanie Jimenez, Karolina Modzelewska, Claire Vignault, Stephane Watt
hCoV-19/France/HDF-IPP49210/2022	EPI_ISL_14778228	2022-08-21	Europe	France	Hauts-de-France	Labo Analyses Med	National Reference Center for Viruses of Respiratory Infections, Institut Pasteur, Paris	Marion Barbet, Méline Bizard, Angela Brisebarre, Camille Capel, Vincent Enouf, Louise Lefrançois, Frédéric Lemoine, Christophe Malabat, Corinne Maufrais, Slim El Khiari, Julien Fumey, Etienne Simon-Lorière, Maud Vanpeene, Sylvie Van der Werf, ARNAUD SERPENTINI
hCoV-19/France/HDF-IPP49512/2022	EPI_ISL_14951697	2022-08-29	Europe	France	Hauts-de-France	Labo Analyses Med	National Reference Center for Viruses of Respiratory Infections, Institut Pasteur, Paris	Marion Barbet, Méline Bizard, Angela Brisebarre, Camille Capel, Vincent Enouf, Louise Lefrançois, Frédéric Lemoine, Christophe Malabat, Corinne Maufrais, Slim El Khiari, Julien Fumey, Etienne Simon-Lorière, Maud Vanpeene, Sylvie Van der Werf, ARNAUD SERPENTINI
hCoV-19/France/IDF-APHPSU_PSL-662210041327/2022	EPI_ISL_15643087	2022-10-14	Europe	France	Ile-de-France	Assistance Publique - Hopitaux de Paris (AP-HP) Pitie-Salpetriere	Assistance Publique - Hopitaux de Paris (AP-HP) Pitie-Salpetriere	Stephane Marot, Aude Jary, Eve Todesco, Valentin Leducq, Karen Zafilaza
hCoV-19/France/IDF-cerba-22S0057146/2022	EPI_ISL_15969241	2022-11-08	Europe	France	Ile-de-France	Cerballiance Idf Sud Site De Lisses	Laboratoire Cerba	Laura Verdurme, Mathilde Roussel, Sabine Trombert-Paolantoni, Benoit Visseaux, Bénédicte Roquebert, Stéphanie Haim-Boukobza
hCoV-19/France/IDF-cerba-22V0060344/2022	EPI_ISL_15543327	2022-08-29	Europe	France	Ile-de-France	Cerballiance Idf Sud Site De Lisses	Laboratoire Cerba	Laura Verdurme, Mathilde Roussel, Sabine Trombert-Paolantoni, Benoit Visseaux, Bénédicte Roquebert, Stéphanie Haim-Boukobza
hCoV-19/France/IDF-cerba-22V0445775/2022	EPI_ISL_15335307	2022-09-27	Europe	France	Ile-de-France	Cerballiance Idf Sud Site De Lisses	Laboratoire Cerba	Laura Verdurme, Mathilde Roussel, Sabine Trombert-Paolantoni, Benoit Visseaux, Bénédicte Roquebert, Stéphanie Haim-Boukobza
hCoV-19/France/IDF-SLS-762212095532/2022	EPI_ISL_18568110	2022-12-31	Europe	France	Ile-de-France	Assistance Publique - Hôpitaux de Paris (AP-HP) Saint-Louis	Assistance Publique - Hôpitaux de Paris (AP-HP) Saint-Louis	Maud Salmona, Marie-Laure Chaix, Séverine Mercier-Delarue, Marie-Laure Néré, Linda Feghoul; Nadia Majhoub, Jérôme Legoff, Constance Delaugerre
hCoV-19/France/IDF-SLS-762301074340/2023	EPI_ISL_18568130	2023-01-23	Europe	France	Ile-de-France	Assistance Publique - Hôpitaux de Paris (AP-HP) Saint-Louis	Assistance Publique - Hôpitaux de Paris (AP-HP) Saint-Louis	Maud Salmona, Marie-Laure Chaix, Séverine Mercier-Delarue, Marie-Laure Néré, Linda Feghoul; Nadia Majhoub, Jérôme Legoff, Constance Delaugerre
hCoV-19/France/IDF-SLS-762302083682/2023	EPI_ISL_18568181	2023-02-25	Europe	France	Ile-de-France	Assistance Publique - Hôpitaux de Paris (AP-HP) Saint-Louis	Assistance Publique - Hôpitaux de Paris (AP-HP) Saint-Louis	Maud Salmona, Marie-Laure Chaix, Séverine Mercier-Delarue, Marie-Laure Néré, Linda Feghoul; Nadia Majhoub, Jérôme Legoff, Constance Delaugerre
hCoV-19/France/IDF-SLS-762303030544/2023	EPI_ISL_18568242	2023-03-09	Europe	France	Ile-de-France	Assistance Publique - Hôpitaux de Paris (AP-HP) Saint-Louis	Assistance Publique - Hôpitaux de Paris (AP-HP) Saint-Louis	Maud Salmona, Marie-Laure Chaix, Séverine Mercier-Delarue, Marie-Laure Néré, Linda Feghoul; Nadia Majhoub, Jérôme Legoff, Constance Delaugerre
hCoV-19/France/OCC-HCL722004196001/2022	EPI_ISL_15600761	2022-10-10	Europe	France	Occitanie	SYNLAB OCCITANIE GAILLAC	Maladies infectieuses, Hospices Civils de Lyon	Antonin Bal, Bruno Simon, Theophile Boyer, Gregory Destras, Gwendolyne Burfin, Hadrien Regue, Quentin Semanas, Martine Valette, Bruno Lina, Laurence Josset
hCoV-19/France/OCC-IPP57462/2022	EPI_ISL_16128924	2022-11-28	Europe	France	Occitanie	Labo Analyses Med	National Reference Center for Viruses of Respiratory Infections, Institut Pasteur, Paris	Marion Barbet, Méline Bizard, Angela Brisebarre, Camille Capel, Vincent Enouf, Louise Lefrançois, Frédéric Lemoine, Christophe Malabat, Corinne Maufrais, Samar Berreira, Slim El Khiari, Etienne Simon-Lorière, Maud Vanpeene, Sylvie Van der Werf, Anne-Claire STRZELECKI
hCoV-19/France/un-IHUMI-095761/2022	EPI_ISL_18180037	2022-10	Europe	France		Institut Hospitalo-Universitaire Mediterranee Infection	Institut Hospitalo-Universitaire Mediterranee Infection	Colson, P., Levasseur, A., Boschi, C., La Scola, B.
hCoV-19/France/un-IHUMI-097630/2022	EPI_ISL_18181768	2022-11	Europe	France		Institut Hospitalo-Universitaire Mediterranee Infection	Institut Hospitalo-Universitaire Mediterranee Infection	Colson, P., Levasseur, A., Boschi, C., La Scola, B.
hCoV-19/FrenchGuiana/IPG-13012310085/2023	EPI_ISL_16816321	2023-01-13	South America	French Guiana		Centre Hospitalier (CH) Ouest Guyane	Institut Pasteur Cayenne	Anne Lavergne, Dominique Rousset, Antoine Enfissi
hCoV-19/FrenchGuiana/IPG-191220223105/2022	EPI_ISL_16342723	2022-12-19	South America	French Guiana		Eurofins Montjoly	Institut Pasteur Cayenne	Anne Lavergne, Dominique Rousset, Antoine Enfissi
hCoV-19/FrenchGuiana/IPG-g1124019/2022	EPI_ISL_16291625	2022-11-21	South America	French Guiana		Cnr Ipg	Institut Pasteur Cayenne	Anne Lavergne, Dominique Rousset, Antoine Enfissi
hCoV-19/Georgia/Tb-s6525/2022	EPI_ISL_16200710	2022-11-13	Asia	Georgia	Tbilisi	R. G. Lugar Center for Public Health Research, National Center for Disease Control and Public Health (NCDC) of Georgia.	Department for Virology, Molecular Biology and Genome Research, R. G. Lugar Center for Public Health Research, National Center for Disease Control and Public Health (NCDC) of Georgia.	Giorgi Tomashvili, Giorgi Gogoladze, Meri Pantsulaia, Gvantsa Brachveli, Ana Papkiauri, Salome Javashvili, Gvantsa Chanturia, Ann Machablishvili, Paata Imnadze
hCoV-19/Georgia/Tb-s7054/2023	EPI_ISL_16759270	2023-01-23	Asia	Georgia	Tbilisi	Department for Virology, Molecular Biology and Genome Research, R. G. Lugar Center for Public Health Research, National Center for Disease Control and Public Health (NCDC) of Georgia.	Department for Virology, Molecular Biology and Genome Research, R. G. Lugar Center for Public Health Research, National Center for Disease Control and Public Health (NCDC) of Georgia.	Giorgi Tomashvili, Giorgi Gogoladze, Meri Pantsulaia, Gvantsa Brachveli, Ana Papkiauri, Salome Javashvili, Gvantsa Chanturia, Ann Machablishvili, Paata Imnadze
hCoV-19/Georgia/Tb-s7095/2022	EPI_ISL_17814211	2022-11-10	Asia	Georgia	Tbilisi	Department for Virology, Molecular Biology and Genome Research, R. G. Lugar Center for Public Health Research, National Center for Disease Control and Public Health (NCDC) of Georgia.	Department for Virology, Molecular Biology and Genome Research, R. G. Lugar Center for Public Health Research, National Center for Disease Control and Public Health (NCDC) of Georgia.	Nino Berishvili, Giorgi Gogoladze, Meri Pantsulaia, Gvantsa Brachveli, Ana Papkiauri, Giorgi Tomashvili, Salome Javashvili, Tamar Jashiashvili, Gvantsa Chanturia, Ann Machablishvili, Maia Alkhazashvili, Paata Imnadze
hCoV-19/Georgia/Tb-s7289/2023	EPI_ISL_17049014	2023-02-19	Asia	Georgia	Tbilisi	Department for Virology, Molecular Biology and Genome Research, R. G. Lugar Center for Public Health Research, National Center for Disease Control and Public Health (NCDC) of Georgia.	Department for Virology, Molecular Biology and Genome Research, R. G. Lugar Center for Public Health Research, National Center for Disease Control and Public Health (NCDC) of Georgia.	Meri Pantsulaia, Gvantsa Brachveli, Ana Papkiauri, Salome Javashvili, Giorgi Tomashvili, Giorgi Gogoladze, Gvantsa Chanturia, Ann Machablishvili, Paata Imnadze
hCoV-19/Georgia/Tb-sNCDC6597/2022	EPI_ISL_16458643	2022-11-27	Asia	Georgia	Tbilisi	Department for Virology, Molecular Biology and Genome Research, R. G. Lugar Center for Public Health Research, National Center for Disease Control and Public Health (NCDC) of Georgia.	Department for Virology, Molecular Biology and Genome Research, R. G. Lugar Center for Public Health Research, National Center for Disease Control and Public Health (NCDC) of Georgia.	Giorgi Tomashvili, Giorgi Gogoladze, Meri Pantsulaia, Gvantsa Brachveli, Ana Papkiauri, Salome Javashvili, Gvantsa Chanturia, Ann Machablishvili, Paata Imnadze
hCoV-19/Germany/BB-RKI-I-991957/2022	EPI_ISL_15439170	2022-09-26	Europe	Germany	Brandenburg	Klinikum Ernst von Bergmann gemeinnützige GmbH - stationärer Bereich	Robert Koch Institute	unknown
hCoV-19/Germany/BW-FR4497/2023	EPI_ISL_17557566	2023-02-09	Europe	Germany	Baden-Wurttemberg	Institute of Virology, Medical Center, University of Freiburg, Freiburg, Germany	Institute of Virology, Clinial Virus Genomics, Medical Center, University of Freiburg, Freiburg, Germany	Jonas Fuchs, Manuela Gutenkunst, Lena Jaki, Marcus Panning
hCoV-19/Germany/BW-RKI-I-1038941/2022	EPI_ISL_15989643	2022-11-15	Europe	Germany	Baden-Wurttemberg	Limbach - MVZ Labor Ravensburg Labor Dr. Gärtner	Robert Koch Institute	unknown
hCoV-19/Germany/BW-RKI-I-1039562/2022	EPI_ISL_15990187	2022-11-15	Europe	Germany	Baden-Wurttemberg	Labor Prof. Dr. G. Enders MVZ GbR	Robert Koch Institute	unknown
hCoV-19/Germany/BW-RKI-I-1059996/2022	EPI_ISL_16153637	2022-11-23	Europe	Germany	Baden-Wurttemberg	Universitätsklinikum Ulm - Institut für Virologie	Robert Koch Institute	unknown
hCoV-19/Germany/BW-RKI-I-1060069/2022	EPI_ISL_16153709	2022-10-08	Europe	Germany	Baden-Wurttemberg	Universitätsklinikum Ulm - Institut für Virologie	Robert Koch Institute	unknown
hCoV-19/Germany/BW-RKI-I-963972/2022	EPI_ISL_14876949	2022-08-24	Europe	Germany	Baden-Wurttemberg	MVZ Labor Dr. Limbach & Kollegen GbR	Robert Koch Institute	unknown
hCoV-19/Germany/BW-RKI-I-973211/2022	EPI_ISL_15129264	2022-09-05	Europe	Germany	Baden-Wurttemberg	Limbach - MVZ Labor Dr. Volkmann & Kollegen	Robert Koch Institute	unknown
hCoV-19/Germany/BW-RKI-I-989739/2022	EPI_ISL_15264862	2022-09-20	Europe	Germany	Baden-Wurttemberg	MVZ Labor Dr. Limbach & Kollegen GbR	Robert Koch Institute	unknown
hCoV-19/Germany/BW-UF-FR4609/2023	EPI_ISL_17949944	2023-03-18	Europe	Germany	Baden-Wurttemberg	Institute of Virology, Medical Center, University of Freiburg	Institute of Virology, Medical Center, University of Freiburg	Jonas Fuchs, Manuela Gutenkunst, Lena Jaki, Marcus Panning
hCoV-19/Germany/HH-RKI-I-962497/2022	EPI_ISL_14697838	2022-08-13	Europe	Germany	Hamburg	MVZ Labor Dr. Fenner und Kollegen (Standort Hamburg)	Robert Koch Institute	unknown
hCoV-19/Germany/NI-RKI-I-1025156/2022	EPI_ISL_15798247	2022-10-28	Europe	Germany	Lower Saxony	nordlab - Partnerschaftspraxis für Laboratoriumsmedizin	Robert Koch Institute	unknown
hCoV-19/Germany/NI-RKI-I-1055465/2022	EPI_ISL_16149082	2022-10-26	Europe	Germany	Lower Saxony	MVZ Medizinisches Labor Hannover GmbH	Robert Koch Institute	unknown
hCoV-19/Germany/NI-RKI-I-964357/2022	EPI_ISL_14877457	2022-08-24	Europe	Germany	Lower Saxony	MVZ Medizinisches Labor Hannover GmbH	Robert Koch Institute	unknown
hCoV-19/Germany/NI-RKI-I-995113/2022	EPI_ISL_15443183	2022-09-22	Europe	Germany	Lower Saxony	Medizinisches Versorgungszentrum Göttingen (MVZ) Kinderwunschzentrum Zentrum für Labordiagnostik Institut für Pathologie und Zytologie	Robert Koch Institute	unknown
hCoV-19/Germany/NW-RKI-I-1025209/2022	EPI_ISL_15798267	2022-11-02	Europe	Germany	North Rhine-Westphalia	Clemenshospital - Alexianer Clemenshospital Münster	Robert Koch Institute	unknown
hCoV-19/Germany/NW-RKI-I-1026805/2022	EPI_ISL_15799613	2022-10-31	Europe	Germany	North Rhine-Westphalia	MVZ Labor Dr. Quade & Kollegen GmbH	Robert Koch Institute	unknown
hCoV-19/Germany/NW-RKI-I-1131257/2023	EPI_ISL_17518305	2023-01-09	Europe	Germany	North Rhine-Westphalia	Labor ZOTZ|KLIMAS; MVZ Düsseldorf-Centrum	Robert Koch Institute	unknown
hCoV-19/Germany/NW-RKI-I-978971/2022	EPI_ISL_15134159	2022-09-09	Europe	Germany	North Rhine-Westphalia	Medizinische Laboratorien Düsseldorf	Robert Koch Institute	unknown
hCoV-19/Germany/NW-RKI-I-991932/2022	EPI_ISL_15439146	2022-09-20	Europe	Germany	North Rhine-Westphalia	Universitätsklinikum Münster Institut für Virologie	Robert Koch Institute	unknown
hCoV-19/Germany/RP-RKI-I-967944/2022	EPI_ISL_14887284	2022-08-23	Europe	Germany	Rhineland-Palatinate	Institut für Virologie - Johannes Gutenberg-Universität Mainz	Robert Koch Institute	unknown
hCoV-19/Germany/SH-RKI-I-1015018/2022	EPI_ISL_15524493	2022-10-11	Europe	Germany	Schleswig-Holstein	LADR Zentrallabor DR. Kramer & Kollegen Geesthacht	Robert Koch Institute	unknown
hCoV-19/Germany/SH-RKI-I-1056436/2022	EPI_ISL_16149913	2022-10-19	Europe	Germany	Schleswig-Holstein	LADR Zentrallabor DR. Kramer & Kollegen Geesthacht	Robert Koch Institute	unknown
hCoV-19/Germany/SN-RKI-I-1086534/2022	EPI_ISL_16594144	2022-10-28	Europe	Germany	Saxony	Diagnosticum - Labor Neukirchen	Robert Koch Institute	unknown
hCoV-19/Ghana/NMIMR-N-22-4678/2022	EPI_ISL_16276008	2022-09-27	Africa	Ghana	Greater Accra	Noguchi Memorial Institute for Medical Research, University of Ghana, Legon, Ghana	Noguchi Memorial Institute for Medical Research, University of Ghana, Legon, Ghana	Quaneeta Mohktar, Bernice Twenewaa Sekyere, Tracy Sarkodie-Addo, Peace Ori Uche, Seyram Bless Agbenyo, Kwame Boamah Buabeng, Hilda Opoku Frempong, Joseph H.K. Bonney, John K. Odoom and Bright Adu
hCoV-19/Ghana/NMIMR-N-22-4918/2022	EPI_ISL_16275940	2022-11-10	Africa	Ghana	Greater Accra	Noguchi Memorial Institute for Medical Research, University of Ghana, Legon, Ghana	Noguchi Memorial Institute for Medical Research, University of Ghana, Legon, Ghana	Quaneeta Mohktar, Bernice Twenewaa Sekyere, Tracy Sarkodie-Addo, Peace Ori Uche, Seyram Bless Agbenyo, Kwame Boamah Buabeng, Hilda Opoku Frempong, Joseph H.K. Bonney, John K. Odoom and Bright Adu
hCoV-19/Ghana/NMIMR-N-22-4941/2022	EPI_ISL_16275979	2022-10-12	Africa	Ghana	Greater Accra	Noguchi Memorial Institute for Medical Research, University of Ghana, Legon, Ghana	Noguchi Memorial Institute for Medical Research, University of Ghana, Legon, Ghana	Quaneeta Mohktar, Bernice Twenewaa Sekyere, Tracy Sarkodie-Addo, Peace Ori Uche, Seyram Bless Agbenyo, Kwame Boamah Buabeng, Hilda Opoku Frempong, Joseph H.K. Bonney, John K. Odoom and Bright Adu
hCoV-19/Ghana/NMIMR-NUP-22-1254/2022	EPI_ISL_16275928	2022-10-04	Africa	Ghana	Greater Accra	Noguchi Memorial Institute for Medical Research, University of Ghana, Legon, Ghana	Noguchi Memorial Institute for Medical Research, University of Ghana, Legon, Ghana	Quaneeta Mohktar, Bernice Twenewaa Sekyere, Tracy Sarkodie-Addo, Peace Ori Uche, Seyram Bless Agbenyo, Kwame Boamah Buabeng, Hilda Opoku Frempong, Joseph H.K. Bonney, John K. Odoom and Bright Adu
hCoV-19/Ghana/NMIMR-PUR-22-2492/2022	EPI_ISL_16276003	2022-10-06	Africa	Ghana	Greater Accra	Noguchi Memorial Institute for Medical Research, University of Ghana, Legon, Ghana	Noguchi Memorial Institute for Medical Research, University of Ghana, Legon, Ghana	Quaneeta Mohktar, Bernice Twenewaa Sekyere, Tracy Sarkodie-Addo, Peace Ori Uche, Seyram Bless Agbenyo, Kwame Boamah Buabeng, Hilda Opoku Frempong, Joseph H.K. Bonney, John K. Odoom and Bright Adu
hCoV-19/Ghana/WACCBIP-GS4134/2022	EPI_ISL_16830579	2022-09-19	Africa	Ghana	Greater Accra	WACCBIP, Volta Road, University of Ghana, Accra, Ghana	WACCBIP, Volta Road, University of Ghana, Accra, Ghana	Collins M. Morang'a, Joyce M. Ngoi, Dominic S. Y. Amuzu, Vincent Appiah, Philip M. Soglo, Violette V. M'cormack, Samirah Saiid, Kukua Bandoh, Dzidzor Y. Ayeke, Cyril M. Kuma, Maame E. Mpere, Genevieve Bugah, Charles Ansah, Limi Ignitius, Ransford Essel, Derek Paintsil, Emmanuel Owusu, Ahidjo Ayouba, Nicolas Fernandez, Rachida Tahar, Nicaise T. Ndam, Gloria Amegatcher, Yaw Bediako, Peter K. Quashi…
hCoV-19/Ghana/WACCBIP-GS4218/2022	EPI_ISL_16830603	2022-09-26	Africa	Ghana	Greater Accra	WACCBIP, Volta Road, University of Ghana, Accra, Ghana	WACCBIP, Volta Road, University of Ghana, Accra, Ghana	Collins M. Morang'a, Joyce M. Ngoi, Dominic S. Y. Amuzu, Vincent Appiah, Philip M. Soglo, Violette V. M'cormack, Samirah Saiid, Kukua Bandoh, Dzidzor Y. Ayeke, Cyril M. Kuma, Maame E. Mpere, John B. Kuuzuing, Ahidjo Ayouba, Nicolas Fernandez, Rachida Tahar, Nicaise T. Ndam, Gloria Amegatcher, Yaw Bediako, Peter K. Quashie, Lucas N. Amenga-Etego, and Gordon A. Awandare
hCoV-19/Ghana/WACCBIP-GS4437/2022	EPI_ISL_16698864	2022-10-06	Africa	Ghana	Greater Accra	WACCBIP, Volta Road, University of Ghana, Accra, Ghana	WACCBIP, Volta Road, University of Ghana, Accra, Ghana	Collins M. Morang'a, Joyce M. Ngoi, Dominic S. Y. Amuzu, Vincent Appiah, Philip M. Soglo, Violette V. M'cormack, Samirah Saiid, Kukua Bandoh, Dzidzor Y. Ayeke, Cyril M. Kuma, Maame E. Mpere, John B. Kuuzuing, Ahidjo Ayouba, Nicolas Fernandez, Rachida Tahar, Nicaise T. Ndam, Gloria Amegatcher, Yaw Bediako, Peter K. Quashie, Lucas N. Amenga-Etego, and Gordon A. Awandare
hCoV-19/Greece/344864/2022	EPI_ISL_16383566	2022-10-28	Europe	Greece	Attica	Hellenic National Blood Transfusion Center - EKEA	Greek Genome Center, Biomedical Research Foundation of the Academy of Athens (BRFAA)	Giannis Vatsellas, Theodoros Loupis, Dimitris Vrachnos, Maria Daniil, Stamatina Roussou, Katerina Zoi, Kostas Stamoulis, Dimitrios Thanos
hCoV-19/Greece/40021/2022	EPI_ISL_16532566	2022-09-22	Europe	Greece	Attica	National Public Health Organization	National Public Health Organization	Kyriaki Tryfinopoulou, Gregory Spanakos, Antigoni Katsoulidou, Panagiota Moulopoulou, Eleftherios Miaoulis, Polyxeni Syrianou, Maria Eleni Oikonomou, Iro Skopa, Michael Polemis, Elli Theofili
hCoV-19/Greece/40023/2022	EPI_ISL_16532567	2022-09-22	Europe	Greece	Attica	National Public Health Organization	National Public Health Organization	Kyriaki Tryfinopoulou, Gregory Spanakos, Antigoni Katsoulidou, Panagiota Moulopoulou, Eleftherios Miaoulis, Polyxeni Syrianou, Maria Eleni Oikonomou, Iro Skopa, Michael Polemis, Elli Theofili
hCoV-19/Greece/40047/2022	EPI_ISL_16532572	2022-09-22	Europe	Greece	Attica	National Public Health Organization	National Public Health Organization	Kyriaki Tryfinopoulou, Gregory Spanakos, Antigoni Katsoulidou, Panagiota Moulopoulou, Eleftherios Miaoulis, Polyxeni Syrianou, Maria Eleni Oikonomou, Iro Skopa, Michael Polemis, Elli Theofili
hCoV-19/Greece/40048/2022	EPI_ISL_16532573	2022-09-22	Europe	Greece	Attica	National Public Health Organization	National Public Health Organization	Kyriaki Tryfinopoulou, Gregory Spanakos, Antigoni Katsoulidou, Panagiota Moulopoulou, Eleftherios Miaoulis, Polyxeni Syrianou, Maria Eleni Oikonomou, Iro Skopa, Michael Polemis, Elli Theofili
hCoV-19/Greece/40229/2022	EPI_ISL_16532644	2022-09-25	Europe	Greece	Attica	National Public Health Organization	National Public Health Organization	Kyriaki Tryfinopoulou, Gregory Spanakos, Antigoni Katsoulidou, Panagiota Moulopoulou, Eleftherios Miaoulis, Polyxeni Syrianou, Maria Eleni Oikonomou, Iro Skopa, Michael Polemis, Elli Theofili
hCoV-19/Greece/40263/2022	EPI_ISL_16532651	2022-09-23	Europe	Greece	North Aegean	National Public Health Organization	National Public Health Organization	Kyriaki Tryfinopoulou, Gregory Spanakos, Antigoni Katsoulidou, Panagiota Moulopoulou, Eleftherios Miaoulis, Polyxeni Syrianou, Maria Eleni Oikonomou, Iro Skopa, Michael Polemis, Elli Theofili
hCoV-19/Greece/42472/2022	EPI_ISL_16526861	2022-10-13	Europe	Greece	Attica	National Public Health Organization	National Public Health Organization	Kyriaki Tryfinopoulou, Gregory Spanakos, Antigoni Katsoulidou, Sofia Damianidou, Iro Skopa, Michael Polemis, Elli Theofili
hCoV-19/Greece/44405/2022	EPI_ISL_16533309	2022-10-28	Europe	Greece	Attica	National Public Health Organization	National Public Health Organization	Kyriaki Tryfinopoulou, Gregory Spanakos, Antigoni Katsoulidou, Sofia Damianidou, Iro Skopa, Michael Polemis, Elli Theofili
hCoV-19/Greece/47481/2022	EPI_ISL_16537978	2022-11-21	Europe	Greece	Attica	National Public Health Organization	National Public Health Organization	Kyriaki Tryfinopoulou, Gregory Spanakos, Antigoni Katsoulidou, Sofia Damianidou, Evangelia Vassou, Iro Skopa, Michael Polemis, Elli Theofili
hCoV-19/Greece/HERA_PHLnetwork_PEDY_THESSALIAS-6929/2022	EPI_ISL_16539241	2022-10-17	Europe	Greece	Thessaly	Regional Public Health Laboratory of Thessaly, National Public Health Organization	Regional Public Health Laboratory of Thessaly, National Public Health Organization	Christos Hadjichristodoulou, Zafeirios Tsinaris, Maria Kyritsi, Georgios K. Georgakilas, Achilleas P. Galanopoulos, Evangelia Vachtsioli, Alexandros Vontas, Alexia Matziri
hCoV-19/Greece/HERA_PHLnetwork_PEDY_THESSALIAS-8325/2022	EPI_ISL_18891731	2022-11-17	Europe	Greece	Thessaly	Regional Public Health Laboratory of Thessaly, National Public Health Organization	Regional Public Health Laboratory of Thessaly, National Public Health Organization	Christos Hadjichristodoulou, Zafeirios Tsinaris, Maria Kyritsi, Georgios K. Georgakilas, Achilleas P. Galanopoulos, Evangelia Vachtsioli, Alexandros Vontas, Alexia Matziri
hCoV-19/Greece/HERA_PHLnetwork-39845/2022	EPI_ISL_15941341	2022-09-22	Europe	Greece	Attica	National Public Health Organization	National Public Health Organization	Kyriaki Tryfinopoulou, Gregory Spanakos, Antigoni Katsoulidou, Panagiota Moulopoulou, Eleftherios Miaoulis, Polyxeni Syrianou, Maria Eleni Oikonomou, Iro Skopa, Michael Polemis, Elli Theofili
hCoV-19/Greece/HERA_PHLnetwork-43915/2022	EPI_ISL_15942104	2022-10-25	Europe	Greece	Attica	National Public Health Organization	National Public Health Organization	Kyriaki Tryfinopoulou, Gregory Spanakos, Antigoni Katsoulidou, Sofia Damianidou, Iro Skopa, Michael Polemis, Elli Theofili
hCoV-19/Greece/HERA_PHLnetwork-48251/2022	EPI_ISL_16533123	2022-11-28	Europe	Greece	Epirus	National Public Health Organization	National Public Health Organization	Kyriaki Tryfinopoulou, Gregory Spanakos, Antigoni Katsoulidou, Sofia Damianidou, Iro Skopa, Michael Polemis, Elli Theofili
hCoV-19/Greece/NPHO-3896/2023	EPI_ISL_17668675	2023-02-28	Europe	Greece	Attica	National Public Health Organization	National Public Health Organization	Kyriaki Tryfinopoulou, Gregory Spanakos, Antigoni Katsoulidou, Sofia Damianidou, Evangelia Vassou, Iro Skopa, Maria Nana, Michael Polemis, Elli Theofili
hCoV-19/Greece/NPHO-3942/2023	EPI_ISL_17668707	2023-03-05	Europe	Greece	Attica	National Public Health Organization	National Public Health Organization	Kyriaki Tryfinopoulou, Gregory Spanakos, Antigoni Katsoulidou, Sofia Damianidou, Evangelia Vassou, Iro Skopa, Maria Nana, Michael Polemis, Elli Theofili
hCoV-19/Greece/Pedy_VirologyCrete-CR117/2022	EPI_ISL_16103031	2022-08-30	Europe	Greece		Pedy_Virology Crete	Pedy_Virology Crete	George Sourvinos, Anna Psaroulaki
hCoV-19/Greece/PHLnetwork_PEDY_THESSALIAS-814/2023	EPI_ISL_18042830	2023-01-24	Europe	Greece	Central Greece	Regional Public Health Laboratory of Thessaly, National Public Health Organization	Regional Public Health Laboratory of Thessaly, National Public Health Organization	Christos Hadjichristodoulou, Zafeirios Tsinaris, Maria Kyritsi, Georgios K. Georgakilas, Achilleas P. Galanopoulos, Evangelia Vachtsioli, Alexandros Vontas, Alexia Matziri
hCoV-19/Guadeloupe/cerba-22V0841368/2022	EPI_ISL_15789337	2022-10-17	North America	Guadeloupe		Laboratoire de Biologie Médicale Poles Antilles	Laboratoire Cerba	Laura Verdurme, Mathilde Roussel, Sabine Trombert-Paolantoni, Benoit Visseaux, Bénédicte Roquebert, Stéphanie Haim-Boukobza
hCoV-19/Guadeloupe/IPP01365/2023	EPI_ISL_16682799	2023-01-09	North America	Guadeloupe	Pointe-a-Pitre	Hopital	National Reference Center for Viruses of Respiratory Infections, Institut Pasteur, Paris	Marion Barbet, Méline Bizard, Angela Brisebarre, Camille Capel, Vincent Enouf, Louise Lefrançois, Frédéric Lemoine, Christophe Malabat, Corinne Maufrais, Samar Berreira, Slim El Khiari, Etienne Simon-Lorière, Maud Vanpeene, Sylvie Van der Werf, Sylvaine BASTIAN
hCoV-19/Guadeloupe/IPP03956/2023	EPI_ISL_17068733	2023-02-06	North America	Guadeloupe	Baie-Mahault	Outre Mer	National Reference Center for Viruses of Respiratory Infections, Institut Pasteur, Paris	Marion Barbet, Méline Bizard, Angela Brisebarre, Camille Capel, Vincent Enouf, Louise Lefrançois, Frédéric Lemoine, Christophe Malabat, Corinne Maufrais, Samar Berreira, Slim El Khiari, Etienne Simon-Lorière, Maud Vanpeene, Sylvie Van der Werf, Patricia TAMBY
hCoV-19/Guadeloupe/IPP54531/2022	EPI_ISL_15777174	2022-10-25	North America	Guadeloupe	Pointe-a-Pitre	Outre Mer	National Reference Center for Viruses of Respiratory Infections, Institut Pasteur, Paris	Marion Barbet, Méline Bizard, Angela Brisebarre, Camille Capel, Vincent Enouf, Louise Lefrançois, Frédéric Lemoine, Christophe Malabat, Corinne Maufrais, Samar Berreira, Slim El Khiari, Etienne Simon-Lorière, Maud Vanpeene, Sylvie Van der Werf, Sylvaine BASTIAN
hCoV-19/Guadeloupe/IPP54532/2022	EPI_ISL_15777147	2022-10-24	North America	Guadeloupe	Pointe-a-Pitre	Outre Mer	National Reference Center for Viruses of Respiratory Infections, Institut Pasteur, Paris	Marion Barbet, Méline Bizard, Angela Brisebarre, Camille Capel, Vincent Enouf, Louise Lefrançois, Frédéric Lemoine, Christophe Malabat, Corinne Maufrais, Samar Berreira, Slim El Khiari, Etienne Simon-Lorière, Maud Vanpeene, Sylvie Van der Werf, Sylvaine BASTIAN
hCoV-19/Guadeloupe/IPP55925/2022	EPI_ISL_15973137	2022-11-15	North America	Guadeloupe	Pointe-a-Pitre	Outre Mer	National Reference Center for Viruses of Respiratory Infections, Institut Pasteur, Paris	Marion Barbet, Méline Bizard, Angela Brisebarre, Camille Capel, Vincent Enouf, Louise Lefrançois, Frédéric Lemoine, Christophe Malabat, Corinne Maufrais, Samar Berreira, Slim El Khiari, Etienne Simon-Lorière, Maud Vanpeene, Sylvie Van der Werf, Sylvaine BASTIAN
hCoV-19/Guadeloupe/IPP57229/2022	EPI_ISL_16099736	2022-11-28	North America	Guadeloupe	Pointe-a-Pitre	Outre Mer	National Reference Center for Viruses of Respiratory Infections, Institut Pasteur, Paris	Marion Barbet, Méline Bizard, Angela Brisebarre, Camille Capel, Vincent Enouf, Louise Lefrançois, Frédéric Lemoine, Christophe Malabat, Corinne Maufrais, Samar Berreira, Slim El Khiari, Etienne Simon-Lorière, Maud Vanpeene, Sylvie Van der Werf, Sylvaine BASTIAN
hCoV-19/Guadeloupe/IPP58893/2022	EPI_ISL_16320073	2022-12-05	North America	Guadeloupe	Pointe-a-Pitre	Outre Mer, C.H.U. De La Guadeloupe - Labo. Microbiologie	National Reference Center for Viruses of Respiratory Infections, Institut Pasteur, Paris	Marion Barbet, Méline Bizard, Angela Brisebarre, Camille Capel, Vincent Enouf, Louise Lefrançois, Frédéric Lemoine, Christophe Malabat, Corinne Maufrais, Samar Berreira, Slim El Khiari, Etienne Simon-Lorière, Maud Vanpeene, Sylvie Van der Werf, Sylvaine BASTIAN
hCoV-19/Guam/GU-H2217495/2022	EPI_ISL_15792584	2022-10-22	Oceania	Guam		Guam Public Health Laboratory	State Laboratories Division, Hawaii State Department of Health	Pamela O'Brien, Drew Kuwazaki, Ayana Garnet, Samantha Cotter, Cheyenne Barela, Cheryl-lynn Daquip, Mark Nagata, Samantha Sruba, Jeffrey Au, Briana Ofilas, Remedios Gose, Daniel Strange, Edward Desmond
hCoV-19/Guam/GU-H2218357/2022	EPI_ISL_16191111	2022-11-16	Oceania	Guam		Guam Public Health Laboratory	State Laboratories Division, Hawaii State Department of Health	Pamela O'Brien, Drew Kuwazaki, Ayana Garnet, Samantha Cotter, Cheyenne Barela, Cheryl-lynn Daquip, Mark Nagata, Samantha Sruba, Jeffrey Au, Briana Ofilas, Remedios Gose, Daniel Strange, Edward Desmond
hCoV-19/Guangdong/GDCDC-SZ-0043/2023	EPI_ISL_17261676	2023-02-22	Asia	China	Guangdong	Guangdong Provincial Center for Disease Control and Prevention	Guangdong Provincial Center for Disease Control and Prevention	Chang Zhang, Zhonghua Zheng, Zhencui Li, Yao Hu, Fangzhu Ouyang, Lijun Liang, Jianxiang Yu, Shen Huang, Baisheng Li
hCoV-19/Guatemala/10901-LNS/2022	EPI_ISL_17156816	2022-11-25	North America	Guatemala	Guatemala	Laboratorio Nacional de Salud (LNS), Guatemala	Laboratorio Nacional de Salud (LNS), Guatemala	Mendoza L, Perez M, Calan K
hCoV-19/Guatemala/11038-LNS/2022	EPI_ISL_16510523	2022-12-15	North America	Guatemala	Guatemala	Laboratorio Nacional de Salud (LNS), Guatemala	Laboratorio Nacional de Salud (LNS), Guatemala	Mendoza L, Perez M, Calan K
hCoV-19/Guatemala/394-LNS/2023	EPI_ISL_16735861	2023-01-12	North America	Guatemala	Guatemala	Laboratorio Nacional de Salud (LNS)	Laboratorio Nacional de Salud (LNS)	Mendoza L, Perez M, Calan K
hCoV-19/Guatemala/9319-LNS/2022	EPI_ISL_15887301	2022-10-25	North America	Guatemala	Guatemala	Laboratorio Nacional de Salud (LNS), Guatemala	Laboratorio Nacional de Salud (LNS), Guatemala	Mendoza L, Perez M, Calan K
hCoV-19/Guatemala/9321-LNS/2022	EPI_ISL_15887303	2022-10-25	North America	Guatemala	Guatemala	Laboratorio Nacional de Salud (LNS), Guatemala	Laboratorio Nacional de Salud (LNS), Guatemala	Mendoza L, Perez M, Calan K
hCoV-19/Guatemala/9676-LNS/2022	EPI_ISL_16228922	2022-11-25	North America	Guatemala	RETALHULEU	Laboratorio Nacional de Salud (LNS), Guatemala	Laboratorio Nacional de Salud (LNS), Guatemala	Mendoza L, Perez M, Calan K
hCoV-19/Guatemala/LNS-579/2023	EPI_ISL_17155907	2023-02-13	North America	Guatemala	El Progreso	Laboratorio Nacional de Salud	Laboratorio Nacional de Salud	Mendoza L, Perez M, Calan K
hCoV-19/Guatemala/LNS-9541/2022	EPI_ISL_18477985	2022-11-22	North America	Guatemala	Chiquimula	Laboratorio Nacional de Salud (LNS), Guatemala	Laboratorio Nacional de Salud (LNS), Guatemala	Mendoza L, Perez M, Calan K
hCoV-19/Guatemala/LNS-9567/2022	EPI_ISL_18478001	2022-11-21	North America	Guatemala	Guatemala	Laboratorio Nacional de Salud (LNS), Guatemala	Laboratorio Nacional de Salud (LNS), Guatemala	Mendoza L, Perez M, Calan K
hCoV-19/Guatemala/LNS-9619/2022	EPI_ISL_18478020	2022-11-24	North America	Guatemala	Retalhuleu	Laboratorio Nacional de Salud (LNS), Guatemala	Laboratorio Nacional de Salud (LNS), Guatemala	Mendoza L, Perez M, Calan K
hCoV-19/Guinea/CERFIG-37995/2022	EPI_ISL_15455553	2022-09-14	Africa	Guinea	Conakry	Centre de recherche et de formation en infectiologie de Guinée	Centre de recherche et de formation en infectiologie de Guinée	Thibaut Armel Cherif GNIMADI, Haby DIALLO, Aminata MBAYE, Abdoul Karim SOUMAH, Abdoulaye TOURE, Ahidjo AYOUBA, Eric DELAPORTE, Martine PEETERS, Alpha Kabinet KEITA
hCoV-19/Guinea/CERFIG-38133/2022	EPI_ISL_15581445	2022-10-06	Africa	Guinea	Conakry	Centre de recherche et de formation en infectiologie de Guinée	Centre de recherche et de formation en infectiologie de Guinée	Thibaut Armel Cherif GNIMADI, Haby DIALLO, Aminata MBAYE, Abdoul Karim SOUMAH, Abdoulaye TOURE, Ahidjo AYOUBA, Eric DELAPORTE, Martine PEETERS, Alpha Kabinet KEITA
hCoV-19/Guinea/CERFIG-38158/2022	EPI_ISL_15581451	2022-10-12	Africa	Guinea	Conakry	Centre de recherche et de formation en infectiologie de Guinée	Centre de recherche et de formation en infectiologie de Guinée	Thibaut Armel Cherif GNIMADI, Haby DIALLO, Aminata MBAYE, Abdoul Karim SOUMAH, Abdoulaye TOURE, Ahidjo AYOUBA, Eric DELAPORTE, Martine PEETERS, Alpha Kabinet KEITA
hCoV-19/Guinea/Conakry_IPGui-28086/2022	EPI_ISL_16743882	2022-09	Africa	Guinea	Conakry	Institut Pasteur de Guinée	Institut Pasteur de Guinée	Yann Le Pennec, Noël Tordo
hCoV-19/Guinea/Conakry_IPGui-28147/2022	EPI_ISL_16743887	2022-09	Africa	Guinea	Conakry	Institut Pasteur de Guinée	Institut Pasteur de Guinée	Yann Le Pennec, Noël Tordo
hCoV-19/Honduras/FM-003/2022	EPI_ISL_17562438	2022-11-22	North America	Honduras	Francisco Morazan	Laboratorio Nacional de Virologìa (SESAL),Honduras	Laboratorio Nacional de Virologìa (SESAL),Honduras	Dra. Soany Avilez, Dra. Karla Romero, Dr. Hector Ponce, Dra. Ely Tinoco, Dra. Sofia Carolina, Dra. Mitzi Castro, Dra. Gabriela Segura
hCoV-19/Honduras/FM-004/2022	EPI_ISL_17562439	2022-11-29	North America	Honduras	Francisco Morazan	Laboratorio Nacional de Virologìa (SESAL),Honduras	Laboratorio Nacional de Virologìa (SESAL),Honduras	Dra. Soany Avilez, Dra. Karla Romero, Dr. Hector Ponce, Dra. Ely Tinoco, Dra. Sofia Carolina, Dra. Mitzi Castro, Dra. Gabriela Segura
hCoV-19/Honduras/FM-005/2022	EPI_ISL_17562440	2022-11-29	North America	Honduras	Francisco Morazan	Laboratorio Nacional de Virologìa (SESAL),Honduras	Laboratorio Nacional de Virologìa (SESAL),Honduras	Dra. Soany Avilez, Dra. Karla Romero, Dr. Hector Ponce, Dra. Ely Tinoco, Dra. Sofia Carolina, Dra. Mitzi Castro, Dra. Gabriela Segura
hCoV-19/Honduras/FM-009/2022	EPI_ISL_17562443	2022-11-30	North America	Honduras	Francisco Morazan	Laboratorio Nacional de Virologìa (SESAL),Honduras	Laboratorio Nacional de Virologìa (SESAL),Honduras	Dra. Soany Avilez, Dra. Karla Romero, Dr. Hector Ponce, Dra. Ely Tinoco, Dra. Sofia Carolina, Dra. Mitzi Castro, Dra. Gabriela Segura
hCoV-19/Honduras/FM-031/2023	EPI_ISL_18105296	2023-01-04	North America	Honduras	Francisco Morazan	Laboratorio Nacional de Virologìa (SESAL),Honduras	Laboratorio Nacional de Virologìa (SESAL),Honduras	Dra. Soany Avilez, Dra. Karla Romero, Dr. Hector Ponce, Dra. Ely Tinoco, Dra. Sofia Carolina, Dra. Mitzi Castro, Dra. Gabriela Segura
hCoV-19/HongKong/CM22024368/2022	EPI_ISL_15894773	2022-10-24	Asia	Hong Kong		Temporary Specimen Collection Centre at the AsiaWorld-Expo	Public Health Laboratory Centre, Hong Kong Department of Health	Alan K.L. Tsang, Patricia K. L. Leung, Edman T.K. Lam, Rickjason C.W. Chan, Janice Y.C. Lo
hCoV-19/HongKong/HK-HKPU-PUN38705341A/2022	EPI_ISL_17581122	2022-09-27	Asia	Hong Kong		Department of Health Technology and Informatics, The Hong Kong Polytechnic University	Department of Health Technology and Informatics, The Hong Kong Polytechnic University	Gilman Kit-Hang Siu, Lam-Kwong Lee, Kenneth Siu-Sing Leung, Jake Siu-Lun Leung, Wing-Hei Lo, Timothy Ting-Leung Ng, Chloe Toi-Mei Chan, Ivan Tak-Fai Wong, Kingsley King-Gee Tam, Hiu-Yin Lao, Alan Ka-Lun Wu, Miranda Chong-Yee Yau, Yvette Wai-Man Lai, Kitty Sau-Chun Fung, Sandy Ka-Yee Chau, Barry Kin-Chung Wong, Wing-Kin To, Kristine Luk, Alex Yat-Man Ho, Tak-Lun Que, Kam-Tong Yip, Wing Cheong Yam,…
hCoV-19/HongKong/HK-HKPU-PUN527446001/2022	EPI_ISL_17581486	2022-10-28	Asia	Hong Kong		Department of Health Technology and Informatics, The Hong Kong Polytechnic University	Department of Health Technology and Informatics, The Hong Kong Polytechnic University	Gilman Kit-Hang Siu, Lam-Kwong Lee, Kenneth Siu-Sing Leung, Jake Siu-Lun Leung, Wing-Hei Lo, Timothy Ting-Leung Ng, Chloe Toi-Mei Chan, Ivan Tak-Fai Wong, Kingsley King-Gee Tam, Hiu-Yin Lao, Alan Ka-Lun Wu, Miranda Chong-Yee Yau, Yvette Wai-Man Lai, Kitty Sau-Chun Fung, Sandy Ka-Yee Chau, Barry Kin-Chung Wong, Wing-Kin To, Kristine Luk, Alex Yat-Man Ho, Tak-Lun Que, Kam-Tong Yip, Wing Cheong Yam,…
hCoV-19/HongKong/HK-HKPU-PUN531540017/2022	EPI_ISL_17581239	2022-11-26	Asia	Hong Kong		Department of Health Technology and Informatics, The Hong Kong Polytechnic University	Department of Health Technology and Informatics, The Hong Kong Polytechnic University	Gilman Kit-Hang Siu, Lam-Kwong Lee, Kenneth Siu-Sing Leung, Jake Siu-Lun Leung, Wing-Hei Lo, Timothy Ting-Leung Ng, Chloe Toi-Mei Chan, Ivan Tak-Fai Wong, Kingsley King-Gee Tam, Hiu-Yin Lao, Alan Ka-Lun Wu, Miranda Chong-Yee Yau, Yvette Wai-Man Lai, Kitty Sau-Chun Fung, Sandy Ka-Yee Chau, Barry Kin-Chung Wong, Wing-Kin To, Kristine Luk, Alex Yat-Man Ho, Tak-Lun Que, Kam-Tong Yip, Wing Cheong Yam,…
hCoV-19/HongKong/HK-HKPU-PUU041180029/2022	EPI_ISL_15679002	2022-09-18	Asia	Hong Kong		Department of Health Technology and Informatics, The Hong Kong Polytechnic University	Department of Health Technology and Informatics, The Hong Kong Polytechnic University	Gilman Kit-Hang Siu, Lam-Kwong Lee, Kenneth Siu-Sing Leung, Jake Siu-Lun Leung, Wing-Hei Lo, Timothy Ting-Leung Ng, Chloe Toi-Mei Chan, Ivan Tak-Fai Wong, Kingsley King-Gee Tam, Hiu-Yin Lao, Alan Ka-Lun Wu, Miranda Chong-Yee Yau, Yvette Wai-Man Lai, Kitty Sau-Chun Fung, Sandy Ka-Yee Chau, Barry Kin-Chung Wong, Wing-Kin To, Kristine Luk, Alex Yat-Man Ho, Tak-Lun Que, Kam-Tong Yip, Wing Cheong Yam,…
hCoV-19/HongKong/HK-HKPU-PUU047751990/2022	EPI_ISL_15679144	2022-09-25	Asia	Hong Kong		Department of Health Technology and Informatics, The Hong Kong Polytechnic University	Department of Health Technology and Informatics, The Hong Kong Polytechnic University	Gilman Kit-Hang Siu, Lam-Kwong Lee, Kenneth Siu-Sing Leung, Jake Siu-Lun Leung, Wing-Hei Lo, Timothy Ting-Leung Ng, Chloe Toi-Mei Chan, Ivan Tak-Fai Wong, Kingsley King-Gee Tam, Hiu-Yin Lao, Alan Ka-Lun Wu, Miranda Chong-Yee Yau, Yvette Wai-Man Lai, Kitty Sau-Chun Fung, Sandy Ka-Yee Chau, Barry Kin-Chung Wong, Wing-Kin To, Kristine Luk, Alex Yat-Man Ho, Tak-Lun Que, Kam-Tong Yip, Wing Cheong Yam,…
hCoV-19/HongKong/HK-HKPU-PUU048278318/2022	EPI_ISL_15679135	2022-09-23	Asia	Hong Kong		Department of Health Technology and Informatics, The Hong Kong Polytechnic University	Department of Health Technology and Informatics, The Hong Kong Polytechnic University	Gilman Kit-Hang Siu, Lam-Kwong Lee, Kenneth Siu-Sing Leung, Jake Siu-Lun Leung, Wing-Hei Lo, Timothy Ting-Leung Ng, Chloe Toi-Mei Chan, Ivan Tak-Fai Wong, Kingsley King-Gee Tam, Hiu-Yin Lao, Alan Ka-Lun Wu, Miranda Chong-Yee Yau, Yvette Wai-Man Lai, Kitty Sau-Chun Fung, Sandy Ka-Yee Chau, Barry Kin-Chung Wong, Wing-Kin To, Kristine Luk, Alex Yat-Man Ho, Tak-Lun Que, Kam-Tong Yip, Wing Cheong Yam,…
hCoV-19/HongKong/HK-HKPU-PUU048465711/2022	EPI_ISL_15679759	2022-09-27	Asia	Hong Kong		Department of Health Technology and Informatics, The Hong Kong Polytechnic University	Department of Health Technology and Informatics, The Hong Kong Polytechnic University	Gilman Kit-Hang Siu, Lam-Kwong Lee, Kenneth Siu-Sing Leung, Jake Siu-Lun Leung, Wing-Hei Lo, Timothy Ting-Leung Ng, Chloe Toi-Mei Chan, Ivan Tak-Fai Wong, Kingsley King-Gee Tam, Hiu-Yin Lao, Alan Ka-Lun Wu, Miranda Chong-Yee Yau, Yvette Wai-Man Lai, Kitty Sau-Chun Fung, Sandy Ka-Yee Chau, Barry Kin-Chung Wong, Wing-Kin To, Kristine Luk, Alex Yat-Man Ho, Tak-Lun Que, Kam-Tong Yip, Wing Cheong Yam,…
hCoV-19/HongKong/HK-HKPU-PUU048715572/2022	EPI_ISL_15679025	2022-09-21	Asia	Hong Kong		Department of Health Technology and Informatics, The Hong Kong Polytechnic University	Department of Health Technology and Informatics, The Hong Kong Polytechnic University	Gilman Kit-Hang Siu, Lam-Kwong Lee, Kenneth Siu-Sing Leung, Jake Siu-Lun Leung, Wing-Hei Lo, Timothy Ting-Leung Ng, Chloe Toi-Mei Chan, Ivan Tak-Fai Wong, Kingsley King-Gee Tam, Hiu-Yin Lao, Alan Ka-Lun Wu, Miranda Chong-Yee Yau, Yvette Wai-Man Lai, Kitty Sau-Chun Fung, Sandy Ka-Yee Chau, Barry Kin-Chung Wong, Wing-Kin To, Kristine Luk, Alex Yat-Man Ho, Tak-Lun Que, Kam-Tong Yip, Wing Cheong Yam,…
hCoV-19/HongKong/HKU-230518-334/2023	EPI_ISL_17685233	2023-01-17	Asia	Hong Kong		Department of Microbiology, The University of Hong Kong	Department of Microbiology, The University of Hong Kong	Kelvin K.W. To, Kwok-Yung Yuen
hCoV-19/HongKong/HKU-925/2022	EPI_ISL_16348390	2022-11-26	Asia	Hong Kong		Department of Microbiology, The University of Hong Kong	Department of Microbiology, The University of Hong Kong	Kelvin K.W. To, Kwok-Yung Yuen
hCoV-19/HongKong/HKUSPH_VOC1464P2/2022	EPI_ISL_19239241	2022-11-14	Asia	Hong Kong		School of Public Health, The University of Hong Kong	The University of Hong Kong School of Public Health	Samuel Cheng, Leo Poon, Malik Peiris
hCoV-19/HongKong/VB23012961/2023	EPI_ISL_17029104	2023-02-13	Asia	Hong Kong		Princess Margaret Hospital	Public Health Laboratory Centre, Hong Kong Department of Health	Alan K.L. Tsang, Patricia K. L. Leung, Edman T.K. Lam, Rickjason C.W. Chan, Janice Y.C. Lo
hCoV-19/HongKong/VK22275854/2022	EPI_ISL_15570988	2022-10-15	Asia	Hong Kong		Carelink Bioscience Limited	Hong Kong Department of Health	Alan K.L. Tsang, Patricia K. L. Leung, Edman T.K. Lam, Rickjason C.W. Chan, Janice Y.C. Lo
hCoV-19/HongKong/VK23006037/2022	EPI_ISL_16717101	2022-12-22	Asia	Hong Kong		Prince of Wales Hospital	Hong Kong Department of Health	Alan K.L. Tsang, Patricia K. L. Leung, Edman T.K. Lam, Rickjason C.W. Chan, Janice Y.C. Lo
hCoV-19/HongKong/VZ22357357/2022	EPI_ISL_16026845	2022-11-22	Asia	Hong Kong		Centre for Health Protection	Public Health Laboratory Centre, Hong Kong Department of Health	Alan K.L. Tsang, Patricia K. L. Leung, Edman T.K. Lam, Rickjason C.W. Chan, Janice Y.C. Lo
hCoV-19/Hungary/100052-UPL23-000193/2022	EPI_ISL_16647745	2022-12-27	Europe	Hungary		Institute of Laboratory Medicine, Semmelweis University and Epidemiology and Surveillance Centre, Semmelweis University	iBioscience Kft.	Gergő Túri
hCoV-19/Hungary/100829-UPL23-000706/2023	EPI_ISL_17347311	2023-01-27	Europe	Hungary		Institute of Laboratory Medicine, Semmelweis University and Epidemiology and Surveillance Centre, Semmelweis University	iBioscience Kft.	Gergő Túri
hCoV-19/Hungary/117112-UPL22-005275/2022	EPI_ISL_15887384	2022-10-10	Europe	Hungary		Institute of Laboratory Medicine, Semmelweis University	iBioscience Kft.	Gergő Túri
hCoV-19/Hungary/118831-UPL22-005829/2022	EPI_ISL_16242844	2022-11-08	Europe	Hungary		Institute of Laboratory Medicine, Semmelweis University and Epidemiology and Surveillance Centre, Semmelweis University	iBioscience Kft.	Gergő Túri
hCoV-19/Hungary/119199-UPL22-005838/2022	EPI_ISL_16242853	2022-11-15	Europe	Hungary		Institute of Laboratory Medicine, Semmelweis University and Epidemiology and Surveillance Centre, Semmelweis University	iBioscience Kft.	Gergő Túri
hCoV-19/Hungary/119781-UPL23-000205/2022	EPI_ISL_16647756	2022-11-21	Europe	Hungary		Institute of Laboratory Medicine, Semmelweis University and Epidemiology and Surveillance Centre, Semmelweis University	iBioscience Kft.	Gergő Túri
hCoV-19/Hungary/MBL-19779/2022	EPI_ISL_17033733	2022-10-17	Europe	Hungary	Veszprem County	Hungarian Defence Forces Medical Centre COVID Laboratory	Hungarian Defence Forces Medical Centre Epidemiological and Scientific Research Institute	Csaba István Pereszlényi, Gábor Dudás, Krisztián Tóth, Andrea Kiss, Ágnes Nagy
hCoV-19/Iceland/L-1746/2022	EPI_ISL_15284444	2022-09-30	Europe	Iceland		Landspitali Department of Clinical Microbiology	Landspitali Department of Clinical Microbiology	Freyja Valsdottir, Arsalan Amirfallah, Zarko Urosevic, Brynja Armannsdottir, Karl Gustaf Kristinsson, Magnus Mani Saemundarson, Marta Mekarska
hCoV-19/Iceland/L-1788/2022	EPI_ISL_15367234	2022-10-06	Europe	Iceland		Landspitali Department of Clinical Microbiology	Landspitali Department of Clinical Microbiology	Freyja Valsdottir, Arsalan Amirfallah, Zarko Urosevic, Brynja Armannsdottir, Karl Gustaf Kristinsson, Magnus Mani Saemundarson, Marta Mekarska
hCoV-19/Iceland/L-1902/2022	EPI_ISL_15452981	2022-10-18	Europe	Iceland		Landspitali Department of Clinical Microbiology	Landspitali Department of Clinical Microbiology	Freyja Valsdottir, Arsalan Amirfallah, Zarko Urosevic, Brynja Armannsdottir, Karl Gustaf Kristinsson, Magnus Mani Saemundarson, Marta Mekarska
hCoV-19/Iceland/L-1957/2022	EPI_ISL_15539679	2022-10-21	Europe	Iceland		Landspitali Department of Clinical Microbiology	Landspitali Department of Clinical Microbiology	Freyja Valsdottir, Zarko Urosevic, Brynja Armannsdottir, Karl Gustaf Kristinsson, Magnus Mani Saemundarson, Marta Mekarska, Kari Mar Asdisarson
hCoV-19/Iceland/L-1990/2022	EPI_ISL_15650446	2022-10-26	Europe	Iceland		Landspitali Department of Clinical Microbiology	Landspitali Department of Clinical Microbiology	Freyja Valsdottir, Zarko Urosevic, Brynja Armannsdottir, Karl Gustaf Kristinsson, Magnus Mani Saemundarson, Marta Mekarska, Kari Mar Asdisarson
hCoV-19/Iceland/L-2017/2022	EPI_ISL_15714174	2022-10-24	Europe	Iceland		Landspitali Department of Clinical Microbiology	Landspitali Department of Clinical Microbiology	Freyja Valsdottir, Zarko Urosevic, Brynja Armannsdottir, Karl Gustaf Kristinsson, Magnus Mani Saemundarson, Marta Mekarska, Kari Mar Asdisarson
hCoV-19/Iceland/L-2171/2022	EPI_ISL_15809385	2022-11-12	Europe	Iceland		Landspitali Department of Clinical Microbiology	Landspitali Department of Clinical Microbiology	Freyja Valsdottir, Zarko Urosevic, Brynja Armannsdottir, Karl Gustaf Kristinsson, Magnus Mani Saemundarson, Marta Mekarska, Kari Mar Asdisarson
hCoV-19/Iceland/L-2212/2022	EPI_ISL_15809426	2022-11-11	Europe	Iceland		Landspitali Department of Clinical Microbiology	Landspitali Department of Clinical Microbiology	Freyja Valsdottir, Zarko Urosevic, Brynja Armannsdottir, Karl Gustaf Kristinsson, Magnus Mani Saemundarson, Marta Mekarska, Kari Mar Asdisarson
hCoV-19/Iceland/L-2480/2022	EPI_ISL_15971052	2022-11-26	Europe	Iceland		Landspitali Department of Clinical Microbiology	Landspitali Department of Clinical Microbiology	Freyja Valsdottir, Zarko Urosevic, Brynja Armannsdottir, Karl Gustaf Kristinsson, Magnus Mani Saemundarson, Marta Mekarska, Kari Mar Asdisarson
hCoV-19/Iceland/L-2560/2022	EPI_ISL_15983422	2022-11-29	Europe	Iceland		Landspitali Department of Clinical Microbiology	Landspitali Department of Clinical Microbiology	Freyja Valsdottir, Zarko Urosevic, Brynja Armannsdottir, Karl Gustaf Kristinsson, Magnus Mani Saemundarson, Marta Mekarska, Kari Mar Asdisarson
hCoV-19/Iceland/L-3242/2022	EPI_ISL_16408461	2022-12-30	Europe	Iceland		Landspitali Department of Clinical Microbiology	Landspitali Department of Clinical Microbiology	Freyja Valsdottir, Zarko Urosevic, Brynja Armannsdottir, Karl Gustaf Kristinsson, Magnus Mani Saemundarson, Marta Mekarska, Kari Mar Asdisarson
hCoV-19/Iceland/L-3410/2023	EPI_ISL_16647523	2023-01-13	Europe	Iceland		Landspitali Department of Clinical Microbiology	Landspitali Department of Clinical Microbiology	Freyja Valsdottir, Zarko Urosevic, Brynja Armannsdottir, Karl Gustaf Kristinsson, Magnus Mani Saemundarson, Marta Mekarska, Kari Mar Asdisarson
hCoV-19/Iceland/L-3776/2023	EPI_ISL_17179286	2023-02-23	Europe	Iceland		Landspitali Department of Clinical Microbiology	Landspitali Department of Clinical Microbiology	Freyja Valsdottir, Zarko Urosevic, Brynja Armannsdottir, Karl Gustaf Kristinsson, Magnus Mani Saemundarson, Marta Mekarska, Kari Mar Asdisarson
hCoV-19/Iceland/L-3870/2023	EPI_ISL_17360246	2023-03-13	Europe	Iceland		Landspitali Department of Clinical Microbiology	Landspitali Department of Clinical Microbiology	Freyja Valsdottir, Zarko Urosevic, Brynja Armannsdottir, Karl Gustaf Kristinsson, Magnus Mani Saemundarson, Marta Mekarska, Kari Mar Asdisarson
hCoV-19/India/GJ-GBRC10123/2022	EPI_ISL_16315827	2022-10-23	Asia	India	Gujarat	Speciality Micro tech lab, Ahmedabad	Gujarat Biotechnology Research Centre-INSACOG	Dinesh Kumar et al
hCoV-19/India/GJ-GBRC10274/2023	EPI_ISL_17078589	2023-02-18	Asia	India	Gujarat	Northstar Laboratory, Thaltej, Ahmedabad	Gujarat Biotechnology Research Centre-INSACOG	Dinesh Kumar et al
hCoV-19/India/GJ-INSACOG-GBRC9514/2022	EPI_ISL_15743050	2022-10-13	Asia	India	Gujarat	Supratech Micropath Diagnostics & Research laborat	Gujarat Biotechnology Research Centre	ApurvaSinh Puvar et al
hCoV-19/India/KA-SLS-50016/2022	EPI_ISL_16485811	2022-11-06	Asia	India	Karnataka	Strand Life Sciences [supported by IN COVID Support FZE LLC (Blockchain For Impact)]	Strand Life Sciences [supported by IN COVID Support FZE LLC (Blockchain For Impact)]	Harsha Pulleri Kandi, Mudasir Nazaar, Srivathsan Adimoolam, Divya Priya A, Jayee Pitale, Madhusudhan J, Srikant Sridharan, Sameer Phalke, Anand Janakiraman, Vamsi Veeramachaneni, Vishal US Rao, Ramesh Hariharan, Vijay Chandru
hCoV-19/India/MH_BJCOG_4616/2022	EPI_ISL_15398194	2022-10-08	Asia	India	Maharashtra	SAHYADRI HOSPITALS	Center for Genomics, Department of Microbiology, BJ Government Medical College and Sassoon Hospitals, Pune - 411001, Maharashtra, India	Dr Rajesh Karyakarte, Dr Rashmita Das, Dr Suvarna Joshi, Dr Sushma Yanamandra, Dr Smriti Shende, Dr Nyabom Taji, Vishal Rajput, Reena Katke
hCoV-19/India/MH_BJCOG_INSACOG_illumina_Run_8_5054/2023	EPI_ISL_16946779	2023-01-19	Asia	India	Maharashtra	KRASNAA DIAGNOSTICS	Center for Genomics, Department of Microbiology, BJ Government Medical College and Sassoon Hospitals, Pune - 411001, Maharashtra, India	Dr Rajesh Karyakarte, Dr Rashmita Das, Dr Suvarna Joshi, Vishal Rajput, Riyakshi Rajkhowa
hCoV-19/India/MH-ICMR-NIV-G-12966/2022	EPI_ISL_16477754	2022-12-29	Asia	India	Maharashtra	National Influenza Centre (NIC), ICMR-National Insitute of Virology (NIV)	National Influenza Centre (NIC), ICMR-National Insitute of Virology (NIV)	Varsha Potdar et al.
hCoV-19/India/TN-CDFD-N-258/2022	EPI_ISL_16159407	2022-11-28	Asia	India	Tamil Nadu	Directorate of Public Health and Preventive Medicine	CDFD-INSACOG	Asmita Gupta, Rupin Shelake, Arunkumar Karunanidhi, Vinay Donipadi, Divya Vashisht, Ashwin Dalal, Selvavinayagam Sivaprakasam, Darez Ahamed, Sampath Palani, Raju Sivadoss, Avudaiselvi Rathinasamy, Gurunathan Subramanian, Rajesh Kumar Manivannan, Devi Monika Ayyagari Venkata, Hemashree Kannan, Kalpana Raghu, Murali Bashyam
hCoV-19/India/TN-CDFD-N-259/2022	EPI_ISL_16159408	2022-11-30	Asia	India	Tamil Nadu	Directorate of Public Health and Preventive Medicine	CDFD-INSACOG	Asmita Gupta, Rupin Shelake, Arunkumar Karunanidhi, Vinay Donipadi, Divya Vashisht, Ashwin Dalal, Selvavinayagam Sivaprakasam, Darez Ahamed, Sampath Palani, Raju Sivadoss, Avudaiselvi Rathinasamy, Gurunathan Subramanian, Rajesh Kumar Manivannan, Devi Monika Ayyagari Venkata, Hemashree Kannan, Kalpana Raghu, Murali Bashyam
hCoV-19/India/TN-CDFD-O-46/2022	EPI_ISL_15469852	2022-10-05	Asia	India	Tamil Nadu	Directorate of Public Health and Preventive Medicine	CDFD-INSACOG	Asmita Gupta, Rupin Shelake, Arunkumar Karunanidhi, Vinay Donipadi, Divya Vashisht, Ashwin Dalal, Selvavinayagam Sivaprakasam, Darez Ahamed, Sampath Palani, Raju Sivadoss, Avudaiselvi Rathinasamy, Gurunathan Subramanian, Rajesh Kumar Manivannan, Devi Monika Ayyagari Venkata, Hemashree Kannan, Kalpana Raghu, Murali Bashyam
hCoV-19/Indonesia/JB-GS-FKUNPAD-0740/2022	EPI_ISL_19132801	2022-11-18	Asia	Indonesia	West Java	RS IMMANUEL (C.495)	Laboratorium Genetik Molekuler, Biomedik Lanjut, FK UNPAD	Yunia Sribudiani, Chrysanti Murad, Dwi Agustian, Lidya Chaidir, Savira Ekawardhani, Nurul Setia Rahayu, Fensi Amalia, Jessi Annisa, Yeni Rendieni, Yanu, Shinta, Nuni Haeruni, Ida Parwati, Riris Siagian, Tri Hanggono Ahmad
hCoV-19/Indonesia/JB-GS-FKUNPAD-0750/2022	EPI_ISL_19132829	2022-10-13	Asia	Indonesia	West Java	Laboratorium Santosa Hospital Bandung Central	Laboratorium Genetik Molekuler, Biomedik Lanjut, FK UNPAD	Chrysanti Murad, Yunia Sribudiani, Dwi Agustian, Lidya Chaidir, Savira Ekawardhani, Nurul Setia Rahayu, Fensi Amalia, Jessi Annisa, Yeni Rendieni, Yanu, Shinta, Nuni Haeruni, Ida Parwati, Sunaryati Sudigdoadi, Tri Hanggono Ahmad
hCoV-19/Indonesia/JB-WJHL-ITB-W04945/2022	EPI_ISL_16111870	2022-11-01	Asia	Indonesia	West Java	RSUD SMC Kabupaten Tasikmalaya	West Java Health Laboratory; School of Life Sciences and Technology, Institut Teknologi Bandung	Azzania Fibriani, Miftahul Faridl, Gusti Ayu Prani Pradani, Ema Rahmawati, Ryan Bayusantika Ristandi, Rifky Waluyajati Rachman, Cut Nur Cinthia Alamanda, Rini Robiani, Hadiana
hCoV-19/Indonesia/JI-ITD-58960NT/2022	EPI_ISL_15686579	2022-10-21	Asia	Indonesia	East Java	Adi Husada Undaan Hospital	Institute of Tropical Disease, Universitas Airlangga	Rima R Prasetya, Krisnoadi Rahardjo, Aldise M Nastri, Jezzy R Dewantari, Erwin Ashta Triyono, Joni Wahyuhadi, Gatot Soegiarto, Laksmi Wulandari, Resti Yudhawati, Yasuko Mori, Soetjipto, Kazufumi Shimizu, Maria I Lusida
hCoV-19/Indonesia/JI-ITD-60110NT/2022	EPI_ISL_16228804	2022-11-23	Asia	Indonesia	East Java	National Hospital	Institute of Tropical Disease, Universitas Airlangga	Kazufumi Shimizu, Krisnoadi Rahardjo, Aldise M Nastri, Jezzy R Dewantari, Rima R Prasetya, Erwin Ashta Triyono, Joni Wahyuhadi, Gatot Soegiarto, Laksmi Wulandari, Resti Yudhawati, Yasuko Mori, Soetjipto, Maria I Lusida
hCoV-19/Indonesia/JK-CW62-2943/2022	EPI_ISL_15808473	2022-11-01	Asia	Indonesia	Jakarta	RSDC Wisma Atlet Kemayoran	National Quality Control Laboratory of Drug and Food	Sri U, Sofia D.U, Fajar N.S, Hana Apsari Pawestri
hCoV-19/Indonesia/JK-CW62-3931/2023	EPI_ISL_17189144	2023-02-14	Asia	Indonesia	Jakarta	Labkesda DKI Jakarta	National Quality Control Laboratory of Drug and Food	Sofia D.U, Yusrina N.C.C., M. Erdiansyah, Dilin N., Fitra Y.D.P., Sri U., Hana Apsari Pawestri
hCoV-19/Indonesia/JK-CW62-4048/2023	EPI_ISL_17324401	2023-03-03	Asia	Indonesia	Jakarta	Labkesda DKI Jakarta	National Quality Control Laboratory of Drug and Food	Yusrina, Sri U, Sofia D.U, Linda S, Ika P, M. Erdiansyah, Hana Apsari Pawestri
hCoV-19/Indonesia/JK-JKT-BRIN-166/2022	EPI_ISL_16258410	2022-11-07	Asia	Indonesia	Jakarta	RSUP Dr Cipto Mangunkusumo	National Research and Innovation Agency (BRIN-Indonesia, WGS BRIN Team); Kementerian Kesehatan Republik Indonesia	Hasnadhiazahra Rohadi, Izzuli S. Haris, Lusiana, Maya Komalasari, Suvia Widyaningrum, Indriawati, Syam B. Iryanto, Anik B. Dharmayanthi, Subangkit, Hana Apsari Pawestri, Krisna NA Pangesti
hCoV-19/Indonesia/JK-NIHRD-WGS-22-30407/2022	EPI_ISL_15898431	2022-10-24	Asia	Indonesia	Jakarta	Labkesda Jakarta (PKM Pademangan)	National Institute of Health Research and Development	Fajar Nur Sulistiyohadi, Hartanti Dian Ikawati, Arie Ardiansyah Nugraha, Hana Apsari Pawestri, Subangkit, Kartika Dewi Puspa, Nur Ika Hariastuti, Putri Widia Astuti, Nelis Imaningsih, IGM Wirabrata
hCoV-19/Indonesia/LA-NIHRD-W00852/2023	EPI_ISL_17372794	2023-01-25	Asia	Indonesia	Lampung	Dinas Kesehatan Provinsi Lampung	National Institute of Health Research and Development	Arie Ardiansyah Nugraha, Fajar Nur Sulistyahadi, Hartanti Dian Ikawati, Hana Apsari Pawestri, Markus Evan Anggia, Subangkit, IGM Wirabrata
hCoV-19/Indonesia/PA-NIHRD-349/2022	EPI_ISL_15912930	2022-09-08	Asia	Indonesia	Papua	RS BAYANGKARA	Center for Papua Health Research and Development	Antonius Oktavian, Yuli Arisanti, Tri Wahyuni, Ratna Tanjung, Sophia M.Yansip, Choirul Huda, Ishak Giay, Clara Imaniar
hCoV-19/Indonesia/SS-NIHRD-22-36073/2022	EPI_ISL_16200796	2022-11-06	Asia	Indonesia	South Sumatra	RSUP Dr Mohammad Hoesin Palembang	National Institute of Health Research and Development	Hana Apsari Pawestri, Arie Ardiansyah Nugraha, Fajar Nur Sulistiyohadi, Hartanti Dian Ikawati, Subangkit, Kartika Dewi Puspa, Nur Ika Hariastuti, Putri Widia Astuti, Nelis Imaningsih, IGM Wirabrata
hCoV-19/Indonesia/SS-NIHRD-WGS-22-33826/2022	EPI_ISL_16073647	2022-09-29	Asia	Indonesia	South Sumatra	BBLK Palembang	National Institute of Health Research and Development	Nur Ika Hariastuti, Hana Apsari Pawestri, Arie Ardiansyah Nugraha, Fajar Nur Sulistiyohadi, Hartanti Dian Ikawati, Subangkit, Kartika Dewi Puspa, Putri Widia Astuti, Nelis Imaningsih, IGM Wirabrata
hCoV-19/Indonesia/YO-BBTKLPP-W8-S42B2/2022	EPI_ISL_17483220	2022-12-25	Asia	Indonesia	Yogyakarta	Laboratorium RS JIH DIY	BBTKLPP Yogyakarta	Havid Setyawan, Indaryati, Rahmawati Wahyu Utami
hCoV-19/Iran/BN1421/2022	EPI_ISL_18050485	2022-11-22	Asia	Iran	Ilam	Ilam University of Medical Sciences	COVID-19 National Reference Laboratory, Pasteur Institute of Iran	Mahsa Tavakoli, Zahra Fereydouni, Zahra Ahmadi, Amir Hesam Nemati, Ali Maleki, Parastoo Yektay Sanati, Zahra Hosseini, Laya Farhan Asadi, Jahangir Rezaie, Mostafa Salehi-Vaziri, Mohamad hoshmandfar
hCoV-19/Iran/BQ0129/2023	EPI_ISL_18050588	2023-02-05	Asia	Iran	Kerman	Kermanshah University of Medical Sciences	COVID-19 National Reference Laboratory, Pasteur Institute of Iran	Ali Maleki, Kamal Aldin Jadidian, Zahra Ahmadi, Mahsa Tavakoli, Zahra Fereydouni, Amir Hesam Nemati, Parastoo Yektay Sanati, Setareh Kashanian, Zahra Hosseini, Laya Farhan Asadi, Jahangir Rezaie, Mohammad Modoodi Yaghooti, Mahdi Rohani, Mostafa Salehi-Vaziri
hCoV-19/Iran/Golestan-NIC-15Far-24/2023	EPI_ISL_17791127	2023-03-08	Asia	Iran	Golestan	Golestan University of Medical Siences	National Influenza Center	J Yavarian, NZ Shafiei Jandaghi, V Salimi, A Nejati, K Sadeghi, Nastaran Ghavami, Marzieh Faraji-Zonouz, Sevrin Zadheidar, Adel Abedi and T Mokhtari Azad
hCoV-19/Iran/NIC-03/2022	EPI_ISL_16464001	2022-12-26	Asia	Iran	Shahrud	Shahrud University of Medical Sciences	National Influenza Center	NZ Shafiei Jandaghi, V Salimi, A Nejati, K Sadeghi, J Yavarian, Nastaran Ghavami, Sevrin Zadheidar, Adel Abedi Marzieh Faraji-Zonouz and T Mokhtari Azad
hCoV-19/Ireland/CE-NVRL-ecS22IRL00437111/2022	EPI_ISL_15205277	2022-08-23	Europe	Ireland	Clare	National Virus Reference Laboratory	National Virus Reference Laboratory	Zoe Yandle, Charlene Bennett, Gabriel Gonzalez, Michael Carr, Jonathan Dean, Cillian F De Gascun
hCoV-19/Ireland/CE-NVRL-ecS22IRL00438388/2022	EPI_ISL_15205284	2022-08-31	Europe	Ireland	Clare	National Virus Reference Laboratory	National Virus Reference Laboratory	Zoe Yandle, Charlene Bennett, Gabriel Gonzalez, Michael Carr, Jonathan Dean, Cillian F De Gascun
hCoV-19/Ireland/CO-CUH-S22C0165/2022	EPI_ISL_15883413	2022-10-24	Europe	Ireland	Cork	University Hospital Kerry	Cork University Hospital	Catherine Dempsey, Caitriona Hickey, Deridre Broderick, Louise Barry
hCoV-19/Ireland/CW-NVRL-S22IRL00435499/2022	EPI_ISL_14861163	2022-08-22	Europe	Ireland	Carlow	National Virus Reference Laboratory	National Virus Reference Laboratory	Zoe Yandle, Charlene Bennett, Gabriel Gonzalez, Michael Carr, Jonathan Dean, Cillian F De Gascun
hCoV-19/Ireland/D-FAW31361_08/2023	EPI_ISL_17203510	2023-03-01	Europe	Ireland	Dublin	St. Vincent's Microbiology	St. Vincent's Microbiology	Eric Brown, Katherine Dever, Abigail Salmon, Sinead McDermott
hCoV-19/Ireland/D-NVRL-ecG22IRL65012/2022	EPI_ISL_15839012	2022-10-12	Europe	Ireland	Dublin	National Virus Reference Laboratory	National Virus Reference Laboratory	Zoe Yandle, Charlene Bennett, Gabriel Gonzalez, Michael Carr, Jonathan Dean, Cillian F De Gascun
hCoV-19/Ireland/D-NVRL-ecS22IRL00449045/2022	EPI_ISL_15699368	2022-09-28	Europe	Ireland	Dublin	National Virus Reference Laboratory	National Virus Reference Laboratory	Zoe Yandle, Charlene Bennett, Gabriel Gonzalez, Michael Carr, Jonathan Dean, Cillian F De Gascun
hCoV-19/Ireland/D-NVRL-ecS22IRL00459194/2022	EPI_ISL_15940138	2022-10-24	Europe	Ireland	Dublin	National Virus Reference Laboratory	National Virus Reference Laboratory	Zoe Yandle, Charlene Bennett, Gabriel Gonzalez, Michael Carr, Jonathan Dean, Cillian F De Gascun
hCoV-19/Ireland/D-NVRL-ecS22IRL00468436/2022	EPI_ISL_16260562	2022-11-21	Europe	Ireland	Dublin	National Virus Reference Laboratory	National Virus Reference Laboratory	Zoe Yandle, Charlene Bennett, Gabriel Gonzalez, Michael Carr, Jonathan Dean, Cillian F De Gascun
hCoV-19/Ireland/D-NVRL-ecS22IRL00468830/2022	EPI_ISL_16579539	2022-11-22	Europe	Ireland	Dublin	National Virus Reference Laboratory	National Virus Reference Laboratory	Zoe Yandle, Charlene Bennett, Gabriel Gonzalez, Michael Carr, Jonathan Dean, Cillian F De Gascun
hCoV-19/Ireland/D-NVRL-ecS22IRL00468949/2022	EPI_ISL_16579549	2022-11-22	Europe	Ireland	Dublin	National Virus Reference Laboratory	National Virus Reference Laboratory	Zoe Yandle, Charlene Bennett, Gabriel Gonzalez, Michael Carr, Jonathan Dean, Cillian F De Gascun
hCoV-19/Ireland/D-NVRL-S22IRL00440615/2022	EPI_ISL_15437031	2022-09-06	Europe	Ireland	Dublin	National Virus Reference Laboratory	National Virus Reference Laboratory	Zoe Yandle, Charlene Bennett, Gabriel Gonzalez, Michael Carr, Jonathan Dean, Cillian F De Gascun
hCoV-19/Ireland/D-SJH-CS230114/2023	EPI_ISL_17018558	2023-01	Europe	Ireland	Dublin	Tallaght University Hospital	St James's Hospital	Brennan, Grainne
hCoV-19/Ireland/G-SUH-N943/2022	EPI_ISL_16939575	2022-12-13	Europe	Ireland	Galway	Sligo University Hospital (SUH)	University Hospital Galway (UHG)	Aoife Warde, Wendy Brennan, Myan Yan Leng, Joanne King, Una Ni Riain, Martin Cormican
hCoV-19/Ireland/KK-NVRL-ecS22IRL00465422/2022	EPI_ISL_16260860	2022-11-10	Europe	Ireland	Kilkenny	National Virus Reference Laboratory	National Virus Reference Laboratory	Zoe Yandle, Charlene Bennett, Gabriel Gonzalez, Michael Carr, Jonathan Dean, Cillian F De Gascun
hCoV-19/Ireland/KK-NVRL-ecS22IRL00467323/2022	EPI_ISL_16260852	2022-11-17	Europe	Ireland	Kilkenny	National Virus Reference Laboratory	National Virus Reference Laboratory	Zoe Yandle, Charlene Bennett, Gabriel Gonzalez, Michael Carr, Jonathan Dean, Cillian F De Gascun
hCoV-19/Ireland/KY-Enfer-231122004_A10/2022	EPI_ISL_16018471	2022-11-23	Europe	Ireland	Kerry	Enfer	Enfer	Elaine M. Kenny, Suzie Coughlan
hCoV-19/Ireland/KY-Enfer-300822006_C3/2022	EPI_ISL_15009868	2022-08-30	Europe	Ireland	Kerry	Enfer	Enfer	Elaine M. Kenny, Suzie Coughlan
hCoV-19/Ireland/LH-NVRL-S22IRL00438218/2022	EPI_ISL_15081080	2022-08-29	Europe	Ireland	Louth	National Virus Reference Laboratory	National Virus Reference Laboratory	Zoe Yandle, Charlene Bennett, Gabriel Gonzalez, Michael Carr, Jonathan Dean, Cillian F De Gascun
hCoV-19/Ireland/LK-Enfer-180922004_B6/2022	EPI_ISL_15256376	2022-09-18	Europe	Ireland	Limerick	Enfer	Enfer	Elaine M. Kenny, Suzie Coughlan
hCoV-19/Ireland/LK-NVRL-S22IRL00442354/2022	EPI_ISL_15352809	2022-09-11	Europe	Ireland	Limerick	National Virus Reference Laboratory	National Virus Reference Laboratory	Zoe Yandle, Charlene Bennett, Gabriel Gonzalez, Michael Carr, Jonathan Dean, Cillian F De Gascun
hCoV-19/Ireland/LS-NVRL-ecS22IRL00449415/2022	EPI_ISL_15699585	2022-09-28	Europe	Ireland	Laois	National Virus Reference Laboratory	National Virus Reference Laboratory	Zoe Yandle, Charlene Bennett, Gabriel Gonzalez, Michael Carr, Jonathan Dean, Cillian F De Gascun
hCoV-19/Ireland/MH-NVRL-ecS22IRL00460851/2022	EPI_ISL_15940538	2022-10-28	Europe	Ireland	Meath	National Virus Reference Laboratory	National Virus Reference Laboratory	Zoe Yandle, Charlene Bennett, Gabriel Gonzalez, Michael Carr, Jonathan Dean, Cillian F De Gascun
hCoV-19/Ireland/MO-NVRL-ecS22IRL00438506/2022	EPI_ISL_15205509	2022-08-30	Europe	Ireland	Mayo	National Virus Reference Laboratory	National Virus Reference Laboratory	Zoe Yandle, Charlene Bennett, Gabriel Gonzalez, Michael Carr, Jonathan Dean, Cillian F De Gascun
hCoV-19/Ireland/WD-NVRL-ecS22IRL00436308/2022	EPI_ISL_15205555	2022-08-26	Europe	Ireland	Waterford	National Virus Reference Laboratory	National Virus Reference Laboratory	Zoe Yandle, Charlene Bennett, Gabriel Gonzalez, Michael Carr, Jonathan Dean, Cillian F De Gascun
hCoV-19/Ireland/WH-NVRL-SIRL00008919/2023	EPI_ISL_17063655	2023-02-10	Europe	Ireland	Westmeath	National Virus Reference Laboratory	National Virus Reference Laboratory	Zoe Yandle, Charlene Bennett, Gabriel Gonzalez, Michael Carr, Jonathan Dean, Cillian F De Gascun
hCoV-19/Ireland/WX-FAW32135_93/2022	EPI_ISL_16926173	2022-11-12	Europe	Ireland	Wexford	Wexford General Hospital Pathology Laboratory	St. Vincent's Microbiology	Eric Brown, Órla Boyle, Katherine Dever, Abigail Salmon, Sinead McDermott
hCoV-19/Israel/CVL-8013852/2023	EPI_ISL_17507932	2023-01-29	Asia	Israel		Public health laboratories Jerusalem	Israel Central Virology laboratory	Neta Zuckerman, Efrat Dahan Bucris, Hagar Morad, Or Zilbertzan, Danit Sofer, Michal Mandelboim, Yaniv Lustig, Orna Mor, Rona Grossman, Evan Nachum, Michal Zak, Julia Vainer, Maya Davidovich
hCoV-19/Israel/CVL-8013857/2023	EPI_ISL_17507933	2023-02-02	Asia	Israel		Public health laboratories Jerusalem	Israel Central Virology laboratory	Neta Zuckerman, Efrat Dahan Bucris, Hagar Morad, Or Zilbertzan, Danit Sofer, Michal Mandelboim, Yaniv Lustig, Orna Mor, Rona Grossman, Evan Nachum, Michal Zak, Julia Vainer, Maya Davidovich
hCoV-19/Israel/CVL-9007787/2022	EPI_ISL_15615946	2022-08-25	Asia	Israel		Public health laboratories Tel Aviv	Israel Central Virology laboratory	Neta Zuckerman, Efrat Dahan Bucris, Miranda Geva, Hagar Morad, Or Zilbertzan, Oran Erster, Danit Sofer, Michal Mandelboim, Ella Mendelson, Orna Mor, Gal Zizelski Valenci, Inna Kutikov, Samuel Ezekiel, Shir cohen, Mor Rubinstein, Zeev Dveyrin, Efrat Rorman, Israel Nissan
hCoV-19/Israel/CVL-9007789/2022	EPI_ISL_15615948	2022-08-25	Asia	Israel		Public health laboratories Tel Aviv	Israel Central Virology laboratory	Neta Zuckerman, Efrat Dahan Bucris, Miranda Geva, Hagar Morad, Or Zilbertzan, Oran Erster, Danit Sofer, Michal Mandelboim, Ella Mendelson, Orna Mor, Gal Zizelski Valenci, Inna Kutikov, Samuel Ezekiel, Shir cohen, Mor Rubinstein, Zeev Dveyrin, Efrat Rorman, Israel Nissan
hCoV-19/Israel/ICH-741185900/2022	EPI_ISL_14960056	2022-08-27	Asia	Israel		Clinical Microbiology Laboratory, Tel Aviv Sourasky Medical Center	Clinical Microbiology Laboratory, Tel Aviv Sourasky Medical Center	Katya Levytskyi, Ora Halutz, Alon Ziv, Goel Morad, Matan Slutzkin, Amos Adler
hCoV-19/Israel/ICH-741186103/2022	EPI_ISL_14960671	2022-08-31	Asia	Israel		Clinical Microbiology Laboratory, Tel Aviv Sourasky Medical Center	Clinical Microbiology Laboratory, Tel Aviv Sourasky Medical Center	Katya Levytskyi, Ora Halutz, Alon Ziv, Goel Morad, Matan Slutzkin, Amos Adler
hCoV-19/Israel/ICH-741190797/2022	EPI_ISL_15794065	2022-10-27	Asia	Israel		Clinical Microbiology Laboratory, Tel Aviv Sourasky Medical Center	Clinical Microbiology Laboratory, Tel Aviv Sourasky Medical Center	Katya Levytskyi, Ora Halutz, Alon Ziv, Goel Morad, Matan Slutzkin, Amos Adler
hCoV-19/Israel/ICH-741191910/2022	EPI_ISL_15921144	2022-11-18	Asia	Israel		Clinical Microbiology Laboratory, Tel Aviv Sourasky Medical Center	Clinical Microbiology Laboratory, Tel Aviv Sourasky Medical Center	Katya Levytskyi, Ora Halutz, Alon Ziv, Goel Morad, Matan Slutzkin, Amos Adler
hCoV-19/Israel/SMC-7105498/2022	EPI_ISL_15405071	2022-09-28	Asia	Israel		Shamir Medical Center (Asaf Harofe)	Shamir Medical Center (Asaf Harofe)	Nir Rainy, Chen Weiner, Yevgeni Yegorov, Anna Shor, Alona Frenkel, Patricia Benveniste-Lekovitz, Abu Hamad Ramzia, Adina Bar Chaim
hCoV-19/Israel/SMC-7105639/2022	EPI_ISL_15405205	2022-09-28	Asia	Israel		Shamir Medical Center (Asaf Harofe)	Shamir Medical Center (Asaf Harofe)	Nir Rainy, Chen Weiner, Yevgeni Yegorov, Anna Shor, Alona Frenkel, Patricia Benveniste-Lekovitz, Abu Hamad Ramzia, Adina Bar Chaim
hCoV-19/Israel/SMC-7108916/2022	EPI_ISL_15830526	2022-11-08	Asia	Israel		Shamir Medical Center (Asaf Harofe)	Shamir Medical Center (Asaf Harofe)	Nir Rainy, Chen Weiner, Yevgeni Yegorov, Anna Shor, Alona Frenkel, Patricia Benveniste-Lekovitz, Abu Hamad Ramzia, Adina Bar Chaim
hCoV-19/Israel/SMC-7113037/2023	EPI_ISL_17558031	2023-03-16	Asia	Israel		Shamir Medical Center (Asaf Harofe)	Shamir Medical Center (Asaf Harofe)	Nir Rainy, Chen Weiner, Yevgeni Yegorov, Anna Shor, Alona Coopershmidt, Sofi Rabinovich, Patricia Benveniste-Lekovitz, Abu Hamad Ramzia, Adina Bar Chaim
hCoV-19/Italy/ABR-IZSGC-44895/2022	EPI_ISL_14953532	2022-09-06	Europe	Italy		OSPEDALE CIVILE TERAMO - CENTRO TRASFUSIONALE	Istituto Zooprofilattico Sperimentale dell’Abruzzo e Molise “G. Caporale”	Lorusso A, Marcacci M, Di Domenico M, Ancora M, Curini V, Di Lollo Valeria, Mangone I, Rinaldi A, Delli Compagni E, Scialabba S, Caporale M, Di Pasquale A, Cammà C, Puglia I, Calistri P, Savini G
hCoV-19/Italy/ABR-IZSGC-50017/2022	EPI_ISL_15722313	2022-10-27	Europe	Italy		OSPEDALE CIVILE TERAMO - CENTRO TRASFUSIONALE	Istituto Zooprofilattico Sperimentale dell’Abruzzo e Molise “G. Caporale”	Lorusso A, Marcacci M, Di Domenico M, Ancora M, Curini V, Di Lollo Valeria, Mangone I, Rinaldi A, Delli Compagni E, Scialabba S, Caporale M, Di Pasquale A, Cammà C, Puglia I, Calistri P, Savini G
hCoV-19/Italy/CAM-ISMBAIA-29/2023	EPI_ISL_17985190	2023-02-20	Europe	Italy	Naples	ISM BAIA srl	ISM BAIA srl	Angrisano Tiziana, Mazzarella Maria Cristina, Cristiano Stefano
hCoV-19/Italy/CAM-IZSM-COLLI-TIGEM-40678/2022	EPI_ISL_16032085	2022-11-13	Europe	Italy		Ospedale Santa Maria delle Grazie	TIGEM	Antonio Grimaldi Patrizia Annunziata Francesco Panariello Claudia Tiberio Teresa Giuliano Michela Daniele Valentina Bouche Ilaria Cimmino Chiara Colantuono Lucio Di Filippo Anna Manfredi Marcello Salvi Antonio Limone Luigi Atripaldi Andrea Ballabio Davide Cacchiarelli
hCoV-19/Italy/CAM-TIGEM-IZSM-COLLI-38919/2022	EPI_ISL_15427193	2022-09-24	Europe	Italy		Hospital Santa Maria delle Grazie	Telethon Institute of Genetics and Medicine	Antonio Grimaldi Patrizia Annunziata Francesco Panariello Claudia TiberioTonya Fusco Michela Daniele Valentina Bouche Ilaria Cimmino Chiara Colantuono Lucio Di Filippo Anna Manfredi Marcello Salvi Antonio Limone Luigi Atripaldi Andrea Ballabio Davide Cacchiarelli
hCoV-19/Italy/LAZ-CDRMDCI000260/2022	EPI_ISL_18503446	2022-11-23	Europe	Italy		Department of Medical Surgical Sciences and Translational Medicine, Sant'Andrea Hospital, University La Sapienza, Roma	U.O. Igiene, Ospedale Policlinico San Martino	Bruzzone Bianca, Panatto Donatella, Napoli Christian, De Pace Vanessa, Domnich Alexander, Randazzo Nadia, Ricucci Valentina, Orsi Andrea, Garzillo Giada, Stefanelli Federica, Lai Piero, Giberti Irene, Costa Elisabetta, Icardi Giancarlo
hCoV-19/Italy/LAZ-IFO-2211093141/2022	EPI_ISL_15777129	2022-11-05	Europe	Italy	Rome	IRCCS San Gallicano Dermatological Institute	IRCCS Regina Elena National Cancer Institute	Sabrina Strano, Sara Donzelli, Martina Betti, Martina Diano, Fulvia Pimpinelli, Maurizio Fanciulli, Giovanni Blandino, Aldo Morrone, Gennaro Ciliberto
hCoV-19/Italy/LAZ-INMI-4063/2022	EPI_ISL_18746179	2022-09-29	Europe	Italy		IRCCS INMI Lazzaro Spallanzani	National Institute for Infectious Diseases (INMI) L. Spallanzani I.R.C.C.S	M Rueca, CEM Gruber, G Berno, A Nappo, PG Spezia, O Butera, MB Valli, F Messina, L Fabeni, F Carletti, E Specchiarello, F Maggi
hCoV-19/Italy/LIG-CIRIRGSW00188/2022	EPI_ISL_18516529	2022-12-01	Europe	Italy		U.O. Igiene, Ospedale Policlinico San Martino IRCCS Genova	U.O. Igiene, Ospedale Policlinico San Martino	Bruzzone Bianca, Panatto Donatella, De Pace Vanessa, Domnich Alexander, Randazzo Nadia, Ricucci Valentina, Orsi Andrea, Garzillo Giada, Stefanelli Federica, Lai Piero, Giberti Irene, Costa Elisabetta, Icardi Giancarlo
hCoV-19/Italy/LOM_ASSTMonza_6000174751_20221111080100/2022	EPI_ISL_15833138	2022-11-11	Europe	Italy		ASST MONZA	ASST MONZA	Sergio Maria Ivano Malandrin
hCoV-19/Italy/LOM_Unimi-6835-22/2022	EPI_ISL_15781876	2022-11-07	Europe	Italy		Unimi-ATS Citta Metropolitana Milanese	Università degli Studi di Milano La Statale	Elena Pariani
hCoV-19/Italy/LOM-DIBS-2301196563-COMMI/2023	EPI_ISL_18486746	2023-01-19	Europe	Italy		Centro Ospedaliero Militare di Milano	Virology Laboratory, Defence Biotechnology Center, Defence Institute for Biomedical Sciences	Silvia Fillo, Antonella Fortunato, Anella Monte, Rossella Brandi, Giulia Campoli, Marzia Cavallli, Martina Lipari, Manfredo Bortone, Anna Anselmo, Vanessa Vera Fain, Francesco Giordani, Giandomenico Cerreto, Filippo Molinari, Giancarlo Petralito, Florigio Lista, Piero Spezzano, Luca Di Palma, Salvatore Greco, Stefano Marco Rubietti, Francesco Tufano, Enzo Franco, Maria Francesca Carucci, Gaetano …
hCoV-19/Italy/LOM-UniMI89/2022	EPI_ISL_19537720	2022-10-07	Europe	Italy		Laboratory of Infectious Diseases, Department of Biomedical and Clinical Sciences, University of Milan	Laboratory of Infectious Diseases, Department of Biomedical and Clinical Sciences, University of Milan	Alessia Lai, Annalisa Bergna, Carla Della Ventura, Agostino Riva, Spinello Antinori, Massimo Galli, Gianguglielmo Zehender
hCoV-19/Italy/SIC-CQRC-23010284/2023	EPI_ISL_17792364	2023-03-17	Europe	Italy		Laboratorio CQRC	CQRC_QUALITY CONTROL CHEMICAL BIOLOGICAL RISK_AOOR Villa Sofia Cervello Palermo	Di Gaudio F., Brunacci G., Contino F.
hCoV-19/Italy/SIC-CQRC-3422061346-2022/2022	EPI_ISL_15898864	2022-10-11	Europe	Italy		Laboratorio CQRC	CQRC_QUALITY CONTROL CHEMICAL BIOLOGICAL RISK_AOOR Villa Sofia Cervello Palermo	Di Gaudio F., Brunacci G., Contino F.
hCoV-19/Italy/VEN-IZSVe-22RS8323-5_TV/2022	EPI_ISL_15366494	2022-09-28	Europe	Italy		AULSS2MarcaTrevigiana	Istituto Zooprofilattico Sperimentale delle Venezie	Adelaide Milani, Alessia Schivo, Annalisa Salviato, Elisa Palumbo, Erika Giorgia Quaranta, Angela Salomoni, Ambra Pastori, Edoardo Giussani, Alice Fusaro, Isabella Monne, Calogero Terregino, Antonia Ricci
hCoV-19/Italy/VEN-ULSS3GEN-7002393792_VE/2022	EPI_ISL_15210659	2022-09-22	Europe	Italy		AULSS 3 Venezia	UOSD Genetica e Citogenetica - Azienda ULSS 3 Serenissima; Istituto Zooprofilattico Sperimentale delle Venezie	Mosé Favarato, Laura Squarzon, Noemi Laganà, Luca Sorino, Vittoria La Marca, Adelaide Milani, Alessia Schivo, Annalisa Salviato, Elisa Palumbo, Erika Giorgia Quaranta, Angela Salomoni, Edoardo Giussani, Alice Fusaro, Isabella Monne, Calogero Terregino, Antonia Ricci
hCoV-19/Italy/VEN-ULSS3GEN-7002395035_VE/2022	EPI_ISL_15210654	2022-09-23	Europe	Italy		AULSS 3 Venezia	UOSD Genetica e Citogenetica - Azienda ULSS 3 Serenissima; Istituto Zooprofilattico Sperimentale delle Venezie	Mosé Favarato, Laura Squarzon, Noemi Laganà, Luca Sorino, Vittoria La Marca, Adelaide Milani, Alessia Schivo, Annalisa Salviato, Elisa Palumbo, Erika Giorgia Quaranta, Angela Salomoni, Edoardo Giussani, Alice Fusaro, Isabella Monne, Calogero Terregino, Antonia Ricci
hCoV-19/Italy/VEN-ULSS3GEN-7002395058_VE/2022	EPI_ISL_15210647	2022-09-23	Europe	Italy		AULSS 3 Venezia	UOSD Genetica e Citogenetica - Azienda ULSS 3 Serenissima; Istituto Zooprofilattico Sperimentale delle Venezie	Mosé Favarato, Laura Squarzon, Noemi Laganà, Luca Sorino, Vittoria La Marca, Adelaide Milani, Alessia Schivo, Annalisa Salviato, Elisa Palumbo, Erika Giorgia Quaranta, Angela Salomoni, Edoardo Giussani, Alice Fusaro, Isabella Monne, Calogero Terregino, Antonia Ricci
hCoV-19/Jamaica/172170/2023	EPI_ISL_16833046	2023-01-01	North America	Jamaica		National Public Health Laboratory	The Caribbean Public Health Agency (CARPHA)	Carlos Rampersad on behalf of CARPHA
hCoV-19/Jamaica/172174/2022	EPI_ISL_16833049	2022-12-31	North America	Jamaica		National Public Health Laboratory	The Caribbean Public Health Agency (CARPHA)	Carlos Rampersad on behalf of CARPHA
hCoV-19/Jamaica/172317/2022	EPI_ISL_16849040	2022-11-25	North America	Jamaica		National Public Health Laboratory	The Caribbean Public Health Agency (CARPHA)	Carlos Rampersad on behalf of CARPHA
hCoV-19/Jamaica/172336/2022	EPI_ISL_16849041	2022-11-28	North America	Jamaica		National Public Health Laboratory	The Caribbean Public Health Agency (CARPHA)	Carlos Rampersad on behalf of CARPHA
hCoV-19/Jamaica/173047/2022	EPI_ISL_16913133	2022-11-04	North America	Jamaica		National Public Health Laboratory	CARPHA	Carlos Rampersad on behalf of CARPHA
hCoV-19/Jamaica/173079/2022	EPI_ISL_16913141	2022-11-09	North America	Jamaica		National Public Health Laboratory	CARPHA	Carlos Rampersad on behalf of CARPHA
hCoV-19/Jamaica/173099/2022	EPI_ISL_16913151	2022-11-21	North America	Jamaica		National Public Health Laboratory	CARPHA	Carlos Rampersad on behalf of CARPHA
hCoV-19/Jamaica/173100/2022	EPI_ISL_16913152	2022-10-31	North America	Jamaica		National Public Health Laboratory	CARPHA	Carlos Rampersad on behalf of CARPHA
hCoV-19/Jamaica/173185/2022	EPI_ISL_17213726	2022-11-17	North America	Jamaica		National Public Health Laboratory	Caribbean Public Health Agency (CARPHA)	Carlos Rampersad on behalf of CARPHA
hCoV-19/Jamaica/173200/2022	EPI_ISL_17213741	2022-10-28	North America	Jamaica		National Public Health Laboratory	Caribbean Public Health Agency (CARPHA)	Carlos Rampersad on behalf of CARPHA
hCoV-19/Jamaica/GMI-JPL2036705/2023	EPI_ISL_18012087	2023-02-09	North America	Jamaica		National Public Health Laboratory Jamaica	Gorgas Memorial Institute of Health Studies	Michelle Hamilton, Claudia Gonzalez, Oris Chavarria, Jessica Gondola, Ambar Moreno, Celestino Aguilar, Alexander A Martinez
hCoV-19/Japan/IC-13625/2022	EPI_ISL_14632425	2022-08-14	Asia	Japan		SARS-CoV-2 testing team, National Institute of Infectious Diseases	Pathogen Genomics Center, National Institute of Infectious Diseases	Tsuyoshi Sekizuka, Kentaro Itokawa, Rina Tanaka, Masanori Hashino, Nozomu Hanaoka, Masumichi Saito, Naomi Nojiri, Hazuka Y Furihata, Tsuguto Fujimoto, Makoto Kuroda
hCoV-19/Japan/IC-14317/2022	EPI_ISL_15167910	2022-09-07	Asia	Japan		SARS-CoV-2 testing team, National Institute of Infectious Diseases	Pathogen Genomics Center, National Institute of Infectious Diseases	Tsuyoshi Sekizuka, Kentaro Itokawa, Rina Tanaka, Masanori Hashino, Nozomu Hanaoka, Masumichi Saito, Naomi Nojiri, Hazuka Y Furihata, Tsuguto Fujimoto, Makoto Kuroda
hCoV-19/Japan/IC-14710/2022	EPI_ISL_15280358	2022-09-26	Asia	Japan		SARS-CoV-2 testing team, National Institute of Infectious Diseases	Pathogen Genomics Center, National Institute of Infectious Diseases	Tsuyoshi Sekizuka, Kentaro Itokawa, Rina Tanaka, Masanori Hashino, Nozomu Hanaoka, Masumichi Saito, Naomi Nojiri, Hazuka Y Furihata, Tsuguto Fujimoto, Makoto Kuroda
hCoV-19/Japan/NCGM-07762/2022	EPI_ISL_19582270	2022-10-17	Asia	Japan		The SB Coronavirus Inspection Center	National Center for Global Health and Medicine	Masato Ikeda, Minoru Kato, Yuichi Kawanishi, Yukumasa Kazuyama, Moto Kimura, Hajime Ohyanagi, Tsuyoshi Saito, Teiichiro Shiino, Wataru Sugiura, Junko S. Takeuchi, Shigeru Yoshida
hCoV-19/Japan/NCGM-08005/2022	EPI_ISL_19582427	2022-12-10	Asia	Japan	Fukui	The SB Coronavirus Inspection Center	National Center for Global Health and Medicine	Masato Ikeda, Minoru Kato, Yuichi Kawanishi, Yukumasa Kazuyama, Moto Kimura, Hajime Ohyanagi, Tsuyoshi Saito, Teiichiro Shiino, Wataru Sugiura, Junko S. Takeuchi, Shigeru Yoshida
hCoV-19/Japan/PG-370351/2022	EPI_ISL_15292184	2022-09-21	Asia	Japan	Hokkaido	Pathogen Genomics Center, National Institute of Infectious Diseases	Pathogen Genomics Center, National Institute of Infectious Diseases	Tsuyoshi Sekizuka, Kentaro Itokawa, Akina Ogamino, Rina Tanaka, Masanori Hashino, Makoto Kuroda
hCoV-19/Japan/PG-370399/2022	EPI_ISL_15292232	2022-09-20	Asia	Japan	Okinawa	Pathogen Genomics Center, National Institute of Infectious Diseases	Pathogen Genomics Center, National Institute of Infectious Diseases	Tsuyoshi Sekizuka, Kentaro Itokawa, Akina Ogamino, Rina Tanaka, Masanori Hashino, Makoto Kuroda
hCoV-19/Japan/PG-389156/2022	EPI_ISL_15753930	2022-10-26	Asia	Japan	Okayama	Pathogen Genomics Center, National Institute of Infectious Diseases	Pathogen Genomics Center, National Institute of Infectious Diseases	Tsuyoshi Sekizuka, Kentaro Itokawa, Akina Ogamino, Rina Tanaka, Masanori Hashino, Makoto Kuroda
hCoV-19/Japan/PG-456282/2023	EPI_ISL_19021496	2023-01-20	Asia	Japan	Nagasaki	Nagasaki Prefectural Institute of Environment and Public Health	Nagasaki Prefectural Institute of Environment and Public Health	Fumiaki Matsumoto, Yumika Takaki, Fumika Nakamine, Motoki Ihara, Yuina Yamaguchi, Cai Guoxi, Yuji Migita, Akira Yoshikawa, Tsuyoshi Sekizuka, Kentaro Itokawa, Akina Ogamino, Rina Tanaka, Masanori Hashino, Makoto Kuroda
hCoV-19/Japan/PG-468937/2023	EPI_ISL_17883392	2023-03-22	Asia	Japan	Osaka	Pathogen Genomics Center, National Institute of Infectious Diseases	Pathogen Genomics Center, National Institute of Infectious Diseases	Naobumi Sasaki, Makoto Kuroda
hCoV-19/Japan/PG-474369/2023	EPI_ISL_17952819	2023-02-21	Asia	Japan	Yamagata	Yamagata Prefectural Institute of Public Health	Yamagata Prefectural Institute of Public Health	Junji Seto, Kenichi Komabayashi, Yoko Aoki, Yoko Ikeda, Mika Sampei, Mika Sasaki, Naomi Ogawa, Akinobu Wada, Yoshitaka Ishida, Hideyuki Shinohara, Katsumi Mizuta, Tsuyoshi Sekizuka, Kentaro Itokawa, Akina Ogamino, Rina Tanaka, Masanori Hashino, Makoto Kuroda
hCoV-19/Japan/PG-544132/2022	EPI_ISL_17984829	2022-11-26	Asia	Japan	Miyagi	Sendai City Institute of Public Health	Sendai City Institute of Public Health	Youko Kano, Hikari Tanno, Kentarou Kawamura, Minako Atou, Hiroaki Matsubara, Junko Mouri, Kazuhiro Toita, Tsuyoshi Sekizuka, Kentaro Itokawa, Akina Ogamino, Rina Tanaka, Masanori Hashino, Makoto Kuroda
hCoV-19/Japan/TKYkbm58254/2022	EPI_ISL_16000453	2022-11-08	Asia	Japan	Tokyo	Tokyo Metropolitan Institute of Public Health	Tokyo Metropolitan Institute of Public Health	Akane Negishi, Sachiko Harada, Ryota Kumagai, Ai Suzuki, Fumi Kasuya, Kenshiro Kuroki, Arisa Amano, Maya Isogai, Hitoshi Ito, Shota Yokota, Takushi Fujiwara, Hirofumi Miyake, Mami Nagashima, Kenji Sadamasu
hCoV-19/Japan/TKYkbm64273/2022	EPI_ISL_16301565	2022-11-26	Asia	Japan	Tokyo	Tokyo Metropolitan Institute of Public Health	Tokyo Metropolitan Institute of Public Health	Yukinao Hayashi, Kenshiro Kuroki, Arisa Amano, Maya Isogai, Shota Yokota, Hitoshi Ito, Akane Negishi, Fumi Kasuya, Ai Suzuki, Ryota Kumagai, Sachiko Harada, Takushi Fujiwara, Hirofumi Miyake, Mami Nagashima, Kenji Sadamasu
hCoV-19/Japan/TKYkbm64823/2022	EPI_ISL_16302142	2022-11-28	Asia	Japan	Tokyo	Tokyo Metropolitan Institute of Public Health	Tokyo Metropolitan Institute of Public Health	Yukinao Hayashi, Kenshiro Kuroki, Arisa Amano, Maya Isogai, Shota Yokota, Hitoshi Ito, Akane Negishi, Fumi Kasuya, Ai Suzuki, Ryota Kumagai, Sachiko Harada, Takushi Fujiwara, Hirofumi Miyake, Mami Nagashima, Kenji Sadamasu
hCoV-19/Japan/TKYmbc10965/2022	EPI_ISL_15833634	2022-10-07	Asia	Japan	Tokyo	Tokyo Metropolitan Institute of Public Health	Tokyo Metropolitan Institute of Public Health	Akane Negishi, Sachiko Harada, Ryota Kumagai, Ai Suzuki, Fumi Kasuya, Kenshiro Kuroki, Arisa Amano, Maya Isogai, Hitoshi Ito, Shota Yokota, Takushi Fujiwara, Hirofumi Miyake, Mami Nagashima, Kenji Sadamasu
hCoV-19/Japan/TKYmbc13831/2022	EPI_ISL_15909409	2022-10-27	Asia	Japan	Tokyo	Tokyo Metropolitan Institute of Public Health	Tokyo Metropolitan Institute of Public Health	Akane Negishi, Sachiko Harada, Ryota Kumagai, Ai Suzuki, Fumi Kasuya, Kenshiro Kuroki, Arisa Amano, Maya Isogai, Hitoshi Ito, Shota Yokota, Takushi Fujiwara, Hirofumi Miyake, Mami Nagashima, Kenji Sadamasu
hCoV-19/Japan/TKYmbc14604/2022	EPI_ISL_16000029	2022-11-01	Asia	Japan	Tokyo	Tokyo Metropolitan Institute of Public Health	Tokyo Metropolitan Institute of Public Health	Akane Negishi, Sachiko Harada, Ryota Kumagai, Ai Suzuki, Fumi Kasuya, Kenshiro Kuroki, Arisa Amano, Maya Isogai, Hitoshi Ito, Shota Yokota, Takushi Fujiwara, Hirofumi Miyake, Mami Nagashima, Kenji Sadamasu
hCoV-19/Japan/TKYmbc20682/2022	EPI_ISL_16427661	2022-11-30	Asia	Japan	Tokyo	Tokyo Metropolitan Institute of Public Health	Tokyo Metropolitan Institute of Public Health	Akane Negishi, Sachiko Harada, Ryota Kumagai, Ai Suzuki, Fumi Kasuya, Kenshiro Kuroki, Arisa Amano, Maya Isogai, Hitoshi Ito, Shota Yokota, Takushi Fujiwara, Hirofumi Miyake, Mami Nagashima, Kenji Sadamasu
hCoV-19/Japan/TKYnat10783/2022	EPI_ISL_15833037	2022-10-17	Asia	Japan	Tokyo	Tokyo Metropolitan Institute of Public Health	Tokyo Metropolitan Institute of Public Health	Akane Negishi, Sachiko Harada, Ryota Kumagai, Ai Suzuki, Fumi Kasuya, Kenshiro Kuroki, Arisa Amano, Maya Isogai, Hitoshi Ito, Shota Yokota, Takushi Fujiwara, Hirofumi Miyake, Mami Nagashima, Kenji Sadamasu
hCoV-19/Japan/TKYS25932/2022	EPI_ISL_16230744	2022-10-30	Asia	Japan	Tokyo	Tokyo Metropolitan Institute of Public Health	Tokyo Metropolitan Institute of Public Health	Hirofumi Miyake, Kenshirou Kuroki, Arisa Amano, Maya Isogai, Shota Yokota, Hitoshi Ito, Akane Negishi, Fumi Kasuya, Ai Suzuki, Ryota Kumagai, Sachiko Harada, Takushi Fujiwara, Mami Nagashima, Kenji Sadamasu
hCoV-19/Jordan/RMSR14S80/2023	EPI_ISL_16968036	2023-01-08	Asia	Jordan	Amman	Jordan Royal Medical Services Mobile biological lab	Jordan Royal Medical Services Genomics Core Lab	Dr. Rame Hamdi khasawneh, Dr.Shereen Mhairat, Ali Alhuniti, Osama Alshdaifat, Mohammad Barmawi, Abdullah Almuhasen, Alanood Alhabashnah, Lena Hajayah
hCoV-19/Kazakhstan/ALA-NRL-15613/2022	EPI_ISL_16616442	2022-11-29	Asia	Kazakhstan	Almaty	LLP "INVITRO"	Reference laboratory for the control of viral infections	Madina Tleubergenova, Maikotov Bekzhan, Aidar Usserbayev, Artem Fadeev, Gaukhar Nussupbayeva
hCoV-19/Kazakhstan/ALA-NRL-15630/2022	EPI_ISL_16616447	2022-11-29	Asia	Kazakhstan	Almaty	LLP "INVITRO"	Reference laboratory for the control of viral infections	Madina Tleubergenova, Maikotov Bekzhan, Aidar Usserbayev, Artem Fadeev, Gaukhar Nussupbayeva
hCoV-19/Kazakhstan/Arctic-172/2022	EPI_ISL_18321220	2022-12-07	Asia	Kazakhstan	Astana	Multidisciplinary City Children's Hospital No. 3	LLP "National Center for Biotechnology"	Shevtsov Alexandr, Amirgazin Asylulan, Kamalova Dinara, Abdaliyev Askar, Sytnik Igor, Mukanov Kassym
hCoV-19/Kazakhstan/Arctic-178/2022	EPI_ISL_18321223	2022-08-25	Asia	Kazakhstan	Astana	Multidisciplinary City Children's Hospital No. 3	LLP "National Center for Biotechnology"	Shevtsov Alexandr, Amirgazin Asylulan, Kamalova Dinara, Abdaliyev Askar, Sytnik Igor, Mukanov Kassym
hCoV-19/Kazakhstan/Arctic-63/2023	EPI_ISL_18321250	2023-01-31	Asia	Kazakhstan	Astana	Multidisciplinary City Children's Hospital No. 3	LLP "National Center for Biotechnology"	Shevtsov Alexandr, Amirgazin Asylulan, Kamalova Dinara, Abdaliyev Askar, Sytnik Igor, Mukanov Kassym
hCoV-19/Kazakhstan/AST-942/2022	EPI_ISL_15757860	2022-10-07	Asia	Kazakhstan	Astana	National Center of Expertise, Branch in Astana city	National center of Expertise, National center for Biotechnology	Abdaliyev Askar, Olzhabek Raushan, Kalizhanova Zhanat, Shevtsov Alexandr, Amirgazin Asylulan, Kamalova Dinara, Igor Sytnik, Ramankulov Erlan, Tungushbayev Talgat, Kiyasov Erlan
hCoV-19/Kazakhstan/JAM-304/2023	EPI_ISL_18161917	2023-03-13	Asia	Kazakhstan	Jambyl Region	National Center of Expertise in Zhambyl region	National center for Biotechnology, National center of Expertise	Shevtsov Alexandr, Igor Sytnik, Amirgazin Asylulan, Kamalova Dinara, Abdaliyev Askar, Olzhabek Raushan, Kalizhanova Zhanat, Kuanysh Saniya,
hCoV-19/Kazakhstan/NLA-27_31/2022	EPI_ISL_17454304	2022-10-10	Asia	Kazakhstan	Astana	Republican Diagnostic Center, University Medical Center, Nazarbayev University	Center for Life Sciences, National Laboratory Astana, Nazarbayev University	Ulykbek Kairov, Amina Amanzhanova, Daniyar Karabayev, Saule Rakhimova, Akbota Aitkulova, Nuray Tynyshtykbayeva, Diana Samatkyzy, Ruslan Kalendar, Ulan Kozhamkulov, Askhat Molkenov, Aidana Gabdulkayum, Dos Sarbassov, and Ainur Akilzhanova
hCoV-19/Kazakhstan/YUZ-NRL-15349/2022	EPI_ISL_16616399	2022-11-25	Asia	Kazakhstan	Shymkent city	City Diagnostic Center, Shymkent city	Reference laboratory for the control of viral infections	Madina Tleubergenova, Maikotov Bekzhan, Aidar Usserbayev, Artem Fadeev, Gaukhar Nussupbayeva
hCoV-19/Kenya/2022041607/2022	EPI_ISL_18098419	2022-09-16	Africa	Kenya	Nairobi	DLSP KEMRI / CDC NAIROBI Lab	DLSP KEMRI / CDC NAIROBI Lab	Lydia Mwasi, Caroline Ochieng, Melvin Ochieng, Faith Lutomiah, Naomi Koech, Bonventure Juma
hCoV-19/Kenya/2022047671/2022	EPI_ISL_18098440	2022-10-26	Africa	Kenya	Nairobi	DLSP KEMRI / CDC NAIROBI Lab	DLSP KEMRI / CDC NAIROBI Lab	Lydia Mwasi, Caroline Ochieng, Melvin Ochieng, Faith Lutomiah, Naomi Koech, Bonventure Juma
hCoV-19/Kenya/2022056406/2022	EPI_ISL_18044632	2022-11-07	Africa	Kenya		DLSP KEMRI/CDC KISUMU Lab	DLSP KEMRI/CDC NAIROBI Lab	Lydia Mwasi, Caroline Ochieng, Melvin Ochieng, Faith Lutomiah, Naomi Koech, Bonventure Juma
hCoV-19/Kenya/C119936/2022	EPI_ISL_15654656	2022-10-26	Africa	Kenya	Kilifi	KEMRI-Wellcome Trust Research Programme,Kilifi	KEMRI-Wellcome Trust Research Programme,Kilifi	Githinji G., Ochola I., Agoti C., Mohamed K.S., de Laurent Z., Mburu M.W., Morobe J., Ndwiga L. Makori T., Ongera E., Lambisia A. Nokes D J.
hCoV-19/Kenya/C120130/2022	EPI_ISL_15911635	2022-11-07	Africa	Kenya	Kilifi	KEMRI-Wellcome Trust Research Programme,Kilifi	KEMRI-Wellcome Trust Research Programme,Kilifi	Githinji G., Ochola I., Agoti C., Mohamed K.S., Mburu M.W., Morobe J., Ndwiga L. Makori T., Ongera E., Lambisia A., Nokes D.J.
hCoV-19/Kenya/C120266/2022	EPI_ISL_15973123	2022-11-15	Africa	Kenya	Kilifi	KEMRI-Wellcome Trust Research Programme,Kilifi	KEMRI-Wellcome Trust Research Programme,Kilifi	Githinji G., Ochola I., Agoti C., Mohamed K.S., de Laurent Z., Mburu M.W., Morobe J., Ndwiga L. Makori T., Ongera E., Lambisia A. Nokes D J.
hCoV-19/Kenya/C120397/2022	EPI_ISL_16030558	2022-11-21	Africa	Kenya	Kilifi	KEMRI-Wellcome Trust Research Programme,Kilifi	KEMRI-Wellcome Trust Research Programme,Kilifi	Githinji G., Ochola I., Agoti C., Mohamed K.S., de Laurent Z., Mburu M.W., Morobe J., Ndwiga L. Makori T., Ongera E., Lambisia A. Nokes D J.
hCoV-19/Kenya/C179263/2022	EPI_ISL_16030562	2022-11-24	Africa	Kenya	Kilifi	KEMRI-Wellcome Trust Research Programme,Kilifi	KEMRI-Wellcome Trust Research Programme,Kilifi	Githinji G., Ochola I., Agoti C., Mohamed K.S., de Laurent Z., Mburu M.W., Morobe J., Ndwiga L. Makori T., Ongera E., Lambisia A. Nokes D J.
hCoV-19/Kenya/CDC-DLSP-Kisumu-COV223096/2022	EPI_ISL_18885037	2022-10-27	Africa	Kenya	Meru	DLSP KEMRI/CDC KISUMU Lab	DLSP_CDC_KISUMU	Shirley Lidechi, Elekiah Anguko, Jeremiah Nyaundi, Morine Achieng, Lilian Arita, Clayton Onyango, Naomi Lucchi
hCoV-19/Kenya/CDC-DLSP-Kisumu-COV224412/2022	EPI_ISL_18885109	2022-11-23	Africa	Kenya	Siaya Surveillance	DLSP KEMRI/CDC KISUMU Lab	DLSP_CDC_KISUMU	Shirley Lidechi, Elekiah Anguko, Jeremiah Nyaundi, Morine Achieng, Lilian Arita, Clayton Onyango, Naomi Lucchi
hCoV-19/Kenya/CDC-DLSP-Kisumu-COV226619/2023	EPI_ISL_18885179	2023-01-13	Africa	Kenya	Nakuru	DLSP KEMRI/CDC KISUMU Lab	DLSP_CDC_KISUMU	Shirley Lidechi, Elekiah Anguko, Jeremiah Nyaundi, Morine Achieng, Lilian Arita, Clayton Onyango, Naomi Lucchi
hCoV-19/Kenya/CDC-DLSP-Kisumu-COV226841/2023	EPI_ISL_18885180	2023-01-18	Africa	Kenya	Siaya Surveillance	DLSP KEMRI/CDC KISUMU Lab	DLSP_CDC_KISUMU	Shirley Lidechi, Elekiah Anguko, Jeremiah Nyaundi, Morine Achieng, Lilian Arita, Clayton Onyango, Naomi Lucchi
hCoV-19/Kenya/CDC-DLSP-Kisumu-COV228156/2023	EPI_ISL_18885192	2023-02-16	Africa	Kenya	Nakuru	DLSP KEMRI/CDC KISUMU Lab	DLSP_CDC_KISUMU	Shirley Lidechi, Elekiah Anguko, Jeremiah Nyaundi, Morine Achieng, Lilian Arita, Clayton Onyango, Naomi Lucchi
hCoV-19/Kenya/CDC-DLSP-Kisumu-COV228628/2023	EPI_ISL_18885194	2023-02-24	Africa	Kenya	Nakuru	DLSP KEMRI/CDC KISUMU Lab	DLSP_CDC_KISUMU	Shirley Lidechi, Elekiah Anguko, Jeremiah Nyaundi, Morine Achieng, Lilian Arita, Clayton Onyango, Naomi Lucchi
hCoV-19/Kenya/SS10769/2022	EPI_ISL_15582085	2022-09-16	Africa	Kenya	Nairobi	Pathologist Lancet Kenya	KEMRI-Wellcome Trust Research Programme,Kilifi	Githinji G., Ochola I., Agoti C., Mohamed K.S., Mburu M.W., Morobe J., Ndwiga L. Makori T., Ongera E., Lambisia A., Nokes D.J.
hCoV-19/Kenya/SS10827/2022	EPI_ISL_15654650	2022-10-17	Africa	Kenya	Kilifi	Malindi Sub-County Hospital	KEMRI-Wellcome Trust Research Programme,Kilifi	Githinji G., Ochola I., Agoti C., Mohamed K.S., de Laurent Z., Mburu M.W., Morobe J., Ndwiga L. Makori T., Ongera E., Lambisia A. Nokes D J.
hCoV-19/Kenya/SS10948/2022	EPI_ISL_15911559	2022-10-28	Africa	Kenya	Nairobi	Pathologist Lancet Kenya	KEMRI-Wellcome Trust Research Programme,Kilifi	Githinji G., Ochola I., Agoti C., Mohamed K.S., de Laurent Z., Mburu M.W., Morobe J., Ndwiga L. Makori T., Ongera E., Lambisia A. Nokes D J., Mukadam R, Ngari C., Munoko A.
hCoV-19/Kenya/SS10992/2022	EPI_ISL_15911590	2022-10-27	Africa	Kenya	Mombasa	Mombasa Hospital	KEMRI-Wellcome Trust Research Programme,Kilifi	Githinji G., Ochola I., Agoti C., Mohamed K.S., Mburu M.W., Morobe J., Ndwiga L. Makori T., Ongera E., Lambisia A., Nokes D.J.
hCoV-19/Kenya/SS11232/2022	EPI_ISL_16299908	2022-12-01	Africa	Kenya	Kiambu	Elizabeth Glaser Pediatric AIDS Foundation	KEMRI-Wellcome Trust Research Programme,Kilifi	Githinji G., Ochola I., Agoti C., Mohamed K.S., Mburu M.W., Morobe J., Ndwiga L. Makori T., Ongera E., Lambisia A., Nokes D.J.
hCoV-19/Kenya/SS11263/2022	EPI_ISL_16299923	2022-12-04	Africa	Kenya	Kajiado	Pathologist Lancet Kenya	KEMRI-Wellcome Trust Research Programme,Kilifi	Githinji G., Ochola I., Agoti C., Mohamed K.S., de Laurent Z., Mburu M.W., Morobe J., Ndwiga L. Makori T., Ongera E., Lambisia A. Nokes D J., Mukadam R, Ngari C., Munoko A.
hCoV-19/Kenya/SS11287/2022	EPI_ISL_16737733	2022-11-24	Africa	Kenya	Nairobi	The Nairobi Hospital	KEMRI-Wellcome Trust Research Programme	Githinji G., Ochola I., Agoti C., Mohamed K.S., de Laurent Z., Mburu M.W., Morobe J., Ndwiga L. Makori T., Ongera E., Lambisia A. Nokes D J.
hCoV-19/Kosovo/14_NIPHK/2023	EPI_ISL_17300045	2023-01-18	Europe	Kosovo	Prishtine	Department of Microbiology, National Institute of Public Health of Kosovo	Department of Microbiology, National Institute of Public Health of Kosovo	Xhevat Jakupi, Zana Deva, Albulena Miftari, Nazmi Mehmeti, Blendi Jerliu, Florim Ahmeti
hCoV-19/Kuwait/AH-USAFSAM-S21260/2022	EPI_ISL_17250745	2022-12-28	Asia	Kuwait	Ahmadi	US Air Force School of Aerospace Medicine	US Air Force School of Aerospace Medicine	Anthony Fries, Padraic Fanning, Deanna Muehleman, Jennifer Meyer, William Gruner, Kelsey Lanter, Carol Garrett, Sarah Purves, Clarise Starr, Elizabeth Macias
hCoV-19/Kuwait/AH-USAFSAM-S21266/2023	EPI_ISL_17250749	2023-01-02	Asia	Kuwait	Ahmadi	US Air Force School of Aerospace Medicine	US Air Force School of Aerospace Medicine	Anthony Fries, Padraic Fanning, Deanna Muehleman, Jennifer Meyer, William Gruner, Kelsey Lanter, Carol Garrett, Sarah Purves, Clarise Starr, Elizabeth Macias
hCoV-19/Kuwait/Jaber-20403759/2022	EPI_ISL_15718924	2022-10-16	Asia	Kuwait	Hawally	Jaber Al Ahmad Hospital	Virology Lab, Jaber Al Ahmad Hospital	Dr. Zahrah Buhamad, Dr. Ebaa Al-Awadhi, Elsyed Abdulhamid, Haroon Masih
hCoV-19/Laos/LOMWRU-0862/2022	EPI_ISL_16079387	2022-11-08	Asia	Laos	Xieng Khouang	LOMWRU	LOMWRU/Microbiology Laboratory, Mahosot Hospital	Manila Souksavanh, Siribun Panapruksachat, Elizabeth Batty, Matthew T. Robinson, Audrey Dubot-Pérès, Manivanh Vongsouvath, Elizabeth Ashley
hCoV-19/Latvia/2211075544/2022	EPI_ISL_16628787	2022-11-24	Europe	Latvia	Salaspils novads	Riga East University Hospital	Riga East University Hospital, National Microbiology Reference Laboratory	Reinis Vangravs, Ģirts Šķenders, Jevgenijs Bodrenko, Kristīne Liepiņa, Anastasija Žuravļova, Arzu Algulieva, Reinis Zeltmatis, Dārta Pūpola, Jūlija Čevere, Oksana Savicka, Ilva Pole, Diāna Dušacka, Sergejs Ņikišins
hCoV-19/Latvia/22564185/2022	EPI_ISL_16623781	2022-09-12	Europe	Latvia	Ropazu novads	E. Gulbja Laboratorija	Riga East University Hospital, National Microbiology Reference Laboratory	Reinis Vangravs, Ģirts Šķenders, Jevgenijs Bodrenko, Kristīne Liepiņa, Anastasija Žuravļova, Arzu Algulieva, Reinis Zeltmatis, Dārta Pūpola, Jūlija Čevere, Oksana Savicka, Ilva Pole, Diāna Dušacka, Sergejs Ņikišins, Mikus Gavars, Dmitrijs Perminovs
hCoV-19/Latvia/243227/2022	EPI_ISL_16626035	2022-09-29	Europe	Latvia	Daugavpils	Nacionālais medicīnas serviss - laboratorija	Riga East University Hospital, National Microbiology Reference Laboratory	Reinis Vangravs, Ģirts Šķenders, Jevgenijs Bodrenko, Kristīne Liepiņa, Anastasija Žuravļova, Arzu Algulieva, Reinis Zeltmatis, Dārta Pūpola, Jūlija Čevere, Oksana Savicka, Ilva Pole, Diāna Dušacka, Sergejs Ņikišins, Nataļja Mikena, Inita Balta
hCoV-19/Latvia/306203/2022	EPI_ISL_16627385	2022-10-27	Europe	Latvia	Cesu novads	Nacionālais medicīnas serviss - laboratorija	Riga East University Hospital, National Microbiology Reference Laboratory	Reinis Vangravs, Ģirts Šķenders, Jevgenijs Bodrenko, Kristīne Liepiņa, Anastasija Žuravļova, Arzu Algulieva, Reinis Zeltmatis, Dārta Pūpola, Jūlija Čevere, Oksana Savicka, Ilva Pole, Diāna Dušacka, Sergejs Ņikišins, Nataļja Mikena, Inita Balta
hCoV-19/Latvia/319920/2022	EPI_ISL_16627466	2022-11-03	Europe	Latvia	Cesu novads	Nacionālais medicīnas serviss - laboratorija	Riga East University Hospital, National Microbiology Reference Laboratory	Reinis Vangravs, Ģirts Šķenders, Jevgenijs Bodrenko, Kristīne Liepiņa, Anastasija Žuravļova, Arzu Algulieva, Reinis Zeltmatis, Dārta Pūpola, Jūlija Čevere, Oksana Savicka, Ilva Pole, Diāna Dušacka, Sergejs Ņikišins, Nataļja Mikena, Inita Balta
hCoV-19/Latvia/347479/2022	EPI_ISL_16638720	2022-11-14	Europe	Latvia	Smiltenes novads	Nacionālais medicīnas serviss - laboratorija	Riga East University Hospital, National Microbiology Reference Laboratory	Reinis Vangravs, Ģirts Šķenders, Jevgenijs Bodrenko, Kristīne Liepiņa, Anastasija Žuravļova, Arzu Algulieva, Reinis Zeltmatis, Dārta Pūpola, Jūlija Čevere, Oksana Savicka, Ilva Pole, Diāna Dušacka, Sergejs Ņikišins, Nataļja Mikena, Inita Balta
hCoV-19/Latvia/348826/2022	EPI_ISL_16638728	2022-11-15	Europe	Latvia	Cesu novads	Nacionālais medicīnas serviss - laboratorija	Riga East University Hospital, National Microbiology Reference Laboratory	Reinis Vangravs, Ģirts Šķenders, Jevgenijs Bodrenko, Kristīne Liepiņa, Anastasija Žuravļova, Arzu Algulieva, Reinis Zeltmatis, Dārta Pūpola, Jūlija Čevere, Oksana Savicka, Ilva Pole, Diāna Dušacka, Sergejs Ņikišins, Nataļja Mikena, Inita Balta
hCoV-19/Latvia/8183765/2022	EPI_ISL_16628436	2022-10-20	Europe	Latvia	Aizkraukles novads	Centrālā Laboratorija	Riga East University Hospital, National Microbiology Reference Laboratory	Reinis Vangravs, Ģirts Šķenders, Jevgenijs Bodrenko, Kristīne Liepiņa, Anastasija Žuravļova, Arzu Algulieva, Reinis Zeltmatis, Dārta Pūpola, Jūlija Čevere, Oksana Savicka, Ilva Pole, Diāna Dušacka, Sergejs Ņikišins, Stella Lapiņa, Jana Osīte
hCoV-19/Latvia/8207991/2022	EPI_ISL_16627921	2022-10-24	Europe	Latvia	Cesu novads	Centrālā Laboratorija	Riga East University Hospital, National Microbiology Reference Laboratory	Reinis Vangravs, Ģirts Šķenders, Jevgenijs Bodrenko, Kristīne Liepiņa, Anastasija Žuravļova, Arzu Algulieva, Reinis Zeltmatis, Dārta Pūpola, Jūlija Čevere, Oksana Savicka, Ilva Pole, Diāna Dušacka, Sergejs Ņikišins, Stella Lapiņa, Jana Osīte
hCoV-19/Latvia/8500855/2022	EPI_ISL_16629118	2022-12-07	Europe	Latvia	Liepaja	Centrālā Laboratorija	Riga East University Hospital, National Microbiology Reference Laboratory	Reinis Vangravs, Ģirts Šķenders, Jevgenijs Bodrenko, Kristīne Liepiņa, Anastasija Žuravļova, Arzu Algulieva, Reinis Zeltmatis, Dārta Pūpola, Jūlija Čevere, Oksana Savicka, Ilva Pole, Diāna Dušacka, Sergejs Ņikišins, Stella Lapiņa, Jana Osīte
hCoV-19/Lebanon/LEBN-BV105/2022	EPI_ISL_19112926	2022-12-27	Asia	Lebanon	Beirut	Bellevue Medical Center	Melhem/Matar/Dbaibo Labs	Nada M. Melhem, Ghassan M. Matar, Ghassan Dbaibo, Mirna Bou Hamdan, Habib Alkalamouni
hCoV-19/Lebanon/LEBN-BV107/2023	EPI_ISL_19112928	2023-01-02	Asia	Lebanon	Beirut	Bellevue Medical Center	Melhem/Matar/Dbaibo Labs	Nada M. Melhem, Ghassan M. Matar, Ghassan Dbaibo, Mirna Bou Hamdan, Habib Alkalamouni
hCoV-19/Lebanon/SG-13/2022	EPI_ISL_16583842	2022-11-12	Asia	Lebanon	Beirut	Saint George Hospital University Medical Center	Melhem/Matar lab	Nada M. Melhem, Ghassan M. Matar
hCoV-19/Lebanon/SG-14/2022	EPI_ISL_16583843	2022-11-16	Asia	Lebanon	Beirut	Saint George Hospital University Medical Center	Melhem/Matar lab	Nada M. Melhem, Ghassan M. Matar
hCoV-19/Lebanon/SG-15/2022	EPI_ISL_16583844	2022-11-17	Asia	Lebanon	Beirut	Saint George Hospital University Medical Center	Melhem/Matar lab	Nada M. Melhem, Ghassan M. Matar
hCoV-19/Lebanon/SG-16/2022	EPI_ISL_16583845	2022-11-17	Asia	Lebanon	Beirut	Saint George Hospital University Medical Center	Melhem/Matar lab	Nada M. Melhem, Ghassan M. Matar
hCoV-19/Lebanon/SG-17/2022	EPI_ISL_16583846	2022-10-28	Asia	Lebanon	Beirut	Saint George Hospital University Medical Center	Melhem/Matar lab	Nada M. Melhem, Ghassan M. Matar
hCoV-19/Lebanon/SG-18/2022	EPI_ISL_16583847	2022-11-15	Asia	Lebanon	Beirut	Saint George Hospital University Medical Center	Melhem/Matar lab	Nada M. Melhem, Ghassan M. Matar
hCoV-19/Liechtenstein/FL-Risch-0926R13872/2022	EPI_ISL_15285548	2022-09-26	Europe	Liechtenstein		Dr. Risch Ostschweiz AG	Dr Risch Laboratory	Nadia Wohlwend, Faina Wehrli, Dominique Fabien Hilti, Sinem Kas, Martin Risch, Thomas Bodmer, Lorenz Risch
hCoV-19/Liechtenstein/FL-Risch-0927R14007/2022	EPI_ISL_15434789	2022-09-27	Europe	Liechtenstein		Dr. Risch Ostschweiz AG	Dr Risch Laboratory	Nadia Wohlwend, Faina Wehrli, Dominique Fabien Hilti, Sinem Kas, Martin Risch, Thomas Bodmer, Lorenz Risch
hCoV-19/Liechtenstein/FL-Risch-0928R13870/2022	EPI_ISL_15285540	2022-09-28	Europe	Liechtenstein		Dr. Risch Ostschweiz AG	Dr Risch Laboratory	Nadia Wohlwend, Faina Wehrli, Dominique Fabien Hilti, Sinem Kas, Martin Risch, Thomas Bodmer, Lorenz Risch
hCoV-19/Liechtenstein/FL-Risch-1017R14208/2022	EPI_ISL_15628511	2022-10-17	Europe	Liechtenstein		Dr. Risch Ostschweiz AG	Dr Risch Laboratory	Nadia Wohlwend, Faina Wehrli, Dominique Fabien Hilti, Sinem Kas, Martin Risch, Thomas Bodmer, Lorenz Risch
hCoV-19/Liechtenstein/FL-Risch-1018R14211/2022	EPI_ISL_15628434	2022-10-18	Europe	Liechtenstein		Dr. Risch Ostschweiz AG	Dr Risch Laboratory	Nadia Wohlwend, Faina Wehrli, Dominique Fabien Hilti, Sinem Kas, Martin Risch, Thomas Bodmer, Lorenz Risch
hCoV-19/Liechtenstein/FL-Risch-1031R14459/2022	EPI_ISL_15724938	2022-10-31	Europe	Liechtenstein		Dr. Risch Ostschweiz AG	Dr Risch Laboratory	Nadia Wohlwend, Faina Wehrli, Dominique Fabien Hilti, Sinem Kas, Martin Risch, Thomas Bodmer, Lorenz Risch
hCoV-19/Liechtenstein/FL-Risch-1104R14454/2022	EPI_ISL_15724914	2022-11-04	Europe	Liechtenstein		Dr. Risch Ostschweiz AG	Dr Risch Laboratory	Nadia Wohlwend, Faina Wehrli, Dominique Fabien Hilti, Sinem Kas, Martin Risch, Thomas Bodmer, Lorenz Risch
hCoV-19/Liechtenstein/FL-Risch-1111R14638/2022	EPI_ISL_15802417	2022-11-11	Europe	Liechtenstein		Dr. Risch Ostschweiz AG	Dr Risch Laboratory	Nadia Wohlwend, Faina Wehrli, Dominique Fabien Hilti, Sinem Kas, Martin Risch, Thomas Bodmer, Lorenz Risch
hCoV-19/Liechtenstein/FL-Risch-1114R14747/2022	EPI_ISL_15897963	2022-11-14	Europe	Liechtenstein		Dr. Risch Ostschweiz AG	Dr Risch Laboratory	Nadia Wohlwend, Faina Wehrli, Dominique Fabien Hilti, Sinem Kas, Martin Risch, Thomas Bodmer, Lorenz Risch
hCoV-19/Liechtenstein/FL-Risch-1128R15059/2022	EPI_ISL_16044686	2022-11-28	Europe	Liechtenstein		Dr. Risch Ostschweiz AG	Dr Risch Laboratory	Nadia Wohlwend, Faina Wehrli, Dominique Fabien Hilti, Sinem Kas, Martin Risch, Thomas Bodmer, Lorenz Risch
hCoV-19/Liechtenstein/FL-Risch-1129R15070/2022	EPI_ISL_16044652	2022-11-29	Europe	Liechtenstein		Dr. Risch Ostschweiz AG	Dr Risch Laboratory	Nadia Wohlwend, Faina Wehrli, Dominique Fabien Hilti, Sinem Kas, Martin Risch, Thomas Bodmer, Lorenz Risch
hCoV-19/Liechtenstein/FL-Risch-1130R15066/2022	EPI_ISL_16044681	2022-11-30	Europe	Liechtenstein		Dr. Risch Ostschweiz AG	Dr Risch Laboratory	Nadia Wohlwend, Faina Wehrli, Dominique Fabien Hilti, Sinem Kas, Martin Risch, Thomas Bodmer, Lorenz Risch
hCoV-19/Liechtenstein/FL-Risch-1212R15271/2022	EPI_ISL_16265888	2022-12-12	Europe	Liechtenstein		Dr. Risch Ostschweiz AG	Dr Risch Laboratory	Nadia Wohlwend, Faina Wehrli, Dominique Fabien Hilti, Sinem Kas, Martin Risch, Thomas Bodmer, Lorenz Risch
hCoV-19/Lithuania/MB221123-0156/2022	EPI_ISL_16159126	2022-11-15	Europe	Lithuania	Vilniaus apskr.	VIESOJI ISTAIGA CENTRO POLIKLINIKA	National Public Health Surveillance Laboratory	Lukas Zemaitis, Jelena Razmuk, Patricija Kaulakyte, Gabija Tamoliunaite, Lukas Vasionis
hCoV-19/Lithuania/MB230207_0327/2023	EPI_ISL_19728697	2023-02-01	Europe	Lithuania	Klaipeda County	Klaipėdos senamiesčio PSCP	National Public Health Surveillance Laboratory	Martynas Smicius, Gabija Tamoliunaite
hCoV-19/Lithuania/MB230213_0076/2023	EPI_ISL_19728646	2023-01-26	Europe	Lithuania	Klaipeda County	Jūrininkų sveikatos priežiūros centras	National Public Health Surveillance Laboratory	Martynas Smicius, Gabija Tamoliunaite
hCoV-19/Lithuania/MB230306_0025/2023	EPI_ISL_19730109	2023-03-01	Europe	Lithuania	Kaunas	Kauno miesto poliklinika	National Public Health Surveillance Laboratory	Martynas Smicius, Gabija Tamoliunaite
hCoV-19/Lithuania/MB30373/2022	EPI_ISL_16157617	2022-11-14	Europe	Lithuania	Klaipedos apskr.	Viesoji istaiga Jurininku sveikatos prieziuros centras	National Public Health Surveillance Laboratory	Lukas Zemaitis, Jelena Razmuk, Patricija Kaulakyte, Gabija Tamoliunaite, Lukas Vasionis
hCoV-19/Lithuania/MB48093/2022	EPI_ISL_16157709	2022-11-08	Europe	Lithuania	Vilniaus apskr.	Viesoji istaiga Vilniaus rajono centrine poliklinika	National Public Health Surveillance Laboratory	Lukas Zemaitis, Jelena Razmuk, Patricija Kaulakyte, Gabija Tamoliunaite, Lukas Vasionis
hCoV-19/Luxembourg/LNS0357917/2023	EPI_ISL_17112454	2023-02-22	Europe	Luxembourg		BioneXt Lab	Laboratoire National de Santé Microbiology	Anke Wienecke-Baldacchino, Ines Kozar, Sibel Berger, Jessica Tapp, Virginie Jover, Elodie Solarino, Hanna Nummer, Thibault Ferrandon, Tamir Abdelrahman
hCoV-19/Luxembourg/LNS5350817/2022	EPI_ISL_14859909	2022-08-22	Europe	Luxembourg		Hospital Center Luxembourg	Laboratoire national de sante, Microbiology, Microbial Genomics Platform	Anke Wienecke-Baldacchino, Eric Hugoson, Ines Kozar, Sibel Berger, Jessica Tapp, Lise Pignon, Virginie Jover, Elodie Solarino, Hanna Nummer, Michel Kohnen, Jean-Hugues Francois, Tamir Abdelrahman
hCoV-19/Luxembourg/LNS6445681/2022	EPI_ISL_15285749	2022-09-12	Europe	Luxembourg		BioneXt Lab	Laboratoire national de sante, Microbiology, Microbial Genomics Platform	Anke Wienecke-Baldacchino, Eric Hugoson, Ines Kozar, Sibel Berger, Jessica Tapp, Lise Pignon, Virginie Jover, Elodie Solarino, Hanna Nummer, Thibault Ferrandon, Tamir Abdelrahman
hCoV-19/Luxembourg/LNS6469342/2022	EPI_ISL_16143472	2022-11-21	Europe	Luxembourg		BioneXt Lab	Laboratoire National de Santé Microbiology	Anke Wienecke-Baldacchino, Eric Hugoson, Ines Kozar, Sibel Berger, Jessica Tapp, Virginie Jover, Elodie Solarino, Hanna Nummer, Thibault Ferrandon, Tamir Abdelrahman
hCoV-19/Luxembourg/LNS6606526/2022	EPI_ISL_15286287	2022-09-12	Europe	Luxembourg		BioneXt Lab	Laboratoire national de sante, Microbiology, Microbial Genomics Platform	Anke Wienecke-Baldacchino, Eric Hugoson, Ines Kozar, Sibel Berger, Jessica Tapp, Lise Pignon, Virginie Jover, Elodie Solarino, Hanna Nummer, Thibault Ferrandon, Tamir Abdelrahman
hCoV-19/Luxembourg/LNS9488124/2023	EPI_ISL_17368864	2023-03-15	Europe	Luxembourg		BioneXt Lab	Laboratoire National de Santé Microbiology	Anke Wienecke-Baldacchino, Ines Kozar, Sibel Berger, Jessica Tapp, Virginie Jover, Elodie Solarino, Hanna Nummer, Thibault Ferrandon
hCoV-19/Malawi/41935/2023	EPI_ISL_17812892	2023-01-12	Africa	Malawi	Mangochi	Mangochi District Hospital Laboratory	National Genomic Sequencing Reference Laboratory	Kagoli M, Mvula BD, Chiwaula MJ, Bighignoli B, Malolo I, Chitenje M, Bitilinyu JB, Chauma A, Ulaya G, Chaponda L, Banda EC, Babaye Y, Bello G, Kabaye A, Kabondo N, Theu J, Bangala F, Namakhoma I, O'Malley G, MacLachlan E, Mirkovic K, Payne D, Sreen JS, Tafatatha T, Nyenje M, Panja L, Kusakala G, Malolo I, Manda H, mwangomba W, Kangombe C, Mwanyongo A, Bukhu M
hCoV-19/Malawi/CERI-KRISP-K055751/2023	EPI_ISL_17708210	2023-01-19	Africa	Malawi	Blantyre	Barc Bio Banking Repository	CERI, Centre for Epidemic Response and Innovation, Stellenbosch University and KRISP, KZN Research Innovation and Sequencing Platform, UKZN.	Giandhari J, Pillay S, Naidoo Y, Maharaj A, Anyaneji UJ, Sanko TJ, Moir M, Van Wyk S, San JE, Tshiabuila D, Tegally H, Wilkinson E, de Oliveira T
hCoV-19/Malawi/NGRL-61120/2022	EPI_ISL_17443421	2022-12-16	Africa	Malawi	Southern Region	Limbe Health Centre Laboratory	National Genomics Reference Laboratory	Kagoli M, Mvula BD, Chiwaula MJ, Bighignoli B, Malolo I, Chitenje M, Bitilinyu JB, Chauma A, Ulaya G, Chaponda L, Banda EC, Babaye Y, Bello G, Kabaye A, Kabondo N, Theu J, Bangala F, Namakhoma I, O'Malley G, MacLachlan E, Mirkovic K, Payne D, Sreen JS, Tafatatha T, Nyenje M
hCoV-19/Malaysia/7960/2022	EPI_ISL_19677456	2022-10-01	Asia	Malaysia	Kuala Lumpur	Department of Medical Microbiology, University Malaya Medical Centre	Department of Medical Microbiology, Faculty of Medicine, University of Malaya	Jolene Yin Ling FU, I Ching SAM, Yoke Fun CHAN
hCoV-19/Malaysia/C19UMB3763/2023	EPI_ISL_16980140	2023-01-17	Asia	Malaysia	Melaka	Hospital Melaka	UKM Medical Molecular Biology Institute (UMBI)	Rahman Jamal, Mira Farzana Mohamad Mokhtar, Nur Alyaa Afifah Md Shahri, Muhiddin Ishak, Ryia Illani Mohd Yunos, Siti Nur Hasanah Mohd Yusuf, Khairun Nur Abd Ghafar, Zahirrah Begam Mohamed Rasheed, Nurul Syakima Ab Mutalib, Nor Azila Muhammad Azami
hCoV-19/Malaysia/HPUPM_NGS0771/2022	EPI_ISL_16449557	2022-11-01	Asia	Malaysia	Selangor	Hospital Pengajar Universiti Putra Malaysia	Department of Medical Microbiology, Hospital Pengajar Universiti Putra Malaysia	Narcisse MS Joseph, Syafinaz Amin Nordin, Hui Yee Chee, Nurul Nadiah Ismail, Afiqah Adzmi, Norlaila, Sallehhudin, Amiza Azmi, Noor Hazirah Noor Azhari, Muadz Mohtar, Zamberi Sekawi, Rukman Awang Hamat, Niazlin Mohd Taib, Siti Norbaya Masri, Rosni Ibrahim, Siti Zulaikha Zakariah, Nurul Huda Mohamed Rashidi, Tengku Zetty Maztura Tengku Jamaluddin, Fatimahtuz Zahrah, Leslie Thian Lung Than, Azmiza S…
hCoV-19/Malaysia/IMR_CV05200/2022	EPI_ISL_15884629	2022-11-11	Asia	Malaysia	Kuala Lumpur	KUALA LUMPUR HOSPITAL	Institute for Medical Research, Infectious Disease Research Centre, National Institutes of Health, Ministry of Health Malaysia	Kamel K, Suppiah J, Azizan MA, Ramly N, Robert F, Anasir MI, Ahmad Fazilah NA, Ahmad FA, Norhisham SN, Mohd Sayuti MA, Mohamad Sukri MZ, Rosli NR, Thayan R
hCoV-19/Malaysia/IMR_LF01123/2022	EPI_ISL_16016281	2022-11-23	Asia	Malaysia	Selangor	SUNGAI SELISEK HEALTH CLINIC	Institute for Medical Research, Infectious Disease Research Centre, National Institutes of Health, Ministry of Health Malaysia	Kamel K, Suppiah J, Azizan MA, Ramly N, Robert F, Anasir MI, Ahmad Fazilah NA, Ahmad FA, Norhisham SN, Mohamad Sukri MZ, Rosli NR, Thayan R
hCoV-19/Malaysia/IMR_LF02075/2022	EPI_ISL_16448266	2022-12-26	Asia	Malaysia	Kuala Lumpur	TUNKU AZIZAH HOSPITAL	Institute for Medical Research, Infectious Disease Research Centre, National Institutes of Health, Ministry of Health Malaysia	Kamel K, Suppiah J, Azizan MA, Ramly N, Robert F, Anasir MI, Ahmad Fazilah NA, Ahmad FA, Norhisham SN, Mohd Sayuti MA, Mohamad Sukri MZ, Rosli NR, Thayan R
hCoV-19/Malaysia/IMR_OS7240/2022	EPI_ISL_15942617	2022-09-15	Asia	Malaysia	Selangor	Institute for Medical Research, Infectious Disease Research Centre, National Institutes of Health, Ministry of Health Malaysia	Institute for Medical Research, Infectious Disease Research Centre, National Institutes of Health, Ministry of Health Malaysia	Kalyanasundram J, MatRahim N, Suib FA, Kamel K, Suppiah J, Anasir MI, Jamaluddin MS, G.Adypatti NM, Nawi MH, Thayan R
hCoV-19/Malaysia/TIDREC-NSC2251/2022	EPI_ISL_15670837	2022-10-12	Asia	Malaysia	Kedah	MAKMAL SEROLOGI, UNIT MIKROBIOLOGI, HSB	Tropical Infectious Diseases Research & Education Centre (TIDREC), Universiti Malaya	Kim-Kee Tan, Jia-Yi Tan, Jo-Ern Wong, Wei-Wei Aw, Siti-Sarah Nor’e, Che-Norainon Yaacob, Mulya-Mustika-Sari Zulkifli, AsmaAnati CheMatSeri, Nur-Hidayana Mahfodz, Noor Syahida Azizan, Sazaly AbuBakar
hCoV-19/Malaysia/TIDREC-NSC2257/2022	EPI_ISL_15670841	2022-10-17	Asia	Malaysia	Kedah	MAKMAL SEROLOGI, UNIT MIKROBIOLOGI, HSB	Tropical Infectious Diseases Research & Education Centre (TIDREC), Universiti Malaya	Kim-Kee Tan, Jia-Yi Tan, Jo-Ern Wong, Wei-Wei Aw, Siti-Sarah Nor’e, Che-Norainon Yaacob, Mulya-Mustika-Sari Zulkifli, AsmaAnati CheMatSeri, Nur-Hidayana Mahfodz, Noor Syahida Azizan, Sazaly AbuBakar
hCoV-19/Malaysia/UiTM2268/2022	EPI_ISL_15687221	2022-10-26	Asia	Malaysia	Pulau Pinang	Jabatan Perubatan Forensik Hospital Pulau Pinang	iPROMISE, UiTM	Mohd Zaki Salleh, Teh Lay Kek, Ariza Adnan, Sazzli Shahlan Kassim, Fadzilah Mohd Nor, Wang Seok Mui, Siti Hamimah Sheikh Abdul Kadir, Mohd Nur Fakhruzzaman Noorizhab, Siti Farah Alwani Mohd Nawi, Norzuliana Zainal Abidin
hCoV-19/Malaysia/USM_16874/2023	EPI_ISL_17156422	2023-02-06	Asia	Malaysia	Kelantan	Kota Bharu Health Clinic	Molecular Research Laboratory	Chan Yean Yean, Nurfadhlina Musa, Muhammad Fazli bin Khalid, Muhammad Zarul Hanifah Bin Md Zoqratt, Lim Shu Yong, Lau Nyok Sean, Syahida binti Omar, Wan Mohd Zahiruddin Wan Mohammad, Sadequr Rahman, Qasim Ayub, Noor Hafizan binti Mat Salleh, Zaini bin Hussin, Maizun binti Mohd Zain, Abdul Haris bin Muhammad, Ahmad Sukari Bin Halim, Zakuan Zainy Deris, Kirnpal Kaur Banga Singh, Azian Harun, Chua W…
hCoV-19/Mali/CICM-216/2022	EPI_ISL_17401212	2022-10-01	Africa	Mali	Bamako	CICM, Bamako	Malaria Research and Training Center	Antoine Dara, Bourema Kouriba, Sekou Sissoko, Abdoul Karim Sangare, Amady Diawara, Fatoumata O Maiga, Bintou Diarra, Abdoulaye Djimde
hCoV-19/Mali/CICM-3113/2022	EPI_ISL_17401220	2022-09-26	Africa	Mali	Bamako	CICM, Bamako	Malaria Research and Training Center	Antoine Dara, Bourema Kouriba, Sekou Sissoko, Abdoul Karim Sangare, Amady Diawara, Fatoumata O Maiga, Bintou Diarra, Abdoulaye Djimde
hCoV-19/Martinique/IPP02655/2023	EPI_ISL_16848910	2023-01-17	North America	Martinique	Trinite	Outre Mer	National Reference Center for Viruses of Respiratory Infections, Institut Pasteur, Paris	Marion Barbet, Méline Bizard, Angela Brisebarre, Camille Capel, Vincent Enouf, Louise Lefrançois, Frédéric Lemoine, Christophe Malabat, Corinne Maufrais, Samar Berreira, Slim El Khiari, Etienne Simon-Lorière, Maud Vanpeene, Sylvie Van der Werf, François NESTOUR
hCoV-19/Martinique/IPP58440/2022	EPI_ISL_16259663	2022-11-30	North America	Martinique	Trinite	Outre Mer	National Reference Center for Viruses of Respiratory Infections, Institut Pasteur, Paris	Marion Barbet, Méline Bizard, Angela Brisebarre, Camille Capel, Vincent Enouf, Louise Lefrançois, Frédéric Lemoine, Christophe Malabat, Corinne Maufrais, Samar Berreira, Slim El Khiari, Etienne Simon-Lorière, Maud Vanpeene, Sylvie Van der Werf, François NESTOUR
hCoV-19/Martinique/IPP60743/2022	EPI_ISL_16489503	2022-12-26	North America	Martinique	Fort-de-France	Outre Mer	National Reference Center for Viruses of Respiratory Infections, Institut Pasteur, Paris	Marion Barbet, Méline Bizard, Angela Brisebarre, Camille Capel, Vincent Enouf, Louise Lefrançois, Frédéric Lemoine, Christophe Malabat, Corinne Maufrais, Samar Berreira, Slim El Khiari, Etienne Simon-Lorière, Maud Vanpeene, Sylvie Van der Werf, Laurence FAGOUR
hCoV-19/Mauritius/156/2023	EPI_ISL_17359431	2023-01-06	Africa	Mauritius	Plaine-Wilhems	Central Health Laboratory, Ministry of Health and Wellness , Mauritius	Central Health Laboratory, Ministry of Health and Wellness , Mauritius	Ramuth M, Ubheeram J, Mathur H, Sujeewon C, Gopaul N, Luckhun A, Bahadoor BS, Sonoo J.
hCoV-19/Mauritius/53781/2022	EPI_ISL_15970024	2022-10-21	Africa	Mauritius		Central Health Laboratory, Ministry of Health and Wellness , Mauritius	Central Health Laboratory, Ministry of Health and Wellness , Mauritius	Ubheeram J, Ramuth M, Mathur H, Sujeewon C, Gopaul N, Luckhun A, Bahadoor BS, Sonoo J.
hCoV-19/Mauritius/54131/2022	EPI_ISL_16097243	2022-10-28	Africa	Mauritius		Central Health Laboratory, Ministry of Health and Wellness , Mauritius	Central Health Laboratory, Ministry of Health and Wellness , Mauritius	Ubheeram J, Ramuth M, Mathur H, Sujeewon C, Gopaul N, Luckhun A, Bahadoor BS, Sonoo J.
hCoV-19/Mauritius/54989/2022	EPI_ISL_16304699	2022-11-12	Africa	Mauritius		Central Health Laboratory, Ministry of Health and Wellness , Mauritius	Central Health Laboratory, Ministry of Health and Wellness , Mauritius	Ubheeram J, Ramuth M, Mathur H, Sujeewon C, Gopaul N, Luckhun A, Bahadoor BS, Sonoo J.
hCoV-19/Mauritius/55487/2022	EPI_ISL_16546219	2022-11-19	Africa	Mauritius		Central Health Laboratory, Ministry of Health and Wellness, Mauritius	Central Health Laboratory, Ministry of Health and Wellness, Mauritius	Ramuth M, Ubheeram J, Mathur H, Sujeewon C, Gopaul N, Luckhun A, Bahadoor BS, Sonoo J.
hCoV-19/Mauritius/61248/2022	EPI_ISL_16448377	2022-12-09	Africa	Mauritius		Central Health Laboratory, Ministry of Health and Wellness , Mauritius	Central Health Laboratory, Ministry of Health and Wellness , Mauritius	Ramuth M, Ubheeram J, Mathur H, Sujeewon C, Gopaul N, Luckhun A, Bahadoor BS, Sonoo J.
hCoV-19/Mauritius/70582/2022	EPI_ISL_16926256	2022-12-29	Africa	Mauritius		Central Health Laboratory, Ministry of Health and Wellness , Mauritius	Central Health Laboratory, Ministry of Health and Wellness , Mauritius	Ubheeram J, Ramuth M, Mathur H, Sujeewon C, Gopaul N, Luckhun A, Bahadoor BS, Sonoo J.
hCoV-19/Mauritius/9020/2023	EPI_ISL_17359465	2023-01-10	Africa	Mauritius	Plaine-Wilhems	Central Health Laboratory, Ministry of Health and Wellness , Mauritius	Central Health Laboratory, Ministry of Health and Wellness , Mauritius	Ramuth M, Ubheeram J, Mathur H, Sujeewon C, Gopaul N, Luckhun A, Bahadoor BS, Sonoo J.
hCoV-19/Mauritius/N50862/2022	EPI_ISL_16412623	2022-10-26	Africa	Mauritius	Plaine-Wilhems	CENTRAL HEALTH LABORATORY	National Institute for Communicable Diseases of the National Health Laboratory Service	Magalutcheemee R, Amoako DG, Everatt J, Kekana D, Scheepers C, Mohale T, Ntuli N, Mahlangu B, Mnguni A, Ismail A, Bhiman JN, Wolter N
hCoV-19/Mauritius/N50882/2022	EPI_ISL_16412640	2022-10-27	Africa	Mauritius	Port-Louis	CENTRAL HEALTH LABORATORY	National Institute for Communicable Diseases of the National Health Laboratory Service	Magalutcheemee R, Amoako DG, Everatt J, Kekana D, Scheepers C, Mohale T, Ntuli N, Mahlangu B, Mnguni A, Ismail A, Bhiman JN, Wolter N
hCoV-19/Mauritius/N50952/2022	EPI_ISL_16412698	2022-11-04	Africa	Mauritius	Plaine-Wilhems	CENTRAL HEALTH LABORATORY	National Institute for Communicable Diseases of the National Health Laboratory Service	Magalutcheemee R, Amoako DG, Everatt J, Kekana D, Scheepers C, Mohale T, Ntuli N, Mahlangu B, Mnguni A, Ismail A, Bhiman JN, Wolter N
hCoV-19/Mayotte/HCL722004301901/2022	EPI_ISL_15970698	2022-11-07	Africa	Mayotte		CENTRE HOSPITALIER DE MAYOTTE	Maladies infectieuses, Hospices Civils de Lyon	Antonin Bal, Bruno Simon, Theophile Boyer, Gregory Destras, Gwendolyne Burfin, Hadrien Regue, Quentin Semanas, Martine Valette, Bruno Lina, Laurence Josset
hCoV-19/Mayotte/HCL722004303201/2022	EPI_ISL_16056209	2022-11-08	Africa	Mayotte		CENTRE HOSPITALIER DE MAYOTTE	Maladies infectieuses, Hospices Civils de Lyon	Antonin Bal, Bruno Simon, Theophile Boyer, Gregory Destras, Gwendolyne Burfin, Hadrien Regue, Quentin Semanas, Martine Valette, Bruno Lina, Laurence Josset
hCoV-19/Mexico/BCN_InDRE_FB22215_E02319540640_S15415/2022	EPI_ISL_15945532	2022-10-21	North America	Mexico	Baja California	LESP Baja California	Instituto de Diagnostico y Referencia Epidemiologicos (INDRE)	Claudia Wong-Arambula, Abril Rodriguez-Maldonado, Vanessa Rivero-Arredondo, Ruth Madera-Sandoval, Joaquin Quiroz-Mercado, Susana Serrano-Gutierrez, Natividad Cruz-Ortiz, Tatiana Nunez-Garcia, Gisela Barrera-Badillo, Fernando Gonzalez-Dominguez, Lucia Hernandez-Rivas, Irma Lopez-Martinez, Ernesto Ramirez-Gonzalez.
hCoV-19/Mexico/CHH_LANGEBIO_IMSS_0610/2022	EPI_ISL_16204871	2022-11-14	North America	Mexico	Chihuahua	Centro de Investigacion Biomedica del Noreste (CIBIN)	Unidad de Genomica Avanzada	Consorcio Mexicano de Vigilancia Genomica (CoViGen-Mex). Authors (in last name alphabetical order): Julio Elias Alvarado-Yaah, Carlos F. Arias, Eduardo Becerril-Vargas, David Alejandro Cabrera-Gaytan, Guillermo Corona Armenta, Cristóbal Chaidez-Quiroz, Hermilo Dominguez-Zarate, Julissa Enciso-Ibarra, Gloria Espinosa-Ayala, Daniel Fregoso-Rueda, Alejandra Garcia-Gasca, Rodrigo Garcia-López, Bruno …
hCoV-19/Mexico/CHH_LANGEBIO_IMSS_0612/2022	EPI_ISL_16204874	2022-11-15	North America	Mexico	Chihuahua	Centro de Investigacion Biomedica del Noreste (CIBIN)	Unidad de Genomica Avanzada	Consorcio Mexicano de Vigilancia Genomica (CoViGen-Mex). Authors (in last name alphabetical order): Julio Elias Alvarado-Yaah, Carlos F. Arias, Eduardo Becerril-Vargas, David Alejandro Cabrera-Gaytan, Guillermo Corona Armenta, Cristóbal Chaidez-Quiroz, Hermilo Dominguez-Zarate, Julissa Enciso-Ibarra, Gloria Espinosa-Ayala, Daniel Fregoso-Rueda, Alejandra Garcia-Gasca, Rodrigo Garcia-López, Bruno …
hCoV-19/Mexico/CMX_CIAD-IMSS_202201112514/2022	EPI_ISL_15932535	2022-10-26	North America	Mexico	Mexico City	Laboratorio Central de Epidemiologia (LCE)	Microbial Genomics Laboratory	Consorcio Mexicano de Vigilancia Gen√≥mica (CoViGen-Mex). Authors (in alphabetical order): Julio Elias Alvarado-Yaah, Carlos F. Arias, Santiago √Åvila-R√≠os, Eduardo Becerril-Vargas, V√≠ctor Hugo Borja-Aburto, Celia Boukadida, Crist√≥bal Ch√°idez-Quir√≥z, Juan Bautista Chale-Dzul, Ricardo Ciria Merce, Andreu Comas-Garc√≠a, C√©lida Duque Molina, Julissa Enciso-Ibarra, Jos√© Antonio Enciso-Moreno, …
hCoV-19/Mexico/CMX_CIAD-IMSS_202201112516/2022	EPI_ISL_15932536	2022-10-24	North America	Mexico	Mexico City	Laboratorio Central de Epidemiologia (LCE)	Microbial Genomics Laboratory	Consorcio Mexicano de Vigilancia Gen√≥mica (CoViGen-Mex). Authors (in alphabetical order): Julio Elias Alvarado-Yaah, Carlos F. Arias, Santiago √Åvila-R√≠os, Eduardo Becerril-Vargas, V√≠ctor Hugo Borja-Aburto, Celia Boukadida, Crist√≥bal Ch√°idez-Quir√≥z, Juan Bautista Chale-Dzul, Ricardo Ciria Merce, Andreu Comas-Garc√≠a, C√©lida Duque Molina, Julissa Enciso-Ibarra, Jos√© Antonio Enciso-Moreno, …
hCoV-19/Mexico/CMX_CIAD-IMSS_202201112518/2022	EPI_ISL_15932538	2022-10-26	North America	Mexico	Mexico City	Laboratorio Central de Epidemiologia (LCE)	Microbial Genomics Laboratory	Consorcio Mexicano de Vigilancia Gen√≥mica (CoViGen-Mex). Authors (in alphabetical order): Julio Elias Alvarado-Yaah, Carlos F. Arias, Santiago √Åvila-R√≠os, Eduardo Becerril-Vargas, V√≠ctor Hugo Borja-Aburto, Celia Boukadida, Crist√≥bal Ch√°idez-Quir√≥z, Juan Bautista Chale-Dzul, Ricardo Ciria Merce, Andreu Comas-Garc√≠a, C√©lida Duque Molina, Julissa Enciso-Ibarra, Jos√© Antonio Enciso-Moreno, …
hCoV-19/Mexico/CMX-INER-IBT-2175/2022	EPI_ISL_16167423	2022-11-23	North America	Mexico	Mexico City	Instituto Nacional de Enfermedades Respiratorias (INER)	Laboratorio de Biología Molecular de Enfermedades Emergentes y EPOC, Instituto Nacional de Enfermedades Respiratorias (INER)	Consorcio Mexicano de Vigilancia Genómica (CoViGen-Mex). Authors (in last name alphabetical order): Julio Elías Alvarado-Yaah, Carlos F. Arias, Eduardo Becerril-Vargas, David Alejandro Cabrera-Gaytán, Guillermo Corona Armenta, Cristóbal Cháidez-Quiróz, Hermilo Domínguez-Zarate, Julissa Enciso-Ibarra, Gloria Espinosa-Ayala, Daniel Fregoso-Rueda, Alejandra García-Gasca, Rodrigo García-López, Bruno …
hCoV-19/Mexico/CMX-INMEGEN-92-199/2022	EPI_ISL_15224663	2022-09-20	North America	Mexico	Mexico City	SALUD DIGNA	Instituto Nacional de Medicina Genomica	Cedro-Tanda A, Escobar-Arrazola MA, Ramirez-Vega O, Garnica-Lopez Dora, Abraham Campos-Romero, Moreno-Camacho José Luis, Rodriguez-Gallegos Jorge, Luna-Ruiz Marco, Garcia-Garcia FE, Sanchez-Xochipa S, Hidalgo-Miranda A, Mendoza-Vargas A, Herrera-Montalvo LA.
hCoV-19/Mexico/CMX-INMEGEN-93-33/2022	EPI_ISL_15932180	2022-10-28	North America	Mexico	Mexico City	SALUD DIGNA	Instituto Nacional de Medicina Genomica	Cedro-Tanda A, Escobar-Arrazola MA, Ramirez-Vega O, Garnica-Lopez Dora, Abraham Campos-Romero, Moreno-Camacho José Luis, Rodriguez-Gallegos Jorge, Luna-Ruiz Marco, Garcia-Garcia FE, Sanchez-Xochipa S, Hidalgo-Miranda A, Mendoza-Vargas A, Herrera-Montalvo LA.
hCoV-19/Mexico/NLE_IBT_IMSS_11156/2022	EPI_ISL_18588558	2022-12-30	North America	Mexico	Nuevo Leon	Centro de Investigacion Biomedica del Noreste (CIBIN)	Instituto de Biotecnologia de la UNAM	Julio Elias Alvarado-Yaah, Carlos F. Arias, Eduardo Becerril-Vargas, David Alejandro Cabrera-Gaytan, Jacob Israel Cervantes Luevano, Cristobal Chaidez-Quiroz, Hermilo Dominguez-Zarate, Julissa Enciso-Ibarra, Gloria Elena Espinosa-Ayala, Daniel Fregoso-Rueda, Alejandra Garcia-Gasca, Rodrigo Garcia-Lopez, Bruno Gomez-Gil, Jean Pierre Gonzalez, Irvin Gonzalez-Lopez, Rosa Nelly Gonzalez-Rios, Ricardo…
hCoV-19/Mexico/NLE_LANGEBIO_IMSS_0759/2022	EPI_ISL_16205026	2022-11-29	North America	Mexico	Nuevo Leon	Centro de Investigacion Biomedica del Noreste (CIBIN)	Unidad de Genomica Avanzada	Consorcio Mexicano de Vigilancia Genomica (CoViGen-Mex). Authors (in last name alphabetical order): Julio Elias Alvarado-Yaah, Carlos F. Arias, Eduardo Becerril-Vargas, David Alejandro Cabrera-Gaytan, Guillermo Corona Armenta, Cristóbal Chaidez-Quiroz, Hermilo Dominguez-Zarate, Julissa Enciso-Ibarra, Gloria Espinosa-Ayala, Daniel Fregoso-Rueda, Alejandra Garcia-Gasca, Rodrigo Garcia-López, Bruno …
hCoV-19/Mexico/NLE-LESPNL-007975/2022	EPI_ISL_16066334	2022-11-28	North America	Mexico	Nuevo Leon	Laboratorio Estatal de Salud Publica de Nuevo Leon	Laboratorio Estatal de Salud Publica de Nuevo Leon	(in alphabetical order) Eduardo Isaac de la Rosa-Moreno, Edwin Antonio Reyes-Olvera, Else del Carmen Garcia-Garcia, Idamar Coré Barroso-Servin, Karla Beatriz Fernandez-Cano
hCoV-19/Mexico/NLE-LESPNL-008142/2023	EPI_ISL_18131968	2023-01-27	North America	Mexico	Nuevo Leon	Laboratorio Estatal de Salud Publica de Nuevo Leon	Laboratorio Estatal de Salud Publica de Nuevo Leon	Eduardo Isaac de la Rosa-Moreno, Idamar Coré Barroso-Servin, Karla Beatriz Fernandez-Cano
hCoV-19/Mexico/ROO_LANGEBIO_IMSS_0434/2022	EPI_ISL_16204677	2022-11-14	North America	Mexico	Quintana Roo	Unidad de Investigacion Medica de Yucatan (UIMY)	Unidad de Genomica Avanzada	Consorcio Mexicano de Vigilancia Genomica (CoViGen-Mex). Authors (in last name alphabetical order): Julio Elias Alvarado-Yaah, Carlos F. Arias, Eduardo Becerril-Vargas, David Alejandro Cabrera-Gaytan, Guillermo Corona Armenta, Cristóbal Chaidez-Quiroz, Hermilo Dominguez-Zarate, Julissa Enciso-Ibarra, Gloria Espinosa-Ayala, Daniel Fregoso-Rueda, Alejandra Garcia-Gasca, Rodrigo Garcia-López, Bruno …
hCoV-19/Mexico/YUC_CIAD-IMSS_202201020423/2022	EPI_ISL_15932654	2022-10-27	North America	Mexico	Yucatan	Unidad de Investigacion Medica de Yucatan (UIMY)	Microbial Genomics Laboratory	Consorcio Mexicano de Vigilancia Gen√≥mica (CoViGen-Mex). Authors (in alphabetical order): Julio Elias Alvarado-Yaah, Carlos F. Arias, Santiago √Åvila-R√≠os, Eduardo Becerril-Vargas, V√≠ctor Hugo Borja-Aburto, Celia Boukadida, Crist√≥bal Ch√°idez-Quir√≥z, Juan Bautista Chale-Dzul, Ricardo Ciria Merce, Andreu Comas-Garc√≠a, C√©lida Duque Molina, Julissa Enciso-Ibarra, Jos√© Antonio Enciso-Moreno, …
hCoV-19/Micronesia/Y-H2218537/2022	EPI_ISL_16371734	2022-11-17	Oceania	Micronesia	Yap	Yap Department of Health Services, Yap Hospital Laboratory	State Laboratories Division, Hawaii State Department of Health	Pamela O'Brien, Drew Kuwazaki, Ayana Garnet, Samantha Cotter, Cheyenne Barela, Cheryl-lynn Daquip, Mark Nagata, Samantha Sruba, Jeffrey Au, Briana Ofilas, Remedios Gose, Daniel Strange, Edward Desmond
hCoV-19/Moldova/Nr_22147/2022	EPI_ISL_16503868	2022-10-25	Europe	Moldova		Virology Laboratory, NAPH, Moldova	Virology Laboratory, NAPH, Moldova	Olga Burduniuc, Apostol Mariana, Colac Svetlana, Cataraga Alina
hCoV-19/Moldova/Nr_23447/2022	EPI_ISL_16504219	2022-11-24	Europe	Moldova		Virology Laboratory, NAPH, Moldova	Virology Laboratory, NAPH, Moldova	Olga Burduniuc, Apostol Mariana, Colac Svetlana, Cataraga Alina
hCoV-19/Moldova/Nr_24520/2022	EPI_ISL_16523422	2022-12-19	Europe	Moldova		Virology Laboratory, NAPH, Moldova	Virology Laboratory, NAPH, Moldova	Olga Burduniuc, Apostol Mariana, Colac Svetlana, Cataraga Alina
hCoV-19/Moldova/Nr_25895/2023	EPI_ISL_16830129	2023-01-17	Europe	Moldova		Virology Laboratory, NAPH, Moldova	Virology Laboratory, NAPH, Moldova	Olga Burduniuc, Apostol Mariana, Colac Svetlana, Cataraga Alina
hCoV-19/Moldova/Nr_26880/2023	EPI_ISL_17015592	2023-02-04	Europe	Moldova		Virology Laboratory, NAPH, Moldova	Virology Laboratory, NAPH, Moldova	Olga Burduniuc, Apostol Mariana, Colac Svetlana, Cataraga Alina
hCoV-19/Moldova/Nr-23643/2022	EPI_ISL_16253440	2022-11-29	Europe	Moldova		Virology Laboratory, NAPH, Moldova	Virology Laboratory, NAPH, Moldova	Olga Burduniuc, Apostol Mariana, Colac Svetlana, Cataraga Alina
hCoV-19/Mongolia/12019/2022	EPI_ISL_16392146	2022-11-18	Asia	Mongolia		National Center for Communicable Diseases (NCCD) National Influenza Center	National Center for Communicable Diseases (NCCD) National Influenza Center	Bayasgalan Namuutsetseg, Naranzul Tsedenbal, Khishigmunkh Chimedregzen, Seiichiro Fujisaki, Mina Nakauchi, Hideka Miura, Shinji Watanabe, Tsogzolmaa Ganbold, Bumdelger Bayanmunkh, Darmaa Badarch, Nymadawa Pagvajav, Bilegtsaikhan Tsolmon
hCoV-19/Mongolia/12075/2022	EPI_ISL_16392148	2022-11-22	Asia	Mongolia		National Center for Communicable Diseases (NCCD) National Influenza Center	National Center for Communicable Diseases (NCCD) National Influenza Center	Bayasgalan Namuutsetseg, Naranzul Tsedenbal, Khishigmunkh Chimedregzen, Seiichiro Fujisaki, Mina Nakauchi, Hideka Miura, Shinji Watanabe, Tsogzolmaa Ganbold, Bumdelger Bayanmunkh, Darmaa Badarch, Nymadawa Pagvajav, Bilegtsaikhan Tsolmon
hCoV-19/Mongolia/18928/2022	EPI_ISL_16392149	2022-11-21	Asia	Mongolia		National Center for Communicable Diseases (NCCD) National Influenza Center	National Center for Communicable Diseases (NCCD) National Influenza Center	Bayasgalan Namuutsetseg, Naranzul Tsedenbal, Khishigmunkh Chimedregzen, Seiichiro Fujisaki, Mina Nakauchi, Hideka Miura, Shinji Watanabe, Tsogzolmaa Ganbold, Bumdelger Bayanmunkh, Darmaa Badarch, Nymadawa Pagvajav, Bilegtsaikhan Tsolmon
hCoV-19/Mongolia/18936/2022	EPI_ISL_16392151	2022-11-25	Asia	Mongolia		National Center for Communicable Diseases (NCCD) National Influenza Center	National Center for Communicable Diseases (NCCD) National Influenza Center	Bayasgalan Namuutsetseg, Naranzul Tsedenbal, Khishigmunkh Chimedregzen, Seiichiro Fujisaki, Mina Nakauchi, Hideka Miura, Shinji Watanabe, Tsogzolmaa Ganbold, Bumdelger Bayanmunkh, Darmaa Badarch, Nymadawa Pagvajav, Bilegtsaikhan Tsolmon
hCoV-19/Mongolia/UB-102767/2022	EPI_ISL_16392060	2022-11-22	Asia	Mongolia		National Center for Communicable Diseases (NCCD) National Influenza Center	National Center for Communicable Diseases (NCCD) National Influenza Center	Bayasgalan Namuutsetseg, Naranzul Tsedenbal, Khishigmunkh Chimedregzen, Seiichiro Fujisaki, Mina Nakauchi, Hideka Miura, Shinji Watanabe, Tsogzolmaa Ganbold, Bumdelger Bayanmunkh, Darmaa Badarch, Nymadawa Pagvajav, Bilegtsaikhan Tsolmon
hCoV-19/Mongolia/UB-102820/2022	EPI_ISL_16392061	2022-11-22	Asia	Mongolia		National Center for Communicable Diseases (NCCD) National Influenza Center	National Center for Communicable Diseases (NCCD) National Influenza Center	Bayasgalan Namuutsetseg, Naranzul Tsedenbal, Khishigmunkh Chimedregzen, Seiichiro Fujisaki, Mina Nakauchi, Hideka Miura, Shinji Watanabe, Tsogzolmaa Ganbold, Bumdelger Bayanmunkh, Darmaa Badarch, Nymadawa Pagvajav, Bilegtsaikhan Tsolmon
hCoV-19/Mongolia/UB-103349/2022	EPI_ISL_16392066	2022-11-26	Asia	Mongolia		National Center for Communicable Diseases (NCCD) National Influenza Center	National Center for Communicable Diseases (NCCD) National Influenza Center	Bayasgalan Namuutsetseg, Naranzul Tsedenbal, Khishigmunkh Chimedregzen, Seiichiro Fujisaki, Mina Nakauchi, Hideka Miura, Shinji Watanabe, Tsogzolmaa Ganbold, Bumdelger Bayanmunkh, Darmaa Badarch, Nymadawa Pagvajav, Bilegtsaikhan Tsolmon
hCoV-19/Mongolia/UB-103577/2022	EPI_ISL_16392069	2022-11-29	Asia	Mongolia		National Center for Communicable Diseases (NCCD) National Influenza Center	National Center for Communicable Diseases (NCCD) National Influenza Center	Bayasgalan Namuutsetseg, Naranzul Tsedenbal, Khishigmunkh Chimedregzen, Seiichiro Fujisaki, Mina Nakauchi, Hideka Miura, Shinji Watanabe, Tsogzolmaa Ganbold, Bumdelger Bayanmunkh, Darmaa Badarch, Nymadawa Pagvajav, Bilegtsaikhan Tsolmon
hCoV-19/Mongolia/UB-103578/2022	EPI_ISL_16392070	2022-11-29	Asia	Mongolia		National Center for Communicable Diseases (NCCD) National Influenza Center	National Center for Communicable Diseases (NCCD) National Influenza Center	Bayasgalan Namuutsetseg, Naranzul Tsedenbal, Khishigmunkh Chimedregzen, Seiichiro Fujisaki, Mina Nakauchi, Hideka Miura, Shinji Watanabe, Tsogzolmaa Ganbold, Bumdelger Bayanmunkh, Darmaa Badarch, Nymadawa Pagvajav, Bilegtsaikhan Tsolmon
hCoV-19/Mongolia/UB-103854/2022	EPI_ISL_16392072	2022-11-30	Asia	Mongolia		National Center for Communicable Diseases (NCCD) National Influenza Center	National Center for Communicable Diseases (NCCD) National Influenza Center	Bayasgalan Namuutsetseg, Naranzul Tsedenbal, Khishigmunkh Chimedregzen, Seiichiro Fujisaki, Mina Nakauchi, Hideka Miura, Shinji Watanabe, Tsogzolmaa Ganbold, Bumdelger Bayanmunkh, Darmaa Badarch, Nymadawa Pagvajav, Bilegtsaikhan Tsolmon
hCoV-19/Mongolia/UB-95446/2022	EPI_ISL_15607928	2022-09-26	Asia	Mongolia		National Center for Communicable Diseases (NCCD) National Influenza Center	National Center for Communicable Diseases (NCCD) National Influenza Center	Bayasgalan Namuutsetseg, Naranzul Tsedenbal, Khishigmunkh Chimedregzen, Seiichiro Fujisaki, Mina Nakauchi, Hideka Miura, Shinji Watanabe, Tsogzolmaa Ganbold, Bumdelger Bayanmunkh, Darmaa Badarch, Nymadawa Pagvajav, Bilegtsaikhan Tsolmon
hCoV-19/Mongolia/UB-96759/2022	EPI_ISL_15607936	2022-10-07	Asia	Mongolia		National Center for Communicable Diseases (NCCD) National Influenza Center	National Center for Communicable Diseases (NCCD) National Influenza Center	Bayasgalan Namuutsetseg, Naranzul Tsedenbal, Khishigmunkh Chimedregzen, Seiichiro Fujisaki, Mina Nakauchi, Hideka Miura, Shinji Watanabe, Tsogzolmaa Ganbold, Bumdelger Bayanmunkh, Darmaa Badarch, Nymadawa Pagvajav, Bilegtsaikhan Tsolmon
hCoV-19/Mongolia/UB-98674/2022	EPI_ISL_15937781	2022-10-23	Asia	Mongolia		National Influenza Center, National Center for Communicable Diseases (NCCD)	National Influenza Center, National Center for Communicable Diseases (NCCD)	Bayasgalan Namuutsetseg, Naranzul Tsedenbal, Khishigmunkh Chimedregzen, Seiichiro Fujisaki, Mina Nakauchi, Hideka Miura, Shinji Watanabe, Tsogzolmaa Ganbold, Bumdelger Bayanmunkh, Darmaa Badarch, Nymadawa Pagvajav, Bilegtsaikhan Tsolmon
hCoV-19/Mongolia/UB-98947/2022	EPI_ISL_15937785	2022-10-26	Asia	Mongolia		National Influenza Center, National Center for Communicable Diseases (NCCD)	National Influenza Center, National Center for Communicable Diseases (NCCD)	Bayasgalan Namuutsetseg, Naranzul Tsedenbal, Khishigmunkh Chimedregzen, Seiichiro Fujisaki, Mina Nakauchi, Hideka Miura, Shinji Watanabe, Tsogzolmaa Ganbold, Bumdelger Bayanmunkh, Darmaa Badarch, Nymadawa Pagvajav, Bilegtsaikhan Tsolmon
hCoV-19/Mongolia/UB-98950/2022	EPI_ISL_15937786	2022-10-26	Asia	Mongolia		National Influenza Center, National Center for Communicable Diseases (NCCD)	National Influenza Center, National Center for Communicable Diseases (NCCD)	Bayasgalan Namuutsetseg, Naranzul Tsedenbal, Khishigmunkh Chimedregzen, Seiichiro Fujisaki, Mina Nakauchi, Hideka Miura, Shinji Watanabe, Tsogzolmaa Ganbold, Bumdelger Bayanmunkh, Darmaa Badarch, Nymadawa Pagvajav, Bilegtsaikhan Tsolmon
hCoV-19/Mongolia/UB-99098/2022	EPI_ISL_15683026	2022-10-26	Asia	Mongolia		National Center for Communicable Diseases (NCCD) National Influenza Center	National Center for Communicable Diseases (NCCD) National Influenza Center	Bayasgalan Namuutsetseg, Naranzul Tsedenbal, Khishigmunkh Chimedregzen, Seiichiro Fujisaki, Mina Nakauchi, Hideka Miura, Shinji Watanabe, Tsogzolmaa Ganbold, Bumdelger Bayanmunkh, Darmaa Badarch, Nymadawa Pagvajav, Bilegtsaikhan Tsolmon
hCoV-19/Mongolia/UB-99487/2022	EPI_ISL_15683031	2022-10-30	Asia	Mongolia		National Center for Communicable Diseases (NCCD) National Influenza Center	National Center for Communicable Diseases (NCCD) National Influenza Center	Bayasgalan Namuutsetseg, Naranzul Tsedenbal, Khishigmunkh Chimedregzen, Seiichiro Fujisaki, Mina Nakauchi, Hideka Miura, Shinji Watanabe, Tsogzolmaa Ganbold, Bumdelger Bayanmunkh, Darmaa Badarch, Nymadawa Pagvajav, Bilegtsaikhan Tsolmon
hCoV-19/Mongolia/UB-99510/2022	EPI_ISL_15683032	2022-10-30	Asia	Mongolia		National Center for Communicable Diseases (NCCD) National Influenza Center	National Center for Communicable Diseases (NCCD) National Influenza Center	Bayasgalan Namuutsetseg, Naranzul Tsedenbal, Khishigmunkh Chimedregzen, Seiichiro Fujisaki, Mina Nakauchi, Hideka Miura, Shinji Watanabe, Tsogzolmaa Ganbold, Bumdelger Bayanmunkh, Darmaa Badarch, Nymadawa Pagvajav, Bilegtsaikhan Tsolmon
hCoV-19/Mongolia/UB-99554/2022	EPI_ISL_15683033	2022-10-31	Asia	Mongolia		National Center for Communicable Diseases (NCCD) National Influenza Center	National Center for Communicable Diseases (NCCD) National Influenza Center	Bayasgalan Namuutsetseg, Naranzul Tsedenbal, Khishigmunkh Chimedregzen, Seiichiro Fujisaki, Mina Nakauchi, Hideka Miura, Shinji Watanabe, Tsogzolmaa Ganbold, Bumdelger Bayanmunkh, Darmaa Badarch, Nymadawa Pagvajav, Bilegtsaikhan Tsolmon
hCoV-19/Montenegro/CO-01061_MNE000_1149312302/2023	EPI_ISL_17326349	2023-01-31	Europe	Montenegro	Bar	Laboratory for Molecular Diagnostics,IPHMN	Eurofins Genomics Europe Sequencing GmbH	Danijela Vujošević, Marija Govedarica, Rejhan Hot
hCoV-19/Montenegro/CO-01061_MNE000_1203882302/2023	EPI_ISL_17359570	2023-02-09	Europe	Montenegro	Cetinje	Laboratory for Molecular Diagnostics,IPHMN	Eurofins Genomics Europe Sequencing GmbH	Danijela Vujošević, Marija Govedarica, Rejhan Hot
hCoV-19/Montenegro/CO-01061_MNE000_2890932202/2022	EPI_ISL_17244807	2022-10-31	Europe	Montenegro	Podgorica	Laboratory for Molecular Diagnostics,IPHMN	Eurofins Genomics Europe Sequencing GmbH	Danijela Vujošević, Marija Govedarica, Rejhan Hot
hCoV-19/Montenegro/CO-01061_MNE000_2973272202/2022	EPI_ISL_17257504	2022-11-14	Europe	Montenegro	Ulcinj	Laboratory for Molecular Diagnostics,IPHMN	Eurofins Genomics Europe Sequencing GmbH	Danijela Vujošević, Marija Govedarica, Rejhan Hot
hCoV-19/Montenegro/CO-01061_MNE000_2997012202/2022	EPI_ISL_17257538	2022-11-17	Europe	Montenegro	Podgorica	Laboratory for Molecular Diagnostics,IPHMN	Eurofins Genomics Europe Sequencing GmbH	Danijela Vujošević, Marija Govedarica, Rejhan Hot
hCoV-19/Montenegro/CO-01061_MNE000_5163772202/2022	EPI_ISL_17296111	2022-12-20	Europe	Montenegro	Podgorica	Laboratory for Molecular Diagnostics,IPHMN	Eurofins Genomics Europe Sequencing GmbH	Danijela Vujošević, Marija Govedarica, Rejhan Hot
hCoV-19/Morocco/1168/2022	EPI_ISL_16098032	2022-11-01	Africa	Morocco	Rabat	NIH	NIC National Institute of Hygiene	Hassan Ihazmade, Bimouhen Abderrahman, Zakia Regragui, Fatima El Falaki, Hicham Oumzil
hCoV-19/Morocco/INH_UM6P-1059/2023	EPI_ISL_19184437	2023-01-08	Africa	Morocco	Casablanca	Laboratoire International d'Analyses Biomédicales " LIAB "	Virology Department / INH	Hicham OUMZIL. H, Najoua MAAZAZ, Ghita JOUF, Hassan IHAZMAD, Rachid Nidal FAHSI - Nabil FIKRAOUI, Ismail MOUHRACH, , Mohamed RHAJAOUI, Zineb RCHIAD.
hCoV-19/Morocco/INH_UM6P-1075/2023	EPI_ISL_19184430	2023-02-26	Africa	Morocco	Casablanca	Laboratoire International d'Analyses Biomédicales " LIAB "	Virology Department / INH	Hicham OUMZIL. H, Najoua MAAZAZ, Ghita JOUF, Hassan IHAZMAD, Rachid Nidal FAHSI - Nabil FIKRAOUI, Ismail MOUHRACH, , Mohamed RHAJAOUI, Zineb RCHIAD.
hCoV-19/Morocco/IPM20431387/2022	EPI_ISL_15889730	2022-09-29	Africa	Morocco	Casablanca	Institut Pasteur du Maroc, Medical Virology and BSL3 Laboratory	Institut Pasteur du Maroc, Centre de Séquençage Génomique	EL Hamouchi Adil, Charoute Hicham, Harmak Houda, Anga Latifa, Faouzi Abdellah, El Oualid Abdelmjid, Nourlil Jalal, Maaroufi Abderrahmane, Barakat Abdelhamid
hCoV-19/Morocco/IPM20431439/2022	EPI_ISL_15889710	2022-09-30	Africa	Morocco	Casablanca	Institut Pasteur du Maroc, Medical Virology and BSL3 Laboratory	Institut Pasteur du Maroc, Centre de Séquençage Génomique	EL Hamouchi Adil, Charoute Hicham, Harmak Houda, Anga Latifa, Faouzi Abdellah, El Oualid Abdelmjid, Nourlil Jalal, Maaroufi Abderrahmane, Barakat Abdelhamid
hCoV-19/Morocco/IPM20431489/2022	EPI_ISL_15889711	2022-10-03	Africa	Morocco	Casablanca	Institut Pasteur du Maroc, Medical Virology and BSL3 Laboratory	Institut Pasteur du Maroc, Centre de Séquençage Génomique	EL Hamouchi Adil, Charoute Hicham, Harmak Houda, Anga Latifa, Faouzi Abdellah, El Oualid Abdelmjid, Nourlil Jalal, Maaroufi Abderrahmane, Barakat Abdelhamid
hCoV-19/Morocco/IPM20432020/2022	EPI_ISL_15889723	2022-10-26	Africa	Morocco	Casablanca	Institut Pasteur du Maroc, Medical Virology and BSL3 Laboratory	Institut Pasteur du Maroc, Centre de Séquençage Génomique	EL Hamouchi Adil, Charoute Hicham, Harmak Houda, Anga Latifa, Faouzi Abdellah, El Oualid Abdelmjid, Nourlil Jalal, Maaroufi Abderrahmane, Barakat Abdelhamid
hCoV-19/Morocco/NIH-1169/2022	EPI_ISL_16201193	2022-11-02	Africa	Morocco	Rabat	NIH	NIC National Institute of Hygiene	Hassan Ihazmade, Bimouhen Abderrahman, Zakia Regragui, Fatima El Falaki, Hicham Oumzil
hCoV-19/Morocco/NIH-1177/2022	EPI_ISL_18263147	2022-11-07	Africa	Morocco	Rabat	NIH	National Institute of Hygiene	Hassan Ihazmade, Bimouhen Abderrahman, Zakia Regragui, Fatima El Falaki, Hicham Oumzil
hCoV-19/Morocco/NIH-1192/2022	EPI_ISL_16201249	2022-11-22	Africa	Morocco	Rabat	NIH	NIC National Institute of Hygiene	Hassan Ihazmade, Bimouhen Abderrahman, Zakia Regragui, Fatima El Falaki, Hicham Oumzil
hCoV-19/Morocco/NIH-1193/2022	EPI_ISL_16201189	2022-11-22	Africa	Morocco	Rabat	NIH	NIC National Institute of Hygiene	Hassan Ihazmade, Bimouhen Abderrahman, Zakia Regragui, Fatima El Falaki, Hicham Oumzil
hCoV-19/Morocco/NIH-1234/2022	EPI_ISL_16359853	2022-12-10	Africa	Morocco	Beni Mellal	NIC at the NIH	NIC National Institute of Hygiene	Hassan Ihazmade, Bimouhen Abderrahman, Zakia Regragui, Fatima El Falaki, Hicham Oumzil
hCoV-19/Morocco/NIH-1237/2022	EPI_ISL_16359848	2022-12-27	Africa	Morocco	Kenitra	NIC at the NIH	NIC National Institute of Hygiene	Hassan Ihazmade, Bimouhen Abderrahman, Zakia Regragui, Fatima El Falaki, Hicham Oumzil
hCoV-19/Morocco/NIH-1259/2023	EPI_ISL_17667721	2023-01-09	Africa	Morocco	Kenitra	NIC at NIH	National Institute of Hygiene	Hassan Ihazmade, Bimouhen Abderrahman, Zakia Regragui, Fatima El Falaki, Hicham Oumzil
hCoV-19/Mozambique/INS-PCM0219907/2023	EPI_ISL_17320873	2023-01-30	Africa	Mozambique	Manica	Biotechnology and Genetics Laboratory - Instituto Nacional de Saúde	Biotechnology and Genetics Laboratory - Instituto Nacional de Saúde	Sofia Viegas, Nália Ismael, Mirela Pale, Cacildo Magul, Nuro Abílio, Samuel Chumane, Aventina Macuácua, Osvaldo Laurindo
hCoV-19/Mozambique/INS-PCS0029171/2022	EPI_ISL_17253454	2022-12-29	Africa	Mozambique	Sofala	Biotechnology and Genetics Laboratory - Instituto Nacional de Saúde	Biotechnology and Genetics Laboratory - Instituto Nacional de Saúde	Sofia Viegas, Nália Ismael, Mirela Pale, Cacildo Magul, Nuro Abílio, Samuel Chumane, Aventina Macuácua, Osvaldo Laurindo
hCoV-19/Mozambique/INS-PCS0029300/2023	EPI_ISL_16756261	2023-01-03	Africa	Mozambique	Sofala	Biotechnology and Genetics Laboratory - Instituto Nacional de Saúde	Biotechnology and Genetics Laboratory - Instituto Nacional de Saúde	Sofia Viegas, Nália Ismael, Mirela Pale, Cacildo Magul, Nuro Abílio, Samuel Chumane, Aventina Macuácua, Osvaldo Laurindo
hCoV-19/Mozambique/INS-PPT0010184/2023	EPI_ISL_17320893	2023-02-07	Africa	Mozambique	Tete	Biotechnology and Genetics Laboratory - Instituto Nacional de Saúde	Biotechnology and Genetics Laboratory - Instituto Nacional de Saúde	Sofia Viegas, Nália Ismael, Mirela Pale, Cacildo Magul, Nuro Abílio, Samuel Chumane, Aventina Macuácua, Osvaldo Laurindo
hCoV-19/Namibia/NIP0043/2023	EPI_ISL_17018669	2023-01-23	Africa	Namibia	Oshikoto	NIP_Windhoek_Reference laboratory	NIP_Windhoek_Reference laboratory	Iyaloo Konstantinus, Andreas Shiningavamwe, Naupu Paulina, Ndahafa Frans, Ndinelao Shaanyenange, Nathalia, !Garus-oas, Ndumbu Pentikainen
hCoV-19/Namibia/NIP0073/2023	EPI_ISL_17018668	2023-01-20	Africa	Namibia	Hardap	NIP_Windhoek_Reference laboratory	NIP_Windhoek_Reference laboratory	Iyaloo Konstantinus, Andreas Shiningavamwe, Naupu Paulina, Ndahafa Frans, Ndinelao Shaanyenange, Nathalia, !Garus-oas, Ndumbu Pentikainen
hCoV-19/Netherlands/FL-RIVM-112109/2022	EPI_ISL_15177583	2022-08-24	Europe	Netherlands	Flevoland	National Institute for Public Health and the Environment (RIVM)	National Institute for Public Health and the Environment (RIVM)	Adam Meijer, Harry Vennema, Dirk Eggink, Jeroen Cremer, Sharon van den Brink, Bas van der Veer, AnneMarie van den Brandt, Lisa Wijsman, Kim Freriks, Ryanne Jaarsma, Lynn Aarts, Sanne Bos, Jil Kocken, Jordy de Bakker, Afke Vogelzang, Florian Zwagemaker, Dennis Schmitz, Annelies Kroneman, Karim Hajji, Ivo van Walle, Chantal Reusken
hCoV-19/Netherlands/FL-RIVM-112111/2022	EPI_ISL_15177585	2022-08-24	Europe	Netherlands	Flevoland	National Institute for Public Health and the Environment (RIVM)	National Institute for Public Health and the Environment (RIVM)	Adam Meijer, Harry Vennema, Dirk Eggink, Jeroen Cremer, Sharon van den Brink, Bas van der Veer, AnneMarie van den Brandt, Lisa Wijsman, Kim Freriks, Ryanne Jaarsma, Lynn Aarts, Sanne Bos, Jil Kocken, Jordy de Bakker, Afke Vogelzang, Florian Zwagemaker, Dennis Schmitz, Annelies Kroneman, Karim Hajji, Ivo van Walle, Chantal Reusken
hCoV-19/Netherlands/FR-RIVM-113496/2022	EPI_ISL_15311118	2022-09-20	Europe	Netherlands	Friesland	National Institute for Public Health and the Environment (RIVM)	National Institute for Public Health and the Environment (RIVM)	Adam Meijer, Harry Vennema, Dirk Eggink, Jeroen Cremer, Sharon van den Brink, Bas van der Veer, AnneMarie van den Brandt, Lisa Wijsman, Kim Freriks, Ryanne Jaarsma, Lynn Aarts, Sanne Bos, Jil Kocken, Jordy de Bakker, Afke Vogelzang, Hai Xi Wiegmans, Florian Zwagemaker, Dennis Schmitz, Annelies Kroneman, Karim Hajji, Ivo van Walle, Chantal Reusken
hCoV-19/Netherlands/FR-RIVM-117017/2022	EPI_ISL_15762775	2022-10-26	Europe	Netherlands	Friesland	National Institute for Public Health and the Environment (RIVM)	National Institute for Public Health and the Environment (RIVM)	Adam Meijer, Harry Vennema, Dirk Eggink, Jeroen Cremer, Sharon van den Brink, Bas van der Veer, AnneMarie van den Brandt, Lisa Wijsman, Kim Freriks, Ryanne Jaarsma, Lynn Aarts, Sanne Bos, Jil Kocken, Jordy de Bakker, Afke Vogelzang, Florian Zwagemaker, Dennis Schmitz, Annelies Kroneman, Karim Hajji, Ivo van Walle, Chantal Reusken
hCoV-19/Netherlands/GE-RIVM-113143/2022	EPI_ISL_15216350	2022-09-15	Europe	Netherlands	Gelderland	National Institute for Public Health and the Environment (RIVM)	National Institute for Public Health and the Environment (RIVM)	Adam Meijer, Harry Vennema, Dirk Eggink, Jeroen Cremer, Sharon van den Brink, Bas van der Veer, AnneMarie van den Brandt, Lisa Wijsman, Kim Freriks, Ryanne Jaarsma, Lynn Aarts, Sanne Bos, Jil Kocken, Jordy de Bakker, Afke Vogelzang, Hai Xi Wiegmans, Florian Zwagemaker, Dennis Schmitz, Annelies Kroneman, Karim Hajji, Ivo van Walle, Chantal Reusken
hCoV-19/Netherlands/GE-RIVM-113757/2022	EPI_ISL_15311379	2022-09-17	Europe	Netherlands	Gelderland	National Institute for Public Health and the Environment (RIVM)	National Institute for Public Health and the Environment (RIVM)	Adam Meijer, Harry Vennema, Dirk Eggink, Jeroen Cremer, Sharon van den Brink, Bas van der Veer, AnneMarie van den Brandt, Lisa Wijsman, Kim Freriks, Ryanne Jaarsma, Lynn Aarts, Sanne Bos, Jil Kocken, Jordy de Bakker, Afke Vogelzang, Hai Xi Wiegmans, Florian Zwagemaker, Dennis Schmitz, Annelies Kroneman, Karim Hajji, Ivo van Walle, Chantal Reusken
hCoV-19/Netherlands/GE-RIVM-114245/2022	EPI_ISL_15374771	2022-09-26	Europe	Netherlands	Gelderland	National Institute for Public Health and the Environment (RIVM)	National Institute for Public Health and the Environment (RIVM)	Adam Meijer, Harry Vennema, Dirk Eggink, Jeroen Cremer, Sharon van den Brink, Bas van der Veer, AnneMarie van den Brandt, Lisa Wijsman, Kim Freriks, Ryanne Jaarsma, Lynn Aarts, Sanne Bos, Jil Kocken, Jordy de Bakker, Afke Vogelzang, Hai Xi Wiegmans, Florian Zwagemaker, Dennis Schmitz, Annelies Kroneman, Karim Hajji, Ivo van Walle, Chantal Reusken
hCoV-19/Netherlands/GR-UMCG-MMB_6334/2022	EPI_ISL_15181526	2022-09-12	Europe	Netherlands	Groningen	UMC Groningen, Clinical Virology, Department of Medical Microbiology and Infection Prevention	UMC Groningen, Clinical Virology, Department of Medical Microbiology and Infection Prevention	Hubert Niesters, Alexander Friedrich, Erley Lizarazo-Forero, Monika Fliss, Lilli Gard, Sigrid Rosema, Coretta Van Leer-Buter, Xuewei Zhou, Marjolein Knoester
hCoV-19/Netherlands/GR-UMCG-MMB_6818/2022	EPI_ISL_16448536	2022-10-31	Europe	Netherlands	Groningen	UMC Groningen, Clinical Virology, Department of Medical Microbiology and Infection Prevention	UMC Groningen, Clinical Virology, Department of Medical Microbiology and Infection Prevention	Hubert Niesters, Alexander Friedrich, Erley Lizarazo-Forero, Monika Fliss, Lilli Gard, Sigrid Rosema, Coretta Van Leer-Buter, Xuewei Zhou, Marjolein Knoester
hCoV-19/Netherlands/NB-RIVM-116478/2022	EPI_ISL_15670156	2022-10-19	Europe	Netherlands	Noord-Brabant	National Institute for Public Health and the Environment (RIVM)	National Institute for Public Health and the Environment (RIVM)	Adam Meijer, Harry Vennema, Dirk Eggink, Jeroen Cremer, Sharon van den Brink, Bas van der Veer, AnneMarie van den Brandt, Lisa Wijsman, Kim Freriks, Ryanne Jaarsma, Lynn Aarts, Sanne Bos, Jil Kocken, Jordy de Bakker, Afke Vogelzang, Hai Xi Wiegmans, Florian Zwagemaker, Dennis Schmitz, Annelies Kroneman, Karim Hajji, Ivo van Walle, Chantal Reusken
hCoV-19/Netherlands/NB-RIVM-130489/2022	EPI_ISL_17971249	2022-11-25	Europe	Netherlands	Noord-Brabant	National Institute for Public Health and the Environment (RIVM)	National Institute for Public Health and the Environment (RIVM)	Adam Meijer, Harry Vennema, Dirk Eggink, Jeroen Cremer, Sharon van den Brink, Bas van der Veer, AnneMarie van den Brandt, Kim Freriks, Ryanne Jaarsma, Lynn Aarts, Sanne Bos, Jil Kocken, Jordy de Bakker, Afke Vogelzang, Zarif MansoerAziem Elahi, Floor Fontein, Trung Bui, Florian Zwagemaker, Dennis Schmitz, Annelies Kroneman, Karim Hajji, Ivo van Walle, Chantal Reusken
hCoV-19/Netherlands/NH-AUMC-033785/2022	EPI_ISL_15578181	2022-10-24	Europe	Netherlands	Noord-Holland	Public Health Laboratory, Public Health Service Amsterdam, The Netherlands	Department of Medical Microbiology & Infection prevention, Amsterdam University Medical Centers location AMC	Matthijs Welkers, Jelle Koopsen, Robin van Houdt, Marcel Jonges, Sebastien Matamoros, Sjoerd Rebers, Fokla Zorgdrager, Sylvia Bruisten, Akke Cornelissen, Janke Schinkel, Gini van Rijckevorsel, Menno de Jong and Mariken van der Lubben on behalf of the Amsterdam Regional Genomic epidemiology and Outbreak Surveillance (ARGOS) consortium
hCoV-19/Netherlands/NH-AUMC-034402/2022	EPI_ISL_16073533	2022-11-29	Europe	Netherlands	Noord-Holland	Public Health Laboratory, Public Health Service Amsterdam, The Netherlands	Department of Medical Microbiology & Infection prevention, Amsterdam University Medical Centers location AMC	Matthijs Welkers, Jelle Koopsen, Robin van Houdt, Marcel Jonges, Sebastien Matamoros, Sjoerd Rebers, Fokla Zorgdrager, Sylvia Bruisten, Akke Cornelissen, Janke Schinkel, Menno de Jong, Ewout Fanoy and Mariken van der Lubben on behalf of the Amsterdam Regional Genomic epidemiology and Outbreak Surveillance (ARGOS) consortium
hCoV-19/Netherlands/NH-inBiome-212243/2022	EPI_ISL_15581336	2022-10-21	Europe	Netherlands	Noord-Holland	Public Health Laboratory, Public Health Service, Amsterdam, The Netherlands	inbiome	Martine Bos, Dries Budding, Tom Lancee
hCoV-19/Netherlands/NH-RIVM-119846/2022	EPI_ISL_16099398	2022-11-21	Europe	Netherlands	Noord-Holland	National Institute for Public Health and the Environment (RIVM)	National Institute for Public Health and the Environment (RIVM)	Adam Meijer, Harry Vennema, Dirk Eggink, Jeroen Cremer, Sharon van den Brink, Bas van der Veer, AnneMarie van den Brandt, Lisa Wijsman, Kim Freriks, Ryanne Jaarsma, Lynn Aarts, Sanne Bos, Jil Kocken, Jordy de Bakker, Afke Vogelzang, Florian Zwagemaker, Dennis Schmitz, Annelies Kroneman, Karim Hajji, Ivo van Walle, Chantal Reusken
hCoV-19/Netherlands/UT-RIVM-112597/2022	EPI_ISL_15178012	2022-08-31	Europe	Netherlands	Utrecht	National Institute for Public Health and the Environment (RIVM)	National Institute for Public Health and the Environment (RIVM)	Adam Meijer, Harry Vennema, Dirk Eggink, Jeroen Cremer, Sharon van den Brink, Bas van der Veer, AnneMarie van den Brandt, Lisa Wijsman, Kim Freriks, Ryanne Jaarsma, Lynn Aarts, Sanne Bos, Jil Kocken, Jordy de Bakker, Afke Vogelzang, Florian Zwagemaker, Dennis Schmitz, Annelies Kroneman, Karim Hajji, Ivo van Walle, Chantal Reusken
hCoV-19/Netherlands/UT-UMCU-1104320/2023	EPI_ISL_17547857	2023-03-14	Europe	Netherlands	Utrecht	UMC Utrecht	UMC Utrecht	Joris Schoonderwoerd, Anne Wensing, Rob Schuurman
hCoV-19/Netherlands/ZE-MVD-CWGS2203612/2022	EPI_ISL_15329155	2022-09-29	Europe	Netherlands	Zeeland	Microvida	Microvida	Suzan D. Pas, Jaco J. Verweij, Joep J. J. M. Stohr
hCoV-19/Netherlands/ZH-EMC-6989/2022	EPI_ISL_15392225	2022-09-28	Europe	Netherlands	Zuid-Holland	Dutch COVID-19 response team	Erasmus Medical Center	Bas Oude Munnink, Reina Sikkema, David Nieuwenhuijse, Marie-Catherine Bouquieaux, Divyae K. Prasad, Irina Chestakova, Anne van der Linden, Marjan Boter, Emmanuelle Munger, Corine Geurts van Kessel, Annemiek van der Eijk, Richard Molenkamp, and Marion Koopmans; on behalf of the Dutch national COVID-19 response team.
hCoV-19/Netherlands/ZH-LUMC-3690/2022	EPI_ISL_16248712	2022-11-13	Europe	Netherlands	Zuid-Holland	Haaglanden Medisch Centrum	Leiden University Medical Center	Stefan Boers
hCoV-19/Netherlands/ZH-LUMC-3926/2022	EPI_ISL_17776633	2022-12-18	Europe	Netherlands	Zuid-Holland	Haaglanden Medisch Centrum	Leiden University Medical Center	Stefan Boers
hCoV-19/Netherlands/ZH-LUMC-4087/2023	EPI_ISL_17777682	2023-01-17	Europe	Netherlands	Zuid-Holland	Reinier Haga Medisch Diagnostisch Centrum	Leiden University Medical Center	Stefan Boers
hCoV-19/Netherlands/ZH-LUMC-4118/2023	EPI_ISL_17777338	2023-02-01	Europe	Netherlands	Zuid-Holland	Reinier Haga Medisch Diagnostisch Centrum	Leiden University Medical Center	Stefan Boers
hCoV-19/Netherlands/ZH-RIVM-118974/2022	EPI_ISL_16007417	2022-11-11	Europe	Netherlands	Zuid-Holland	National Institute for Public Health and the Environment (RIVM)	National Institute for Public Health and the Environment (RIVM)	Adam Meijer, Harry Vennema, Dirk Eggink, Jeroen Cremer, Sharon van den Brink, Bas van der Veer, AnneMarie van den Brandt, Lisa Wijsman, Kim Freriks, Ryanne Jaarsma, Lynn Aarts, Sanne Bos, Jil Kocken, Jordy de Bakker, Afke Vogelzang, Florian Zwagemaker, Dennis Schmitz, Annelies Kroneman, Karim Hajji, Ivo van Walle, Chantal Reusken
hCoV-19/NewCaledonia/3000360/2022	EPI_ISL_16026786	2022-10-27	Oceania	New Caledonia	Noumea	Laboratoire de Microbiologie Centre Hospitalier Territorial de Nouvelle-Calédonie	Laboratoire de Microbiologie Centre Hospitalier Territorial de Nouvelle-Calédonie	Martine CHAUVET, Ann-Claire GOURINAT
hCoV-19/NewCaledonia/3260556/2022	EPI_ISL_16061181	2022-11-22	Oceania	New Caledonia	Noumea	Laboratoire de Microbiologie Centre Hospitalier Territorial de Nouvelle-Calédonie	Laboratoire de Microbiologie Centre Hospitalier Territorial de Nouvelle-Calédonie	Martine CHAUVET, Ann-Claire GOURINAT
hCoV-19/NewCaledonia/3350283/2022	EPI_ISL_16061195	2022-12-01	Oceania	New Caledonia	Noumea	Laboratoire de Microbiologie Centre Hospitalier Territorial de Nouvelle-Calédonie	Laboratoire de Microbiologie Centre Hospitalier Territorial de Nouvelle-Calédonie	Martine CHAUVET, Ann-Claire GOURINAT
hCoV-19/NewCaledonia/NOU-CHT-BC6/2023	EPI_ISL_18989809	2023-01-17	Oceania	New Caledonia	Noumea	Laboratoire de Microbiologie Centre Hospitalier Territorial de Nouvelle-Calédonie	Laboratoire de Microbiologie Centre Hospitalier Territorial de Nouvelle-Calédonie	Patriee, DUNOYER; Marianne, GUERINET; Antoine, BIRON
hCoV-19/NewZealand/22XA2416/2022	EPI_ISL_15276028	2022-08-28	Oceania	New Zealand		Labtests Auckland	Institute of Environmental Science and Research (ESR)	Sarah Cockerton, Clare Gebbie, Dhanisha Patel, Rachel Boyle, SallyAnn Harbison, Olivia Stroeven, Xiaoyun Ren, Matt Storey, Nikki Freed, Muhammad Faisal, Jing Wang, Hermes Perez, Bethany Forsythe, Anja Werno, Antje van der Linden, Arlo Upton, Chris Mansell, David Hammer, Dragana Drinkovic, Gary McAuliffe, Hana Sofia Andersson, James Ussher, Jill Sherwood, Josh Freeman, Julia Howard, Juliet Elvy, M…
hCoV-19/NewZealand/22XA2788/2022	EPI_ISL_15276141	2022-09-06	Oceania	New Zealand		Labtests Auckland	Institute of Environmental Science and Research (ESR)	Sarah Cockerton, Clare Gebbie, Dhanisha Patel, Rachel Boyle, SallyAnn Harbison, Olivia Stroeven, Xiaoyun Ren, Matt Storey, Nikki Freed, Muhammad Faisal, Jing Wang, Hermes Perez, Bethany Forsythe, Anja Werno, Antje van der Linden, Arlo Upton, Chris Mansell, David Hammer, Dragana Drinkovic, Gary McAuliffe, Hana Sofia Andersson, James Ussher, Jill Sherwood, Josh Freeman, Julia Howard, Juliet Elvy, M…
hCoV-19/NewZealand/22XA3114/2022	EPI_ISL_15278284	2022-09-18	Oceania	New Zealand	Waitemata	Waitemata	Institute of Environmental Science and Research (ESR)	Sarah Cockerton, Clare Gebbie, Dhanisha Patel, Rachel Boyle, SallyAnn Harbison, Olivia Stroeven, Xiaoyun Ren, Matt Storey, Nikki Freed, Muhammad Faisal, Jing Wang, Hermes Perez, Bethany Forsythe, Anja Werno, Antje van der Linden, Arlo Upton, Chris Mansell, David Hammer, Dragana Drinkovic, Gary McAuliffe, Hana Sofia Andersson, James Ussher, Jill Sherwood, Josh Freeman, Julia Howard, Juliet Elvy, M…
hCoV-19/NewZealand/22XA3280/2022	EPI_ISL_15278293	2022-09-24	Oceania	New Zealand	Waitemata	Waitemata	Institute of Environmental Science and Research (ESR)	Sarah Cockerton, Clare Gebbie, Dhanisha Patel, Rachel Boyle, SallyAnn Harbison, Olivia Stroeven, Xiaoyun Ren, Matt Storey, Nikki Freed, Muhammad Faisal, Jing Wang, Hermes Perez, Bethany Forsythe, Anja Werno, Antje van der Linden, Arlo Upton, Chris Mansell, David Hammer, Dragana Drinkovic, Gary McAuliffe, Hana Sofia Andersson, James Ussher, Jill Sherwood, Josh Freeman, Julia Howard, Juliet Elvy, M…
hCoV-19/NewZealand/22XA3784/2022	EPI_ISL_15958601	2022-10-13	Oceania	New Zealand	Auckland	Waitemata	Institute of Environmental Science and Research (ESR)	Sarah Cockerton, Clare Gebbie, Dhanisha Patel, Rachel Boyle, SallyAnn Harbison, Olivia Stroeven, Xiaoyun Ren, Matt Storey, Nikki Freed, Muhammad Faisal, Jing Wang, Hermes Perez, Bethany Forsythe, Anja Werno, Antje van der Linden, Arlo Upton, Chris Mansell, David Hammer, Dragana Drinkovic, Gary McAuliffe, Hana Sofia Andersson, James Ussher, Jill Sherwood, Josh Freeman, Julia Howard, Juliet Elvy, M…
hCoV-19/NewZealand/22XA4543/2022	EPI_ISL_15958711	2022-10-31	Oceania	New Zealand	Waitemata	Waitemata	Institute of Environmental Science and Research (ESR)	Sarah Cockerton, Clare Gebbie, Dhanisha Patel, Rachel Boyle, SallyAnn Harbison, Olivia Stroeven, Xiaoyun Ren, Matt Storey, Nikki Freed, Muhammad Faisal, Jing Wang, Hermes Perez, Bethany Forsythe, Anja Werno, Antje van der Linden, Arlo Upton, Chris Mansell, David Hammer, Dragana Drinkovic, Gary McAuliffe, Hana Sofia Andersson, James Ussher, Jill Sherwood, Josh Freeman, Julia Howard, Juliet Elvy, M…
hCoV-19/NewZealand/22XA5504/2022	EPI_ISL_15956257	2022-11-21	Oceania	New Zealand	Auckland	Labtests Auckland	Institute of Environmental Science and Research (ESR)	Sarah Cockerton, Clare Gebbie, Dhanisha Patel, Rachel Boyle, SallyAnn Harbison, Olivia Stroeven, Xiaoyun Ren, Matt Storey, Nikki Freed, Muhammad Faisal, Jing Wang, Hermes Perez, Bethany Forsythe, Anja Werno, Antje van der Linden, Arlo Upton, Chris Mansell, David Hammer, Dragana Drinkovic, Gary McAuliffe, Hana Sofia Andersson, James Ussher, Jill Sherwood, Josh Freeman, Julia Howard, Juliet Elvy, M…
hCoV-19/NewZealand/22YA2778/2022	EPI_ISL_15276599	2022-09-03	Oceania	New Zealand		Wellington SCL	Institute of Environmental Science and Research (ESR)	Sarah Cockerton, Clare Gebbie, Dhanisha Patel, Rachel Boyle, SallyAnn Harbison, Olivia Stroeven, Xiaoyun Ren, Matt Storey, Nikki Freed, Muhammad Faisal, Jing Wang, Hermes Perez, Bethany Forsythe, Anja Werno, Antje van der Linden, Arlo Upton, Chris Mansell, David Hammer, Dragana Drinkovic, Gary McAuliffe, Hana Sofia Andersson, James Ussher, Jill Sherwood, Josh Freeman, Julia Howard, Juliet Elvy, M…
hCoV-19/NewZealand/22YA3184/2022	EPI_ISL_15277265	2022-09-21	Oceania	New Zealand	Whanganui	Medlab Central (PN)	Institute of Environmental Science and Research (ESR)	Sarah Cockerton, Clare Gebbie, Dhanisha Patel, Rachel Boyle, SallyAnn Harbison, Olivia Stroeven, Xiaoyun Ren, Matt Storey, Nikki Freed, Muhammad Faisal, Jing Wang, Hermes Perez, Bethany Forsythe, Anja Werno, Antje van der Linden, Arlo Upton, Chris Mansell, David Hammer, Dragana Drinkovic, Gary McAuliffe, Hana Sofia Andersson, James Ussher, Jill Sherwood, Josh Freeman, Julia Howard, Juliet Elvy, M…
hCoV-19/NewZealand/22YA4606/2022	EPI_ISL_15957409	2022-11-20	Oceania	New Zealand	Counties Manukau	Counties	Institute of Environmental Science and Research (ESR)	Sarah Cockerton, Clare Gebbie, Dhanisha Patel, Rachel Boyle, SallyAnn Harbison, Olivia Stroeven, Xiaoyun Ren, Matt Storey, Nikki Freed, Muhammad Faisal, Jing Wang, Hermes Perez, Bethany Forsythe, Anja Werno, Antje van der Linden, Arlo Upton, Chris Mansell, David Hammer, Dragana Drinkovic, Gary McAuliffe, Hana Sofia Andersson, James Ussher, Jill Sherwood, Josh Freeman, Julia Howard, Juliet Elvy, M…
hCoV-19/NewZealand/22ZA3004/2022	EPI_ISL_15276748	2022-09-17	Oceania	New Zealand		Medlab South	Institute of Environmental Science and Research (ESR)	Sarah Cockerton, Clare Gebbie, Dhanisha Patel, Rachel Boyle, SallyAnn Harbison, Olivia Stroeven, Xiaoyun Ren, Matt Storey, Nikki Freed, Muhammad Faisal, Jing Wang, Hermes Perez, Bethany Forsythe, Anja Werno, Antje van der Linden, Arlo Upton, Chris Mansell, David Hammer, Dragana Drinkovic, Gary McAuliffe, Hana Sofia Andersson, James Ussher, Jill Sherwood, Josh Freeman, Julia Howard, Juliet Elvy, M…
hCoV-19/NewZealand/22ZA3064/2022	EPI_ISL_15276764	2022-09-20	Oceania	New Zealand	Nelson Marlborough	Medlab South	Institute of Environmental Science and Research (ESR)	Sarah Cockerton, Clare Gebbie, Dhanisha Patel, Rachel Boyle, SallyAnn Harbison, Olivia Stroeven, Xiaoyun Ren, Matt Storey, Nikki Freed, Muhammad Faisal, Jing Wang, Hermes Perez, Bethany Forsythe, Anja Werno, Antje van der Linden, Arlo Upton, Chris Mansell, David Hammer, Dragana Drinkovic, Gary McAuliffe, Hana Sofia Andersson, James Ussher, Jill Sherwood, Josh Freeman, Julia Howard, Juliet Elvy, M…
hCoV-19/NewZealand/22ZA3576/2022	EPI_ISL_15956460	2022-10-19	Oceania	New Zealand	Southern	Southern Community Labs	Institute of Environmental Science and Research (ESR)	Sarah Cockerton, Clare Gebbie, Dhanisha Patel, Rachel Boyle, SallyAnn Harbison, Olivia Stroeven, Xiaoyun Ren, Matt Storey, Nikki Freed, Muhammad Faisal, Jing Wang, Hermes Perez, Bethany Forsythe, Anja Werno, Antje van der Linden, Arlo Upton, Chris Mansell, David Hammer, Dragana Drinkovic, Gary McAuliffe, Hana Sofia Andersson, James Ussher, Jill Sherwood, Josh Freeman, Julia Howard, Juliet Elvy, M…
hCoV-19/NewZealand/22ZA3676/2022	EPI_ISL_15955853	2022-10-28	Oceania	New Zealand	Canterbury	Canterbury SCL	Institute of Environmental Science and Research (ESR)	Sarah Cockerton, Clare Gebbie, Dhanisha Patel, Rachel Boyle, SallyAnn Harbison, Olivia Stroeven, Xiaoyun Ren, Matt Storey, Nikki Freed, Muhammad Faisal, Jing Wang, Hermes Perez, Bethany Forsythe, Anja Werno, Antje van der Linden, Arlo Upton, Chris Mansell, David Hammer, Dragana Drinkovic, Gary McAuliffe, Hana Sofia Andersson, James Ussher, Jill Sherwood, Josh Freeman, Julia Howard, Juliet Elvy, M…
hCoV-19/NewZealand/22ZA4393/2022	EPI_ISL_15955794	2022-11-17	Oceania	New Zealand	Auckland	LabPlus	Institute of Environmental Science and Research (ESR)	Sarah Cockerton, Clare Gebbie, Dhanisha Patel, Rachel Boyle, SallyAnn Harbison, Olivia Stroeven, Xiaoyun Ren, Matt Storey, Nikki Freed, Muhammad Faisal, Jing Wang, Hermes Perez, Bethany Forsythe, Anja Werno, Antje van der Linden, Arlo Upton, Chris Mansell, David Hammer, Dragana Drinkovic, Gary McAuliffe, Hana Sofia Andersson, James Ussher, Jill Sherwood, Josh Freeman, Julia Howard, Juliet Elvy, M…
hCoV-19/NewZealand/23XA0228/2022	EPI_ISL_16954409	2022-12-25	Oceania	New Zealand	Waikato	Waikato DHB Laboratory	Institute of Environmental Science and Research (ESR)	Sarah Cockerton, Clare Gebbie, Dhanisha Patel, Rachel Boyle, SallyAnn Harbison, Olivia Stroeven, Xiaoyun Ren, Matt Storey, Nikki Freed, Muhammad Faisal, Jing Wang, Hermes Perez, Bethany Forsythe, Anja Werno, Antje van der Linden, Arlo Upton, Chris Mansell, David Hammer, Dragana Drinkovic, Gary McAuliffe, Hana Sofia Andersson, James Ussher, Jill Sherwood, Josh Freeman, Julia Howard, Juliet Elvy, M…
hCoV-19/NewZealand/23XA1691/2023	EPI_ISL_17423275	2023-03-21	Oceania	New Zealand	Waikato	Waikato DHB Laboratory	Institute of Environmental Science and Research (ESR)	Sarah Cockerton, Clare Gebbie, Dhanisha Patel, Rachel Boyle, SallyAnn Harbison, Olivia Stroeven, Xiaoyun Ren, Matt Storey, Nikki Freed, Muhammad Faisal, Jing Wang, Hermes Perez, Bethany Forsythe, Anja Werno, Antje van der Linden, Arlo Upton, Chris Mansell, David Hammer, Dragana Drinkovic, Gary McAuliffe, Hana Sofia Andersson, James Ussher, Jill Sherwood, Josh Freeman, Julia Howard, Juliet Elvy, M…
hCoV-19/NewZealand/23ZA0323/2023	EPI_ISL_16954108	2023-01-10	Oceania	New Zealand	Canterbury	Christchurch Hospital L	Institute of Environmental Science and Research (ESR)	Sarah Cockerton, Clare Gebbie, Dhanisha Patel, Rachel Boyle, SallyAnn Harbison, Olivia Stroeven, Xiaoyun Ren, Matt Storey, Nikki Freed, Muhammad Faisal, Jing Wang, Hermes Perez, Bethany Forsythe, Anja Werno, Antje van der Linden, Arlo Upton, Chris Mansell, David Hammer, Dragana Drinkovic, Gary McAuliffe, Hana Sofia Andersson, James Ussher, Jill Sherwood, Josh Freeman, Julia Howard, Juliet Elvy, M…
hCoV-19/NewZealand/23ZA1058/2023	EPI_ISL_17252066	2023-02-12	Oceania	New Zealand	Southern	Southern Community Labs	Institute of Environmental Science and Research (ESR)	Sarah Cockerton, Clare Gebbie, Dhanisha Patel, Rachel Boyle, SallyAnn Harbison, Olivia Stroeven, Xiaoyun Ren, Matt Storey, Nikki Freed, Muhammad Faisal, Jing Wang, Hermes Perez, Bethany Forsythe, Anja Werno, Antje van der Linden, Arlo Upton, Chris Mansell, David Hammer, Dragana Drinkovic, Gary McAuliffe, Hana Sofia Andersson, James Ussher, Jill Sherwood, Josh Freeman, Julia Howard, Juliet Elvy, M…
hCoV-19/Nigeria/ISTH-E0363/2022	EPI_ISL_15984467	2022-08-23	Africa	Nigeria	Edo	Irrua Specialist Teaching Hospital, ISTH	Irrua Specialist Teaching Hospital, ISTH, and the Bernhard Nocht Institute for Tropical Medicine, BNITM	Sylvanus Okogbenin, Cyril Erameh, Sophie Duraffour, Stephan Guenther
hCoV-19/Nigeria/ISTH-E0391/2022	EPI_ISL_15984487	2022-08-12	Africa	Nigeria	Edo	Irrua Specialist Teaching Hospital, ISTH	Irrua Specialist Teaching Hospital, ISTH, and the Bernhard Nocht Institute for Tropical Medicine, BNITM	Sylvanus Okogbenin, Cyril Erameh, Sophie Duraffour, Stephan Guenther
hCoV-19/Nigeria/ISTH-E0402/2022	EPI_ISL_15984494	2022-08-21	Africa	Nigeria	Edo	Irrua Specialist Teaching Hospital, ISTH	Irrua Specialist Teaching Hospital, ISTH, and the Bernhard Nocht Institute for Tropical Medicine, BNITM	Sylvanus Okogbenin, Cyril Erameh, Sophie Duraffour, Stephan Guenther
hCoV-19/Nigeria/ISTH-E0403/2022	EPI_ISL_15984495	2022-08-20	Africa	Nigeria	Edo	Irrua Specialist Teaching Hospital, ISTH	Irrua Specialist Teaching Hospital, ISTH, and the Bernhard Nocht Institute for Tropical Medicine, BNITM	Sylvanus Okogbenin, Cyril Erameh, Sophie Duraffour, Stephan Guenther
hCoV-19/Nigeria/ISTH-E0437/2022	EPI_ISL_16475752	2022-09-07	Africa	Nigeria	Edo	Irrua Specialist Teaching Hospital, ISTH	Irrua Specialist Teaching Hospital, ISTH, and the Bernhard Nocht Institute for Tropical Medicine, BNITM	Sylvanus Okogbenin, Cyril Erameh, Sophie Duraffour, Stephan Guenther
hCoV-19/Nigeria/ISTH-E0446/2022	EPI_ISL_16475760	2022-10-24	Africa	Nigeria	Edo	Irrua Specialist Teaching Hospital, ISTH	Irrua Specialist Teaching Hospital, ISTH, and the Bernhard Nocht Institute for Tropical Medicine, BNITM	Sylvanus Okogbenin, Cyril Erameh, Sophie Duraffour, Stephan Guenther
hCoV-19/Nigeria/ISTH-E0452/2022	EPI_ISL_16475765	2022-09-26	Africa	Nigeria	Edo	Irrua Specialist Teaching Hospital, ISTH	Irrua Specialist Teaching Hospital, ISTH, and the Bernhard Nocht Institute for Tropical Medicine, BNITM	Sylvanus Okogbenin, Cyril Erameh, Sophie Duraffour, Stephan Guenther
hCoV-19/Nigeria/NCDC-NR-GL-006482/2022	EPI_ISL_15544337	2022-10-05	Africa	Nigeria	Ondo	PHL AKURE	National Reference Laboratory, Nigeria Centre for Disease Control	Dr Ndodo Nnaemeka, Olusola Anuoluwapo Akanbi, Chimaobi Chukwu, Richard Olulowo Ojedele, Victor Oripenaye, Khadijah Isa Imam, Bruno Nwokeocha, Kenneth Chukwuemeka Ikeata, Michael Mbata, Adelakun Sophiyah Sulaimon, Brownson Ekerete Akpan, Dr Omoare Adesuyi, Anthony Ahumibe, Catherine Okoi, Olajumoke Babatunde, Dr Ifedayo Adetifa
hCoV-19/Nigeria/NCDC-NR-GL-006484/2022	EPI_ISL_15544338	2022-10-05	Africa	Nigeria	Ondo	PHL AKURE	National Reference Laboratory, Nigeria Centre for Disease Control	Dr Ndodo Nnaemeka, Olusola Anuoluwapo Akanbi, Chimaobi Chukwu, Richard Olulowo Ojedele, Victor Oripenaye, Khadijah Isa Imam, Bruno Nwokeocha, Kenneth Chukwuemeka Ikeata, Michael Mbata, Adelakun Sophiyah Sulaimon, Brownson Ekerete Akpan, Dr Omoare Adesuyi, Anthony Ahumibe, Catherine Okoi, Olajumoke Babatunde, Dr Ifedayo Adetifa
hCoV-19/Nigeria/NCDC-NRL-GL-006312/2022	EPI_ISL_15497078	2022-09-20	Africa	Nigeria	Abuja	E-clinic & Diagnostics	National Reference Laboratory, Nigeria Centre for Disease Control	Dr Ndodo Nnaemeka, Olusola Anuoluwapo Akanbi, Chimaobi Chukwu, Richard Olulowo Ojedele, Victor Oripenaye, Khadijah Isa Imam, Bruno Nwokeocha, Kenneth Chukwuemeka Ikeata, Michael Mbata, Adelakun Sophiyah Sulaimon, Brownson Ekerete Akpan, Dr Omoare Adesuyi, Anthony Ahumibe, Catherine Okoi, Olajumoke Babatunde, Dr Ifedayo Adetifa
hCoV-19/Nigeria/NCDC-NRL-GL-006319/2022	EPI_ISL_15497085	2022-09-25	Africa	Nigeria	Abuja	E-clinic & Diagnostics	National Reference Laboratory, Nigeria Centre for Disease Control	Dr Ndodo Nnaemeka, Olusola Anuoluwapo Akanbi, Chimaobi Chukwu, Richard Olulowo Ojedele, Victor Oripenaye, Khadijah Isa Imam, Bruno Nwokeocha, Kenneth Chukwuemeka Ikeata, Michael Mbata, Adelakun Sophiyah Sulaimon, Brownson Ekerete Akpan, Dr Omoare Adesuyi, Anthony Ahumibe, Catherine Okoi, Olajumoke Babatunde, Dr Ifedayo Adetifa
hCoV-19/Nigeria/V350083755C_L03_80_80/2022	EPI_ISL_16376907	2022-09-24	Africa	Nigeria	Lagos State	Lagos Biobank	Lagos State Biobank	Akin Abayomi, Bamidele Mutiu, Nzuki Inosters, Babatunde Saka, Ismail Abdul-Salam, Sunday Omilabu, Munir Bankole, Akinsanya Folarin, Morakinyo Senjobi, George Olamilekun, Adepeju Hameed, Aransi Abideen, Lanre Aladetuyi, Adefunke Amodu, Abiodun Alabi, Abosede Olusanya, Moses Bakare, Nurudeen Olorunnisola, Idowu Olawoye, Rotimi Solomon
hCoV-19/Niue/ESR-YA1114/2023	EPI_ISL_18284533	2023-02	Oceania	Niue		Niue Health Department	Institute of Environmental Science and Research (ESR)	Edgar Akauola, Andy Manu, Rhys White, David Winter, Klarysse Brequist, Amy Bradshaw
hCoV-19/NorthernIreland/QEUH-325E26F5/2022	EPI_ISL_15758911	2022-10-28	Europe	United Kingdom	Northern Ireland	Lighthouse Lab in Glasgow	Wellcome Sanger Institute for the COVID-19 Genomics UK (COG-UK) Consortium	Harper VanSteenhouse, Yumi Kasai, David Gray, Carol Clugston, Anna Dominiczak and Alex Alderton, Roberto Amato, Jeffrey Barrett, Sonia Goncalves, Ewan Harrison, David K. Jackson, Ian Johnston, Dominic Kwiatkowski, Cordelia Langford, John Sillitoe on behalf of the Wellcome Sanger Institute COVID-19 Surveillance Team
hCoV-19/NorthernMarianaIslands/MP-CDC-2-6941511/2023	EPI_ISL_17342679	2023-02-23	Oceania	Northern Mariana Islands		Commonwealth Healthcare Center	Centers for Disease Control and Prevention Division of Viral Diseases, Pathogen Discovery	Mili Sheth, Joseph Madden, Jasmine Padilla, Alex Burgin, Meghan Bentz, Mark Burroughs, Peter Cook, Clinton Paden, Dhwani Batra, Dakota Howard, Paritra Mandal, Moneeb Bajwa, Natalie Thornburg, Reina Chau, Nehalraza Momin, Cristina Clines, Yvette Unoarumhi, Ben Rambo-Martin, Kristine Lacek, Sam Shepard, Dave Wentworth
hCoV-19/NorthMacedonia/IPH-MKD-1201K/2023	EPI_ISL_18334634	2023-03-07	Europe	North Macedonia	Kriva Palanka	Laboratory of Virology - Institute of Public Health Skopje, Macedonia	Laboratory of Virology - Institute of Public Health Skopje, Macedonia	Teodora Buzharova, Golubinka Boshevska, Elizabeta Jancheska
hCoV-19/NorthMacedonia/IPH-MKD-129R/2023	EPI_ISL_18216599	2023-01-12	Europe	North Macedonia	Kochani	Laboratory of Virology - Institute of Public Health Skopje, Macedonia	Laboratory of Virology - Institute of Public Health Skopje, Macedonia	Teodora Buzharova, Golubinka Boshevska, Elizabeta Jancheska
hCoV-19/NorthMacedonia/IPH-MKD-2636/2022	EPI_ISL_16006876	2022-11-07	Europe	North Macedonia	Shtip	Laboratory of Virology - Institute of Public Health Skopje, Macedonia	Laboratory of Virology - Institute of Public Health Skopje, Macedonia	Teodora Buzharova, Golubinka Boshevska, Elizabeta Jancheska
hCoV-19/NorthMacedonia/IPH-MKD-2742/2022	EPI_ISL_16006877	2022-11-10	Europe	North Macedonia	Berovo	Laboratory of Virology - Institute of Public Health Skopje, Macedonia	Laboratory of Virology - Institute of Public Health Skopje, Macedonia	Teodora Buzharova, Golubinka Boshevska, Elizabeta Jancheska
hCoV-19/NorthMacedonia/IPH-MKD-3105/2022	EPI_ISL_16006879	2022-11-23	Europe	North Macedonia	Skopje	Laboratory of Virology - Institute of Public Health Skopje, Macedonia	Laboratory of Virology - Institute of Public Health Skopje, Macedonia	Teodora Buzharova, Golubinka Boshevska, Elizabeta Jancheska
hCoV-19/NorthMacedonia/IPH-MKD-4072K/2022	EPI_ISL_16649015	2022-12-29	Europe	North Macedonia	Skopje	Laboratory of Virology - Institute of Public Health Skopje, Macedonia	Laboratory of Virology - Institute of Public Health Skopje, Macedonia	Teodora Buzharova, Golubinka Boshevska, Elizabeta Jancheska
hCoV-19/NorthMacedonia/IPH-MKD-808K/2023	EPI_ISL_18334630	2023-02-09	Europe	North Macedonia	Bitola	Laboratory of Virology - Institute of Public Health Skopje, Macedonia	Laboratory of Virology - Institute of Public Health Skopje, Macedonia	Teodora Buzharova, Golubinka Boshevska, Elizabeta Jancheska
hCoV-19/Norway/104/2023	EPI_ISL_18998478	2023-01-05	Europe	Norway	Agder	Hospital of Southern Norway - Kristiansand, Department of Medical Microbiology	Norwegian Institute of Public Health, Department of Virology	Kathrine Stene-Johansen, Andreas Rohringer, Kamilla Heddeland Instefjord, Hilde Elshaug, Garcia Llorente Ignacio, Jon Bråte, Engebretsen Serina Beate, Pedersen Benedikte Nevjen, Debech Nadia, Atiya R Ali, Marie Paulsen Madsen, Rasmus Riis Kopperud, Hilde Vollan, Karoline Bragstad, Olav Hungnes
hCoV-19/Norway/2081/2023	EPI_ISL_17513273	2023-02-03	Europe	Norway	Vestfold og Telemark	Telemark Hospital Trust - Skien, Dept. of Medical Microbiology	Norwegian Institute of Public Health, Department of Virology	Kathrine Stene-Johansen, Kamilla Heddeland Instefjord, Hilde Elshaug, Garcia Llorente Ignacio, Jon Bråte, Engebretsen Serina Beate, Pedersen Benedikte Nevjen, Line Victoria Moen, Debech Nadia, Atiya R Ali, Marie Paulsen Madsen, Rasmus Riis Kopperud, Hilde Vollan, Karoline Bragstad, Olav Hungnes
hCoV-19/Norway/31388/2022	EPI_ISL_15349816	2022-09-13	Europe	Norway	Oslo	Furst Medical Laboratory	Norwegian Institute of Public Health, Department of Virology	Kathrine Stene-Johansen, Kamilla Heddeland Instefjord, Hilde Elshaug, Garcia Llorente Ignacio, Jon Bråte, Engebretsen Serina Beate, Pedersen Benedikte Nevjen, Line Victoria Moen, Debech Nadia, Atiya R Ali, Marie Paulsen Madsen, Rasmus Riis Kopperud, Hilde Vollan, Karoline Bragstad, Olav Hungnes
hCoV-19/Norway/32735/2022	EPI_ISL_15911219	2022-10-23	Europe	Norway	More og Romsdal	Department of Medical Microbiology - section Molde, Molde Hospital	Norwegian Institute of Public Health, Department of Virology	Kathrine Stene-Johansen, Kamilla Heddeland Instefjord, Hilde Elshaug, Garcia Llorente Ignacio, Jon Bråte, Engebretsen Serina Beate, Pedersen Benedikte Nevjen, Line Victoria Moen, Debech Nadia, Atiya R Ali, Marie Paulsen Madsen, Rasmus Riis Kopperud, Hilde Vollan, Karoline Bragstad, Olav Hungnes
hCoV-19/Norway/32929/2022	EPI_ISL_15911174	2022-10-26	Europe	Norway	Oslo	Furst Medical Laboratory	Norwegian Institute of Public Health, Department of Virology	Kathrine Stene-Johansen, Kamilla Heddeland Instefjord, Hilde Elshaug, Garcia Llorente Ignacio, Jon Bråte, Engebretsen Serina Beate, Pedersen Benedikte Nevjen, Line Victoria Moen, Debech Nadia, Atiya R Ali, Marie Paulsen Madsen, Rasmus Riis Kopperud, Hilde Vollan, Karoline Bragstad, Olav Hungnes
hCoV-19/Norway/33040/2022	EPI_ISL_15911191	2022-10-30	Europe	Norway	Oslo	Furst Medical Laboratory	Norwegian Institute of Public Health, Department of Virology	Kathrine Stene-Johansen, Kamilla Heddeland Instefjord, Hilde Elshaug, Garcia Llorente Ignacio, Jon Bråte, Engebretsen Serina Beate, Pedersen Benedikte Nevjen, Line Victoria Moen, Debech Nadia, Atiya R Ali, Marie Paulsen Madsen, Rasmus Riis Kopperud, Hilde Vollan, Karoline Bragstad, Olav Hungnes
hCoV-19/Norway/33063/2022	EPI_ISL_15911197	2022-10-25	Europe	Norway	Vestfold og Telemark	Unilabs Laboratory Medicine	Norwegian Institute of Public Health, Department of Virology	Kathrine Stene-Johansen, Kamilla Heddeland Instefjord, Hilde Elshaug, Garcia Llorente Ignacio, Jon Bråte, Engebretsen Serina Beate, Pedersen Benedikte Nevjen, Line Victoria Moen, Debech Nadia, Atiya R Ali, Marie Paulsen Madsen, Rasmus Riis Kopperud, Hilde Vollan, Karoline Bragstad, Olav Hungnes
hCoV-19/Norway/34332/2022	EPI_ISL_16045037	2022-11-16	Europe	Norway	Trondelag	Department of Medical Microbiology, St. Olavs hospital	Norwegian Institute of Public Health, Department of Virology	Kathrine Stene-Johansen, Kamilla Heddeland Instefjord, Hilde Elshaug, Garcia Llorente Ignacio, Jon Bråte, Engebretsen Serina Beate, Pedersen Benedikte Nevjen, Line Victoria Moen, Debech Nadia, Atiya R Ali, Marie Paulsen Madsen, Rasmus Riis Kopperud, Hilde Vollan, Karoline Bragstad, Olav Hungnes
hCoV-19/Norway/34706/2022	EPI_ISL_17210748	2022-11-24	Europe	Norway	Vestland	Haukeland University Hospital, Dept. of Microbiology	Norwegian Institute of Public Health, Department of Virology	Kathrine Stene-Johansen, Kamilla Heddeland Instefjord, Hilde Elshaug, Garcia Llorente Ignacio, Jon Bråte, Engebretsen Serina Beate, Pedersen Benedikte Nevjen, Line Victoria Moen, Debech Nadia, Atiya R Ali, Marie Paulsen Madsen, Rasmus Riis Kopperud, Hilde Vollan, Karoline Bragstad, Olav Hungnes
hCoV-19/Norway/38238/2022	EPI_ISL_17513285	2022-12-30	Europe	Norway	Vestfold og Telemark	Unilabs Laboratory Medicine	Norwegian Institute of Public Health, Department of Virology	Kathrine Stene-Johansen, Kamilla Heddeland Instefjord, Hilde Elshaug, Garcia Llorente Ignacio, Jon Bråte, Engebretsen Serina Beate, Pedersen Benedikte Nevjen, Line Victoria Moen, Debech Nadia, Atiya R Ali, Marie Paulsen Madsen, Rasmus Riis Kopperud, Hilde Vollan, Karoline Bragstad, Olav Hungnes
hCoV-19/Norway/Ahus-4544/2022	EPI_ISL_16030047	2022-11-14	Europe	Norway	Viken	Dept. of Microbiology and Infection Control, Akershus University Hospital HF	Dept. of Microbiology and Infection Control, Akershus University Hospital HF	Hege Vangstein Aamot, Hanne Berggreen, Divya Murugananthan
hCoV-19/Norway/Ahus-4981/2023	EPI_ISL_17521272	2023-03-07	Europe	Norway	Viken	Dept. of Microbiology and Infection Control, Akershus University Hospital HF	Dept. of Microbiology and Infection Control, Akershus University Hospital HF	Hege Vangstein Aamot, Hanne Berggreen, Divya Murugananthan
hCoV-19/Norway/OUS-26065/2022	EPI_ISL_15350021	2022-09-26	Europe	Norway	Oslo	Oslo University Hospital, Department of Microbiology	Norwegian Institute of Public Health, Department of Virology	Mona Holberg-Petersen, Lise Andresen, Cathrine Fladeby, Mariann Nilsen, Teodora Plamenova Ribarska, Pål Marius Bjørnstad, Gregor D. Gilfillan, Arvind Yegambaram Meenakshi Sundaram, Kathrine Stene-Johansen, Kamilla Heddeland Instefjord, Hilde Elshaug, Garcia Llorente Ignacio, Jon Bråte, Pedersen Benedikte Nevjen, Line Victoria Moen, Rasmus Riis Kopperud, Hilde Vollan, Olav Hungnes, Karoline Bragst…
hCoV-19/Norway/OUS-26167/2022	EPI_ISL_15911396	2022-11-09	Europe	Norway	Oslo	Oslo University Hospital, Department of Microbiology	Norwegian Institute of Public Health, Department of Virology	Mona Holberg-Petersen, Lise Andresen, Cathrine Fladeby, Mariann Nilsen, Teodora Plamenova Ribarska, Pål Marius Bjørnstad, Gregor D. Gilfillan, Arvind Yegambaram Meenakshi Sundaram, Kathrine Stene-Johansen, Kamilla Heddeland Instefjord, Hilde Elshaug, Garcia Llorente Ignacio, Jon Bråte, Pedersen Benedikte Nevjen, Line Victoria Moen, Rasmus Riis Kopperud, Hilde Vollan, Olav Hungnes, Karoline Bragst…
hCoV-19/Oman/723566/2023	EPI_ISL_17026456	2023-01-24	Asia	Oman	Dakhiliyah	Central Public Health Laboratories-Sultanat of Oman	Central Public Health Laboratories-Sultanat of Oman	Yathrib Al Zakwani, Samiha Al Kharusi, Aisha Al Amri, Laila Al Balushi, Intisar Al Shukri, Amina Al Jardani, Hanan Al Kindi
hCoV-19/Oman/723882/2023	EPI_ISL_17026480	2023-02-12	Asia	Oman	Dakhiliyah	Central Public Health Laboratories-Sultanat of Oman	Central Public Health Laboratories-Sultanat of Oman	Yathrib Al Zakwani, Samiha Al Kharusi, Aisha Al Amri, Laila Al Balushi, Intisar Al Shukri, Amina Al Jardani, Hanan Al Kindi
hCoV-19/Pakistan/DUHS-15/2022	EPI_ISL_17445535	2022-12-01	Asia	Pakistan	Karachi	Provincial Public Health Reference Laboratory Sindh, Dow University of Health Sciences.	Genomic Surveillance Lab, Provincial Public Health Reference Laboratory Sindh, Dow University of Health Sciences	Saaed Khan, Bilal Ahmed Khan, Maria Zahid, Hafsa Faruqui, Hira Ali, Hafsa Majid, Tuba Khalid, Mohammed Saeed Quraishy
hCoV-19/Pakistan/DUHS-19/2023	EPI_ISL_17445927	2023-01-01	Asia	Pakistan	Karachi	Provincial Public Health Reference Laboratory Sindh, Dow University of Health Sciences.	Genomic Surveillance Lab, Provincial Public Health Reference Laboratory Sindh, Dow University of Health Sciences	Saaed Khan, Bilal Ahmed Khan, Maria Zahid, Hafsa Faruqui, Hira Ali, Hafsa Majid, Tuba Khalid, Mohammed Saeed Quraishy
hCoV-19/Pakistan/IDRL-AKU-KHI-78467-S2/2022	EPI_ISL_15801528	2022-09-21	Asia	Pakistan	Karachi	Clinical Lab, Aga Khan University Hospital	Infectious Diseases Research Laboratory, Department of Pediatrics and Child Health	Furqan Kabir, Sehrish Muneer, Fatima Aziz, Samiah Kanwar, Imran Nisar, Waqasuddin Khan, Adil Kalam, Zahra Hasan, Fyezah Jehan
hCoV-19/Pakistan/IDRL-AKU-KHI-78787-S13/2022	EPI_ISL_15801538	2022-09-28	Asia	Pakistan	Karachi	Clinical Lab, Aga Khan University Hospital	Infectious Diseases Research Laboratory, Department of Pediatrics and Child Health	Samiah Kanwar, Waqasuddin Khan, Furqan Kabir, Imran Nisar, Fatima Aziz, Adil Kalam, Sehrish Muneer, Zahra Hasan, Fyezah Jehan
hCoV-19/Pakistan/IDRL-AKU-KHI-80134-S11/2022	EPI_ISL_16363563	2022-11-01	Asia	Pakistan	Karachi	Clinical Lab, Aga Khan University Hospital	Infectious Diseases Research Laboratory, Department of Pediatrics and Child Health	Furqan Kabir, Adil Kalam, Sehrish Muneer, Fatima Aziz, Waqasuddin Khan, Samiah Kanwar, Imran Nisar, Zahra Hasan, Fyezah Jehan
hCoV-19/Pakistan/NIH-B114-S14/2022	EPI_ISL_16238382	2022-10-04	Asia	Pakistan	Haripur	Public Health Reference Lab, Khyber Medical University (PHRL-KP)	Department of Virology, National Institute of Health, Islamabad, Pakistan	Massab Umair, Aamer Ikram, Muhammad Salman, Zaira Rehman, Muhammad Ammar, Syed Adnan Haider, Qasim Malik
hCoV-19/Palau/PW-H2318859/2022	EPI_ISL_16557520	2022-11-25	Oceania	Palau		Laboratory Services, Palau Ministry of Health	State Laboratories Division, Hawaii State Department of Health	Pamela O'Brien, Drew Kuwazaki, Ayana Garnet, Samantha Cotter, Cheyenne Barela, Cheryl-lynn Daquip, Mark Nagata, Samantha Sruba, Jeffrey Au, Briana Ofilas, Remedios Gose, Daniel Strange, Edward Desmond
hCoV-19/Palau/PW-H2318905/2022	EPI_ISL_16557521	2022-11-22	Oceania	Palau		Laboratory Services, Palau Ministry of Health	State Laboratories Division, Hawaii State Department of Health	Pamela O'Brien, Drew Kuwazaki, Ayana Garnet, Samantha Cotter, Cheyenne Barela, Cheryl-lynn Daquip, Mark Nagata, Samantha Sruba, Jeffrey Au, Briana Ofilas, Remedios Gose, Daniel Strange, Edward Desmond
hCoV-19/Palau/PW-H2318906/2022	EPI_ISL_16557522	2022-11-29	Oceania	Palau		Laboratory Services, Palau Ministry of Health	State Laboratories Division, Hawaii State Department of Health	Pamela O'Brien, Drew Kuwazaki, Ayana Garnet, Samantha Cotter, Cheyenne Barela, Cheryl-lynn Daquip, Mark Nagata, Samantha Sruba, Jeffrey Au, Briana Ofilas, Remedios Gose, Daniel Strange, Edward Desmond
hCoV-19/Palau/PW-H2318954/2022	EPI_ISL_16557525	2022-11-04	Oceania	Palau		Laboratory Services, Palau Ministry of Health	State Laboratories Division, Hawaii State Department of Health	Pamela O'Brien, Drew Kuwazaki, Ayana Garnet, Samantha Cotter, Cheyenne Barela, Cheryl-lynn Daquip, Mark Nagata, Samantha Sruba, Jeffrey Au, Briana Ofilas, Remedios Gose, Daniel Strange, Edward Desmond
hCoV-19/Palau/PW-H2318955/2022	EPI_ISL_16557526	2022-11-10	Oceania	Palau		Laboratory Services, Palau Ministry of Health	State Laboratories Division, Hawaii State Department of Health	Pamela O'Brien, Drew Kuwazaki, Ayana Garnet, Samantha Cotter, Cheyenne Barela, Cheryl-lynn Daquip, Mark Nagata, Samantha Sruba, Jeffrey Au, Briana Ofilas, Remedios Gose, Daniel Strange, Edward Desmond
hCoV-19/Palau/PW-H2319050/2022	EPI_ISL_16557528	2022-11-06	Oceania	Palau		Laboratory Services, Palau Ministry of Health	State Laboratories Division, Hawaii State Department of Health	Pamela O'Brien, Drew Kuwazaki, Ayana Garnet, Samantha Cotter, Cheyenne Barela, Cheryl-lynn Daquip, Mark Nagata, Samantha Sruba, Jeffrey Au, Briana Ofilas, Remedios Gose, Daniel Strange, Edward Desmond
hCoV-19/Palau/PW-H2319051/2022	EPI_ISL_16557529	2022-11-29	Oceania	Palau		Laboratory Services, Palau Ministry of Health	State Laboratories Division, Hawaii State Department of Health	Pamela O'Brien, Drew Kuwazaki, Ayana Garnet, Samantha Cotter, Cheyenne Barela, Cheryl-lynn Daquip, Mark Nagata, Samantha Sruba, Jeffrey Au, Briana Ofilas, Remedios Gose, Daniel Strange, Edward Desmond
hCoV-19/Palestine/527082/2023	EPI_ISL_17485354	2023-01-24	Asia	Palestine	West Bank	Molecular Diagnostic Laboraory (CPHL) - Palestinian Ministry of Health (MOH)	Molecular Diagnostic Laboraory-CPHL	Shtayeh Issa, Amer Amal, Alami Hend, Fatouni Nawras, Madi Fatima, Ayesh Dania, Sabrah Hanaa, Asfoor Rajaa, Toameh Raneen, Haloob Areej
hCoV-19/Panama/CDED24389-GMI/2022	EPI_ISL_17324529	2022-11-16	North America	Panama	Darien	Centro de Diagnostico de Enfermedades Desatendidas	Gorgas Memorial Institute of Health Studies	Eduardo Aguirre, Fatima Rodriguez, Juan Pascale, Celestino Aguilar, Claudia Gonzalez, Oris Chavarria, Jessica Gondola, Ambar Moreno, Alexander A Martinez
hCoV-19/Panama/GMI-M267263/2022	EPI_ISL_16237857	2022-11-30	North America	Panama	Panama Center	Gorgas Memorial Institute of Health Studies	Gorgas Memorial Institute of Health Studies	Claudia Gonzalez, Leyda Abrego, Danilo Franco, Brechla Moreno, Oris Chavarria, Jessica Gondola, Ambar Moreno, Celestino Aguilar, Alexander A Martinez
hCoV-19/Panama/M268233-GMI/2022	EPI_ISL_16817188	2022-12-19	North America	Panama	Panama Center	Gorgas Memorial Institute of Health Studies	Gorgas Memorial Institute of Health Studies	Claudia Gonzalez, Leyda Abrego, Danilo Franco, Brechla Moreno, Oris Chavarria, Jessica Gondola, Ambar Moreno, Celestino Aguilar, Alexander A Martinez
hCoV-19/Panama/M268629-GMI/2023	EPI_ISL_16848743	2023-01-17	North America	Panama	Panama North	Gorgas Memorial Institute of Health Studies	Gorgas Memorial Institute of Health Studies	Claudia Gonzalez, Leyda Abrego, Danilo Franco, Brechla Moreno, Oris Chavarria, Jessica Gondola, Ambar Moreno, Celestino Aguilar, Alexander A Martinez
hCoV-19/Panama/VA0002-GMI/2023	EPI_ISL_17025065	2023-02-06	North America	Panama	Panama Center	Gorgas Memorial Institute of Health Studies	Gorgas Memorial Institute of Health Studies	Claudia Gonzalez, Leyda Abrego, Danilo Franco, Brechla Moreno, Oris Chavarria, Jessica Gondola, Ambar Moreno, Celestino Aguilar, Alexander A Martinez
hCoV-19/PapuaNewGuinea/PNG8361/2022	EPI_ISL_16534457	2022-10-31	Oceania	Papua New Guinea		Central Public Health Laboratory	Microbiological Diagnostic Unit - Public Health Laboratory (MDU-PHL), The Peter Doherty Institute for Infection and Immunity	Kumbu, J., Susapu, M., Palou, T., Seemann, T., Horan, K., Sherry, N.L.
hCoV-19/PapuaNewGuinea/PNG8399/2022	EPI_ISL_16534494	2022-10-22	Oceania	Papua New Guinea		Central Public Health Laboratory	Microbiological Diagnostic Unit - Public Health Laboratory (MDU-PHL), The Peter Doherty Institute for Infection and Immunity	Kumbu, J., Susapu, M., Palou, T., Seemann, T., Horan, K., Sherry, N.L.
hCoV-19/Paraguay/546012/2022	EPI_ISL_17632012	2022-11-18	South America	Paraguay	Pedro Juan Caballero	Laboratorio HR Pedro Juan Canballero	Laboratorio Central de Salud Pública	Sandra González, Andrea Gómez de la Fuente, Tania Alfonzo, Julio Barrios, César Cantero, Cynthia Vazquez, Shirley Villalba, Juan Torales, Maria Liz Gamarra, Fátima Fleitas, Analía Rojas.
hCoV-19/Paraguay/546658/2022	EPI_ISL_17632028	2022-10-17	South America	Paraguay	Saltos del Guaira	Laboratorio HR Salto Del Guaira	Laboratorio Central de Salud Pública	Sandra González, Andrea Gómez de la Fuente, Tania Alfonzo, Julio Barrios, César Cantero, Cynthia Vazquez, Shirley Villalba, Juan Torales, Maria Liz Gamarra, Fátima Fleitas, Analía Rojas.
hCoV-19/Paraguay/547740/2022	EPI_ISL_17632036	2022-11-28	South America	Paraguay	Aregua	Hospital General de Luque	Laboratorio Central de Salud Pública	Sandra González, Andrea Gómez de la Fuente, Tania Alfonzo, Julio Barrios, César Cantero, Cynthia Vazquez, Shirley Villalba, Juan Torales, Maria Liz Gamarra, Fátima Fleitas, Analía Rojas.
hCoV-19/Paraguay/547743/2022	EPI_ISL_17632039	2022-11-28	South America	Paraguay	Luque	Hospital General de Luque	Laboratorio Central de Salud Pública	Sandra González, Andrea Gómez de la Fuente, Tania Alfonzo, Julio Barrios, César Cantero, Cynthia Vazquez, Shirley Villalba, Juan Torales, Maria Liz Gamarra, Fátima Fleitas, Analía Rojas.
hCoV-19/Paraguay/548147/2022	EPI_ISL_17632061	2022-11-29	South America	Paraguay	San Lorenzo	Instituto de Medicina Tropical	Laboratorio Central de Salud Pública	Sandra González, Andrea Gómez de la Fuente, Tania Alfonzo, Julio Barrios, César Cantero, Cynthia Vazquez, Shirley Villalba, Juan Torales, Maria Liz Gamarra, Fátima Fleitas, Analía Rojas.
hCoV-19/Paraguay/550744/2022	EPI_ISL_17632166	2022-11-30	South America	Paraguay	Encarnacion	Hospital Regional - Encarnacion	Laboratorio Central de Salud Pública	Sandra González, Andrea Gómez de la Fuente, Tania Alfonzo, Julio Barrios, César Cantero, Cynthia Vazquez, Shirley Villalba, Juan Torales, Maria Liz Gamarra, Fátima Fleitas, Analía Rojas
hCoV-19/Paraguay/557924/2022	EPI_ISL_17632309	2022-12-21	South America	Paraguay	Limpio	Laboratorio Central de Salud Pública	Laboratorio Central de Salud Pública	Sandra González, Andrea Gómez de la Fuente, Tania Alfonzo, Julio Barrios, César Cantero, Cynthia Vazquez, Shirley Villalba, Juan Torales, Maria Liz Gamarra, Fátima Fleitas, Analía Rojas.
hCoV-19/Paraguay/592431/2023	EPI_ISL_17678274	2023-01-09	South America	Paraguay	Luque	Laboratorio del Instituto de Previsión Social	Laboratorio Central de Salud Pública	Sandra González, Andrea Gómez de la Fuente, Tania Alfonzo, Julio Barrios, César Cantero, Cynthia Vazquez, Shirley Villalba, Juan Torales, Maria Liz Gamarra, Fátima Fleitas, Analía Rojas, María Jose Duarte, Emmanuel Céspedes, Ivana Fernández, Wilson Benítez.
hCoV-19/Peru/CAL-CITBM-CC13_19/2022	EPI_ISL_18310733	2022-11-30	South America	Peru	Callao	Dirección regional de salud del Callao (DIRESA-CALLAO)	Centro de Investigaciones Tecnológicas, Biomédicas y Medioambientales (CITBM)	Bryan Huaman, Diego Rivas, Jose Jimenez, Merly Sovero, Jorge Alarcon
hCoV-19/Peru/LIM-INS-32853/2022	EPI_ISL_15934859	2022-10-17	South America	Peru	Lima	Laboratorio de Referencia Nacional de Virus Inmunoprevenibles. Centro Nacional de Salud Publica. Instituto Nacional de Salud Peru.	Laboratorio de Referencia Nacional de Virus Inmunoprevenibles. Centro Nacional de Salud Publica. Instituto Nacional de Salud Peru.	Carlos Padilla Rojas, Veronica Hurtado Vela, Iris Silva Molina, Luis Barcena Flores, Wendy Lizarraga Olivares, Alicia Nuñez Llanos, Victor Jimenez Vasquez, Steve Acedo Lazo, Luren Sevilla Castañeda, Kelly Izarra Rojas, Princesa Medrano Alhuay, Estela Huaman Angeles, Lilian Huarca Balbin, Karla Verónica Vásquez Cajachahua, Olga Torres Gonzales, Alexander Fajardo Loyola, Vanesa Dominguez Villanueva…
hCoV-19/Peru/LIM-INS-33311/2022	EPI_ISL_15934579	2022-10-25	South America	Peru	Lima	Laboratorio de Referencia Nacional de Virus Inmunoprevenibles. Centro Nacional de Salud Publica. Instituto Nacional de Salud Peru.	Laboratorio de Referencia Nacional de Virus Inmunoprevenibles. Centro Nacional de Salud Publica. Instituto Nacional de Salud Peru.	Carlos Padilla Rojas, Veronica Hurtado Vela, Iris Silva Molina, Luis Barcena Flores, Wendy Lizarraga Olivares, Alicia Nuñez Llanos, Victor Jimenez Vasquez, Steve Acedo Lazo, Luren Sevilla Castañeda, Kelly Izarra Rojas, Princesa Medrano Alhuay, Estela Huaman Angeles, Lilian Huarca Balbin, Karla Verónica Vásquez Cajachahua, Olga Torres Gonzales, Alexander Fajardo Loyola, Vanesa Dominguez Villanueva…
hCoV-19/Peru/LIM-INS-33321/2022	EPI_ISL_15934588	2022-10-29	South America	Peru	Lima	Laboratorio de Referencia Nacional de Virus Inmunoprevenibles. Centro Nacional de Salud Publica. Instituto Nacional de Salud Peru.	Laboratorio de Referencia Nacional de Virus Inmunoprevenibles. Centro Nacional de Salud Publica. Instituto Nacional de Salud Peru.	Carlos Padilla Rojas, Veronica Hurtado Vela, Iris Silva Molina, Luis Barcena Flores, Wendy Lizarraga Olivares, Alicia Nuñez Llanos, Victor Jimenez Vasquez, Steve Acedo Lazo, Luren Sevilla Castañeda, Kelly Izarra Rojas, Princesa Medrano Alhuay, Estela Huaman Angeles, Lilian Huarca Balbin, Karla Verónica Vásquez Cajachahua, Olga Torres Gonzales, Alexander Fajardo Loyola, Vanesa Dominguez Villanueva…
hCoV-19/Peru/LIM-INS-33341/2022	EPI_ISL_15934607	2022-10-27	South America	Peru	Lima	Laboratorio de Referencia Nacional de Virus Inmunoprevenibles. Centro Nacional de Salud Publica. Instituto Nacional de Salud Peru.	Laboratorio de Referencia Nacional de Virus Inmunoprevenibles. Centro Nacional de Salud Publica. Instituto Nacional de Salud Peru.	Carlos Padilla Rojas, Veronica Hurtado Vela, Iris Silva Molina, Luis Barcena Flores, Wendy Lizarraga Olivares, Alicia Nuñez Llanos, Victor Jimenez Vasquez, Steve Acedo Lazo, Luren Sevilla Castañeda, Kelly Izarra Rojas, Princesa Medrano Alhuay, Estela Huaman Angeles, Lilian Huarca Balbin, Karla Verónica Vásquez Cajachahua, Olga Torres Gonzales, Alexander Fajardo Loyola, Vanesa Dominguez Villanueva…
hCoV-19/Peru/LIM-INS-33705/2022	EPI_ISL_15943471	2022-11-08	South America	Peru	Lima	Laboratorio de Referencia Nacional de Virus Inmunoprevenibles. Centro Nacional de Salud Publica. Instituto Nacional de Salud Peru.	Laboratorio de Referencia Nacional de Virus Inmunoprevenibles. Centro Nacional de Salud Publica. Instituto Nacional de Salud Peru.	Carlos Padilla Rojas, Veronica Hurtado Vela, Iris Silva Molina, Luis Barcena Flores, Wendy Lizarraga Olivares, Alicia Nuñez Llanos, Victor Jimenez Vasquez, Steve Acedo Lazo, Luren Sevilla Castañeda, Kelly Izarra Rojas, Princesa Medrano Alhuay, Estela Huaman Angeles, Lilian Huarca Balbin, Karla Verónica Vásquez Cajachahua, Olga Torres Gonzales, Alexander Fajardo Loyola, Vanesa Dominguez Villanueva…
hCoV-19/Peru/LIM-INS-43615/2022	EPI_ISL_17671578	2022-12-06	South America	Peru	Lima	Laboratorio de Referencia Nacional de Virus Inmunoprevenibles. Centro Nacional de Salud Publica. Instituto Nacional de Salud Peru.	Laboratorio de Referencia Nacional de Virus Inmunoprevenibles. Centro Nacional de Salud Publica. Instituto Nacional de Salud Peru.	Carlos Padilla Rojas, Veronica Hurtado Vela, Victor Jimenez Vasquez, Iris Silva Molina, Luis Barcena Flores, Wendy Lizarraga Olivares, Alicia Nuñez Llanos, Steve Acedo Lazo, Luren Sevilla Castañeda, Kelly Izarra Rojas, Princesa Medrano Alhuay, Estela Huaman Angeles, Lilian Huarca Balbin, Karla Verónica Vásquez Cajachahua, Olga Torres Gonzales, Alexander Fajardo Loyola, Vanesa Dominguez Villanueva…
hCoV-19/Peru/LIM-INS-43738/2023	EPI_ISL_17671696	2023-03-06	South America	Peru	Lima	Laboratorio de Referencia Nacional de Virus Inmunoprevenibles. Centro Nacional de Salud Publica. Instituto Nacional de Salud Peru.	Laboratorio de Referencia Nacional de Virus Inmunoprevenibles. Centro Nacional de Salud Publica. Instituto Nacional de Salud Peru.	Carlos Padilla Rojas, Veronica Hurtado Vela, Victor Jimenez Vasquez, Iris Silva Molina, Luis Barcena Flores, Wendy Lizarraga Olivares, Alicia Nuñez Llanos, Steve Acedo Lazo, Luren Sevilla Castañeda, Kelly Izarra Rojas, Princesa Medrano Alhuay, Estela Huaman Angeles, Lilian Huarca Balbin, Karla Verónica Vásquez Cajachahua, Olga Torres Gonzales, Alexander Fajardo Loyola, Vanesa Dominguez Villanueva…
hCoV-19/Peru/PIU-INS-39862/2022	EPI_ISL_16943731	2022-11-29	South America	Peru	Piura	Laboratorio de Referencia Regional de Piura. Dirección Regional de Salud de Piura.	Laboratorio de Referencia Nacional de Virus Inmunoprevenibles. Centro Nacional de Salud Publica. Instituto Nacional de Salud Peru.	Carlos Enrique Holguin Mauricci, Karina Milagros Yaipen Vilchez, Alba Geselle Saldarriaga León, Carlos Padilla Rojas, Veronica Hurtado Vela, Victor Jimenez Vasquez, Iris Silva Molina, Luis Barcena Flores, Wendy Lizarraga Olivares, Alicia Nuñez Llanos, Steve Acedo Lazo, Luren Sevilla Castañeda, Kelly Izarra Rojas, Princesa Medrano Alhuay, Estela Huaman Angeles, Lilian Huarca Balbin, Karla Vásquez …
hCoV-19/Philippines/PGCV_0043_4773/2022	EPI_ISL_16995637	2022-11-15	Asia	Philippines	Western Visayas	Teresita Jalandoni Provincial Hospital	PHILIPPINE GENOME CENTER VISAYAS	Dr. Cynthia P. Saloma, Dr. Victor Marco Emmanuel Ferriols, Dr. Stephanie Abello, Cecilia Resol, Eugenie Marie Almira, Christine Ann Aromin, Andrea Danica Bernas, Nadine Belas, Marj Gem Bunda, Nadalene Faith Cartago, Alex Cayanan, Kneessa Louie Dato-on, Vanessa Joy Diamante, Sherill Garcia, Ma. Carmel Javier, Claire Samantha Juanico, Anne Maglocot, Steven Mark Mosura, Albert Noblezada, Daisybelle …
hCoV-19/Philippines/PGCV_0053_5139/2023	EPI_ISL_17796475	2023-02-01	Asia	Philippines	Western Visayas	Metro Iloilo Hospital And Medical Center	PHILIPPINE GENOME CENTER VISAYAS	Dr. Cynthia P. Saloma, Dr. Victor Marco Emmanuel Ferriols, Dr. Stephanie Abello, Cecilia Resol, Eugenie Marie Almira, Christine Ann Aromin, Andrea Danica Bernas, Nadine Belas, Marj Gem Bunda, Nadalene Faith Cartago, Alex Cayanan, Kneessa Louie Dato-on, Sherill Garcia, Ma. Carmel Javier, Claire Samantha Juanico, Anne Maglocot, Steven Mark Mosura, Albert Noblezada, Julia Theresa Regalado, Karl Ange…
hCoV-19/Philippines/PH-RITM-3682/2022	EPI_ISL_16505442	2022-12-02	Asia	Philippines	Calabarzon	South Super Highway Molecular Diagnostic Laboratory	Research Institute for Tropical Medicine	Francisco Gerardo M. Polotan, Miguel Francisco B. Abulencia, Adeliza Mae L. Realingo, Ardiane Ysabelle M. Dolor, Anne Pauline A. Alpino, Othoniel Jan T. Onza, Ma. Angelica A. Tujan, Amalea Dulcene D. Nicolasora, Karen Iana M. Cruz, Joanna Ina G. Manalo, Samantha Luoise P. Bado, Niquitta B. Galap, Mary Rose B. Pelingon, Ezekiel A. Melo, Chelsea Mae M. Reyes, Bea C. Mateo, Stephen Paul B. Ortia, Cz…
hCoV-19/Poland/0356WSN2023_wsseol/2023	EPI_ISL_17246780	2023-03-01	Europe	Poland	Podlaskie	WSSE w Bialymstoku	Wojewodzka Stacja Sanitarno-Epidemiologiczna w Olsztynie, Laboratorium Badan Epidemiologiczno-Klinicznych	Sylwia Krzetowska, Monika Czerminska, Martyna Bieniek-Kobuszewska, Barbara Dolinska
hCoV-19/Poland/2212-068_wsselodz/2022	EPI_ISL_16270229	2022-11-28	Europe	Poland	Lodzkie	Laboratorium Mikrobiologiczne Synevo	Wojewodzka Stacja Sanitarno-Epidemiologiczna w Lodzi, Oddzial Laboratoryjny Mikrobiologii i Parazytologii	Elian Terpo, Szymon Konkolewski, Marta Gawronska, Martyna Matera, Agnieszka Karnowska, Danuta Bartczak, Katarzyna Kosowska, Lucyna Kochanowska, Aleksandra Krawczyk
hCoV-19/Poland/Kce-5175/2022	EPI_ISL_15888995	2022-11-10	Europe	Poland	Malopolskie	Szpital Powiatowy w Chrzanowie	Wojewódzka Stacja Sanitarno-Epidemiologiczna w Katowicach	Beata Rozwadowska, Marta Albertynska, Agata Chajda, Elzbieta Bartkowiak, Adrian Miara, Natalia Kuczera, Dorota Liberska
hCoV-19/Poland/Kce-5185/2022	EPI_ISL_15888992	2022-11-21	Europe	Poland	Slask	Śląskie Centrum Chorób Serca w Zabrzu	Wojewódzka Stacja Sanitarno-Epidemiologiczna w Katowicach	Beata Rozwadowska, Marta Albertynska, Agata Chajda, Elzbieta Bartkowiak, Adrian Miara, Natalia Kuczera, Dorota Liberska
hCoV-19/Poland/PZH-UMB-18315/2022	EPI_ISL_15790655	2022-10-22	Europe	Poland	Lodzkie	Diagnostyka	1. Academic Center for Pathomorphological and Genetic-Molecular Diagnostics ltd, Bialystok, Poland 2. National Institute of Public Health - National Institute of Hygiene, Warsaw, Poland	Radosław Charkiewicz, Jacek Nikliński, Przemysław Biecek. Joanna Reszeć, Piotr Majewski, Anetta Sulewska, Piotr Karabowicz, Joanna Kiśluk, Janusz Dzięcioł, Konrad Raczkowski, Katarzyna Zacharczuk, Magdalena Nowakowska, Małgorzata Sadkowska-Todys, Tomasz Wołkowicz
[truncated: 425 more rows]
