# Supplementary material for: Genomic Surveillance of SARS‐CoV‐2 in Senegal (2020–2024): Variant Turnover, Omicron Introductions, and Interregional Spread
Source: Influenza Other Respir Viruses. 2026 Jun 12;20(6):e70273. doi: 10.1111/irv.70273 (PMC13261306; doi:10.1111/irv.70273)
Supplement: Supplementary file 7 — Data S7: Metadata table for the Senegalese SARS‐CoV‐2 genomes included in the mutational profile analysis. [file IRV-20-e70273-s007.xlsx]

## Sheet: Sheet1
strain	gisaid_epi_isl	date	region	country	division	originating_lab	submitting_lab	authors
hCoV-19/Senegal/6430/2020	EPI_ISL_486872	2020-04-11	Africa	Senegal	Dakar	Institut Pasteur Dakar	Institut Pasteur de Dakar	Ndongo Dia, Moussa Moise Diagne, Mamadou Diop, Marie Henriette Dior Ndione, Mamadou Malado Jallow, Safietou Sanke, Ousmane Faye, Amadou Alpha Sall.
hCoV-19/Senegal/1576/2020	EPI_ISL_8525480	2020-03-30	Africa	Senegal	Dakar	Institut Pasteur de Dakar	Institut Pasteur de Dakar	Diallo Amadou, Diagne Moussa Moise, Dia Ndongo, Sankhe Safietou, Ndiaye Ndack, Loucoubar Cheikh, Faye Ousmane, Sall Amadou Alpha
hCoV-19/Senegal/11046212/2021	EPI_ISL_8526369	2021-07-05	Africa	Senegal	Dakar	Institut Pasteur de Dakar	Institut Pasteur de Dakar	Diallo Amadou, Diagne Moussa Moise, Dia Ndongo, Sankhe Safietou, Ndiaye Ndack, Loucoubar Cheikh, Faye Ousmane, Sall Amadou Alpha
hCoV-19/Senegal/5986/2020	EPI_ISL_481243	2020-04-18	Africa	Senegal	Dakar	Institut Pasteur Dakar	Institut Pasteur de Dakar	Ndongo Dia, Moussa Moise Diagne, Mamadou Diop, Marie Henriette Dior Ndione, Mamadou Malado Jallow, Safietou Sanke, Ousmane Faye, Amadou Alpha Sall.
hCoV-19/Senegal/68458/2020	EPI_ISL_482878	2020-06-18	Africa	Senegal	Dakar	Institut Pasteur Dakar	Institut Pasteur de Dakar	Ndongo Dia, Moussa Moise Diagne, Mamadou Diop, Marie Henriette Dior Ndione, Mamadou malado Jallow, Safietou Sankhe, Ousmane Faye, Amadou Alpha Sall.
hCoV-19/Senegal/141592/2020	EPI_ISL_8525982	2020-12-19	Africa	Senegal	Dakar	Institut Pasteur de Dakar	Institut Pasteur de Dakar	Diallo Amadou, Diagne Moussa Moise, Dia Ndongo, Sankhe Safietou, Ndiaye Ndack, Loucoubar Cheikh, Faye Ousmane, Sall Amadou Alpha
hCoV-19/Senegal/69473/2020	EPI_ISL_8525783	2020-06-17	Africa	Senegal	Dakar	Institut Pasteur de Dakar	Institut Pasteur de Dakar	Diallo Amadou, Diagne Moussa Moise, Dia Ndongo, Sankhe Safietou, Ndiaye Ndack, Loucoubar Cheikh, Faye Ousmane, Sall Amadou Alpha
hCoV-19/Senegal/71344/2020	EPI_ISL_8525799	2020	Africa	Senegal	Dakar	Institut Pasteur de Dakar	Institut Pasteur de Dakar	Diallo Amadou, Diagne Moussa Moise, Dia Ndongo, Sankhe Safietou, Ndiaye Ndack, Loucoubar Cheikh, Faye Ousmane, Sall Amadou Alpha
hCoV-19/Senegal/196836/2021	EPI_ISL_8526499	2021-07-12	Africa	Senegal	Fatick	Institut Pasteur de Dakar	Institut Pasteur de Dakar	Diallo Amadou, Diagne Moussa Moise, Dia Ndongo, Sankhe Safietou, Ndiaye Ndack, Loucoubar Cheikh, Faye Ousmane, Sall Amadou Alpha
hCoV-19/Senegal/260349/2021	EPI_ISL_8526999	2021-08-01	Africa	Senegal	Fatick	Institut Pasteur de Dakar	Institut Pasteur de Dakar	Diallo Amadou, Diagne Moussa Moise, Dia Ndongo, Sankhe Safietou, Ndiaye Ndack, Loucoubar Cheikh, Faye Ousmane, Sall Amadou Alpha
hCoV-19/Senegal/129335/2020	EPI_ISL_8525970	2020-12-11	Africa	Senegal	Fatick	Institut Pasteur de Dakar	Institut Pasteur de Dakar	Diallo Amadou, Diagne Moussa Moise, Dia Ndongo, Sankhe Safietou, Ndiaye Ndack, Loucoubar Cheikh, Faye Ousmane, Sall Amadou Alpha
hCoV-19/Senegal/500111/2021	EPI_ISL_8527071	2021-08-09	Africa	Senegal	Fatick	Institut Pasteur de Dakar	Institut Pasteur de Dakar	Diallo Amadou, Diagne Moussa Moise, Dia Ndongo, Sankhe Safietou, Ndiaye Ndack, Loucoubar Cheikh, Faye Ousmane, Sall Amadou Alpha
hCoV-19/Senegal/237437/2021	EPI_ISL_8526471	2021-07-09	Africa	Senegal	Dakar	Institut Pasteur de Dakar	Institut Pasteur de Dakar	Diallo Amadou, Diagne Moussa Moise, Dia Ndongo, Sankhe Safietou, Ndiaye Ndack, Loucoubar Cheikh, Faye Ousmane, Sall Amadou Alpha
hCoV-19/Senegal/11015632/2021	EPI_ISL_8526334	2021-07-04	Africa	Senegal	Dakar	Institut Pasteur de Dakar	Institut Pasteur de Dakar	Diallo Amadou, Diagne Moussa Moise, Dia Ndongo, Sankhe Safietou, Ndiaye Ndack, Loucoubar Cheikh, Faye Ousmane, Sall Amadou Alpha
hCoV-19/Senegal/2011790/2020	EPI_ISL_8526072	2020-12-30	Africa	Senegal	Dakar	Institut Pasteur de Dakar	Institut Pasteur de Dakar	Diallo Amadou, Diagne Moussa Moise, Dia Ndongo, Sankhe Safietou, Ndiaye Ndack, Loucoubar Cheikh, Faye Ousmane, Sall Amadou Alpha
hCoV-19/Senegal/91135/2020	EPI_ISL_8525836	2020-08-13	Africa	Senegal	Matam	Institut Pasteur de Dakar	Institut Pasteur de Dakar	Diallo Amadou, Diagne Moussa Moise, Dia Ndongo, Sankhe Safietou, Ndiaye Ndack, Loucoubar Cheikh, Faye Ousmane, Sall Amadou Alpha
hCoV-19/Senegal/90800/2020	EPI_ISL_8525860	2020-09-07	Africa	Senegal	Kedougou	Institut Pasteur de Dakar	Institut Pasteur de Dakar	Diallo Amadou, Diagne Moussa Moise, Dia Ndongo, Sankhe Safietou, Ndiaye Ndack, Loucoubar Cheikh, Faye Ousmane, Sall Amadou Alpha
hCoV-19/Senegal/141417/2020	EPI_ISL_8525977	2020-12-18	Africa	Senegal	Dakar	Institut Pasteur de Dakar	Institut Pasteur de Dakar	Diallo Amadou, Diagne Moussa Moise, Dia Ndongo, Sankhe Safietou, Ndiaye Ndack, Loucoubar Cheikh, Faye Ousmane, Sall Amadou Alpha
hCoV-19/Senegal/10114385/2021	EPI_ISL_8526290	2021-07-02	Africa	Senegal		Institut Pasteur de Dakar	Institut Pasteur de Dakar	Diallo Amadou, Diagne Moussa Moise, Dia Ndongo, Sankhe Safietou, Ndiaye Ndack, Loucoubar Cheikh, Faye Ousmane, Sall Amadou Alpha
hCoV-19/Senegal/026/2020	EPI_ISL_418209	2020-03-03	Africa	Senegal	Dakar	Institut Pasteur Dakar	Institut Pasteur de Dakar	Ndongo Dia, Ousmane Faye, Amadou Alpha Sall
hCoV-19/Senegal/2840/2020	EPI_ISL_481220	2020-04-06	Africa	Senegal	Dakar	Institut Pasteur Dakar	Institut Pasteur de Dakar	Ndongo Dia, Moussa Moise Diagne, Mamadou Diop, Marie Henriette Dior Ndione, Mamadou Malado Jallow, Safietou Sanke, Ousmane Faye, Amadou Alpha Sall.
hCoV-19/Senegal/500061/2021	EPI_ISL_8527030	2021-08-09	Africa	Senegal	Fatick	Institut Pasteur de Dakar	Institut Pasteur de Dakar	Diallo Amadou, Diagne Moussa Moise, Dia Ndongo, Sankhe Safietou, Ndiaye Ndack, Loucoubar Cheikh, Faye Ousmane, Sall Amadou Alpha
hCoV-19/Senegal/6619/2020	EPI_ISL_498230	2020-04-21	Africa	Senegal	Dakar	Institut Pasteur de Dakar	Institut Pasteur de Dakar	Ndongo Dia, Moussa Moise Diagne, Mamadou Diop, Marie Henriette Dior Ndione, Mamadou Malado Jallow, Safietou Sankhe Mbengue, Ousmane Faye, Amadou Alpha Sall.
hCoV-19/Senegal/141985/2020	EPI_ISL_8526027	2020-12-21	Africa	Senegal	Dakar	Institut Pasteur de Dakar	Institut Pasteur de Dakar	Diallo Amadou, Diagne Moussa Moise, Dia Ndongo, Sankhe Safietou, Ndiaye Ndack, Loucoubar Cheikh, Faye Ousmane, Sall Amadou Alpha
hCoV-19/Senegal/5770/2020	EPI_ISL_481238	2020-04-17	Africa	Senegal	Dakar	Institut Pasteur Dakar	Institut Pasteur de Dakar	Ndongo Dia, Moussa Moise Diagne, Mamadou Diop, Marie Henriette Dior Ndione, Mamadou Malado Jallow, Safietou Sanke, Ousmane Faye, Amadou Alpha Sall.
hCoV-19/Senegal/55728/2020	EPI_ISL_477150	2020-06-07	Africa	Senegal	Dakar	Institut Pasteur Dakar	Institut Pasteur de Dakar	Ndongo Dia, Moussa Moise Diagne, Mamadou Diop, Mamadou Malado Jallow, Marie Henriette Dior Ndione, Safietou Sankhe, Ousmane Faye, Amadou Alpha Sall.
hCoV-19/Senegal/83493/2020	EPI_ISL_498252	2020-07-09	Africa	Senegal	Dakar	Institut Pasteur de Dakar	Institut Pasteur de Dakar	Ndongo Dia, Moussa Moise Diagne, Mamadou Diop, Marie Henriette Dior Ndione, Mamadou Malado Jallow, Safietou Sankhe Mbengue, Ousmane Faye, Amadou Alpha Sall.
hCoV-19/Senegal/1850944/2020	EPI_ISL_8525955	2020-12-11	Africa	Senegal	Dakar	Institut Pasteur de Dakar	Institut Pasteur de Dakar	Diallo Amadou, Diagne Moussa Moise, Dia Ndongo, Sankhe Safietou, Ndiaye Ndack, Loucoubar Cheikh, Faye Ousmane, Sall Amadou Alpha
hCoV-19/Senegal/63920/2020	EPI_ISL_8525762	2020-06-12	Africa	Senegal	Dakar	Institut Pasteur de Dakar	Institut Pasteur de Dakar	Diallo Amadou, Diagne Moussa Moise, Dia Ndongo, Sankhe Safietou, Ndiaye Ndack, Loucoubar Cheikh, Faye Ousmane, Sall Amadou Alpha
hCoV-19/Senegal/9369/2020	EPI_ISL_486863	2020-04-25	Africa	Senegal	Dakar	Institut Pasteur Dakar	Institut Pasteur de Dakar	Ndongo Dia, Moussa Moise Diagne, Mamadou Diop, Marie Henriette Dior Ndione, Mamadou Malado Jallow, Safietou Sanke, Ousmane Faye, Amadou Alpha Sall.
hCoV-19/Senegal/244230/2021	EPI_ISL_8526676	2021-07-23	Africa	Senegal	Dakar	Institut Pasteur de Dakar	Institut Pasteur de Dakar	Diallo Amadou, Diagne Moussa Moise, Dia Ndongo, Sankhe Safietou, Ndiaye Ndack, Loucoubar Cheikh, Faye Ousmane, Sall Amadou Alpha
hCoV-19/Senegal/1999762/2020	EPI_ISL_8525980	2020-12-20	Africa	Senegal	Dakar	Institut Pasteur de Dakar	Institut Pasteur de Dakar	Diallo Amadou, Diagne Moussa Moise, Dia Ndongo, Sankhe Safietou, Ndiaye Ndack, Loucoubar Cheikh, Faye Ousmane, Sall Amadou Alpha
hCoV-19/Senegal/90395/2020	EPI_ISL_8525856	2020-09-19	Africa	Senegal	Kedougou	Institut Pasteur de Dakar	Institut Pasteur de Dakar	Diallo Amadou, Diagne Moussa Moise, Dia Ndongo, Sankhe Safietou, Ndiaye Ndack, Loucoubar Cheikh, Faye Ousmane, Sall Amadou Alpha
hCoV-19/Senegal/91093/2020	EPI_ISL_8525833	2020-08-10	Africa	Senegal	Matam	Institut Pasteur de Dakar	Institut Pasteur de Dakar	Diallo Amadou, Diagne Moussa Moise, Dia Ndongo, Sankhe Safietou, Ndiaye Ndack, Loucoubar Cheikh, Faye Ousmane, Sall Amadou Alpha
hCoV-19/Senegal/91089/2020	EPI_ISL_8525832	2020-08-07	Africa	Senegal	Matam	Institut Pasteur de Dakar	Institut Pasteur de Dakar	Diallo Amadou, Diagne Moussa Moise, Dia Ndongo, Sankhe Safietou, Ndiaye Ndack, Loucoubar Cheikh, Faye Ousmane, Sall Amadou Alpha
hCoV-19/Senegal/91048/2020	EPI_ISL_8525831	2020-07-27	Africa	Senegal	Matam	Institut Pasteur de Dakar	Institut Pasteur de Dakar	Diallo Amadou, Diagne Moussa Moise, Dia Ndongo, Sankhe Safietou, Ndiaye Ndack, Loucoubar Cheikh, Faye Ousmane, Sall Amadou Alpha
hCoV-19/Senegal/73962/2020	EPI_ISL_8525810	2020-06-26	Africa	Senegal	Dakar	Institut Pasteur de Dakar	Institut Pasteur de Dakar	Diallo Amadou, Diagne Moussa Moise, Dia Ndongo, Sankhe Safietou, Ndiaye Ndack, Loucoubar Cheikh, Faye Ousmane, Sall Amadou Alpha
hCoV-19/Senegal/71407/2020	EPI_ISL_8525800	2020-06-22	Africa	Senegal	Dakar	Institut Pasteur de Dakar	Institut Pasteur de Dakar	Diallo Amadou, Diagne Moussa Moise, Dia Ndongo, Sankhe Safietou, Ndiaye Ndack, Loucoubar Cheikh, Faye Ousmane, Sall Amadou Alpha
hCoV-19/Senegal/62778/2020	EPI_ISL_8525751	2020-06-11	Africa	Senegal	Dakar	Institut Pasteur de Dakar	Institut Pasteur de Dakar	Diallo Amadou, Diagne Moussa Moise, Dia Ndongo, Sankhe Safietou, Ndiaye Ndack, Loucoubar Cheikh, Faye Ousmane, Sall Amadou Alpha
hCoV-19/Senegal/24544/2020	EPI_ISL_8525541	2020-05-08	Africa	Senegal	Dakar	Institut Pasteur de Dakar	Institut Pasteur de Dakar	Diallo Amadou, Diagne Moussa Moise, Dia Ndongo, Sankhe Safietou, Ndiaye Ndack, Loucoubar Cheikh, Faye Ousmane, Sall Amadou Alpha
hCoV-19/Senegal/3075/2020	EPI_ISL_8525506	2020-04-08	Africa	Senegal	Dakar	Institut Pasteur de Dakar	Institut Pasteur de Dakar	Diallo Amadou, Diagne Moussa Moise, Dia Ndongo, Sankhe Safietou, Ndiaye Ndack, Loucoubar Cheikh, Faye Ousmane, Sall Amadou Alpha
hCoV-19/Senegal/2699/2020	EPI_ISL_8525501	2020-04-05	Africa	Senegal	Dakar	Institut Pasteur de Dakar	Institut Pasteur de Dakar	Diallo Amadou, Diagne Moussa Moise, Dia Ndongo, Sankhe Safietou, Ndiaye Ndack, Loucoubar Cheikh, Faye Ousmane, Sall Amadou Alpha
hCoV-19/Senegal/1185/2020	EPI_ISL_8525468	2020-03-26	Africa	Senegal	Dakar	Institut Pasteur de Dakar	Institut Pasteur de Dakar	Diallo Amadou, Diagne Moussa Moise, Dia Ndongo, Sankhe Safietou, Ndiaye Ndack, Loucoubar Cheikh, Faye Ousmane, Sall Amadou Alpha
hCoV-19/Senegal/970/2020	EPI_ISL_8525457	2020-03-24	Africa	Senegal	Dakar	Institut Pasteur de Dakar	Institut Pasteur de Dakar	Diallo Amadou, Diagne Moussa Moise, Dia Ndongo, Sankhe Safietou, Ndiaye Ndack, Loucoubar Cheikh, Faye Ousmane, Sall Amadou Alpha
hCoV-19/Senegal/13/2020	EPI_ISL_8525432	2020-03-01	Africa	Senegal	Dakar	Institut Pasteur de Dakar	Institut Pasteur de Dakar	Diallo Amadou, Diagne Moussa Moise, Dia Ndongo, Sankhe Safietou, Ndiaye Ndack, Loucoubar Cheikh, Faye Ousmane, Sall Amadou Alpha
hCoV-19/Senegal/6481/2020	EPI_ISL_486871	2020-04-21	Africa	Senegal	Dakar	Institut Pasteur Dakar	Institut Pasteur de Dakar	Ndongo Dia, Moussa Moise Diagne, Mamadou Diop, Marie Henriette Dior Ndione, Mamadou Malado Jallow, Safietou Sanke, Ousmane Faye, Amadou Alpha Sall.
hCoV-19/Senegal/611/2020	EPI_ISL_420076	2020-03-20	Africa	Senegal	Dakar	Institut Pasteur Dakar	Institut Pasteur de Dakar	Ndongo Dia, Moussa Moise Diagne, Mamadou Diop, Ousmane Faye, Ndongo Dia
hCoV-19/Senegal/1749/2020	EPI_ISL_480787	2020-03-31	Africa	Senegal	Dakar	Institut Pasteur Dakar	Institut Pasteur de Dakar	Ndongo Dia, Moussa Moise Diagne, Mamadou Diop, Marie Henriette Dior Ndione, Mamadou Malado Jallow, Safietou Sanke, Ousmane Faye, Amadou Alpha Sall.
hCoV-19/Senegal/2946/2020	EPI_ISL_8525504	2020-04-07	Africa	Senegal	Dakar	Institut Pasteur de Dakar	Institut Pasteur de Dakar	Diallo Amadou, Diagne Moussa Moise, Dia Ndongo, Sankhe Safietou, Ndiaye Ndack, Loucoubar Cheikh, Faye Ousmane, Sall Amadou Alpha
hCoV-19/Senegal/62368/2020	EPI_ISL_476493	2020-06-10	Africa	Senegal	Dakar	Institut Pasteur Dakar	Institut Pasteur de Dakar	Ndongo Dia, Moussa Moise Diagne, Mamadou Diop, Ousmane Faye, Amadou alpha Sall
hCoV-19/Senegal/2231/2020	EPI_ISL_8525493	2020-04-02	Africa	Senegal	Dakar	Institut Pasteur de Dakar	Institut Pasteur de Dakar	Diallo Amadou, Diagne Moussa Moise, Dia Ndongo, Sankhe Safietou, Ndiaye Ndack, Loucoubar Cheikh, Faye Ousmane, Sall Amadou Alpha
hCoV-19/Senegal/909/2020	EPI_ISL_8525460	2020-03-24	Africa	Senegal	Dakar	Institut Pasteur de Dakar	Institut Pasteur de Dakar	Diallo Amadou, Diagne Moussa Moise, Dia Ndongo, Sankhe Safietou, Ndiaye Ndack, Loucoubar Cheikh, Faye Ousmane, Sall Amadou Alpha
hCoV-19/Senegal/9/2020	EPI_ISL_8525431	2020-03-02	Africa	Senegal	Dakar	Institut Pasteur de Dakar	Institut Pasteur de Dakar	Diallo Amadou, Diagne Moussa Moise, Dia Ndongo, Sankhe Safietou, Ndiaye Ndack, Loucoubar Cheikh, Faye Ousmane, Sall Amadou Alpha
hCoV-19/Senegal/73/2020	EPI_ISL_8525434	2020-03-10	Africa	Senegal	Diourbel	Institut Pasteur de Dakar	Institut Pasteur de Dakar	Diallo Amadou, Diagne Moussa Moise, Dia Ndongo, Sankhe Safietou, Ndiaye Ndack, Loucoubar Cheikh, Faye Ousmane, Sall Amadou Alpha
hCoV-19/Senegal/646/2020	EPI_ISL_8525449	2020-03-21	Africa	Senegal	Ziguinchor	Institut Pasteur de Dakar	Institut Pasteur de Dakar	Diallo Amadou, Diagne Moussa Moise, Dia Ndongo, Sankhe Safietou, Ndiaye Ndack, Loucoubar Cheikh, Faye Ousmane, Sall Amadou Alpha
hCoV-19/Senegal/82/2020	EPI_ISL_8525435	2020-03-11	Africa	Senegal	Diourbel	Institut Pasteur de Dakar	Institut Pasteur de Dakar	Diallo Amadou, Diagne Moussa Moise, Dia Ndongo, Sankhe Safietou, Ndiaye Ndack, Loucoubar Cheikh, Faye Ousmane, Sall Amadou Alpha
hCoV-19/Senegal/86/2020	EPI_ISL_8525437	2020-03-11	Africa	Senegal	Dakar	Institut Pasteur de Dakar	Institut Pasteur de Dakar	Diallo Amadou, Diagne Moussa Moise, Dia Ndongo, Sankhe Safietou, Ndiaye Ndack, Loucoubar Cheikh, Faye Ousmane, Sall Amadou Alpha
hCoV-19/Senegal/94/2020	EPI_ISL_8525439	2020-03-12	Africa	Senegal	Diourbel	Institut Pasteur de Dakar	Institut Pasteur de Dakar	Diallo Amadou, Diagne Moussa Moise, Dia Ndongo, Sankhe Safietou, Ndiaye Ndack, Loucoubar Cheikh, Faye Ousmane, Sall Amadou Alpha
hCoV-19/Senegal/1315/2020	EPI_ISL_8525475	2020-03-28	Africa	Senegal	Dakar	Institut Pasteur de Dakar	Institut Pasteur de Dakar	Diallo Amadou, Diagne Moussa Moise, Dia Ndongo, Sankhe Safietou, Ndiaye Ndack, Loucoubar Cheikh, Faye Ousmane, Sall Amadou Alpha
hCoV-19/Senegal/95/2020	EPI_ISL_8525440	2020-03-12	Africa	Senegal	Diourbel	Institut Pasteur de Dakar	Institut Pasteur de Dakar	Diallo Amadou, Diagne Moussa Moise, Dia Ndongo, Sankhe Safietou, Ndiaye Ndack, Loucoubar Cheikh, Faye Ousmane, Sall Amadou Alpha
hCoV-19/Senegal/613/2020	EPI_ISL_8525445	2020-03-20	Africa	Senegal	Dakar	Institut Pasteur de Dakar	Institut Pasteur de Dakar	Diallo Amadou, Diagne Moussa Moise, Dia Ndongo, Sankhe Safietou, Ndiaye Ndack, Loucoubar Cheikh, Faye Ousmane, Sall Amadou Alpha
hCoV-19/Senegal/622/2020	EPI_ISL_8525446	2020-03-20	Africa	Senegal	Thies	Institut Pasteur de Dakar	Institut Pasteur de Dakar	Diallo Amadou, Diagne Moussa Moise, Dia Ndongo, Sankhe Safietou, Ndiaye Ndack, Loucoubar Cheikh, Faye Ousmane, Sall Amadou Alpha
hCoV-19/Senegal/933/2020	EPI_ISL_8525455	2020-03-24	Africa	Senegal	Dakar	Institut Pasteur de Dakar	Institut Pasteur de Dakar	Diallo Amadou, Diagne Moussa Moise, Dia Ndongo, Sankhe Safietou, Ndiaye Ndack, Loucoubar Cheikh, Faye Ousmane, Sall Amadou Alpha
hCoV-19/Senegal/924/2020	EPI_ISL_8525461	2020-03-24	Africa	Senegal	Dakar	Institut Pasteur de Dakar	Institut Pasteur de Dakar	Diallo Amadou, Diagne Moussa Moise, Dia Ndongo, Sankhe Safietou, Ndiaye Ndack, Loucoubar Cheikh, Faye Ousmane, Sall Amadou Alpha
hCoV-19/Senegal/1083/2020	EPI_ISL_8525463	2020-03-25	Africa	Senegal	Dakar	Institut Pasteur de Dakar	Institut Pasteur de Dakar	Diallo Amadou, Diagne Moussa Moise, Dia Ndongo, Sankhe Safietou, Ndiaye Ndack, Loucoubar Cheikh, Faye Ousmane, Sall Amadou Alpha
hCoV-19/Senegal/1140/2020	EPI_ISL_8525466	2020-03-26	Africa	Senegal	Thies	Institut Pasteur de Dakar	Institut Pasteur de Dakar	Diallo Amadou, Diagne Moussa Moise, Dia Ndongo, Sankhe Safietou, Ndiaye Ndack, Loucoubar Cheikh, Faye Ousmane, Sall Amadou Alpha
hCoV-19/Senegal/1153/2020	EPI_ISL_8525467	2020-03-26	Africa	Senegal	Dakar	Institut Pasteur de Dakar	Institut Pasteur de Dakar	Diallo Amadou, Diagne Moussa Moise, Dia Ndongo, Sankhe Safietou, Ndiaye Ndack, Loucoubar Cheikh, Faye Ousmane, Sall Amadou Alpha
hCoV-19/Senegal/2232/2020	EPI_ISL_8525494	2020-04-02	Africa	Senegal	Dakar	Institut Pasteur de Dakar	Institut Pasteur de Dakar	Diallo Amadou, Diagne Moussa Moise, Dia Ndongo, Sankhe Safietou, Ndiaye Ndack, Loucoubar Cheikh, Faye Ousmane, Sall Amadou Alpha
hCoV-19/Senegal/2393/2020	EPI_ISL_8525498	2020	Africa	Senegal	Dakar	Institut Pasteur de Dakar	Institut Pasteur de Dakar	Diallo Amadou, Diagne Moussa Moise, Dia Ndongo, Sankhe Safietou, Ndiaye Ndack, Loucoubar Cheikh, Faye Ousmane, Sall Amadou Alpha
hCoV-19/Senegal/2319/2020	EPI_ISL_8525499	2020-04-03	Africa	Senegal	Dakar	Institut Pasteur de Dakar	Institut Pasteur de Dakar	Diallo Amadou, Diagne Moussa Moise, Dia Ndongo, Sankhe Safietou, Ndiaye Ndack, Loucoubar Cheikh, Faye Ousmane, Sall Amadou Alpha
hCoV-19/Senegal/6836/2020	EPI_ISL_8525522	2020-04-21	Africa	Senegal	Dakar	Institut Pasteur de Dakar	Institut Pasteur de Dakar	Diallo Amadou, Diagne Moussa Moise, Dia Ndongo, Sankhe Safietou, Ndiaye Ndack, Loucoubar Cheikh, Faye Ousmane, Sall Amadou Alpha
hCoV-19/Senegal/15100/2020	EPI_ISL_8525531	2020-04-30	Africa	Senegal	Dakar	Institut Pasteur de Dakar	Institut Pasteur de Dakar	Diallo Amadou, Diagne Moussa Moise, Dia Ndongo, Sankhe Safietou, Ndiaye Ndack, Loucoubar Cheikh, Faye Ousmane, Sall Amadou Alpha
hCoV-19/Senegal/2438/2020	EPI_ISL_8525500	2020-04-03	Africa	Senegal	Dakar	Institut Pasteur de Dakar	Institut Pasteur de Dakar	Diallo Amadou, Diagne Moussa Moise, Dia Ndongo, Sankhe Safietou, Ndiaye Ndack, Loucoubar Cheikh, Faye Ousmane, Sall Amadou Alpha
hCoV-19/Senegal/2703/2020	EPI_ISL_8525502	2020-04-05	Africa	Senegal	Dakar	Institut Pasteur de Dakar	Institut Pasteur de Dakar	Diallo Amadou, Diagne Moussa Moise, Dia Ndongo, Sankhe Safietou, Ndiaye Ndack, Loucoubar Cheikh, Faye Ousmane, Sall Amadou Alpha
hCoV-19/Senegal/3142/2020	EPI_ISL_8525508	2020-04-08	Africa	Senegal	Dakar	Institut Pasteur de Dakar	Institut Pasteur de Dakar	Diallo Amadou, Diagne Moussa Moise, Dia Ndongo, Sankhe Safietou, Ndiaye Ndack, Loucoubar Cheikh, Faye Ousmane, Sall Amadou Alpha
hCoV-19/Senegal/3728/2020	EPI_ISL_8525513	2020-04-12	Africa	Senegal	Dakar	Institut Pasteur de Dakar	Institut Pasteur de Dakar	Diallo Amadou, Diagne Moussa Moise, Dia Ndongo, Sankhe Safietou, Ndiaye Ndack, Loucoubar Cheikh, Faye Ousmane, Sall Amadou Alpha
hCoV-19/Senegal/5021/2020	EPI_ISL_8525514	2020-04-14	Africa	Senegal	Dakar	Institut Pasteur de Dakar	Institut Pasteur de Dakar	Diallo Amadou, Diagne Moussa Moise, Dia Ndongo, Sankhe Safietou, Ndiaye Ndack, Loucoubar Cheikh, Faye Ousmane, Sall Amadou Alpha
hCoV-19/Senegal/5879/2020	EPI_ISL_8525515	2020-04-18	Africa	Senegal	Dakar	Institut Pasteur de Dakar	Institut Pasteur de Dakar	Diallo Amadou, Diagne Moussa Moise, Dia Ndongo, Sankhe Safietou, Ndiaye Ndack, Loucoubar Cheikh, Faye Ousmane, Sall Amadou Alpha
hCoV-19/Senegal/10856/2020	EPI_ISL_8525528	2020-04-27	Africa	Senegal	Dakar	Institut Pasteur de Dakar	Institut Pasteur de Dakar	Diallo Amadou, Diagne Moussa Moise, Dia Ndongo, Sankhe Safietou, Ndiaye Ndack, Loucoubar Cheikh, Faye Ousmane, Sall Amadou Alpha
hCoV-19/Senegal/5881/2020	EPI_ISL_8525516	2020-04-18	Africa	Senegal	Dakar	Institut Pasteur de Dakar	Institut Pasteur de Dakar	Diallo Amadou, Diagne Moussa Moise, Dia Ndongo, Sankhe Safietou, Ndiaye Ndack, Loucoubar Cheikh, Faye Ousmane, Sall Amadou Alpha
hCoV-19/Senegal/8636/2020	EPI_ISL_8525525	2020-04-22	Africa	Senegal	Dakar	Institut Pasteur de Dakar	Institut Pasteur de Dakar	Diallo Amadou, Diagne Moussa Moise, Dia Ndongo, Sankhe Safietou, Ndiaye Ndack, Loucoubar Cheikh, Faye Ousmane, Sall Amadou Alpha
hCoV-19/Senegal/6309/2020	EPI_ISL_8525517	2020-04-20	Africa	Senegal	Dakar	Institut Pasteur de Dakar	Institut Pasteur de Dakar	Diallo Amadou, Diagne Moussa Moise, Dia Ndongo, Sankhe Safietou, Ndiaye Ndack, Loucoubar Cheikh, Faye Ousmane, Sall Amadou Alpha
hCoV-19/Senegal/6830/2020	EPI_ISL_8525521	2020-04-21	Africa	Senegal	Louga	Institut Pasteur de Dakar	Institut Pasteur de Dakar	Diallo Amadou, Diagne Moussa Moise, Dia Ndongo, Sankhe Safietou, Ndiaye Ndack, Loucoubar Cheikh, Faye Ousmane, Sall Amadou Alpha
hCoV-19/Senegal/8559/2020	EPI_ISL_8525523	2020-04-22	Africa	Senegal	Dakar	Institut Pasteur de Dakar	Institut Pasteur de Dakar	Diallo Amadou, Diagne Moussa Moise, Dia Ndongo, Sankhe Safietou, Ndiaye Ndack, Loucoubar Cheikh, Faye Ousmane, Sall Amadou Alpha
hCoV-19/Senegal/8697/2020	EPI_ISL_8525524	2020-04-22	Africa	Senegal	Dakar	Institut Pasteur de Dakar	Institut Pasteur de Dakar	Diallo Amadou, Diagne Moussa Moise, Dia Ndongo, Sankhe Safietou, Ndiaye Ndack, Loucoubar Cheikh, Faye Ousmane, Sall Amadou Alpha
hCoV-19/Senegal/14296/2020	EPI_ISL_8525529	2020-04-29	Africa	Senegal	Dakar	Institut Pasteur de Dakar	Institut Pasteur de Dakar	Diallo Amadou, Diagne Moussa Moise, Dia Ndongo, Sankhe Safietou, Ndiaye Ndack, Loucoubar Cheikh, Faye Ousmane, Sall Amadou Alpha
hCoV-19/Senegal/14985/2020	EPI_ISL_8525530	2020-04-30	Africa	Senegal	Dakar	Institut Pasteur de Dakar	Institut Pasteur de Dakar	Diallo Amadou, Diagne Moussa Moise, Dia Ndongo, Sankhe Safietou, Ndiaye Ndack, Loucoubar Cheikh, Faye Ousmane, Sall Amadou Alpha
hCoV-19/Senegal/25084/2021	EPI_ISL_8525561	2021-05-09	Africa	Senegal	Dakar	Institut Pasteur de Dakar	Institut Pasteur de Dakar	Diallo Amadou, Diagne Moussa Moise, Dia Ndongo, Sankhe Safietou, Ndiaye Ndack, Loucoubar Cheikh, Faye Ousmane, Sall Amadou Alpha
hCoV-19/Senegal/19204/2020	EPI_ISL_8525535	2020-05-06	Africa	Senegal	Dakar	Institut Pasteur de Dakar	Institut Pasteur de Dakar	Diallo Amadou, Diagne Moussa Moise, Dia Ndongo, Sankhe Safietou, Ndiaye Ndack, Loucoubar Cheikh, Faye Ousmane, Sall Amadou Alpha
hCoV-19/Senegal/24577/2020	EPI_ISL_8525545	2020	Africa	Senegal	Dakar	Institut Pasteur de Dakar	Institut Pasteur de Dakar	Diallo Amadou, Diagne Moussa Moise, Dia Ndongo, Sankhe Safietou, Ndiaye Ndack, Loucoubar Cheikh, Faye Ousmane, Sall Amadou Alpha
hCoV-19/Senegal/24761/2020	EPI_ISL_8525554	2020-05-09	Africa	Senegal	Dakar	Institut Pasteur de Dakar	Institut Pasteur de Dakar	Diallo Amadou, Diagne Moussa Moise, Dia Ndongo, Sankhe Safietou, Ndiaye Ndack, Loucoubar Cheikh, Faye Ousmane, Sall Amadou Alpha
hCoV-19/Senegal/24867/2020	EPI_ISL_8525557	2020-05-09	Africa	Senegal	Dakar	Institut Pasteur de Dakar	Institut Pasteur de Dakar	Diallo Amadou, Diagne Moussa Moise, Dia Ndongo, Sankhe Safietou, Ndiaye Ndack, Loucoubar Cheikh, Faye Ousmane, Sall Amadou Alpha
hCoV-19/Senegal/24929/2020	EPI_ISL_8525559	2020-05-09	Africa	Senegal	Dakar	Institut Pasteur de Dakar	Institut Pasteur de Dakar	Diallo Amadou, Diagne Moussa Moise, Dia Ndongo, Sankhe Safietou, Ndiaye Ndack, Loucoubar Cheikh, Faye Ousmane, Sall Amadou Alpha
hCoV-19/Senegal/24931/2020	EPI_ISL_8525560	2020-05-09	Africa	Senegal	Dakar	Institut Pasteur de Dakar	Institut Pasteur de Dakar	Diallo Amadou, Diagne Moussa Moise, Dia Ndongo, Sankhe Safietou, Ndiaye Ndack, Loucoubar Cheikh, Faye Ousmane, Sall Amadou Alpha
hCoV-19/Senegal/25245/2020	EPI_ISL_8525570	2020-05-09	Africa	Senegal	Dakar	Institut Pasteur de Dakar	Institut Pasteur de Dakar	Diallo Amadou, Diagne Moussa Moise, Dia Ndongo, Sankhe Safietou, Ndiaye Ndack, Loucoubar Cheikh, Faye Ousmane, Sall Amadou Alpha
hCoV-19/Senegal/25371/2020	EPI_ISL_8525582	2020-05-10	Africa	Senegal	Dakar	Institut Pasteur de Dakar	Institut Pasteur de Dakar	Diallo Amadou, Diagne Moussa Moise, Dia Ndongo, Sankhe Safietou, Ndiaye Ndack, Loucoubar Cheikh, Faye Ousmane, Sall Amadou Alpha
hCoV-19/Senegal/25230/2020	EPI_ISL_8525566	2020-05-09	Africa	Senegal	Dakar	Institut Pasteur de Dakar	Institut Pasteur de Dakar	Diallo Amadou, Diagne Moussa Moise, Dia Ndongo, Sankhe Safietou, Ndiaye Ndack, Loucoubar Cheikh, Faye Ousmane, Sall Amadou Alpha
hCoV-19/Senegal/25250/2020	EPI_ISL_8525572	2020-05-09	Africa	Senegal	Dakar	Institut Pasteur de Dakar	Institut Pasteur de Dakar	Diallo Amadou, Diagne Moussa Moise, Dia Ndongo, Sankhe Safietou, Ndiaye Ndack, Loucoubar Cheikh, Faye Ousmane, Sall Amadou Alpha
hCoV-19/Senegal/25237/2020	EPI_ISL_8525568	2020-05-09	Africa	Senegal	Dakar	Institut Pasteur de Dakar	Institut Pasteur de Dakar	Diallo Amadou, Diagne Moussa Moise, Dia Ndongo, Sankhe Safietou, Ndiaye Ndack, Loucoubar Cheikh, Faye Ousmane, Sall Amadou Alpha
hCoV-19/Senegal/25977/2020	EPI_ISL_8525598	2020-05-11	Africa	Senegal	Dakar	Institut Pasteur de Dakar	Institut Pasteur de Dakar	Diallo Amadou, Diagne Moussa Moise, Dia Ndongo, Sankhe Safietou, Ndiaye Ndack, Loucoubar Cheikh, Faye Ousmane, Sall Amadou Alpha
hCoV-19/Senegal/24943/2020	EPI_ISL_8525569	2020-05-09	Africa	Senegal	Dakar	Institut Pasteur de Dakar	Institut Pasteur de Dakar	Diallo Amadou, Diagne Moussa Moise, Dia Ndongo, Sankhe Safietou, Ndiaye Ndack, Loucoubar Cheikh, Faye Ousmane, Sall Amadou Alpha
hCoV-19/Senegal/25404/2020	EPI_ISL_8525577	2020-05-10	Africa	Senegal	Dakar	Institut Pasteur de Dakar	Institut Pasteur de Dakar	Diallo Amadou, Diagne Moussa Moise, Dia Ndongo, Sankhe Safietou, Ndiaye Ndack, Loucoubar Cheikh, Faye Ousmane, Sall Amadou Alpha
hCoV-19/Senegal/26006/2020	EPI_ISL_8525580	2020-05-10	Africa	Senegal	Louga	Institut Pasteur de Dakar	Institut Pasteur de Dakar	Diallo Amadou, Diagne Moussa Moise, Dia Ndongo, Sankhe Safietou, Ndiaye Ndack, Loucoubar Cheikh, Faye Ousmane, Sall Amadou Alpha
hCoV-19/Senegal/25725/2020	EPI_ISL_8525593	2020-05-10	Africa	Senegal	Dakar	Institut Pasteur de Dakar	Institut Pasteur de Dakar	Diallo Amadou, Diagne Moussa Moise, Dia Ndongo, Sankhe Safietou, Ndiaye Ndack, Loucoubar Cheikh, Faye Ousmane, Sall Amadou Alpha
hCoV-19/Senegal/25612/2020	EPI_ISL_8525589	2020-05-10	Africa	Senegal	Dakar	Institut Pasteur de Dakar	Institut Pasteur de Dakar	Diallo Amadou, Diagne Moussa Moise, Dia Ndongo, Sankhe Safietou, Ndiaye Ndack, Loucoubar Cheikh, Faye Ousmane, Sall Amadou Alpha
hCoV-19/Senegal/25620/2020	EPI_ISL_8525592	2020-05-10	Africa	Senegal	Dakar	Institut Pasteur de Dakar	Institut Pasteur de Dakar	Diallo Amadou, Diagne Moussa Moise, Dia Ndongo, Sankhe Safietou, Ndiaye Ndack, Loucoubar Cheikh, Faye Ousmane, Sall Amadou Alpha
hCoV-19/Senegal/25669/2020	EPI_ISL_8525594	2020-05-10	Africa	Senegal	Dakar	Institut Pasteur de Dakar	Institut Pasteur de Dakar	Diallo Amadou, Diagne Moussa Moise, Dia Ndongo, Sankhe Safietou, Ndiaye Ndack, Loucoubar Cheikh, Faye Ousmane, Sall Amadou Alpha
hCoV-19/Senegal/26101/2020	EPI_ISL_8525601	2020-05-10	Africa	Senegal	Diourbel	Institut Pasteur de Dakar	Institut Pasteur de Dakar	Diallo Amadou, Diagne Moussa Moise, Dia Ndongo, Sankhe Safietou, Ndiaye Ndack, Loucoubar Cheikh, Faye Ousmane, Sall Amadou Alpha
hCoV-19/Senegal/25872/2020	EPI_ISL_8525600	2020-05-10	Africa	Senegal	Dakar	Institut Pasteur de Dakar	Institut Pasteur de Dakar	Diallo Amadou, Diagne Moussa Moise, Dia Ndongo, Sankhe Safietou, Ndiaye Ndack, Loucoubar Cheikh, Faye Ousmane, Sall Amadou Alpha
hCoV-19/Senegal/26171/2020	EPI_ISL_8525603	2020-05-10	Africa	Senegal	Kaffrine	Institut Pasteur de Dakar	Institut Pasteur de Dakar	Diallo Amadou, Diagne Moussa Moise, Dia Ndongo, Sankhe Safietou, Ndiaye Ndack, Loucoubar Cheikh, Faye Ousmane, Sall Amadou Alpha
hCoV-19/Senegal/26190/2020	EPI_ISL_8525606	2020-05-11	Africa	Senegal	Diourbel	Institut Pasteur de Dakar	Institut Pasteur de Dakar	Diallo Amadou, Diagne Moussa Moise, Dia Ndongo, Sankhe Safietou, Ndiaye Ndack, Loucoubar Cheikh, Faye Ousmane, Sall Amadou Alpha
hCoV-19/Senegal/28219/2020	EPI_ISL_8525611	2020-05-11	Africa	Senegal	Dakar	Institut Pasteur de Dakar	Institut Pasteur de Dakar	Diallo Amadou, Diagne Moussa Moise, Dia Ndongo, Sankhe Safietou, Ndiaye Ndack, Loucoubar Cheikh, Faye Ousmane, Sall Amadou Alpha
hCoV-19/Senegal/28296/2020	EPI_ISL_8525614	2020-05-11	Africa	Senegal	Dakar	Institut Pasteur de Dakar	Institut Pasteur de Dakar	Diallo Amadou, Diagne Moussa Moise, Dia Ndongo, Sankhe Safietou, Ndiaye Ndack, Loucoubar Cheikh, Faye Ousmane, Sall Amadou Alpha
hCoV-19/Senegal/28362/2020	EPI_ISL_8525618	2020-05-11	Africa	Senegal	Dakar	Institut Pasteur de Dakar	Institut Pasteur de Dakar	Diallo Amadou, Diagne Moussa Moise, Dia Ndongo, Sankhe Safietou, Ndiaye Ndack, Loucoubar Cheikh, Faye Ousmane, Sall Amadou Alpha
hCoV-19/Senegal/28892/2020	EPI_ISL_8525630	2020-05-12	Africa	Senegal	Dakar	Institut Pasteur de Dakar	Institut Pasteur de Dakar	Diallo Amadou, Diagne Moussa Moise, Dia Ndongo, Sankhe Safietou, Ndiaye Ndack, Loucoubar Cheikh, Faye Ousmane, Sall Amadou Alpha
hCoV-19/Senegal/28852/2020	EPI_ISL_8525631	2020-05-12	Africa	Senegal	Dakar	Institut Pasteur de Dakar	Institut Pasteur de Dakar	Diallo Amadou, Diagne Moussa Moise, Dia Ndongo, Sankhe Safietou, Ndiaye Ndack, Loucoubar Cheikh, Faye Ousmane, Sall Amadou Alpha
hCoV-19/Senegal/26403/2020	EPI_ISL_8525643	2020-05-12	Africa	Senegal	Louga	Institut Pasteur de Dakar	Institut Pasteur de Dakar	Diallo Amadou, Diagne Moussa Moise, Dia Ndongo, Sankhe Safietou, Ndiaye Ndack, Loucoubar Cheikh, Faye Ousmane, Sall Amadou Alpha
hCoV-19/Senegal/26418/2020	EPI_ISL_8525645	2020-05-12	Africa	Senegal	Louga	Institut Pasteur de Dakar	Institut Pasteur de Dakar	Diallo Amadou, Diagne Moussa Moise, Dia Ndongo, Sankhe Safietou, Ndiaye Ndack, Loucoubar Cheikh, Faye Ousmane, Sall Amadou Alpha
hCoV-19/Senegal/29066/2020	EPI_ISL_8525646	2020-05-12	Africa	Senegal	Dakar	Institut Pasteur de Dakar	Institut Pasteur de Dakar	Diallo Amadou, Diagne Moussa Moise, Dia Ndongo, Sankhe Safietou, Ndiaye Ndack, Loucoubar Cheikh, Faye Ousmane, Sall Amadou Alpha
hCoV-19/Senegal/26564/2020	EPI_ISL_8525676	2020-05-14	Africa	Senegal	Diourbel	Institut Pasteur de Dakar	Institut Pasteur de Dakar	Diallo Amadou, Diagne Moussa Moise, Dia Ndongo, Sankhe Safietou, Ndiaye Ndack, Loucoubar Cheikh, Faye Ousmane, Sall Amadou Alpha
hCoV-19/Senegal/26471/2020	EPI_ISL_8525655	2020-05-13	Africa	Senegal	Diourbel	Institut Pasteur de Dakar	Institut Pasteur de Dakar	Diallo Amadou, Diagne Moussa Moise, Dia Ndongo, Sankhe Safietou, Ndiaye Ndack, Loucoubar Cheikh, Faye Ousmane, Sall Amadou Alpha
hCoV-19/Senegal/26475/2020	EPI_ISL_8525656	2020-05-13	Africa	Senegal	Diourbel	Institut Pasteur de Dakar	Institut Pasteur de Dakar	Diallo Amadou, Diagne Moussa Moise, Dia Ndongo, Sankhe Safietou, Ndiaye Ndack, Loucoubar Cheikh, Faye Ousmane, Sall Amadou Alpha
hCoV-19/Senegal/30917/2020	EPI_ISL_8525682	2020-05-14	Africa	Senegal	Dakar	Institut Pasteur de Dakar	Institut Pasteur de Dakar	Diallo Amadou, Diagne Moussa Moise, Dia Ndongo, Sankhe Safietou, Ndiaye Ndack, Loucoubar Cheikh, Faye Ousmane, Sall Amadou Alpha
hCoV-19/Senegal/26493/2020	EPI_ISL_8525659	2020-05-13	Africa	Senegal	Diourbel	Institut Pasteur de Dakar	Institut Pasteur de Dakar	Diallo Amadou, Diagne Moussa Moise, Dia Ndongo, Sankhe Safietou, Ndiaye Ndack, Loucoubar Cheikh, Faye Ousmane, Sall Amadou Alpha
hCoV-19/Senegal/26508/2020	EPI_ISL_8525661	2020-05-13	Africa	Senegal	Diourbel	Institut Pasteur de Dakar	Institut Pasteur de Dakar	Diallo Amadou, Diagne Moussa Moise, Dia Ndongo, Sankhe Safietou, Ndiaye Ndack, Loucoubar Cheikh, Faye Ousmane, Sall Amadou Alpha
hCoV-19/Senegal/29741/2020	EPI_ISL_8525667	2020-05-13	Africa	Senegal	Dakar	Institut Pasteur de Dakar	Institut Pasteur de Dakar	Diallo Amadou, Diagne Moussa Moise, Dia Ndongo, Sankhe Safietou, Ndiaye Ndack, Loucoubar Cheikh, Faye Ousmane, Sall Amadou Alpha
hCoV-19/Senegal/26576/2020	EPI_ISL_8525679	2020-05-14	Africa	Senegal	Diourbel	Institut Pasteur de Dakar	Institut Pasteur de Dakar	Diallo Amadou, Diagne Moussa Moise, Dia Ndongo, Sankhe Safietou, Ndiaye Ndack, Loucoubar Cheikh, Faye Ousmane, Sall Amadou Alpha
hCoV-19/Senegal/30875/2020	EPI_ISL_8525684	2020-05-14	Africa	Senegal	Dakar	Institut Pasteur de Dakar	Institut Pasteur de Dakar	Diallo Amadou, Diagne Moussa Moise, Dia Ndongo, Sankhe Safietou, Ndiaye Ndack, Loucoubar Cheikh, Faye Ousmane, Sall Amadou Alpha
hCoV-19/Senegal/30944/2020	EPI_ISL_8525691	2020-05-14	Africa	Senegal	Dakar	Institut Pasteur de Dakar	Institut Pasteur de Dakar	Diallo Amadou, Diagne Moussa Moise, Dia Ndongo, Sankhe Safietou, Ndiaye Ndack, Loucoubar Cheikh, Faye Ousmane, Sall Amadou Alpha
hCoV-19/Senegal/30995/2020	EPI_ISL_8525695	2020-05-14	Africa	Senegal	Dakar	Institut Pasteur de Dakar	Institut Pasteur de Dakar	Diallo Amadou, Diagne Moussa Moise, Dia Ndongo, Sankhe Safietou, Ndiaye Ndack, Loucoubar Cheikh, Faye Ousmane, Sall Amadou Alpha
hCoV-19/Senegal/31134/2020	EPI_ISL_8525699	2020-05-14	Africa	Senegal	Dakar	Institut Pasteur de Dakar	Institut Pasteur de Dakar	Diallo Amadou, Diagne Moussa Moise, Dia Ndongo, Sankhe Safietou, Ndiaye Ndack, Loucoubar Cheikh, Faye Ousmane, Sall Amadou Alpha
hCoV-19/Senegal/31078/2020	EPI_ISL_8525704	2020-05-14	Africa	Senegal	Dakar	Institut Pasteur de Dakar	Institut Pasteur de Dakar	Diallo Amadou, Diagne Moussa Moise, Dia Ndongo, Sankhe Safietou, Ndiaye Ndack, Loucoubar Cheikh, Faye Ousmane, Sall Amadou Alpha
hCoV-19/Senegal/27079/2020	EPI_ISL_8525711	2020-05-16	Africa	Senegal	Louga	Institut Pasteur de Dakar	Institut Pasteur de Dakar	Diallo Amadou, Diagne Moussa Moise, Dia Ndongo, Sankhe Safietou, Ndiaye Ndack, Loucoubar Cheikh, Faye Ousmane, Sall Amadou Alpha
hCoV-19/Senegal/27018/2020	EPI_ISL_8525709	2020-05-16	Africa	Senegal	Kaolack	Institut Pasteur de Dakar	Institut Pasteur de Dakar	Diallo Amadou, Diagne Moussa Moise, Dia Ndongo, Sankhe Safietou, Ndiaye Ndack, Loucoubar Cheikh, Faye Ousmane, Sall Amadou Alpha
hCoV-19/Senegal/123156/2020	EPI_ISL_8525901	2020-10-29	Africa	Senegal	Diourbel	Institut Pasteur de Dakar	Institut Pasteur de Dakar	Diallo Amadou, Diagne Moussa Moise, Dia Ndongo, Sankhe Safietou, Ndiaye Ndack, Loucoubar Cheikh, Faye Ousmane, Sall Amadou Alpha
hCoV-19/Senegal/27353/2020	EPI_ISL_8525716	2020-05-18	Africa	Senegal	Fatick	Institut Pasteur de Dakar	Institut Pasteur de Dakar	Diallo Amadou, Diagne Moussa Moise, Dia Ndongo, Sankhe Safietou, Ndiaye Ndack, Loucoubar Cheikh, Faye Ousmane, Sall Amadou Alpha
hCoV-19/Senegal/54155/2020	EPI_ISL_8525732	2020-06-05	Africa	Senegal	Dakar	Institut Pasteur de Dakar	Institut Pasteur de Dakar	Diallo Amadou, Diagne Moussa Moise, Dia Ndongo, Sankhe Safietou, Ndiaye Ndack, Loucoubar Cheikh, Faye Ousmane, Sall Amadou Alpha
hCoV-19/Senegal/32484/2020	EPI_ISL_8525721	2020-05-19	Africa	Senegal	Sedhiou	Institut Pasteur de Dakar	Institut Pasteur de Dakar	Diallo Amadou, Diagne Moussa Moise, Dia Ndongo, Sankhe Safietou, Ndiaye Ndack, Loucoubar Cheikh, Faye Ousmane, Sall Amadou Alpha
hCoV-19/Senegal/54610/2020	EPI_ISL_8525734	2020-06-06	Africa	Senegal	Dakar	Institut Pasteur de Dakar	Institut Pasteur de Dakar	Diallo Amadou, Diagne Moussa Moise, Dia Ndongo, Sankhe Safietou, Ndiaye Ndack, Loucoubar Cheikh, Faye Ousmane, Sall Amadou Alpha
hCoV-19/Senegal/62438/2020	EPI_ISL_8525746	2020-06-10	Africa	Senegal	Dakar	Institut Pasteur de Dakar	Institut Pasteur de Dakar	Diallo Amadou, Diagne Moussa Moise, Dia Ndongo, Sankhe Safietou, Ndiaye Ndack, Loucoubar Cheikh, Faye Ousmane, Sall Amadou Alpha
hCoV-19/Senegal/48776/2020	EPI_ISL_8525727	2020-05-30	Africa	Senegal	Dakar	Institut Pasteur de Dakar	Institut Pasteur de Dakar	Diallo Amadou, Diagne Moussa Moise, Dia Ndongo, Sankhe Safietou, Ndiaye Ndack, Loucoubar Cheikh, Faye Ousmane, Sall Amadou Alpha
hCoV-19/Senegal/55802/2020	EPI_ISL_8525741	2020-06-07	Africa	Senegal	Dakar	Institut Pasteur de Dakar	Institut Pasteur de Dakar	Diallo Amadou, Diagne Moussa Moise, Dia Ndongo, Sankhe Safietou, Ndiaye Ndack, Loucoubar Cheikh, Faye Ousmane, Sall Amadou Alpha
hCoV-19/Senegal/65359/2020	EPI_ISL_8525765	2020-06-14	Africa	Senegal	Dakar	Institut Pasteur de Dakar	Institut Pasteur de Dakar	Diallo Amadou, Diagne Moussa Moise, Dia Ndongo, Sankhe Safietou, Ndiaye Ndack, Loucoubar Cheikh, Faye Ousmane, Sall Amadou Alpha
hCoV-19/Senegal/54118/2020	EPI_ISL_8525731	2020-06-05	Africa	Senegal	Dakar	Institut Pasteur de Dakar	Institut Pasteur de Dakar	Diallo Amadou, Diagne Moussa Moise, Dia Ndongo, Sankhe Safietou, Ndiaye Ndack, Loucoubar Cheikh, Faye Ousmane, Sall Amadou Alpha
hCoV-19/Senegal/54386/2020	EPI_ISL_8525733	2020-06-05	Africa	Senegal	Dakar	Institut Pasteur de Dakar	Institut Pasteur de Dakar	Diallo Amadou, Diagne Moussa Moise, Dia Ndongo, Sankhe Safietou, Ndiaye Ndack, Loucoubar Cheikh, Faye Ousmane, Sall Amadou Alpha
hCoV-19/Senegal/65762/2020	EPI_ISL_8525766	2020-06-14	Africa	Senegal	Dakar	Institut Pasteur de Dakar	Institut Pasteur de Dakar	Diallo Amadou, Diagne Moussa Moise, Dia Ndongo, Sankhe Safietou, Ndiaye Ndack, Loucoubar Cheikh, Faye Ousmane, Sall Amadou Alpha
hCoV-19/Senegal/55230/2020	EPI_ISL_8525737	2020-06-06	Africa	Senegal	Dakar	Institut Pasteur de Dakar	Institut Pasteur de Dakar	Diallo Amadou, Diagne Moussa Moise, Dia Ndongo, Sankhe Safietou, Ndiaye Ndack, Loucoubar Cheikh, Faye Ousmane, Sall Amadou Alpha
hCoV-19/Senegal/68353/2020	EPI_ISL_8525773	2020-06-17	Africa	Senegal	Dakar	Institut Pasteur de Dakar	Institut Pasteur de Dakar	Diallo Amadou, Diagne Moussa Moise, Dia Ndongo, Sankhe Safietou, Ndiaye Ndack, Loucoubar Cheikh, Faye Ousmane, Sall Amadou Alpha
hCoV-19/Senegal/55726/2020	EPI_ISL_8525740	2020-06-07	Africa	Senegal	Dakar	Institut Pasteur de Dakar	Institut Pasteur de Dakar	Diallo Amadou, Diagne Moussa Moise, Dia Ndongo, Sankhe Safietou, Ndiaye Ndack, Loucoubar Cheikh, Faye Ousmane, Sall Amadou Alpha
hCoV-19/Senegal/63158/2020	EPI_ISL_8525755	2020-06-11	Africa	Senegal	Dakar	Institut Pasteur de Dakar	Institut Pasteur de Dakar	Diallo Amadou, Diagne Moussa Moise, Dia Ndongo, Sankhe Safietou, Ndiaye Ndack, Loucoubar Cheikh, Faye Ousmane, Sall Amadou Alpha
hCoV-19/Senegal/63998/2020	EPI_ISL_8525764	2020-06-12	Africa	Senegal	Dakar	Institut Pasteur de Dakar	Institut Pasteur de Dakar	Diallo Amadou, Diagne Moussa Moise, Dia Ndongo, Sankhe Safietou, Ndiaye Ndack, Loucoubar Cheikh, Faye Ousmane, Sall Amadou Alpha
hCoV-19/Senegal/66519/2020	EPI_ISL_8525770	2020-06-15	Africa	Senegal	Dakar	Institut Pasteur de Dakar	Institut Pasteur de Dakar	Diallo Amadou, Diagne Moussa Moise, Dia Ndongo, Sankhe Safietou, Ndiaye Ndack, Loucoubar Cheikh, Faye Ousmane, Sall Amadou Alpha
hCoV-19/Senegal/66819/2020	EPI_ISL_8525771	2020-06-15	Africa	Senegal	Dakar	Institut Pasteur de Dakar	Institut Pasteur de Dakar	Diallo Amadou, Diagne Moussa Moise, Dia Ndongo, Sankhe Safietou, Ndiaye Ndack, Loucoubar Cheikh, Faye Ousmane, Sall Amadou Alpha
hCoV-19/Senegal/72119/2020	EPI_ISL_8525803	2020-06-23	Africa	Senegal	Dakar	Institut Pasteur de Dakar	Institut Pasteur de Dakar	Diallo Amadou, Diagne Moussa Moise, Dia Ndongo, Sankhe Safietou, Ndiaye Ndack, Loucoubar Cheikh, Faye Ousmane, Sall Amadou Alpha
hCoV-19/Senegal/70420/2020	EPI_ISL_8525789	2020-06-20	Africa	Senegal	Dakar	Institut Pasteur de Dakar	Institut Pasteur de Dakar	Diallo Amadou, Diagne Moussa Moise, Dia Ndongo, Sankhe Safietou, Ndiaye Ndack, Loucoubar Cheikh, Faye Ousmane, Sall Amadou Alpha
hCoV-19/Senegal/84269/2020	EPI_ISL_8525821	2020-07-10	Africa	Senegal	Dakar	Institut Pasteur de Dakar	Institut Pasteur de Dakar	Diallo Amadou, Diagne Moussa Moise, Dia Ndongo, Sankhe Safietou, Ndiaye Ndack, Loucoubar Cheikh, Faye Ousmane, Sall Amadou Alpha
hCoV-19/Senegal/69413/2020	EPI_ISL_8525781	2020-06-18	Africa	Senegal	Dakar	Institut Pasteur de Dakar	Institut Pasteur de Dakar	Diallo Amadou, Diagne Moussa Moise, Dia Ndongo, Sankhe Safietou, Ndiaye Ndack, Loucoubar Cheikh, Faye Ousmane, Sall Amadou Alpha
hCoV-19/Senegal/69414/2020	EPI_ISL_8525782	2020-06-18	Africa	Senegal	Dakar	Institut Pasteur de Dakar	Institut Pasteur de Dakar	Diallo Amadou, Diagne Moussa Moise, Dia Ndongo, Sankhe Safietou, Ndiaye Ndack, Loucoubar Cheikh, Faye Ousmane, Sall Amadou Alpha
hCoV-19/Senegal/70532/2020	EPI_ISL_8525790	2020-06-20	Africa	Senegal	Dakar	Institut Pasteur de Dakar	Institut Pasteur de Dakar	Diallo Amadou, Diagne Moussa Moise, Dia Ndongo, Sankhe Safietou, Ndiaye Ndack, Loucoubar Cheikh, Faye Ousmane, Sall Amadou Alpha
hCoV-19/Senegal/69832/2020	EPI_ISL_8525785	2020-06-19	Africa	Senegal	Dakar	Institut Pasteur de Dakar	Institut Pasteur de Dakar	Diallo Amadou, Diagne Moussa Moise, Dia Ndongo, Sankhe Safietou, Ndiaye Ndack, Loucoubar Cheikh, Faye Ousmane, Sall Amadou Alpha
hCoV-19/Senegal/70372/2020	EPI_ISL_8525786	2020-06-19	Africa	Senegal	Dakar	Institut Pasteur de Dakar	Institut Pasteur de Dakar	Diallo Amadou, Diagne Moussa Moise, Dia Ndongo, Sankhe Safietou, Ndiaye Ndack, Loucoubar Cheikh, Faye Ousmane, Sall Amadou Alpha
hCoV-19/Senegal/71011/2020	EPI_ISL_8525797	2020	Africa	Senegal	Dakar	Institut Pasteur de Dakar	Institut Pasteur de Dakar	Diallo Amadou, Diagne Moussa Moise, Dia Ndongo, Sankhe Safietou, Ndiaye Ndack, Loucoubar Cheikh, Faye Ousmane, Sall Amadou Alpha
hCoV-19/Senegal/74254/2020	EPI_ISL_8525811	2020	Africa	Senegal	Dakar	Institut Pasteur de Dakar	Institut Pasteur de Dakar	Diallo Amadou, Diagne Moussa Moise, Dia Ndongo, Sankhe Safietou, Ndiaye Ndack, Loucoubar Cheikh, Faye Ousmane, Sall Amadou Alpha
hCoV-19/Senegal/70924/2020	EPI_ISL_8525798	2020-06-21	Africa	Senegal	Dakar	Institut Pasteur de Dakar	Institut Pasteur de Dakar	Diallo Amadou, Diagne Moussa Moise, Dia Ndongo, Sankhe Safietou, Ndiaye Ndack, Loucoubar Cheikh, Faye Ousmane, Sall Amadou Alpha
hCoV-19/Senegal/90295/2020	EPI_ISL_8525839	2020-08-15	Africa	Senegal	Kedougou	Institut Pasteur de Dakar	Institut Pasteur de Dakar	Diallo Amadou, Diagne Moussa Moise, Dia Ndongo, Sankhe Safietou, Ndiaye Ndack, Loucoubar Cheikh, Faye Ousmane, Sall Amadou Alpha
hCoV-19/Senegal/107868/2020	EPI_ISL_8525865	2020-09-22	Africa	Senegal	Fatick	Institut Pasteur de Dakar	Institut Pasteur de Dakar	Diallo Amadou, Diagne Moussa Moise, Dia Ndongo, Sankhe Safietou, Ndiaye Ndack, Loucoubar Cheikh, Faye Ousmane, Sall Amadou Alpha
hCoV-19/Senegal/72071/2020	EPI_ISL_8525801	2020-06-23	Africa	Senegal	Dakar	Institut Pasteur de Dakar	Institut Pasteur de Dakar	Diallo Amadou, Diagne Moussa Moise, Dia Ndongo, Sankhe Safietou, Ndiaye Ndack, Loucoubar Cheikh, Faye Ousmane, Sall Amadou Alpha
hCoV-19/Senegal/91014/2020	EPI_ISL_8525825	2020-07-23	Africa	Senegal	Matam	Institut Pasteur de Dakar	Institut Pasteur de Dakar	Diallo Amadou, Diagne Moussa Moise, Dia Ndongo, Sankhe Safietou, Ndiaye Ndack, Loucoubar Cheikh, Faye Ousmane, Sall Amadou Alpha
hCoV-19/Senegal/91119/2020	EPI_ISL_8525835	2020-08-13	Africa	Senegal	Matam	Institut Pasteur de Dakar	Institut Pasteur de Dakar	Diallo Amadou, Diagne Moussa Moise, Dia Ndongo, Sankhe Safietou, Ndiaye Ndack, Loucoubar Cheikh, Faye Ousmane, Sall Amadou Alpha
hCoV-19/Senegal/77063/2020	EPI_ISL_8525815	2020-06-27	Africa	Senegal	Saint-Louis	Institut Pasteur de Dakar	Institut Pasteur de Dakar	Diallo Amadou, Diagne Moussa Moise, Dia Ndongo, Sankhe Safietou, Ndiaye Ndack, Loucoubar Cheikh, Faye Ousmane, Sall Amadou Alpha
hCoV-19/Senegal/90314/2020	EPI_ISL_8525846	2020-08-17	Africa	Senegal	Kedougou	Institut Pasteur de Dakar	Institut Pasteur de Dakar	Diallo Amadou, Diagne Moussa Moise, Dia Ndongo, Sankhe Safietou, Ndiaye Ndack, Loucoubar Cheikh, Faye Ousmane, Sall Amadou Alpha
hCoV-19/Senegal/84943/2020	EPI_ISL_8525822	2020-07-12	Africa	Senegal	Dakar	Institut Pasteur de Dakar	Institut Pasteur de Dakar	Diallo Amadou, Diagne Moussa Moise, Dia Ndongo, Sankhe Safietou, Ndiaye Ndack, Loucoubar Cheikh, Faye Ousmane, Sall Amadou Alpha
hCoV-19/Senegal/91012/2020	EPI_ISL_8525824	2020-07-23	Africa	Senegal	Matam	Institut Pasteur de Dakar	Institut Pasteur de Dakar	Diallo Amadou, Diagne Moussa Moise, Dia Ndongo, Sankhe Safietou, Ndiaye Ndack, Loucoubar Cheikh, Faye Ousmane, Sall Amadou Alpha
hCoV-19/Senegal/91016/2020	EPI_ISL_8525826	2020-07-23	Africa	Senegal	Matam	Institut Pasteur de Dakar	Institut Pasteur de Dakar	Diallo Amadou, Diagne Moussa Moise, Dia Ndongo, Sankhe Safietou, Ndiaye Ndack, Loucoubar Cheikh, Faye Ousmane, Sall Amadou Alpha
hCoV-19/Senegal/90298/2020	EPI_ISL_8525837	2020-08-15	Africa	Senegal	Kedougou	Institut Pasteur de Dakar	Institut Pasteur de Dakar	Diallo Amadou, Diagne Moussa Moise, Dia Ndongo, Sankhe Safietou, Ndiaye Ndack, Loucoubar Cheikh, Faye Ousmane, Sall Amadou Alpha
hCoV-19/Senegal/91027/2020	EPI_ISL_8525827	2020-07-23	Africa	Senegal	Matam	Institut Pasteur de Dakar	Institut Pasteur de Dakar	Diallo Amadou, Diagne Moussa Moise, Dia Ndongo, Sankhe Safietou, Ndiaye Ndack, Loucoubar Cheikh, Faye Ousmane, Sall Amadou Alpha
hCoV-19/Senegal/91032/2020	EPI_ISL_8525829	2020-07-23	Africa	Senegal	Matam	Institut Pasteur de Dakar	Institut Pasteur de Dakar	Diallo Amadou, Diagne Moussa Moise, Dia Ndongo, Sankhe Safietou, Ndiaye Ndack, Loucoubar Cheikh, Faye Ousmane, Sall Amadou Alpha
hCoV-19/Senegal/90308/2020	EPI_ISL_8525845	2020-08-17	Africa	Senegal	Kedougou	Institut Pasteur de Dakar	Institut Pasteur de Dakar	Diallo Amadou, Diagne Moussa Moise, Dia Ndongo, Sankhe Safietou, Ndiaye Ndack, Loucoubar Cheikh, Faye Ousmane, Sall Amadou Alpha
hCoV-19/Senegal/107980/2020	EPI_ISL_8525878	2020-09-26	Africa	Senegal	Diourbel	Institut Pasteur de Dakar	Institut Pasteur de Dakar	Diallo Amadou, Diagne Moussa Moise, Dia Ndongo, Sankhe Safietou, Ndiaye Ndack, Loucoubar Cheikh, Faye Ousmane, Sall Amadou Alpha
hCoV-19/Senegal/91118/2020	EPI_ISL_8525834	2020-08-13	Africa	Senegal	Matam	Institut Pasteur de Dakar	Institut Pasteur de Dakar	Diallo Amadou, Diagne Moussa Moise, Dia Ndongo, Sankhe Safietou, Ndiaye Ndack, Loucoubar Cheikh, Faye Ousmane, Sall Amadou Alpha
hCoV-19/Senegal/91172/2020	EPI_ISL_8525851	2020-08-18	Africa	Senegal	Matam	Institut Pasteur de Dakar	Institut Pasteur de Dakar	Diallo Amadou, Diagne Moussa Moise, Dia Ndongo, Sankhe Safietou, Ndiaye Ndack, Loucoubar Cheikh, Faye Ousmane, Sall Amadou Alpha
hCoV-19/Senegal/90802/2020	EPI_ISL_8525861	2020-09-07	Africa	Senegal	Kedougou	Institut Pasteur de Dakar	Institut Pasteur de Dakar	Diallo Amadou, Diagne Moussa Moise, Dia Ndongo, Sankhe Safietou, Ndiaye Ndack, Loucoubar Cheikh, Faye Ousmane, Sall Amadou Alpha
hCoV-19/Senegal/107878/2020	EPI_ISL_8525869	2020	Africa	Senegal	Louga	Institut Pasteur de Dakar	Institut Pasteur de Dakar	Diallo Amadou, Diagne Moussa Moise, Dia Ndongo, Sankhe Safietou, Ndiaye Ndack, Loucoubar Cheikh, Faye Ousmane, Sall Amadou Alpha
hCoV-19/Senegal/90300/2020	EPI_ISL_8525838	2020-08-16	Africa	Senegal	Kedougou	Institut Pasteur de Dakar	Institut Pasteur de Dakar	Diallo Amadou, Diagne Moussa Moise, Dia Ndongo, Sankhe Safietou, Ndiaye Ndack, Loucoubar Cheikh, Faye Ousmane, Sall Amadou Alpha
hCoV-19/Senegal/90294/2020	EPI_ISL_8525840	2020-08-15	Africa	Senegal	Kedougou	Institut Pasteur de Dakar	Institut Pasteur de Dakar	Diallo Amadou, Diagne Moussa Moise, Dia Ndongo, Sankhe Safietou, Ndiaye Ndack, Loucoubar Cheikh, Faye Ousmane, Sall Amadou Alpha
hCoV-19/Senegal/107872/2020	EPI_ISL_8525867	2020-09-21	Africa	Senegal	Louga	Institut Pasteur de Dakar	Institut Pasteur de Dakar	Diallo Amadou, Diagne Moussa Moise, Dia Ndongo, Sankhe Safietou, Ndiaye Ndack, Loucoubar Cheikh, Faye Ousmane, Sall Amadou Alpha
hCoV-19/Senegal/90293/2020	EPI_ISL_8525841	2020-08-15	Africa	Senegal	Kedougou	Institut Pasteur de Dakar	Institut Pasteur de Dakar	Diallo Amadou, Diagne Moussa Moise, Dia Ndongo, Sankhe Safietou, Ndiaye Ndack, Loucoubar Cheikh, Faye Ousmane, Sall Amadou Alpha
hCoV-19/Senegal/90325/2020	EPI_ISL_8525849	2020-08-18	Africa	Senegal	Kedougou	Institut Pasteur de Dakar	Institut Pasteur de Dakar	Diallo Amadou, Diagne Moussa Moise, Dia Ndongo, Sankhe Safietou, Ndiaye Ndack, Loucoubar Cheikh, Faye Ousmane, Sall Amadou Alpha
hCoV-19/Senegal/91147/2020	EPI_ISL_8525843	2020-08-17	Africa	Senegal	Matam	Institut Pasteur de Dakar	Institut Pasteur de Dakar	Diallo Amadou, Diagne Moussa Moise, Dia Ndongo, Sankhe Safietou, Ndiaye Ndack, Loucoubar Cheikh, Faye Ousmane, Sall Amadou Alpha
hCoV-19/Senegal/90394/2020	EPI_ISL_8525855	2020-08-19	Africa	Senegal	Kedougou	Institut Pasteur de Dakar	Institut Pasteur de Dakar	Diallo Amadou, Diagne Moussa Moise, Dia Ndongo, Sankhe Safietou, Ndiaye Ndack, Loucoubar Cheikh, Faye Ousmane, Sall Amadou Alpha
hCoV-19/Senegal/107870/2020	EPI_ISL_8525866	2020-09-21	Africa	Senegal	Louga	Institut Pasteur de Dakar	Institut Pasteur de Dakar	Diallo Amadou, Diagne Moussa Moise, Dia Ndongo, Sankhe Safietou, Ndiaye Ndack, Loucoubar Cheikh, Faye Ousmane, Sall Amadou Alpha
hCoV-19/Senegal/107888/2020	EPI_ISL_8525870	2020-09-22	Africa	Senegal	Saint-Louis	Institut Pasteur de Dakar	Institut Pasteur de Dakar	Diallo Amadou, Diagne Moussa Moise, Dia Ndongo, Sankhe Safietou, Ndiaye Ndack, Loucoubar Cheikh, Faye Ousmane, Sall Amadou Alpha
hCoV-19/Senegal/1487399/2020	EPI_ISL_8525904	2020-11-03	Africa	Senegal	Dakar	Institut Pasteur de Dakar	Institut Pasteur de Dakar	Diallo Amadou, Diagne Moussa Moise, Dia Ndongo, Sankhe Safietou, Ndiaye Ndack, Loucoubar Cheikh, Faye Ousmane, Sall Amadou Alpha
hCoV-19/Senegal/107889/2020	EPI_ISL_8525871	2020-09-22	Africa	Senegal	Saint-Louis	Institut Pasteur de Dakar	Institut Pasteur de Dakar	Diallo Amadou, Diagne Moussa Moise, Dia Ndongo, Sankhe Safietou, Ndiaye Ndack, Loucoubar Cheikh, Faye Ousmane, Sall Amadou Alpha
hCoV-19/Senegal/1812450/2020	EPI_ISL_8525909	2020-11-11	Africa	Senegal	Dakar	Institut Pasteur de Dakar	Institut Pasteur de Dakar	Diallo Amadou, Diagne Moussa Moise, Dia Ndongo, Sankhe Safietou, Ndiaye Ndack, Loucoubar Cheikh, Faye Ousmane, Sall Amadou Alpha
hCoV-19/Senegal/1816765/2020	EPI_ISL_8525914	2020-11-17	Africa	Senegal	Dakar	Institut Pasteur de Dakar	Institut Pasteur de Dakar	Diallo Amadou, Diagne Moussa Moise, Dia Ndongo, Sankhe Safietou, Ndiaye Ndack, Loucoubar Cheikh, Faye Ousmane, Sall Amadou Alpha
hCoV-19/Senegal/107903/2020	EPI_ISL_8525873	2020-09-22	Africa	Senegal	Diourbel	Institut Pasteur de Dakar	Institut Pasteur de Dakar	Diallo Amadou, Diagne Moussa Moise, Dia Ndongo, Sankhe Safietou, Ndiaye Ndack, Loucoubar Cheikh, Faye Ousmane, Sall Amadou Alpha
hCoV-19/Senegal/107952/2020	EPI_ISL_8525875	2020-09-25	Africa	Senegal	Diourbel	Institut Pasteur de Dakar	Institut Pasteur de Dakar	Diallo Amadou, Diagne Moussa Moise, Dia Ndongo, Sankhe Safietou, Ndiaye Ndack, Loucoubar Cheikh, Faye Ousmane, Sall Amadou Alpha
hCoV-19/Senegal/123140/2020	EPI_ISL_8525897	2020-10-23	Africa	Senegal	Diourbel	Institut Pasteur de Dakar	Institut Pasteur de Dakar	Diallo Amadou, Diagne Moussa Moise, Dia Ndongo, Sankhe Safietou, Ndiaye Ndack, Loucoubar Cheikh, Faye Ousmane, Sall Amadou Alpha
hCoV-19/Senegal/107957/2020	EPI_ISL_8525876	2020-09-25	Africa	Senegal	Louga	Institut Pasteur de Dakar	Institut Pasteur de Dakar	Diallo Amadou, Diagne Moussa Moise, Dia Ndongo, Sankhe Safietou, Ndiaye Ndack, Loucoubar Cheikh, Faye Ousmane, Sall Amadou Alpha
hCoV-19/Senegal/124406/2020	EPI_ISL_8525886	2020-10-08	Africa	Senegal	Diourbel	Institut Pasteur de Dakar	Institut Pasteur de Dakar	Diallo Amadou, Diagne Moussa Moise, Dia Ndongo, Sankhe Safietou, Ndiaye Ndack, Loucoubar Cheikh, Faye Ousmane, Sall Amadou Alpha
hCoV-19/Senegal/107958/2020	EPI_ISL_8525877	2020	Africa	Senegal	Louga	Institut Pasteur de Dakar	Institut Pasteur de Dakar	Diallo Amadou, Diagne Moussa Moise, Dia Ndongo, Sankhe Safietou, Ndiaye Ndack, Loucoubar Cheikh, Faye Ousmane, Sall Amadou Alpha
hCoV-19/Senegal/123165/2020	EPI_ISL_8525906	2020-11-03	Africa	Senegal	Diourbel	Institut Pasteur de Dakar	Institut Pasteur de Dakar	Diallo Amadou, Diagne Moussa Moise, Dia Ndongo, Sankhe Safietou, Ndiaye Ndack, Loucoubar Cheikh, Faye Ousmane, Sall Amadou Alpha
hCoV-19/Senegal/1489521/2020	EPI_ISL_8525908	2020-11-06	Africa	Senegal	Dakar	Institut Pasteur de Dakar	Institut Pasteur de Dakar	Diallo Amadou, Diagne Moussa Moise, Dia Ndongo, Sankhe Safietou, Ndiaye Ndack, Loucoubar Cheikh, Faye Ousmane, Sall Amadou Alpha
hCoV-19/Senegal/107988/2020	EPI_ISL_8525880	2020-09-27	Africa	Senegal	Diourbel	Institut Pasteur de Dakar	Institut Pasteur de Dakar	Diallo Amadou, Diagne Moussa Moise, Dia Ndongo, Sankhe Safietou, Ndiaye Ndack, Loucoubar Cheikh, Faye Ousmane, Sall Amadou Alpha
hCoV-19/Senegal/123115/2020	EPI_ISL_8525890	2020-10-16	Africa	Senegal	Diourbel	Institut Pasteur de Dakar	Institut Pasteur de Dakar	Diallo Amadou, Diagne Moussa Moise, Dia Ndongo, Sankhe Safietou, Ndiaye Ndack, Loucoubar Cheikh, Faye Ousmane, Sall Amadou Alpha
hCoV-19/Senegal/1489491/2020	EPI_ISL_8525907	2020-11-06	Africa	Senegal	Dakar	Institut Pasteur de Dakar	Institut Pasteur de Dakar	Diallo Amadou, Diagne Moussa Moise, Dia Ndongo, Sankhe Safietou, Ndiaye Ndack, Loucoubar Cheikh, Faye Ousmane, Sall Amadou Alpha
hCoV-19/Senegal/126523/2020	EPI_ISL_8525903	2020-11-01	Africa	Senegal	Dakar	Institut Pasteur de Dakar	Institut Pasteur de Dakar	Diallo Amadou, Diagne Moussa Moise, Dia Ndongo, Sankhe Safietou, Ndiaye Ndack, Loucoubar Cheikh, Faye Ousmane, Sall Amadou Alpha
hCoV-19/Senegal/1818702/2020	EPI_ISL_8525916	2020-11-19	Africa	Senegal	Dakar	Institut Pasteur de Dakar	Institut Pasteur de Dakar	Diallo Amadou, Diagne Moussa Moise, Dia Ndongo, Sankhe Safietou, Ndiaye Ndack, Loucoubar Cheikh, Faye Ousmane, Sall Amadou Alpha
hCoV-19/Senegal/1812541/2020	EPI_ISL_8525910	2020-11-11	Africa	Senegal	Dakar	Institut Pasteur de Dakar	Institut Pasteur de Dakar	Diallo Amadou, Diagne Moussa Moise, Dia Ndongo, Sankhe Safietou, Ndiaye Ndack, Loucoubar Cheikh, Faye Ousmane, Sall Amadou Alpha
hCoV-19/Senegal/1813681/2020	EPI_ISL_8525911	2020-11-13	Africa	Senegal	Dakar	Institut Pasteur de Dakar	Institut Pasteur de Dakar	Diallo Amadou, Diagne Moussa Moise, Dia Ndongo, Sankhe Safietou, Ndiaye Ndack, Loucoubar Cheikh, Faye Ousmane, Sall Amadou Alpha
hCoV-19/Senegal/1818276/2020	EPI_ISL_8525915	2020-11-19	Africa	Senegal	Dakar	Institut Pasteur de Dakar	Institut Pasteur de Dakar	Diallo Amadou, Diagne Moussa Moise, Dia Ndongo, Sankhe Safietou, Ndiaye Ndack, Loucoubar Cheikh, Faye Ousmane, Sall Amadou Alpha
hCoV-19/Senegal/1831099/2020	EPI_ISL_8525937	2020-12-04	Africa	Senegal	Dakar	Institut Pasteur de Dakar	Institut Pasteur de Dakar	Diallo Amadou, Diagne Moussa Moise, Dia Ndongo, Sankhe Safietou, Ndiaye Ndack, Loucoubar Cheikh, Faye Ousmane, Sall Amadou Alpha
hCoV-19/Senegal/1820360/2020	EPI_ISL_8525918	2020-11-22	Africa	Senegal	Dakar	Institut Pasteur de Dakar	Institut Pasteur de Dakar	Diallo Amadou, Diagne Moussa Moise, Dia Ndongo, Sankhe Safietou, Ndiaye Ndack, Loucoubar Cheikh, Faye Ousmane, Sall Amadou Alpha
hCoV-19/Senegal/1821336/2020	EPI_ISL_8525919	2020-11-24	Africa	Senegal	Dakar	Institut Pasteur de Dakar	Institut Pasteur de Dakar	Diallo Amadou, Diagne Moussa Moise, Dia Ndongo, Sankhe Safietou, Ndiaye Ndack, Loucoubar Cheikh, Faye Ousmane, Sall Amadou Alpha
hCoV-19/Senegal/1826453/2020	EPI_ISL_8525926	2020-11-27	Africa	Senegal	Dakar	Institut Pasteur de Dakar	Institut Pasteur de Dakar	Diallo Amadou, Diagne Moussa Moise, Dia Ndongo, Sankhe Safietou, Ndiaye Ndack, Loucoubar Cheikh, Faye Ousmane, Sall Amadou Alpha
hCoV-19/Senegal/1821872/2020	EPI_ISL_8525921	2020-11-25	Africa	Senegal	Dakar	Institut Pasteur de Dakar	Institut Pasteur de Dakar	Diallo Amadou, Diagne Moussa Moise, Dia Ndongo, Sankhe Safietou, Ndiaye Ndack, Loucoubar Cheikh, Faye Ousmane, Sall Amadou Alpha
hCoV-19/Senegal/1822135/2020	EPI_ISL_8525922	2020-11-25	Africa	Senegal	Dakar	Institut Pasteur de Dakar	Institut Pasteur de Dakar	Diallo Amadou, Diagne Moussa Moise, Dia Ndongo, Sankhe Safietou, Ndiaye Ndack, Loucoubar Cheikh, Faye Ousmane, Sall Amadou Alpha
hCoV-19/Senegal/1837898/2020	EPI_ISL_8525940	2020-12-05	Africa	Senegal	Dakar	Institut Pasteur de Dakar	Institut Pasteur de Dakar	Diallo Amadou, Diagne Moussa Moise, Dia Ndongo, Sankhe Safietou, Ndiaye Ndack, Loucoubar Cheikh, Faye Ousmane, Sall Amadou Alpha
hCoV-19/Senegal/1850346/2020	EPI_ISL_8525953	2020-12-11	Africa	Senegal	Dakar	Institut Pasteur de Dakar	Institut Pasteur de Dakar	Diallo Amadou, Diagne Moussa Moise, Dia Ndongo, Sankhe Safietou, Ndiaye Ndack, Loucoubar Cheikh, Faye Ousmane, Sall Amadou Alpha
hCoV-19/Senegal/1961494/2020	EPI_ISL_8525961	2020-12-13	Africa	Senegal	Dakar	Institut Pasteur de Dakar	Institut Pasteur de Dakar	Diallo Amadou, Diagne Moussa Moise, Dia Ndongo, Sankhe Safietou, Ndiaye Ndack, Loucoubar Cheikh, Faye Ousmane, Sall Amadou Alpha
hCoV-19/Senegal/123202/2020	EPI_ISL_8525930	2020-11-30	Africa	Senegal	Diourbel	Institut Pasteur de Dakar	Institut Pasteur de Dakar	Diallo Amadou, Diagne Moussa Moise, Dia Ndongo, Sankhe Safietou, Ndiaye Ndack, Loucoubar Cheikh, Faye Ousmane, Sall Amadou Alpha
hCoV-19/Senegal/1829169/2020	EPI_ISL_8525931	2020-12-01	Africa	Senegal	Dakar	Institut Pasteur de Dakar	Institut Pasteur de Dakar	Diallo Amadou, Diagne Moussa Moise, Dia Ndongo, Sankhe Safietou, Ndiaye Ndack, Loucoubar Cheikh, Faye Ousmane, Sall Amadou Alpha
hCoV-19/Senegal/128190/2020	EPI_ISL_8525933	2020-12-01	Africa	Senegal	Dakar	Institut Pasteur de Dakar	Institut Pasteur de Dakar	Diallo Amadou, Diagne Moussa Moise, Dia Ndongo, Sankhe Safietou, Ndiaye Ndack, Loucoubar Cheikh, Faye Ousmane, Sall Amadou Alpha
hCoV-19/Senegal/1829220/2020	EPI_ISL_8525932	2020-12-01	Africa	Senegal	Dakar	Institut Pasteur de Dakar	Institut Pasteur de Dakar	Diallo Amadou, Diagne Moussa Moise, Dia Ndongo, Sankhe Safietou, Ndiaye Ndack, Loucoubar Cheikh, Faye Ousmane, Sall Amadou Alpha
hCoV-19/Senegal/1849823/2020	EPI_ISL_8525950	2020-12-10	Africa	Senegal	Dakar	Institut Pasteur de Dakar	Institut Pasteur de Dakar	Diallo Amadou, Diagne Moussa Moise, Dia Ndongo, Sankhe Safietou, Ndiaye Ndack, Loucoubar Cheikh, Faye Ousmane, Sall Amadou Alpha
hCoV-19/Senegal/1829606/2020	EPI_ISL_8525934	2020-12-02	Africa	Senegal	Dakar	Institut Pasteur de Dakar	Institut Pasteur de Dakar	Diallo Amadou, Diagne Moussa Moise, Dia Ndongo, Sankhe Safietou, Ndiaye Ndack, Loucoubar Cheikh, Faye Ousmane, Sall Amadou Alpha
hCoV-19/Senegal/1830419/2020	EPI_ISL_8525936	2020-12-03	Africa	Senegal	Dakar	Institut Pasteur de Dakar	Institut Pasteur de Dakar	Diallo Amadou, Diagne Moussa Moise, Dia Ndongo, Sankhe Safietou, Ndiaye Ndack, Loucoubar Cheikh, Faye Ousmane, Sall Amadou Alpha
hCoV-19/Senegal/1850345/2020	EPI_ISL_8525952	2020-12-11	Africa	Senegal	Dakar	Institut Pasteur de Dakar	Institut Pasteur de Dakar	Diallo Amadou, Diagne Moussa Moise, Dia Ndongo, Sankhe Safietou, Ndiaye Ndack, Loucoubar Cheikh, Faye Ousmane, Sall Amadou Alpha
hCoV-19/Senegal/1831117/2020	EPI_ISL_8525938	2020-12-04	Africa	Senegal	Dakar	Institut Pasteur de Dakar	Institut Pasteur de Dakar	Diallo Amadou, Diagne Moussa Moise, Dia Ndongo, Sankhe Safietou, Ndiaye Ndack, Loucoubar Cheikh, Faye Ousmane, Sall Amadou Alpha
hCoV-19/Senegal/1831661/2020	EPI_ISL_8525939	2020-12-04	Africa	Senegal	Dakar	Institut Pasteur de Dakar	Institut Pasteur de Dakar	Diallo Amadou, Diagne Moussa Moise, Dia Ndongo, Sankhe Safietou, Ndiaye Ndack, Loucoubar Cheikh, Faye Ousmane, Sall Amadou Alpha
hCoV-19/Senegal/1850912/2020	EPI_ISL_8525954	2020-12-11	Africa	Senegal	Dakar	Institut Pasteur de Dakar	Institut Pasteur de Dakar	Diallo Amadou, Diagne Moussa Moise, Dia Ndongo, Sankhe Safietou, Ndiaye Ndack, Loucoubar Cheikh, Faye Ousmane, Sall Amadou Alpha
hCoV-19/Senegal/1996215/2020	EPI_ISL_8525971	2020-12-16	Africa	Senegal	Dakar	Institut Pasteur de Dakar	Institut Pasteur de Dakar	Diallo Amadou, Diagne Moussa Moise, Dia Ndongo, Sankhe Safietou, Ndiaye Ndack, Loucoubar Cheikh, Faye Ousmane, Sall Amadou Alpha
hCoV-19/Senegal/1861394/2020	EPI_ISL_8525958	2020-12-12	Africa	Senegal	Dakar	Institut Pasteur de Dakar	Institut Pasteur de Dakar	Diallo Amadou, Diagne Moussa Moise, Dia Ndongo, Sankhe Safietou, Ndiaye Ndack, Loucoubar Cheikh, Faye Ousmane, Sall Amadou Alpha
hCoV-19/Senegal/141518/2020	EPI_ISL_8525978	2020-12-19	Africa	Senegal	Dakar	Institut Pasteur de Dakar	Institut Pasteur de Dakar	Diallo Amadou, Diagne Moussa Moise, Dia Ndongo, Sankhe Safietou, Ndiaye Ndack, Loucoubar Cheikh, Faye Ousmane, Sall Amadou Alpha
hCoV-19/Senegal/141668/2020	EPI_ISL_8525990	2020-12-20	Africa	Senegal	Dakar	Institut Pasteur de Dakar	Institut Pasteur de Dakar	Diallo Amadou, Diagne Moussa Moise, Dia Ndongo, Sankhe Safietou, Ndiaye Ndack, Loucoubar Cheikh, Faye Ousmane, Sall Amadou Alpha
hCoV-19/Senegal/141989/2020	EPI_ISL_8526002	2020-12-21	Africa	Senegal	Dakar	Institut Pasteur de Dakar	Institut Pasteur de Dakar	Diallo Amadou, Diagne Moussa Moise, Dia Ndongo, Sankhe Safietou, Ndiaye Ndack, Loucoubar Cheikh, Faye Ousmane, Sall Amadou Alpha
hCoV-19/Senegal/1961540/2020	EPI_ISL_8525962	2020-12-13	Africa	Senegal	Dakar	Institut Pasteur de Dakar	Institut Pasteur de Dakar	Diallo Amadou, Diagne Moussa Moise, Dia Ndongo, Sankhe Safietou, Ndiaye Ndack, Loucoubar Cheikh, Faye Ousmane, Sall Amadou Alpha
hCoV-19/Senegal/141605/2020	EPI_ISL_8525984	2020-12-19	Africa	Senegal	Dakar	Institut Pasteur de Dakar	Institut Pasteur de Dakar	Diallo Amadou, Diagne Moussa Moise, Dia Ndongo, Sankhe Safietou, Ndiaye Ndack, Loucoubar Cheikh, Faye Ousmane, Sall Amadou Alpha
hCoV-19/Senegal/1962169/2020	EPI_ISL_8525964	2020-12-14	Africa	Senegal	Dakar	Institut Pasteur de Dakar	Institut Pasteur de Dakar	Diallo Amadou, Diagne Moussa Moise, Dia Ndongo, Sankhe Safietou, Ndiaye Ndack, Loucoubar Cheikh, Faye Ousmane, Sall Amadou Alpha
hCoV-19/Senegal/141652/2020	EPI_ISL_8525992	2020-12-20	Africa	Senegal	Dakar	Institut Pasteur de Dakar	Institut Pasteur de Dakar	Diallo Amadou, Diagne Moussa Moise, Dia Ndongo, Sankhe Safietou, Ndiaye Ndack, Loucoubar Cheikh, Faye Ousmane, Sall Amadou Alpha
hCoV-19/Senegal/2001378/2020	EPI_ISL_8526010	2020-12-22	Africa	Senegal	Dakar	Institut Pasteur de Dakar	Institut Pasteur de Dakar	Diallo Amadou, Diagne Moussa Moise, Dia Ndongo, Sankhe Safietou, Ndiaye Ndack, Loucoubar Cheikh, Faye Ousmane, Sall Amadou Alpha
hCoV-19/Senegal/1965493/2020	EPI_ISL_8525966	2020-12-15	Africa	Senegal	Dakar	Institut Pasteur de Dakar	Institut Pasteur de Dakar	Diallo Amadou, Diagne Moussa Moise, Dia Ndongo, Sankhe Safietou, Ndiaye Ndack, Loucoubar Cheikh, Faye Ousmane, Sall Amadou Alpha
hCoV-19/Senegal/140458/2020	EPI_ISL_8525967	2020-12-14	Africa	Senegal	Dakar	Institut Pasteur de Dakar	Institut Pasteur de Dakar	Diallo Amadou, Diagne Moussa Moise, Dia Ndongo, Sankhe Safietou, Ndiaye Ndack, Loucoubar Cheikh, Faye Ousmane, Sall Amadou Alpha
hCoV-19/Senegal/141598/2020	EPI_ISL_8525983	2020-12-19	Africa	Senegal	Dakar	Institut Pasteur de Dakar	Institut Pasteur de Dakar	Diallo Amadou, Diagne Moussa Moise, Dia Ndongo, Sankhe Safietou, Ndiaye Ndack, Loucoubar Cheikh, Faye Ousmane, Sall Amadou Alpha
hCoV-19/Senegal/1996147/2020	EPI_ISL_8525969	2020-12-16	Africa	Senegal	Dakar	Institut Pasteur de Dakar	Institut Pasteur de Dakar	Diallo Amadou, Diagne Moussa Moise, Dia Ndongo, Sankhe Safietou, Ndiaye Ndack, Loucoubar Cheikh, Faye Ousmane, Sall Amadou Alpha
hCoV-19/Senegal/97858/2020	EPI_ISL_8525972	2020-11-10	Africa	Senegal	Dakar	Institut Pasteur de Dakar	Institut Pasteur de Dakar	Diallo Amadou, Diagne Moussa Moise, Dia Ndongo, Sankhe Safietou, Ndiaye Ndack, Loucoubar Cheikh, Faye Ousmane, Sall Amadou Alpha
hCoV-19/Senegal/1998595/2020	EPI_ISL_8525975	2020-12-18	Africa	Senegal	Dakar	Institut Pasteur de Dakar	Institut Pasteur de Dakar	Diallo Amadou, Diagne Moussa Moise, Dia Ndongo, Sankhe Safietou, Ndiaye Ndack, Loucoubar Cheikh, Faye Ousmane, Sall Amadou Alpha
hCoV-19/Senegal/141628/2020	EPI_ISL_8525986	2020-12-19	Africa	Senegal	Dakar	Institut Pasteur de Dakar	Institut Pasteur de Dakar	Diallo Amadou, Diagne Moussa Moise, Dia Ndongo, Sankhe Safietou, Ndiaye Ndack, Loucoubar Cheikh, Faye Ousmane, Sall Amadou Alpha
hCoV-19/Senegal/2000608/2020	EPI_ISL_8525998	2020-12-21	Africa	Senegal	Dakar	Institut Pasteur de Dakar	Institut Pasteur de Dakar	Diallo Amadou, Diagne Moussa Moise, Dia Ndongo, Sankhe Safietou, Ndiaye Ndack, Loucoubar Cheikh, Faye Ousmane, Sall Amadou Alpha
hCoV-19/Senegal/1998668/2020	EPI_ISL_8525976	2020-12-18	Africa	Senegal	Dakar	Institut Pasteur de Dakar	Institut Pasteur de Dakar	Diallo Amadou, Diagne Moussa Moise, Dia Ndongo, Sankhe Safietou, Ndiaye Ndack, Loucoubar Cheikh, Faye Ousmane, Sall Amadou Alpha
hCoV-19/Senegal/141590/2020	EPI_ISL_8525981	2020-12-19	Africa	Senegal	Dakar	Institut Pasteur de Dakar	Institut Pasteur de Dakar	Diallo Amadou, Diagne Moussa Moise, Dia Ndongo, Sankhe Safietou, Ndiaye Ndack, Loucoubar Cheikh, Faye Ousmane, Sall Amadou Alpha
hCoV-19/Senegal/141649/2020	EPI_ISL_8525991	2020-12-20	Africa	Senegal	Dakar	Institut Pasteur de Dakar	Institut Pasteur de Dakar	Diallo Amadou, Diagne Moussa Moise, Dia Ndongo, Sankhe Safietou, Ndiaye Ndack, Loucoubar Cheikh, Faye Ousmane, Sall Amadou Alpha
hCoV-19/Senegal/141952/2020	EPI_ISL_8526015	2020-12-21	Africa	Senegal	Dakar	Institut Pasteur de Dakar	Institut Pasteur de Dakar	Diallo Amadou, Diagne Moussa Moise, Dia Ndongo, Sankhe Safietou, Ndiaye Ndack, Loucoubar Cheikh, Faye Ousmane, Sall Amadou Alpha
hCoV-19/Senegal/2000294/2020	EPI_ISL_8525996	2020-12-21	Africa	Senegal	Dakar	Institut Pasteur de Dakar	Institut Pasteur de Dakar	Diallo Amadou, Diagne Moussa Moise, Dia Ndongo, Sankhe Safietou, Ndiaye Ndack, Loucoubar Cheikh, Faye Ousmane, Sall Amadou Alpha
hCoV-19/Senegal/2000339/2020	EPI_ISL_8525997	2020-12-21	Africa	Senegal	Dakar	Institut Pasteur de Dakar	Institut Pasteur de Dakar	Diallo Amadou, Diagne Moussa Moise, Dia Ndongo, Sankhe Safietou, Ndiaye Ndack, Loucoubar Cheikh, Faye Ousmane, Sall Amadou Alpha
hCoV-19/Senegal/141882/2020	EPI_ISL_8526012	2020-12-21	Africa	Senegal	Dakar	Institut Pasteur de Dakar	Institut Pasteur de Dakar	Diallo Amadou, Diagne Moussa Moise, Dia Ndongo, Sankhe Safietou, Ndiaye Ndack, Loucoubar Cheikh, Faye Ousmane, Sall Amadou Alpha
hCoV-19/Senegal/141771/2020	EPI_ISL_8526004	2020-12-21	Africa	Senegal	Dakar	Institut Pasteur de Dakar	Institut Pasteur de Dakar	Diallo Amadou, Diagne Moussa Moise, Dia Ndongo, Sankhe Safietou, Ndiaye Ndack, Loucoubar Cheikh, Faye Ousmane, Sall Amadou Alpha
hCoV-19/Senegal/2001267/2020	EPI_ISL_8526006	2020-12-22	Africa	Senegal	Dakar	Institut Pasteur de Dakar	Institut Pasteur de Dakar	Diallo Amadou, Diagne Moussa Moise, Dia Ndongo, Sankhe Safietou, Ndiaye Ndack, Loucoubar Cheikh, Faye Ousmane, Sall Amadou Alpha
hCoV-19/Senegal/142010/2020	EPI_ISL_8526029	2020-12-21	Africa	Senegal	Dakar	Institut Pasteur de Dakar	Institut Pasteur de Dakar	Diallo Amadou, Diagne Moussa Moise, Dia Ndongo, Sankhe Safietou, Ndiaye Ndack, Loucoubar Cheikh, Faye Ousmane, Sall Amadou Alpha
hCoV-19/Senegal/2001693/2020	EPI_ISL_8526031	2020-12-22	Africa	Senegal	Dakar	Institut Pasteur de Dakar	Institut Pasteur de Dakar	Diallo Amadou, Diagne Moussa Moise, Dia Ndongo, Sankhe Safietou, Ndiaye Ndack, Loucoubar Cheikh, Faye Ousmane, Sall Amadou Alpha
hCoV-19/Senegal/142890/2020	EPI_ISL_8526052	2020-12-24	Africa	Senegal	Dakar	Institut Pasteur de Dakar	Institut Pasteur de Dakar	Diallo Amadou, Diagne Moussa Moise, Dia Ndongo, Sankhe Safietou, Ndiaye Ndack, Loucoubar Cheikh, Faye Ousmane, Sall Amadou Alpha
hCoV-19/Senegal/141951/2020	EPI_ISL_8526014	2020-12-21	Africa	Senegal	Dakar	Institut Pasteur de Dakar	Institut Pasteur de Dakar	Diallo Amadou, Diagne Moussa Moise, Dia Ndongo, Sankhe Safietou, Ndiaye Ndack, Loucoubar Cheikh, Faye Ousmane, Sall Amadou Alpha
hCoV-19/Senegal/141935/2020	EPI_ISL_8526024	2020-12-21	Africa	Senegal	Dakar	Institut Pasteur de Dakar	Institut Pasteur de Dakar	Diallo Amadou, Diagne Moussa Moise, Dia Ndongo, Sankhe Safietou, Ndiaye Ndack, Loucoubar Cheikh, Faye Ousmane, Sall Amadou Alpha
hCoV-19/Senegal/142007/2020	EPI_ISL_8526028	2020-12-21	Africa	Senegal	Dakar	Institut Pasteur de Dakar	Institut Pasteur de Dakar	Diallo Amadou, Diagne Moussa Moise, Dia Ndongo, Sankhe Safietou, Ndiaye Ndack, Loucoubar Cheikh, Faye Ousmane, Sall Amadou Alpha
hCoV-19/Senegal/141953/2020	EPI_ISL_8526016	2020-12-21	Africa	Senegal	Dakar	Institut Pasteur de Dakar	Institut Pasteur de Dakar	Diallo Amadou, Diagne Moussa Moise, Dia Ndongo, Sankhe Safietou, Ndiaye Ndack, Loucoubar Cheikh, Faye Ousmane, Sall Amadou Alpha
hCoV-19/Senegal/2010280/2020	EPI_ISL_8526060	2020-12-27	Africa	Senegal	Dakar	Institut Pasteur de Dakar	Institut Pasteur de Dakar	Diallo Amadou, Diagne Moussa Moise, Dia Ndongo, Sankhe Safietou, Ndiaye Ndack, Loucoubar Cheikh, Faye Ousmane, Sall Amadou Alpha
hCoV-19/Senegal/141960/2020	EPI_ISL_8526021	2020-12-21	Africa	Senegal	Dakar	Institut Pasteur de Dakar	Institut Pasteur de Dakar	Diallo Amadou, Diagne Moussa Moise, Dia Ndongo, Sankhe Safietou, Ndiaye Ndack, Loucoubar Cheikh, Faye Ousmane, Sall Amadou Alpha
hCoV-19/Senegal/2002890/2020	EPI_ISL_8526040	2020-12-24	Africa	Senegal	Dakar	Institut Pasteur de Dakar	Institut Pasteur de Dakar	Diallo Amadou, Diagne Moussa Moise, Dia Ndongo, Sankhe Safietou, Ndiaye Ndack, Loucoubar Cheikh, Faye Ousmane, Sall Amadou Alpha
hCoV-19/Senegal/141944/2020	EPI_ISL_8526025	2020-12-21	Africa	Senegal	Dakar	Institut Pasteur de Dakar	Institut Pasteur de Dakar	Diallo Amadou, Diagne Moussa Moise, Dia Ndongo, Sankhe Safietou, Ndiaye Ndack, Loucoubar Cheikh, Faye Ousmane, Sall Amadou Alpha
hCoV-19/Senegal/2002928/2020	EPI_ISL_8526041	2020-12-24	Africa	Senegal	Dakar	Institut Pasteur de Dakar	Institut Pasteur de Dakar	Diallo Amadou, Diagne Moussa Moise, Dia Ndongo, Sankhe Safietou, Ndiaye Ndack, Loucoubar Cheikh, Faye Ousmane, Sall Amadou Alpha
hCoV-19/Senegal/142670/2020	EPI_ISL_8526044	2020-12-24	Africa	Senegal	Dakar	Institut Pasteur de Dakar	Institut Pasteur de Dakar	Diallo Amadou, Diagne Moussa Moise, Dia Ndongo, Sankhe Safietou, Ndiaye Ndack, Loucoubar Cheikh, Faye Ousmane, Sall Amadou Alpha
hCoV-19/Senegal/2008745/2020	EPI_ISL_8526054	2020-12-26	Africa	Senegal	Dakar	Institut Pasteur de Dakar	Institut Pasteur de Dakar	Diallo Amadou, Diagne Moussa Moise, Dia Ndongo, Sankhe Safietou, Ndiaye Ndack, Loucoubar Cheikh, Faye Ousmane, Sall Amadou Alpha
hCoV-19/Senegal/142161/2020	EPI_ISL_8526032	2020-12-22	Africa	Senegal	Dakar	Institut Pasteur de Dakar	Institut Pasteur de Dakar	Diallo Amadou, Diagne Moussa Moise, Dia Ndongo, Sankhe Safietou, Ndiaye Ndack, Loucoubar Cheikh, Faye Ousmane, Sall Amadou Alpha
hCoV-19/Senegal/129511/2020	EPI_ISL_8526037	2020-12-22	Africa	Senegal	Kaolack	Institut Pasteur de Dakar	Institut Pasteur de Dakar	Diallo Amadou, Diagne Moussa Moise, Dia Ndongo, Sankhe Safietou, Ndiaye Ndack, Loucoubar Cheikh, Faye Ousmane, Sall Amadou Alpha
hCoV-19/Senegal/143190/2020	EPI_ISL_8526059	2020-12-27	Africa	Senegal	Dakar	Institut Pasteur de Dakar	Institut Pasteur de Dakar	Diallo Amadou, Diagne Moussa Moise, Dia Ndongo, Sankhe Safietou, Ndiaye Ndack, Loucoubar Cheikh, Faye Ousmane, Sall Amadou Alpha
hCoV-19/Senegal/143202/2020	EPI_ISL_8526061	2020-12-26	Africa	Senegal	Dakar	Institut Pasteur de Dakar	Institut Pasteur de Dakar	Diallo Amadou, Diagne Moussa Moise, Dia Ndongo, Sankhe Safietou, Ndiaye Ndack, Loucoubar Cheikh, Faye Ousmane, Sall Amadou Alpha
hCoV-19/Senegal/142578/2020	EPI_ISL_8526039	2020-12-23	Africa	Senegal	Dakar	Institut Pasteur de Dakar	Institut Pasteur de Dakar	Diallo Amadou, Diagne Moussa Moise, Dia Ndongo, Sankhe Safietou, Ndiaye Ndack, Loucoubar Cheikh, Faye Ousmane, Sall Amadou Alpha
hCoV-19/Senegal/2008736/2020	EPI_ISL_8526053	2020-12-26	Africa	Senegal	Dakar	Institut Pasteur de Dakar	Institut Pasteur de Dakar	Diallo Amadou, Diagne Moussa Moise, Dia Ndongo, Sankhe Safietou, Ndiaye Ndack, Loucoubar Cheikh, Faye Ousmane, Sall Amadou Alpha
hCoV-19/Senegal/2012207/2020	EPI_ISL_8526074	2020-12-30	Africa	Senegal	Dakar	Institut Pasteur de Dakar	Institut Pasteur de Dakar	Diallo Amadou, Diagne Moussa Moise, Dia Ndongo, Sankhe Safietou, Ndiaye Ndack, Loucoubar Cheikh, Faye Ousmane, Sall Amadou Alpha
hCoV-19/Senegal/2010652/2020	EPI_ISL_8526067	2020-12-28	Africa	Senegal	Dakar	Institut Pasteur de Dakar	Institut Pasteur de Dakar	Diallo Amadou, Diagne Moussa Moise, Dia Ndongo, Sankhe Safietou, Ndiaye Ndack, Loucoubar Cheikh, Faye Ousmane, Sall Amadou Alpha
hCoV-19/Senegal/143690/2020	EPI_ISL_8526071	2020-12-29	Africa	Senegal	Dakar	Institut Pasteur de Dakar	Institut Pasteur de Dakar	Diallo Amadou, Diagne Moussa Moise, Dia Ndongo, Sankhe Safietou, Ndiaye Ndack, Loucoubar Cheikh, Faye Ousmane, Sall Amadou Alpha
hCoV-19/Senegal/143220/2020	EPI_ISL_8526062	2020-12-27	Africa	Senegal	Dakar	Institut Pasteur de Dakar	Institut Pasteur de Dakar	Diallo Amadou, Diagne Moussa Moise, Dia Ndongo, Sankhe Safietou, Ndiaye Ndack, Loucoubar Cheikh, Faye Ousmane, Sall Amadou Alpha
hCoV-19/Senegal/144255/2020	EPI_ISL_8526079	2020-12-30	Africa	Senegal	Dakar	Institut Pasteur de Dakar	Institut Pasteur de Dakar	Diallo Amadou, Diagne Moussa Moise, Dia Ndongo, Sankhe Safietou, Ndiaye Ndack, Loucoubar Cheikh, Faye Ousmane, Sall Amadou Alpha
hCoV-19/Senegal/229977/2021	EPI_ISL_8526113	2021-07-01	Africa	Senegal	Louga	Institut Pasteur de Dakar	Institut Pasteur de Dakar	Diallo Amadou, Diagne Moussa Moise, Dia Ndongo, Sankhe Safietou, Ndiaye Ndack, Loucoubar Cheikh, Faye Ousmane, Sall Amadou Alpha
hCoV-19/Senegal/144237/2020	EPI_ISL_8526080	2020-12-30	Africa	Senegal	Dakar	Institut Pasteur de Dakar	Institut Pasteur de Dakar	Diallo Amadou, Diagne Moussa Moise, Dia Ndongo, Sankhe Safietou, Ndiaye Ndack, Loucoubar Cheikh, Faye Ousmane, Sall Amadou Alpha
hCoV-19/Senegal/144288/2020	EPI_ISL_8526083	2020-12-30	Africa	Senegal	Dakar	Institut Pasteur de Dakar	Institut Pasteur de Dakar	Diallo Amadou, Diagne Moussa Moise, Dia Ndongo, Sankhe Safietou, Ndiaye Ndack, Loucoubar Cheikh, Faye Ousmane, Sall Amadou Alpha
hCoV-19/Senegal/10002201/2021	EPI_ISL_8526112	2021-06-24	Africa	Senegal	Dakar	Institut Pasteur de Dakar	Institut Pasteur de Dakar	Diallo Amadou, Diagne Moussa Moise, Dia Ndongo, Sankhe Safietou, Ndiaye Ndack, Loucoubar Cheikh, Faye Ousmane, Sall Amadou Alpha
hCoV-19/Senegal/144355/2020	EPI_ISL_8526084	2020-12-30	Africa	Senegal	Dakar	Institut Pasteur de Dakar	Institut Pasteur de Dakar	Diallo Amadou, Diagne Moussa Moise, Dia Ndongo, Sankhe Safietou, Ndiaye Ndack, Loucoubar Cheikh, Faye Ousmane, Sall Amadou Alpha
hCoV-19/Senegal/9936523/2021	EPI_ISL_8526089	2021-06-22	Africa	Senegal	Dakar	Institut Pasteur de Dakar	Institut Pasteur de Dakar	Diallo Amadou, Diagne Moussa Moise, Dia Ndongo, Sankhe Safietou, Ndiaye Ndack, Loucoubar Cheikh, Faye Ousmane, Sall Amadou Alpha
hCoV-19/Senegal/196667/2021	EPI_ISL_8526101	2021-06-22	Africa	Senegal	Kaolack	Institut Pasteur de Dakar	Institut Pasteur de Dakar	Diallo Amadou, Diagne Moussa Moise, Dia Ndongo, Sankhe Safietou, Ndiaye Ndack, Loucoubar Cheikh, Faye Ousmane, Sall Amadou Alpha
hCoV-19/Senegal/144334/2020	EPI_ISL_8526085	2020-12-30	Africa	Senegal	Dakar	Institut Pasteur de Dakar	Institut Pasteur de Dakar	Diallo Amadou, Diagne Moussa Moise, Dia Ndongo, Sankhe Safietou, Ndiaye Ndack, Loucoubar Cheikh, Faye Ousmane, Sall Amadou Alpha
hCoV-19/Senegal/10000455/2021	EPI_ISL_8526092	2021-06-23	Africa	Senegal	Dakar	Institut Pasteur de Dakar	Institut Pasteur de Dakar	Diallo Amadou, Diagne Moussa Moise, Dia Ndongo, Sankhe Safietou, Ndiaye Ndack, Loucoubar Cheikh, Faye Ousmane, Sall Amadou Alpha
hCoV-19/Senegal/10001535/2021	EPI_ISL_8526106	2021-06-24	Africa	Senegal	Dakar	Institut Pasteur de Dakar	Institut Pasteur de Dakar	Diallo Amadou, Diagne Moussa Moise, Dia Ndongo, Sankhe Safietou, Ndiaye Ndack, Loucoubar Cheikh, Faye Ousmane, Sall Amadou Alpha
hCoV-19/Senegal/10000521/2021	EPI_ISL_8526093	2021-06-23	Africa	Senegal	Dakar	Institut Pasteur de Dakar	Institut Pasteur de Dakar	Diallo Amadou, Diagne Moussa Moise, Dia Ndongo, Sankhe Safietou, Ndiaye Ndack, Loucoubar Cheikh, Faye Ousmane, Sall Amadou Alpha
hCoV-19/Senegal/10000574/2021	EPI_ISL_8526095	2021-06-23	Africa	Senegal	Dakar	Institut Pasteur de Dakar	Institut Pasteur de Dakar	Diallo Amadou, Diagne Moussa Moise, Dia Ndongo, Sankhe Safietou, Ndiaye Ndack, Loucoubar Cheikh, Faye Ousmane, Sall Amadou Alpha
hCoV-19/Senegal/196688/2021	EPI_ISL_8526126	2021-06-25	Africa	Senegal	Fatick	Institut Pasteur de Dakar	Institut Pasteur de Dakar	Diallo Amadou, Diagne Moussa Moise, Dia Ndongo, Sankhe Safietou, Ndiaye Ndack, Loucoubar Cheikh, Faye Ousmane, Sall Amadou Alpha
hCoV-19/Senegal/10000847/2021	EPI_ISL_8526100	2021-06-23	Africa	Senegal	Dakar	Institut Pasteur de Dakar	Institut Pasteur de Dakar	Diallo Amadou, Diagne Moussa Moise, Dia Ndongo, Sankhe Safietou, Ndiaye Ndack, Loucoubar Cheikh, Faye Ousmane, Sall Amadou Alpha
hCoV-19/Senegal/196680/2021	EPI_ISL_8526114	2021-06-24	Africa	Senegal	Kaolack	Institut Pasteur de Dakar	Institut Pasteur de Dakar	Diallo Amadou, Diagne Moussa Moise, Dia Ndongo, Sankhe Safietou, Ndiaye Ndack, Loucoubar Cheikh, Faye Ousmane, Sall Amadou Alpha
hCoV-19/Senegal/196681/2021	EPI_ISL_8526124	2021-06-24	Africa	Senegal	Kaolack	Institut Pasteur de Dakar	Institut Pasteur de Dakar	Diallo Amadou, Diagne Moussa Moise, Dia Ndongo, Sankhe Safietou, Ndiaye Ndack, Loucoubar Cheikh, Faye Ousmane, Sall Amadou Alpha
hCoV-19/Senegal/10003294/2021	EPI_ISL_8526122	2021-06-25	Africa	Senegal	Dakar	Institut Pasteur de Dakar	Institut Pasteur de Dakar	Diallo Amadou, Diagne Moussa Moise, Dia Ndongo, Sankhe Safietou, Ndiaye Ndack, Loucoubar Cheikh, Faye Ousmane, Sall Amadou Alpha
hCoV-19/Senegal/196682/2021	EPI_ISL_8526125	2021-06-24	Africa	Senegal	Kaolack	Institut Pasteur de Dakar	Institut Pasteur de Dakar	Diallo Amadou, Diagne Moussa Moise, Dia Ndongo, Sankhe Safietou, Ndiaye Ndack, Loucoubar Cheikh, Faye Ousmane, Sall Amadou Alpha
hCoV-19/Senegal/196689/2021	EPI_ISL_8526127	2021-06-24	Africa	Senegal	Fatick	Institut Pasteur de Dakar	Institut Pasteur de Dakar	Diallo Amadou, Diagne Moussa Moise, Dia Ndongo, Sankhe Safietou, Ndiaye Ndack, Loucoubar Cheikh, Faye Ousmane, Sall Amadou Alpha
hCoV-19/Senegal/10004517/2021	EPI_ISL_8526132	2021-06-26	Africa	Senegal		Institut Pasteur de Dakar	Institut Pasteur de Dakar	Diallo Amadou, Diagne Moussa Moise, Dia Ndongo, Sankhe Safietou, Ndiaye Ndack, Loucoubar Cheikh, Faye Ousmane, Sall Amadou Alpha
hCoV-19/Senegal/10004662/2021	EPI_ISL_8526133	2021-06-26	Africa	Senegal		Institut Pasteur de Dakar	Institut Pasteur de Dakar	Diallo Amadou, Diagne Moussa Moise, Dia Ndongo, Sankhe Safietou, Ndiaye Ndack, Loucoubar Cheikh, Faye Ousmane, Sall Amadou Alpha
hCoV-19/Senegal/10004759/2021	EPI_ISL_8526134	2021-06-26	Africa	Senegal		Institut Pasteur de Dakar	Institut Pasteur de Dakar	Diallo Amadou, Diagne Moussa Moise, Dia Ndongo, Sankhe Safietou, Ndiaye Ndack, Loucoubar Cheikh, Faye Ousmane, Sall Amadou Alpha
hCoV-19/Senegal/10007511/2021	EPI_ISL_8526149	2021-06-27	Africa	Senegal		Institut Pasteur de Dakar	Institut Pasteur de Dakar	Diallo Amadou, Diagne Moussa Moise, Dia Ndongo, Sankhe Safietou, Ndiaye Ndack, Loucoubar Cheikh, Faye Ousmane, Sall Amadou Alpha
hCoV-19/Senegal/10009230/2021	EPI_ISL_8526175	2021-06-28	Africa	Senegal	Dakar	Institut Pasteur de Dakar	Institut Pasteur de Dakar	Diallo Amadou, Diagne Moussa Moise, Dia Ndongo, Sankhe Safietou, Ndiaye Ndack, Loucoubar Cheikh, Faye Ousmane, Sall Amadou Alpha
hCoV-19/Senegal/10007959/2021	EPI_ISL_8526154	2021-06-27	Africa	Senegal	Dakar	Institut Pasteur de Dakar	Institut Pasteur de Dakar	Diallo Amadou, Diagne Moussa Moise, Dia Ndongo, Sankhe Safietou, Ndiaye Ndack, Loucoubar Cheikh, Faye Ousmane, Sall Amadou Alpha
hCoV-19/Senegal/10008352/2021	EPI_ISL_8526157	2021-06-27	Africa	Senegal		Institut Pasteur de Dakar	Institut Pasteur de Dakar	Diallo Amadou, Diagne Moussa Moise, Dia Ndongo, Sankhe Safietou, Ndiaye Ndack, Loucoubar Cheikh, Faye Ousmane, Sall Amadou Alpha
hCoV-19/Senegal/10009584/2021	EPI_ISL_8526177	2021-06-28	Africa	Senegal	Dakar	Institut Pasteur de Dakar	Institut Pasteur de Dakar	Diallo Amadou, Diagne Moussa Moise, Dia Ndongo, Sankhe Safietou, Ndiaye Ndack, Loucoubar Cheikh, Faye Ousmane, Sall Amadou Alpha
hCoV-19/Senegal/10008461/2021	EPI_ISL_8526160	2021-06-28	Africa	Senegal	Dakar	Institut Pasteur de Dakar	Institut Pasteur de Dakar	Diallo Amadou, Diagne Moussa Moise, Dia Ndongo, Sankhe Safietou, Ndiaye Ndack, Loucoubar Cheikh, Faye Ousmane, Sall Amadou Alpha
hCoV-19/Senegal/10008573/2021	EPI_ISL_8526162	2021-06-28	Africa	Senegal		Institut Pasteur de Dakar	Institut Pasteur de Dakar	Diallo Amadou, Diagne Moussa Moise, Dia Ndongo, Sankhe Safietou, Ndiaye Ndack, Loucoubar Cheikh, Faye Ousmane, Sall Amadou Alpha
hCoV-19/Senegal/10008580/2021	EPI_ISL_8526163	2021-06-28	Africa	Senegal		Institut Pasteur de Dakar	Institut Pasteur de Dakar	Diallo Amadou, Diagne Moussa Moise, Dia Ndongo, Sankhe Safietou, Ndiaye Ndack, Loucoubar Cheikh, Faye Ousmane, Sall Amadou Alpha
hCoV-19/Senegal/10009031/2021	EPI_ISL_8526170	2021-06-28	Africa	Senegal	Dakar	Institut Pasteur de Dakar	Institut Pasteur de Dakar	Diallo Amadou, Diagne Moussa Moise, Dia Ndongo, Sankhe Safietou, Ndiaye Ndack, Loucoubar Cheikh, Faye Ousmane, Sall Amadou Alpha
hCoV-19/Senegal/10009600/2021	EPI_ISL_8526178	2021-06-28	Africa	Senegal	Dakar	Institut Pasteur de Dakar	Institut Pasteur de Dakar	Diallo Amadou, Diagne Moussa Moise, Dia Ndongo, Sankhe Safietou, Ndiaye Ndack, Loucoubar Cheikh, Faye Ousmane, Sall Amadou Alpha
hCoV-19/Senegal/10011428/2021	EPI_ISL_8526208	2021-06-30	Africa	Senegal	Dakar	Institut Pasteur de Dakar	Institut Pasteur de Dakar	Diallo Amadou, Diagne Moussa Moise, Dia Ndongo, Sankhe Safietou, Ndiaye Ndack, Loucoubar Cheikh, Faye Ousmane, Sall Amadou Alpha
hCoV-19/Senegal/10009933/2021	EPI_ISL_8526182	2021-06-29	Africa	Senegal		Institut Pasteur de Dakar	Institut Pasteur de Dakar	Diallo Amadou, Diagne Moussa Moise, Dia Ndongo, Sankhe Safietou, Ndiaye Ndack, Loucoubar Cheikh, Faye Ousmane, Sall Amadou Alpha
hCoV-19/Senegal/10011326/2021	EPI_ISL_8526206	2021-06-30	Africa	Senegal	Dakar	Institut Pasteur de Dakar	Institut Pasteur de Dakar	Diallo Amadou, Diagne Moussa Moise, Dia Ndongo, Sankhe Safietou, Ndiaye Ndack, Loucoubar Cheikh, Faye Ousmane, Sall Amadou Alpha
hCoV-19/Senegal/196704/2021	EPI_ISL_8526195	2021-06-28	Africa	Senegal	Kaolack	Institut Pasteur de Dakar	Institut Pasteur de Dakar	Diallo Amadou, Diagne Moussa Moise, Dia Ndongo, Sankhe Safietou, Ndiaye Ndack, Loucoubar Cheikh, Faye Ousmane, Sall Amadou Alpha
hCoV-19/Senegal/10011407/2021	EPI_ISL_8526207	2021-06-30	Africa	Senegal	Dakar	Institut Pasteur de Dakar	Institut Pasteur de Dakar	Diallo Amadou, Diagne Moussa Moise, Dia Ndongo, Sankhe Safietou, Ndiaye Ndack, Loucoubar Cheikh, Faye Ousmane, Sall Amadou Alpha
hCoV-19/Senegal/196709/2021	EPI_ISL_8526214	2021-06-30	Africa	Senegal	Kaolack	Institut Pasteur de Dakar	Institut Pasteur de Dakar	Diallo Amadou, Diagne Moussa Moise, Dia Ndongo, Sankhe Safietou, Ndiaye Ndack, Loucoubar Cheikh, Faye Ousmane, Sall Amadou Alpha
hCoV-19/Senegal/10111730/2021	EPI_ISL_8526221	2021-07-01	Africa	Senegal	Dakar	Institut Pasteur de Dakar	Institut Pasteur de Dakar	Diallo Amadou, Diagne Moussa Moise, Dia Ndongo, Sankhe Safietou, Ndiaye Ndack, Loucoubar Cheikh, Faye Ousmane, Sall Amadou Alpha
hCoV-19/Senegal/10111969/2021	EPI_ISL_8526223	2021-07-01	Africa	Senegal	Dakar	Institut Pasteur de Dakar	Institut Pasteur de Dakar	Diallo Amadou, Diagne Moussa Moise, Dia Ndongo, Sankhe Safietou, Ndiaye Ndack, Loucoubar Cheikh, Faye Ousmane, Sall Amadou Alpha
hCoV-19/Senegal/10011754/2021	EPI_ISL_8526217	2021-06-30	Africa	Senegal	Dakar	Institut Pasteur de Dakar	Institut Pasteur de Dakar	Diallo Amadou, Diagne Moussa Moise, Dia Ndongo, Sankhe Safietou, Ndiaye Ndack, Loucoubar Cheikh, Faye Ousmane, Sall Amadou Alpha
hCoV-19/Senegal/10112414/2021	EPI_ISL_8526229	2021-07-01	Africa	Senegal	Dakar	Institut Pasteur de Dakar	Institut Pasteur de Dakar	Diallo Amadou, Diagne Moussa Moise, Dia Ndongo, Sankhe Safietou, Ndiaye Ndack, Loucoubar Cheikh, Faye Ousmane, Sall Amadou Alpha
hCoV-19/Senegal/10112766/2021	EPI_ISL_8526234	2021-07-01	Africa	Senegal		Institut Pasteur de Dakar	Institut Pasteur de Dakar	Diallo Amadou, Diagne Moussa Moise, Dia Ndongo, Sankhe Safietou, Ndiaye Ndack, Loucoubar Cheikh, Faye Ousmane, Sall Amadou Alpha
hCoV-19/Senegal/10111682/2021	EPI_ISL_8526220	2021-07-01	Africa	Senegal	Dakar	Institut Pasteur de Dakar	Institut Pasteur de Dakar	Diallo Amadou, Diagne Moussa Moise, Dia Ndongo, Sankhe Safietou, Ndiaye Ndack, Loucoubar Cheikh, Faye Ousmane, Sall Amadou Alpha
hCoV-19/Senegal/10112862/2021	EPI_ISL_8526241	2021-07-01	Africa	Senegal	Dakar	Institut Pasteur de Dakar	Institut Pasteur de Dakar	Diallo Amadou, Diagne Moussa Moise, Dia Ndongo, Sankhe Safietou, Ndiaye Ndack, Loucoubar Cheikh, Faye Ousmane, Sall Amadou Alpha
hCoV-19/Senegal/10112084/2021	EPI_ISL_8526225	2021-07-01	Africa	Senegal	Dakar	Institut Pasteur de Dakar	Institut Pasteur de Dakar	Diallo Amadou, Diagne Moussa Moise, Dia Ndongo, Sankhe Safietou, Ndiaye Ndack, Loucoubar Cheikh, Faye Ousmane, Sall Amadou Alpha
hCoV-19/Senegal/10112926/2021	EPI_ISL_8526244	2021-07-01	Africa	Senegal	Dakar	Institut Pasteur de Dakar	Institut Pasteur de Dakar	Diallo Amadou, Diagne Moussa Moise, Dia Ndongo, Sankhe Safietou, Ndiaye Ndack, Loucoubar Cheikh, Faye Ousmane, Sall Amadou Alpha
hCoV-19/Senegal/10112342/2021	EPI_ISL_8526227	2021-07-01	Africa	Senegal	Dakar	Institut Pasteur de Dakar	Institut Pasteur de Dakar	Diallo Amadou, Diagne Moussa Moise, Dia Ndongo, Sankhe Safietou, Ndiaye Ndack, Loucoubar Cheikh, Faye Ousmane, Sall Amadou Alpha
hCoV-19/Senegal/10112388/2021	EPI_ISL_8526228	2021-07-01	Africa	Senegal	Dakar	Institut Pasteur de Dakar	Institut Pasteur de Dakar	Diallo Amadou, Diagne Moussa Moise, Dia Ndongo, Sankhe Safietou, Ndiaye Ndack, Loucoubar Cheikh, Faye Ousmane, Sall Amadou Alpha
hCoV-19/Senegal/10112519/2021	EPI_ISL_8526231	2021-07-01	Africa	Senegal	Dakar	Institut Pasteur de Dakar	Institut Pasteur de Dakar	Diallo Amadou, Diagne Moussa Moise, Dia Ndongo, Sankhe Safietou, Ndiaye Ndack, Loucoubar Cheikh, Faye Ousmane, Sall Amadou Alpha
hCoV-19/Senegal/10112763/2021	EPI_ISL_8526233	2021-07-01	Africa	Senegal		Institut Pasteur de Dakar	Institut Pasteur de Dakar	Diallo Amadou, Diagne Moussa Moise, Dia Ndongo, Sankhe Safietou, Ndiaye Ndack, Loucoubar Cheikh, Faye Ousmane, Sall Amadou Alpha
hCoV-19/Senegal/10112789/2021	EPI_ISL_8526238	2021-07-01	Africa	Senegal	Dakar	Institut Pasteur de Dakar	Institut Pasteur de Dakar	Diallo Amadou, Diagne Moussa Moise, Dia Ndongo, Sankhe Safietou, Ndiaye Ndack, Loucoubar Cheikh, Faye Ousmane, Sall Amadou Alpha
hCoV-19/Senegal/10112787/2021	EPI_ISL_8526237	2021-07-01	Africa	Senegal		Institut Pasteur de Dakar	Institut Pasteur de Dakar	Diallo Amadou, Diagne Moussa Moise, Dia Ndongo, Sankhe Safietou, Ndiaye Ndack, Loucoubar Cheikh, Faye Ousmane, Sall Amadou Alpha
hCoV-19/Senegal/10112799/2021	EPI_ISL_8526239	2021-07-01	Africa	Senegal		Institut Pasteur de Dakar	Institut Pasteur de Dakar	Diallo Amadou, Diagne Moussa Moise, Dia Ndongo, Sankhe Safietou, Ndiaye Ndack, Loucoubar Cheikh, Faye Ousmane, Sall Amadou Alpha
hCoV-19/Senegal/10112873/2021	EPI_ISL_8526243	2021-07-01	Africa	Senegal	Dakar	Institut Pasteur de Dakar	Institut Pasteur de Dakar	Diallo Amadou, Diagne Moussa Moise, Dia Ndongo, Sankhe Safietou, Ndiaye Ndack, Loucoubar Cheikh, Faye Ousmane, Sall Amadou Alpha
hCoV-19/Senegal/10112940/2021	EPI_ISL_8526245	2021-07-01	Africa	Senegal		Institut Pasteur de Dakar	Institut Pasteur de Dakar	Diallo Amadou, Diagne Moussa Moise, Dia Ndongo, Sankhe Safietou, Ndiaye Ndack, Loucoubar Cheikh, Faye Ousmane, Sall Amadou Alpha
hCoV-19/Senegal/196724/2021	EPI_ISL_8526247	2021-06-28	Africa	Senegal	Fatick	Institut Pasteur de Dakar	Institut Pasteur de Dakar	Diallo Amadou, Diagne Moussa Moise, Dia Ndongo, Sankhe Safietou, Ndiaye Ndack, Loucoubar Cheikh, Faye Ousmane, Sall Amadou Alpha
hCoV-19/Senegal/10113129/2021	EPI_ISL_8526261	2021-07-02	Africa	Senegal		Institut Pasteur de Dakar	Institut Pasteur de Dakar	Diallo Amadou, Diagne Moussa Moise, Dia Ndongo, Sankhe Safietou, Ndiaye Ndack, Loucoubar Cheikh, Faye Ousmane, Sall Amadou Alpha
hCoV-19/Senegal/10112993/2021	EPI_ISL_8526248	2021-07-01	Africa	Senegal		Institut Pasteur de Dakar	Institut Pasteur de Dakar	Diallo Amadou, Diagne Moussa Moise, Dia Ndongo, Sankhe Safietou, Ndiaye Ndack, Loucoubar Cheikh, Faye Ousmane, Sall Amadou Alpha
hCoV-19/Senegal/229969/2021	EPI_ISL_8526252	2021-07-01	Africa	Senegal	Louga	Institut Pasteur de Dakar	Institut Pasteur de Dakar	Diallo Amadou, Diagne Moussa Moise, Dia Ndongo, Sankhe Safietou, Ndiaye Ndack, Loucoubar Cheikh, Faye Ousmane, Sall Amadou Alpha
hCoV-19/Senegal/229974/2021	EPI_ISL_8526257	2021-07-01	Africa	Senegal	Louga	Institut Pasteur de Dakar	Institut Pasteur de Dakar	Diallo Amadou, Diagne Moussa Moise, Dia Ndongo, Sankhe Safietou, Ndiaye Ndack, Loucoubar Cheikh, Faye Ousmane, Sall Amadou Alpha
hCoV-19/Senegal/10113123/2021	EPI_ISL_8526260	2021-07-02	Africa	Senegal		Institut Pasteur de Dakar	Institut Pasteur de Dakar	Diallo Amadou, Diagne Moussa Moise, Dia Ndongo, Sankhe Safietou, Ndiaye Ndack, Loucoubar Cheikh, Faye Ousmane, Sall Amadou Alpha
hCoV-19/Senegal/10113527/2021	EPI_ISL_8526273	2021-07-02	Africa	Senegal		Institut Pasteur de Dakar	Institut Pasteur de Dakar	Diallo Amadou, Diagne Moussa Moise, Dia Ndongo, Sankhe Safietou, Ndiaye Ndack, Loucoubar Cheikh, Faye Ousmane, Sall Amadou Alpha
hCoV-19/Senegal/10113628/2021	EPI_ISL_8526280	2021-07-02	Africa	Senegal		Institut Pasteur de Dakar	Institut Pasteur de Dakar	Diallo Amadou, Diagne Moussa Moise, Dia Ndongo, Sankhe Safietou, Ndiaye Ndack, Loucoubar Cheikh, Faye Ousmane, Sall Amadou Alpha
hCoV-19/Senegal/11014359/2021	EPI_ISL_8526296	2021-07-03	Africa	Senegal	Dakar	Institut Pasteur de Dakar	Institut Pasteur de Dakar	Diallo Amadou, Diagne Moussa Moise, Dia Ndongo, Sankhe Safietou, Ndiaye Ndack, Loucoubar Cheikh, Faye Ousmane, Sall Amadou Alpha
hCoV-19/Senegal/10113627/2021	EPI_ISL_8526279	2021-07-02	Africa	Senegal		Institut Pasteur de Dakar	Institut Pasteur de Dakar	Diallo Amadou, Diagne Moussa Moise, Dia Ndongo, Sankhe Safietou, Ndiaye Ndack, Loucoubar Cheikh, Faye Ousmane, Sall Amadou Alpha
hCoV-19/Senegal/10114377/2021	EPI_ISL_8526287	2021-07-02	Africa	Senegal		Institut Pasteur de Dakar	Institut Pasteur de Dakar	Diallo Amadou, Diagne Moussa Moise, Dia Ndongo, Sankhe Safietou, Ndiaye Ndack, Loucoubar Cheikh, Faye Ousmane, Sall Amadou Alpha
hCoV-19/Senegal/10113724/2021	EPI_ISL_8526281	2021-07-02	Africa	Senegal		Institut Pasteur de Dakar	Institut Pasteur de Dakar	Diallo Amadou, Diagne Moussa Moise, Dia Ndongo, Sankhe Safietou, Ndiaye Ndack, Loucoubar Cheikh, Faye Ousmane, Sall Amadou Alpha
hCoV-19/Senegal/10114378/2021	EPI_ISL_8526288	2021-07-02	Africa	Senegal		Institut Pasteur de Dakar	Institut Pasteur de Dakar	Diallo Amadou, Diagne Moussa Moise, Dia Ndongo, Sankhe Safietou, Ndiaye Ndack, Loucoubar Cheikh, Faye Ousmane, Sall Amadou Alpha
hCoV-19/Senegal/10114380/2021	EPI_ISL_8526289	2021-07-02	Africa	Senegal		Institut Pasteur de Dakar	Institut Pasteur de Dakar	Diallo Amadou, Diagne Moussa Moise, Dia Ndongo, Sankhe Safietou, Ndiaye Ndack, Loucoubar Cheikh, Faye Ousmane, Sall Amadou Alpha
hCoV-19/Senegal/10114530/2021	EPI_ISL_8526294	2021-07-02	Africa	Senegal		Institut Pasteur de Dakar	Institut Pasteur de Dakar	Diallo Amadou, Diagne Moussa Moise, Dia Ndongo, Sankhe Safietou, Ndiaye Ndack, Loucoubar Cheikh, Faye Ousmane, Sall Amadou Alpha
hCoV-19/Senegal/11014944/2021	EPI_ISL_8526309	2021-07-03	Africa	Senegal		Institut Pasteur de Dakar	Institut Pasteur de Dakar	Diallo Amadou, Diagne Moussa Moise, Dia Ndongo, Sankhe Safietou, Ndiaye Ndack, Loucoubar Cheikh, Faye Ousmane, Sall Amadou Alpha
hCoV-19/Senegal/11015604/2021	EPI_ISL_8526331	2021-07-04	Africa	Senegal	Dakar	Institut Pasteur de Dakar	Institut Pasteur de Dakar	Diallo Amadou, Diagne Moussa Moise, Dia Ndongo, Sankhe Safietou, Ndiaye Ndack, Loucoubar Cheikh, Faye Ousmane, Sall Amadou Alpha
hCoV-19/Senegal/11014323/2021	EPI_ISL_8526295	2021-07-03	Africa	Senegal	Dakar	Institut Pasteur de Dakar	Institut Pasteur de Dakar	Diallo Amadou, Diagne Moussa Moise, Dia Ndongo, Sankhe Safietou, Ndiaye Ndack, Loucoubar Cheikh, Faye Ousmane, Sall Amadou Alpha
hCoV-19/Senegal/11015373/2021	EPI_ISL_8526324	2021-07-03	Africa	Senegal		Institut Pasteur de Dakar	Institut Pasteur de Dakar	Diallo Amadou, Diagne Moussa Moise, Dia Ndongo, Sankhe Safietou, Ndiaye Ndack, Loucoubar Cheikh, Faye Ousmane, Sall Amadou Alpha
hCoV-19/Senegal/11015026/2021	EPI_ISL_8526310	2021-07-03	Africa	Senegal		Institut Pasteur de Dakar	Institut Pasteur de Dakar	Diallo Amadou, Diagne Moussa Moise, Dia Ndongo, Sankhe Safietou, Ndiaye Ndack, Loucoubar Cheikh, Faye Ousmane, Sall Amadou Alpha
hCoV-19/Senegal/11015168/2021	EPI_ISL_8526314	2021-07-03	Africa	Senegal		Institut Pasteur de Dakar	Institut Pasteur de Dakar	Diallo Amadou, Diagne Moussa Moise, Dia Ndongo, Sankhe Safietou, Ndiaye Ndack, Loucoubar Cheikh, Faye Ousmane, Sall Amadou Alpha
hCoV-19/Senegal/11014611/2021	EPI_ISL_8526301	2021-07-03	Africa	Senegal		Institut Pasteur de Dakar	Institut Pasteur de Dakar	Diallo Amadou, Diagne Moussa Moise, Dia Ndongo, Sankhe Safietou, Ndiaye Ndack, Loucoubar Cheikh, Faye Ousmane, Sall Amadou Alpha
hCoV-19/Senegal/11014675/2021	EPI_ISL_8526302	2021-07-03	Africa	Senegal		Institut Pasteur de Dakar	Institut Pasteur de Dakar	Diallo Amadou, Diagne Moussa Moise, Dia Ndongo, Sankhe Safietou, Ndiaye Ndack, Loucoubar Cheikh, Faye Ousmane, Sall Amadou Alpha
hCoV-19/Senegal/11015138/2021	EPI_ISL_8526312	2021-07-03	Africa	Senegal		Institut Pasteur de Dakar	Institut Pasteur de Dakar	Diallo Amadou, Diagne Moussa Moise, Dia Ndongo, Sankhe Safietou, Ndiaye Ndack, Loucoubar Cheikh, Faye Ousmane, Sall Amadou Alpha
hCoV-19/Senegal/11014760/2021	EPI_ISL_8526306	2021-07-03	Africa	Senegal		Institut Pasteur de Dakar	Institut Pasteur de Dakar	Diallo Amadou, Diagne Moussa Moise, Dia Ndongo, Sankhe Safietou, Ndiaye Ndack, Loucoubar Cheikh, Faye Ousmane, Sall Amadou Alpha
hCoV-19/Senegal/11014909/2021	EPI_ISL_8526307	2021-07-03	Africa	Senegal		Institut Pasteur de Dakar	Institut Pasteur de Dakar	Diallo Amadou, Diagne Moussa Moise, Dia Ndongo, Sankhe Safietou, Ndiaye Ndack, Loucoubar Cheikh, Faye Ousmane, Sall Amadou Alpha
hCoV-19/Senegal/11015499/2021	EPI_ISL_8526327	2021-07-04	Africa	Senegal		Institut Pasteur de Dakar	Institut Pasteur de Dakar	Diallo Amadou, Diagne Moussa Moise, Dia Ndongo, Sankhe Safietou, Ndiaye Ndack, Loucoubar Cheikh, Faye Ousmane, Sall Amadou Alpha
hCoV-19/Senegal/11015200/2021	EPI_ISL_8526319	2021-07-03	Africa	Senegal		Institut Pasteur de Dakar	Institut Pasteur de Dakar	Diallo Amadou, Diagne Moussa Moise, Dia Ndongo, Sankhe Safietou, Ndiaye Ndack, Loucoubar Cheikh, Faye Ousmane, Sall Amadou Alpha
hCoV-19/Senegal/11015343/2021	EPI_ISL_8526323	2021-07-03	Africa	Senegal		Institut Pasteur de Dakar	Institut Pasteur de Dakar	Diallo Amadou, Diagne Moussa Moise, Dia Ndongo, Sankhe Safietou, Ndiaye Ndack, Loucoubar Cheikh, Faye Ousmane, Sall Amadou Alpha
hCoV-19/Senegal/11015415/2021	EPI_ISL_8526325	2021-07-04	Africa	Senegal	Dakar	Institut Pasteur de Dakar	Institut Pasteur de Dakar	Diallo Amadou, Diagne Moussa Moise, Dia Ndongo, Sankhe Safietou, Ndiaye Ndack, Loucoubar Cheikh, Faye Ousmane, Sall Amadou Alpha
hCoV-19/Senegal/11015495/2021	EPI_ISL_8526326	2021-07-04	Africa	Senegal	Dakar	Institut Pasteur de Dakar	Institut Pasteur de Dakar	Diallo Amadou, Diagne Moussa Moise, Dia Ndongo, Sankhe Safietou, Ndiaye Ndack, Loucoubar Cheikh, Faye Ousmane, Sall Amadou Alpha
hCoV-19/Senegal/11015535/2021	EPI_ISL_8526328	2021-07-04	Africa	Senegal		Institut Pasteur de Dakar	Institut Pasteur de Dakar	Diallo Amadou, Diagne Moussa Moise, Dia Ndongo, Sankhe Safietou, Ndiaye Ndack, Loucoubar Cheikh, Faye Ousmane, Sall Amadou Alpha
hCoV-19/Senegal/173494/2021	EPI_ISL_8526341	2021-05-19	Africa	Senegal	Saint-Louis	Institut Pasteur de Dakar	Institut Pasteur de Dakar	Diallo Amadou, Diagne Moussa Moise, Dia Ndongo, Sankhe Safietou, Ndiaye Ndack, Loucoubar Cheikh, Faye Ousmane, Sall Amadou Alpha
hCoV-19/Senegal/11015732/2021	EPI_ISL_8526337	2021-07-04	Africa	Senegal	Dakar	Institut Pasteur de Dakar	Institut Pasteur de Dakar	Diallo Amadou, Diagne Moussa Moise, Dia Ndongo, Sankhe Safietou, Ndiaye Ndack, Loucoubar Cheikh, Faye Ousmane, Sall Amadou Alpha
hCoV-19/Senegal/11015785/2021	EPI_ISL_8526339	2021-07-04	Africa	Senegal	Dakar	Institut Pasteur de Dakar	Institut Pasteur de Dakar	Diallo Amadou, Diagne Moussa Moise, Dia Ndongo, Sankhe Safietou, Ndiaye Ndack, Loucoubar Cheikh, Faye Ousmane, Sall Amadou Alpha
hCoV-19/Senegal/11015788/2021	EPI_ISL_8526340	2021-07-04	Africa	Senegal	Dakar	Institut Pasteur de Dakar	Institut Pasteur de Dakar	Diallo Amadou, Diagne Moussa Moise, Dia Ndongo, Sankhe Safietou, Ndiaye Ndack, Loucoubar Cheikh, Faye Ousmane, Sall Amadou Alpha
hCoV-19/Senegal/11015954/2021	EPI_ISL_8526347	2021-07-04	Africa	Senegal	Dakar	Institut Pasteur de Dakar	Institut Pasteur de Dakar	Diallo Amadou, Diagne Moussa Moise, Dia Ndongo, Sankhe Safietou, Ndiaye Ndack, Loucoubar Cheikh, Faye Ousmane, Sall Amadou Alpha
hCoV-19/Senegal/11015949/2021	EPI_ISL_8526346	2021-07-04	Africa	Senegal		Institut Pasteur de Dakar	Institut Pasteur de Dakar	Diallo Amadou, Diagne Moussa Moise, Dia Ndongo, Sankhe Safietou, Ndiaye Ndack, Loucoubar Cheikh, Faye Ousmane, Sall Amadou Alpha
hCoV-19/Senegal/11015974/2021	EPI_ISL_8526348	2021-07-04	Africa	Senegal	Dakar	Institut Pasteur de Dakar	Institut Pasteur de Dakar	Diallo Amadou, Diagne Moussa Moise, Dia Ndongo, Sankhe Safietou, Ndiaye Ndack, Loucoubar Cheikh, Faye Ousmane, Sall Amadou Alpha
hCoV-19/Senegal/11046208/2021	EPI_ISL_8526368	2021-07-05	Africa	Senegal	Dakar	Institut Pasteur de Dakar	Institut Pasteur de Dakar	Diallo Amadou, Diagne Moussa Moise, Dia Ndongo, Sankhe Safietou, Ndiaye Ndack, Loucoubar Cheikh, Faye Ousmane, Sall Amadou Alpha
hCoV-19/Senegal/11025563/2021	EPI_ISL_8526352	2021-07-04	Africa	Senegal	Dakar	Institut Pasteur de Dakar	Institut Pasteur de Dakar	Diallo Amadou, Diagne Moussa Moise, Dia Ndongo, Sankhe Safietou, Ndiaye Ndack, Loucoubar Cheikh, Faye Ousmane, Sall Amadou Alpha
hCoV-19/Senegal/11045791/2021	EPI_ISL_8526354	2021-07-05	Africa	Senegal	Dakar	Institut Pasteur de Dakar	Institut Pasteur de Dakar	Diallo Amadou, Diagne Moussa Moise, Dia Ndongo, Sankhe Safietou, Ndiaye Ndack, Loucoubar Cheikh, Faye Ousmane, Sall Amadou Alpha
hCoV-19/Senegal/11045806/2021	EPI_ISL_8526355	2021-07-05	Africa	Senegal	Dakar	Institut Pasteur de Dakar	Institut Pasteur de Dakar	Diallo Amadou, Diagne Moussa Moise, Dia Ndongo, Sankhe Safietou, Ndiaye Ndack, Loucoubar Cheikh, Faye Ousmane, Sall Amadou Alpha
hCoV-19/Senegal/11046227/2021	EPI_ISL_8526371	2021-07-05	Africa	Senegal	Dakar	Institut Pasteur de Dakar	Institut Pasteur de Dakar	Diallo Amadou, Diagne Moussa Moise, Dia Ndongo, Sankhe Safietou, Ndiaye Ndack, Loucoubar Cheikh, Faye Ousmane, Sall Amadou Alpha
hCoV-19/Senegal/11045727/2021	EPI_ISL_8526353	2021-07-05	Africa	Senegal	Dakar	Institut Pasteur de Dakar	Institut Pasteur de Dakar	Diallo Amadou, Diagne Moussa Moise, Dia Ndongo, Sankhe Safietou, Ndiaye Ndack, Loucoubar Cheikh, Faye Ousmane, Sall Amadou Alpha
hCoV-19/Senegal/11045873/2021	EPI_ISL_8526357	2021-07-05	Africa	Senegal	Dakar	Institut Pasteur de Dakar	Institut Pasteur de Dakar	Diallo Amadou, Diagne Moussa Moise, Dia Ndongo, Sankhe Safietou, Ndiaye Ndack, Loucoubar Cheikh, Faye Ousmane, Sall Amadou Alpha
hCoV-19/Senegal/11046299/2021	EPI_ISL_8526373	2021-07-05	Africa	Senegal		Institut Pasteur de Dakar	Institut Pasteur de Dakar	Diallo Amadou, Diagne Moussa Moise, Dia Ndongo, Sankhe Safietou, Ndiaye Ndack, Loucoubar Cheikh, Faye Ousmane, Sall Amadou Alpha
hCoV-19/Senegal/11046041/2021	EPI_ISL_8526362	2021-07-05	Africa	Senegal	Dakar	Institut Pasteur de Dakar	Institut Pasteur de Dakar	Diallo Amadou, Diagne Moussa Moise, Dia Ndongo, Sankhe Safietou, Ndiaye Ndack, Loucoubar Cheikh, Faye Ousmane, Sall Amadou Alpha
hCoV-19/Senegal/11046083/2021	EPI_ISL_8526363	2021-07-05	Africa	Senegal		Institut Pasteur de Dakar	Institut Pasteur de Dakar	Diallo Amadou, Diagne Moussa Moise, Dia Ndongo, Sankhe Safietou, Ndiaye Ndack, Loucoubar Cheikh, Faye Ousmane, Sall Amadou Alpha
hCoV-19/Senegal/11046351/2021	EPI_ISL_8526375	2021-07-05	Africa	Senegal	Dakar	Institut Pasteur de Dakar	Institut Pasteur de Dakar	Diallo Amadou, Diagne Moussa Moise, Dia Ndongo, Sankhe Safietou, Ndiaye Ndack, Loucoubar Cheikh, Faye Ousmane, Sall Amadou Alpha
hCoV-19/Senegal/11046550/2021	EPI_ISL_8526390	2021-07-05	Africa	Senegal	Dakar	Institut Pasteur de Dakar	Institut Pasteur de Dakar	Diallo Amadou, Diagne Moussa Moise, Dia Ndongo, Sankhe Safietou, Ndiaye Ndack, Loucoubar Cheikh, Faye Ousmane, Sall Amadou Alpha
hCoV-19/Senegal/11046140/2021	EPI_ISL_8526364	2021-07-05	Africa	Senegal	Dakar	Institut Pasteur de Dakar	Institut Pasteur de Dakar	Diallo Amadou, Diagne Moussa Moise, Dia Ndongo, Sankhe Safietou, Ndiaye Ndack, Loucoubar Cheikh, Faye Ousmane, Sall Amadou Alpha
hCoV-19/Senegal/11046356/2021	EPI_ISL_8526376	2021-07-05	Africa	Senegal	Dakar	Institut Pasteur de Dakar	Institut Pasteur de Dakar	Diallo Amadou, Diagne Moussa Moise, Dia Ndongo, Sankhe Safietou, Ndiaye Ndack, Loucoubar Cheikh, Faye Ousmane, Sall Amadou Alpha
hCoV-19/Senegal/11046147/2021	EPI_ISL_8526365	2021-07-05	Africa	Senegal	Dakar	Institut Pasteur de Dakar	Institut Pasteur de Dakar	Diallo Amadou, Diagne Moussa Moise, Dia Ndongo, Sankhe Safietou, Ndiaye Ndack, Loucoubar Cheikh, Faye Ousmane, Sall Amadou Alpha
hCoV-19/Senegal/11046178/2021	EPI_ISL_8526366	2021-07-05	Africa	Senegal	Dakar	Institut Pasteur de Dakar	Institut Pasteur de Dakar	Diallo Amadou, Diagne Moussa Moise, Dia Ndongo, Sankhe Safietou, Ndiaye Ndack, Loucoubar Cheikh, Faye Ousmane, Sall Amadou Alpha
hCoV-19/Senegal/11046217/2021	EPI_ISL_8526370	2021-07-05	Africa	Senegal	Dakar	Institut Pasteur de Dakar	Institut Pasteur de Dakar	Diallo Amadou, Diagne Moussa Moise, Dia Ndongo, Sankhe Safietou, Ndiaye Ndack, Loucoubar Cheikh, Faye Ousmane, Sall Amadou Alpha
hCoV-19/Senegal/11046280/2021	EPI_ISL_8526372	2021-07-05	Africa	Senegal	Dakar	Institut Pasteur de Dakar	Institut Pasteur de Dakar	Diallo Amadou, Diagne Moussa Moise, Dia Ndongo, Sankhe Safietou, Ndiaye Ndack, Loucoubar Cheikh, Faye Ousmane, Sall Amadou Alpha
hCoV-19/Senegal/11046384/2021	EPI_ISL_8526377	2021-07-05	Africa	Senegal	Dakar	Institut Pasteur de Dakar	Institut Pasteur de Dakar	Diallo Amadou, Diagne Moussa Moise, Dia Ndongo, Sankhe Safietou, Ndiaye Ndack, Loucoubar Cheikh, Faye Ousmane, Sall Amadou Alpha
hCoV-19/Senegal/11046396/2021	EPI_ISL_8526381	2021-07-05	Africa	Senegal	Dakar	Institut Pasteur de Dakar	Institut Pasteur de Dakar	Diallo Amadou, Diagne Moussa Moise, Dia Ndongo, Sankhe Safietou, Ndiaye Ndack, Loucoubar Cheikh, Faye Ousmane, Sall Amadou Alpha
hCoV-19/Senegal/11046385/2021	EPI_ISL_8526378	2021-07-05	Africa	Senegal	Dakar	Institut Pasteur de Dakar	Institut Pasteur de Dakar	Diallo Amadou, Diagne Moussa Moise, Dia Ndongo, Sankhe Safietou, Ndiaye Ndack, Loucoubar Cheikh, Faye Ousmane, Sall Amadou Alpha
hCoV-19/Senegal/11046571/2021	EPI_ISL_8526392	2021-07-05	Africa	Senegal		Institut Pasteur de Dakar	Institut Pasteur de Dakar	Diallo Amadou, Diagne Moussa Moise, Dia Ndongo, Sankhe Safietou, Ndiaye Ndack, Loucoubar Cheikh, Faye Ousmane, Sall Amadou Alpha
hCoV-19/Senegal/11056826/2021	EPI_ISL_8526408	2021-07-06	Africa	Senegal		Institut Pasteur de Dakar	Institut Pasteur de Dakar	Diallo Amadou, Diagne Moussa Moise, Dia Ndongo, Sankhe Safietou, Ndiaye Ndack, Loucoubar Cheikh, Faye Ousmane, Sall Amadou Alpha
hCoV-19/Senegal/11046436/2021	EPI_ISL_8526384	2021-07-05	Africa	Senegal	Dakar	Institut Pasteur de Dakar	Institut Pasteur de Dakar	Diallo Amadou, Diagne Moussa Moise, Dia Ndongo, Sankhe Safietou, Ndiaye Ndack, Loucoubar Cheikh, Faye Ousmane, Sall Amadou Alpha
hCoV-19/Senegal/11046452/2021	EPI_ISL_8526385	2021-07-05	Africa	Senegal	Dakar	Institut Pasteur de Dakar	Institut Pasteur de Dakar	Diallo Amadou, Diagne Moussa Moise, Dia Ndongo, Sankhe Safietou, Ndiaye Ndack, Loucoubar Cheikh, Faye Ousmane, Sall Amadou Alpha
hCoV-19/Senegal/11046614/2021	EPI_ISL_8526395	2021-07-05	Africa	Senegal		Institut Pasteur de Dakar	Institut Pasteur de Dakar	Diallo Amadou, Diagne Moussa Moise, Dia Ndongo, Sankhe Safietou, Ndiaye Ndack, Loucoubar Cheikh, Faye Ousmane, Sall Amadou Alpha
hCoV-19/Senegal/11046687/2021	EPI_ISL_8526398	2021-07-05	Africa	Senegal	Dakar	Institut Pasteur de Dakar	Institut Pasteur de Dakar	Diallo Amadou, Diagne Moussa Moise, Dia Ndongo, Sankhe Safietou, Ndiaye Ndack, Loucoubar Cheikh, Faye Ousmane, Sall Amadou Alpha
hCoV-19/Senegal/11046752/2021	EPI_ISL_8526403	2021-07-05	Africa	Senegal	Dakar	Institut Pasteur de Dakar	Institut Pasteur de Dakar	Diallo Amadou, Diagne Moussa Moise, Dia Ndongo, Sankhe Safietou, Ndiaye Ndack, Loucoubar Cheikh, Faye Ousmane, Sall Amadou Alpha
hCoV-19/Senegal/11046648/2021	EPI_ISL_8526397	2021-07-05	Africa	Senegal		Institut Pasteur de Dakar	Institut Pasteur de Dakar	Diallo Amadou, Diagne Moussa Moise, Dia Ndongo, Sankhe Safietou, Ndiaye Ndack, Loucoubar Cheikh, Faye Ousmane, Sall Amadou Alpha
hCoV-19/Senegal/11046714/2021	EPI_ISL_8526401	2021-07-05	Africa	Senegal		Institut Pasteur de Dakar	Institut Pasteur de Dakar	Diallo Amadou, Diagne Moussa Moise, Dia Ndongo, Sankhe Safietou, Ndiaye Ndack, Loucoubar Cheikh, Faye Ousmane, Sall Amadou Alpha
hCoV-19/Senegal/11046693/2021	EPI_ISL_8526399	2021-07-05	Africa	Senegal	Dakar	Institut Pasteur de Dakar	Institut Pasteur de Dakar	Diallo Amadou, Diagne Moussa Moise, Dia Ndongo, Sankhe Safietou, Ndiaye Ndack, Loucoubar Cheikh, Faye Ousmane, Sall Amadou Alpha
hCoV-19/Senegal/11046708/2021	EPI_ISL_8526400	2021-07-05	Africa	Senegal	Dakar	Institut Pasteur de Dakar	Institut Pasteur de Dakar	Diallo Amadou, Diagne Moussa Moise, Dia Ndongo, Sankhe Safietou, Ndiaye Ndack, Loucoubar Cheikh, Faye Ousmane, Sall Amadou Alpha
hCoV-19/Senegal/11046789/2021	EPI_ISL_8526404	2021-07-05	Africa	Senegal		Institut Pasteur de Dakar	Institut Pasteur de Dakar	Diallo Amadou, Diagne Moussa Moise, Dia Ndongo, Sankhe Safietou, Ndiaye Ndack, Loucoubar Cheikh, Faye Ousmane, Sall Amadou Alpha
hCoV-19/Senegal/11046814/2021	EPI_ISL_8526405	2021-07-05	Africa	Senegal	Dakar	Institut Pasteur de Dakar	Institut Pasteur de Dakar	Diallo Amadou, Diagne Moussa Moise, Dia Ndongo, Sankhe Safietou, Ndiaye Ndack, Loucoubar Cheikh, Faye Ousmane, Sall Amadou Alpha
hCoV-19/Senegal/11046843/2021	EPI_ISL_8526406	2021-07-05	Africa	Senegal	Dakar	Institut Pasteur de Dakar	Institut Pasteur de Dakar	Diallo Amadou, Diagne Moussa Moise, Dia Ndongo, Sankhe Safietou, Ndiaye Ndack, Loucoubar Cheikh, Faye Ousmane, Sall Amadou Alpha
hCoV-19/Senegal/11057232/2021	EPI_ISL_8526415	2021-07-06	Africa	Senegal	Dakar	Institut Pasteur de Dakar	Institut Pasteur de Dakar	Diallo Amadou, Diagne Moussa Moise, Dia Ndongo, Sankhe Safietou, Ndiaye Ndack, Loucoubar Cheikh, Faye Ousmane, Sall Amadou Alpha
hCoV-19/Senegal/11057276/2021	EPI_ISL_8526418	2021-07-06	Africa	Senegal		Institut Pasteur de Dakar	Institut Pasteur de Dakar	Diallo Amadou, Diagne Moussa Moise, Dia Ndongo, Sankhe Safietou, Ndiaye Ndack, Loucoubar Cheikh, Faye Ousmane, Sall Amadou Alpha
hCoV-19/Senegal/11056918/2021	EPI_ISL_8526410	2021-07-06	Africa	Senegal	Dakar	Institut Pasteur de Dakar	Institut Pasteur de Dakar	Diallo Amadou, Diagne Moussa Moise, Dia Ndongo, Sankhe Safietou, Ndiaye Ndack, Loucoubar Cheikh, Faye Ousmane, Sall Amadou Alpha
hCoV-19/Senegal/11057248/2021	EPI_ISL_8526417	2021-07-06	Africa	Senegal	Dakar	Institut Pasteur de Dakar	Institut Pasteur de Dakar	Diallo Amadou, Diagne Moussa Moise, Dia Ndongo, Sankhe Safietou, Ndiaye Ndack, Loucoubar Cheikh, Faye Ousmane, Sall Amadou Alpha
hCoV-19/Senegal/11057334/2021	EPI_ISL_8526421	2021-07-06	Africa	Senegal		Institut Pasteur de Dakar	Institut Pasteur de Dakar	Diallo Amadou, Diagne Moussa Moise, Dia Ndongo, Sankhe Safietou, Ndiaye Ndack, Loucoubar Cheikh, Faye Ousmane, Sall Amadou Alpha
hCoV-19/Senegal/11057184/2021	EPI_ISL_8526413	2021-07-06	Africa	Senegal	Dakar	Institut Pasteur de Dakar	Institut Pasteur de Dakar	Diallo Amadou, Diagne Moussa Moise, Dia Ndongo, Sankhe Safietou, Ndiaye Ndack, Loucoubar Cheikh, Faye Ousmane, Sall Amadou Alpha
hCoV-19/Senegal/11057204/2021	EPI_ISL_8526414	2021-07-06	Africa	Senegal	Dakar	Institut Pasteur de Dakar	Institut Pasteur de Dakar	Diallo Amadou, Diagne Moussa Moise, Dia Ndongo, Sankhe Safietou, Ndiaye Ndack, Loucoubar Cheikh, Faye Ousmane, Sall Amadou Alpha
hCoV-19/Senegal/11057238/2021	EPI_ISL_8526416	2021-07-06	Africa	Senegal	Dakar	Institut Pasteur de Dakar	Institut Pasteur de Dakar	Diallo Amadou, Diagne Moussa Moise, Dia Ndongo, Sankhe Safietou, Ndiaye Ndack, Loucoubar Cheikh, Faye Ousmane, Sall Amadou Alpha
hCoV-19/Senegal/11057473/2021	EPI_ISL_8526425	2021-07-06	Africa	Senegal		Institut Pasteur de Dakar	Institut Pasteur de Dakar	Diallo Amadou, Diagne Moussa Moise, Dia Ndongo, Sankhe Safietou, Ndiaye Ndack, Loucoubar Cheikh, Faye Ousmane, Sall Amadou Alpha
hCoV-19/Senegal/11057358/2021	EPI_ISL_8526422	2021-07-06	Africa	Senegal	Dakar	Institut Pasteur de Dakar	Institut Pasteur de Dakar	Diallo Amadou, Diagne Moussa Moise, Dia Ndongo, Sankhe Safietou, Ndiaye Ndack, Loucoubar Cheikh, Faye Ousmane, Sall Amadou Alpha
hCoV-19/Senegal/236847/2021	EPI_ISL_8526438	2021-07-07	Africa	Senegal	Dakar	Institut Pasteur de Dakar	Institut Pasteur de Dakar	Diallo Amadou, Diagne Moussa Moise, Dia Ndongo, Sankhe Safietou, Ndiaye Ndack, Loucoubar Cheikh, Faye Ousmane, Sall Amadou Alpha
hCoV-19/Senegal/11057486/2021	EPI_ISL_8526426	2021-07-06	Africa	Senegal	Dakar	Institut Pasteur de Dakar	Institut Pasteur de Dakar	Diallo Amadou, Diagne Moussa Moise, Dia Ndongo, Sankhe Safietou, Ndiaye Ndack, Loucoubar Cheikh, Faye Ousmane, Sall Amadou Alpha
hCoV-19/Senegal/11057518/2021	EPI_ISL_8526428	2021-07-06	Africa	Senegal		Institut Pasteur de Dakar	Institut Pasteur de Dakar	Diallo Amadou, Diagne Moussa Moise, Dia Ndongo, Sankhe Safietou, Ndiaye Ndack, Loucoubar Cheikh, Faye Ousmane, Sall Amadou Alpha
hCoV-19/Senegal/11064935/2021	EPI_ISL_8526429	2021-07-06	Africa	Senegal		Institut Pasteur de Dakar	Institut Pasteur de Dakar	Diallo Amadou, Diagne Moussa Moise, Dia Ndongo, Sankhe Safietou, Ndiaye Ndack, Loucoubar Cheikh, Faye Ousmane, Sall Amadou Alpha
hCoV-19/Senegal/11064948/2021	EPI_ISL_8526431	2021-07-06	Africa	Senegal		Institut Pasteur de Dakar	Institut Pasteur de Dakar	Diallo Amadou, Diagne Moussa Moise, Dia Ndongo, Sankhe Safietou, Ndiaye Ndack, Loucoubar Cheikh, Faye Ousmane, Sall Amadou Alpha
hCoV-19/Senegal/11064963/2021	EPI_ISL_8526433	2021-07-06	Africa	Senegal	Dakar	Institut Pasteur de Dakar	Institut Pasteur de Dakar	Diallo Amadou, Diagne Moussa Moise, Dia Ndongo, Sankhe Safietou, Ndiaye Ndack, Loucoubar Cheikh, Faye Ousmane, Sall Amadou Alpha
hCoV-19/Senegal/236872/2021	EPI_ISL_8526440	2021-07-07	Africa	Senegal	Dakar	Institut Pasteur de Dakar	Institut Pasteur de Dakar	Diallo Amadou, Diagne Moussa Moise, Dia Ndongo, Sankhe Safietou, Ndiaye Ndack, Loucoubar Cheikh, Faye Ousmane, Sall Amadou Alpha
hCoV-19/Senegal/236948/2021	EPI_ISL_8526442	2021-07-07	Africa	Senegal	Dakar	Institut Pasteur de Dakar	Institut Pasteur de Dakar	Diallo Amadou, Diagne Moussa Moise, Dia Ndongo, Sankhe Safietou, Ndiaye Ndack, Loucoubar Cheikh, Faye Ousmane, Sall Amadou Alpha
hCoV-19/Senegal/196786/2021	EPI_ISL_8526453	2021-07-07	Africa	Senegal	Kaolack	Institut Pasteur de Dakar	Institut Pasteur de Dakar	Diallo Amadou, Diagne Moussa Moise, Dia Ndongo, Sankhe Safietou, Ndiaye Ndack, Loucoubar Cheikh, Faye Ousmane, Sall Amadou Alpha
hCoV-19/Senegal/236970/2021	EPI_ISL_8526443	2021-07-07	Africa	Senegal	Dakar	Institut Pasteur de Dakar	Institut Pasteur de Dakar	Diallo Amadou, Diagne Moussa Moise, Dia Ndongo, Sankhe Safietou, Ndiaye Ndack, Loucoubar Cheikh, Faye Ousmane, Sall Amadou Alpha
hCoV-19/Senegal/237037/2021	EPI_ISL_8526445	2021-07-07	Africa	Senegal	Dakar	Institut Pasteur de Dakar	Institut Pasteur de Dakar	Diallo Amadou, Diagne Moussa Moise, Dia Ndongo, Sankhe Safietou, Ndiaye Ndack, Loucoubar Cheikh, Faye Ousmane, Sall Amadou Alpha
hCoV-19/Senegal/237132/2021	EPI_ISL_8526455	2021-07-08	Africa	Senegal	Dakar	Institut Pasteur de Dakar	Institut Pasteur de Dakar	Diallo Amadou, Diagne Moussa Moise, Dia Ndongo, Sankhe Safietou, Ndiaye Ndack, Loucoubar Cheikh, Faye Ousmane, Sall Amadou Alpha
hCoV-19/Senegal/237254/2021	EPI_ISL_8526460	2021-07-08	Africa	Senegal	Dakar	Institut Pasteur de Dakar	Institut Pasteur de Dakar	Diallo Amadou, Diagne Moussa Moise, Dia Ndongo, Sankhe Safietou, Ndiaye Ndack, Loucoubar Cheikh, Faye Ousmane, Sall Amadou Alpha
hCoV-19/Senegal/196785/2021	EPI_ISL_8526452	2021-07-08	Africa	Senegal	Kaolack	Institut Pasteur de Dakar	Institut Pasteur de Dakar	Diallo Amadou, Diagne Moussa Moise, Dia Ndongo, Sankhe Safietou, Ndiaye Ndack, Loucoubar Cheikh, Faye Ousmane, Sall Amadou Alpha
hCoV-19/Senegal/196790/2021	EPI_ISL_8526454	2021-07-05	Africa	Senegal	Fatick	Institut Pasteur de Dakar	Institut Pasteur de Dakar	Diallo Amadou, Diagne Moussa Moise, Dia Ndongo, Sankhe Safietou, Ndiaye Ndack, Loucoubar Cheikh, Faye Ousmane, Sall Amadou Alpha
hCoV-19/Senegal/237313/2021	EPI_ISL_8526463	2021-07-08	Africa	Senegal	Dakar	Institut Pasteur de Dakar	Institut Pasteur de Dakar	Diallo Amadou, Diagne Moussa Moise, Dia Ndongo, Sankhe Safietou, Ndiaye Ndack, Loucoubar Cheikh, Faye Ousmane, Sall Amadou Alpha
hCoV-19/Senegal/237226/2021	EPI_ISL_8526458	2021-07-08	Africa	Senegal	Dakar	Institut Pasteur de Dakar	Institut Pasteur de Dakar	Diallo Amadou, Diagne Moussa Moise, Dia Ndongo, Sankhe Safietou, Ndiaye Ndack, Loucoubar Cheikh, Faye Ousmane, Sall Amadou Alpha
hCoV-19/Senegal/196797/2021	EPI_ISL_8526468	2021-07-09	Africa	Senegal	Kaolack	Institut Pasteur de Dakar	Institut Pasteur de Dakar	Diallo Amadou, Diagne Moussa Moise, Dia Ndongo, Sankhe Safietou, Ndiaye Ndack, Loucoubar Cheikh, Faye Ousmane, Sall Amadou Alpha
hCoV-19/Senegal/237710/2021	EPI_ISL_8526484	2021-07-09	Africa	Senegal	Dakar	Institut Pasteur de Dakar	Institut Pasteur de Dakar	Diallo Amadou, Diagne Moussa Moise, Dia Ndongo, Sankhe Safietou, Ndiaye Ndack, Loucoubar Cheikh, Faye Ousmane, Sall Amadou Alpha
hCoV-19/Senegal/237284/2021	EPI_ISL_8526462	2021-07-08	Africa	Senegal	Dakar	Institut Pasteur de Dakar	Institut Pasteur de Dakar	Diallo Amadou, Diagne Moussa Moise, Dia Ndongo, Sankhe Safietou, Ndiaye Ndack, Loucoubar Cheikh, Faye Ousmane, Sall Amadou Alpha
hCoV-19/Senegal/237350/2021	EPI_ISL_8526466	2021-07-08	Africa	Senegal	Dakar	Institut Pasteur de Dakar	Institut Pasteur de Dakar	Diallo Amadou, Diagne Moussa Moise, Dia Ndongo, Sankhe Safietou, Ndiaye Ndack, Loucoubar Cheikh, Faye Ousmane, Sall Amadou Alpha
hCoV-19/Senegal/237604/2021	EPI_ISL_8526480	2021-07-09	Africa	Senegal	Dakar	Institut Pasteur de Dakar	Institut Pasteur de Dakar	Diallo Amadou, Diagne Moussa Moise, Dia Ndongo, Sankhe Safietou, Ndiaye Ndack, Loucoubar Cheikh, Faye Ousmane, Sall Amadou Alpha
hCoV-19/Senegal/237643/2021	EPI_ISL_8526483	2021-07-09	Africa	Senegal	Dakar	Institut Pasteur de Dakar	Institut Pasteur de Dakar	Diallo Amadou, Diagne Moussa Moise, Dia Ndongo, Sankhe Safietou, Ndiaye Ndack, Loucoubar Cheikh, Faye Ousmane, Sall Amadou Alpha
hCoV-19/Senegal/196796/2021	EPI_ISL_8526467	2021-07-09	Africa	Senegal	Kaolack	Institut Pasteur de Dakar	Institut Pasteur de Dakar	Diallo Amadou, Diagne Moussa Moise, Dia Ndongo, Sankhe Safietou, Ndiaye Ndack, Loucoubar Cheikh, Faye Ousmane, Sall Amadou Alpha
hCoV-19/Senegal/237460/2021	EPI_ISL_8526472	2021-07-09	Africa	Senegal	Dakar	Institut Pasteur de Dakar	Institut Pasteur de Dakar	Diallo Amadou, Diagne Moussa Moise, Dia Ndongo, Sankhe Safietou, Ndiaye Ndack, Loucoubar Cheikh, Faye Ousmane, Sall Amadou Alpha
hCoV-19/Senegal/196821/2021	EPI_ISL_8526491	2021-07-10	Africa	Senegal	Kaolack	Institut Pasteur de Dakar	Institut Pasteur de Dakar	Diallo Amadou, Diagne Moussa Moise, Dia Ndongo, Sankhe Safietou, Ndiaye Ndack, Loucoubar Cheikh, Faye Ousmane, Sall Amadou Alpha
hCoV-19/Senegal/196851/2021	EPI_ISL_8526505	2021-07-12	Africa	Senegal	Kaolack	Institut Pasteur de Dakar	Institut Pasteur de Dakar	Diallo Amadou, Diagne Moussa Moise, Dia Ndongo, Sankhe Safietou, Ndiaye Ndack, Loucoubar Cheikh, Faye Ousmane, Sall Amadou Alpha
hCoV-19/Senegal/237536/2021	EPI_ISL_8526475	2021-07-09	Africa	Senegal	Dakar	Institut Pasteur de Dakar	Institut Pasteur de Dakar	Diallo Amadou, Diagne Moussa Moise, Dia Ndongo, Sankhe Safietou, Ndiaye Ndack, Loucoubar Cheikh, Faye Ousmane, Sall Amadou Alpha
hCoV-19/Senegal/196804/2021	EPI_ISL_8526476	2021-07-09	Africa	Senegal	Kaolack	Institut Pasteur de Dakar	Institut Pasteur de Dakar	Diallo Amadou, Diagne Moussa Moise, Dia Ndongo, Sankhe Safietou, Ndiaye Ndack, Loucoubar Cheikh, Faye Ousmane, Sall Amadou Alpha
hCoV-19/Senegal/237572/2021	EPI_ISL_8526478	2021-07-09	Africa	Senegal	Dakar	Institut Pasteur de Dakar	Institut Pasteur de Dakar	Diallo Amadou, Diagne Moussa Moise, Dia Ndongo, Sankhe Safietou, Ndiaye Ndack, Loucoubar Cheikh, Faye Ousmane, Sall Amadou Alpha
hCoV-19/Senegal/237573/2021	EPI_ISL_8526479	2021-07-09	Africa	Senegal	Dakar	Institut Pasteur de Dakar	Institut Pasteur de Dakar	Diallo Amadou, Diagne Moussa Moise, Dia Ndongo, Sankhe Safietou, Ndiaye Ndack, Loucoubar Cheikh, Faye Ousmane, Sall Amadou Alpha
hCoV-19/Senegal/237676/2021	EPI_ISL_8526481	2021-07-09	Africa	Senegal	Dakar	Institut Pasteur de Dakar	Institut Pasteur de Dakar	Diallo Amadou, Diagne Moussa Moise, Dia Ndongo, Sankhe Safietou, Ndiaye Ndack, Loucoubar Cheikh, Faye Ousmane, Sall Amadou Alpha
hCoV-19/Senegal/237752/2021	EPI_ISL_8526485	2021-07-09	Africa	Senegal	Dakar	Institut Pasteur de Dakar	Institut Pasteur de Dakar	Diallo Amadou, Diagne Moussa Moise, Dia Ndongo, Sankhe Safietou, Ndiaye Ndack, Loucoubar Cheikh, Faye Ousmane, Sall Amadou Alpha
hCoV-19/Senegal/196830/2021	EPI_ISL_8526496	2021-07-12	Africa	Senegal	Kaolack	Institut Pasteur de Dakar	Institut Pasteur de Dakar	Diallo Amadou, Diagne Moussa Moise, Dia Ndongo, Sankhe Safietou, Ndiaye Ndack, Loucoubar Cheikh, Faye Ousmane, Sall Amadou Alpha
hCoV-19/Senegal/237785/2021	EPI_ISL_8526487	2021-07-10	Africa	Senegal	Dakar	Institut Pasteur de Dakar	Institut Pasteur de Dakar	Diallo Amadou, Diagne Moussa Moise, Dia Ndongo, Sankhe Safietou, Ndiaye Ndack, Loucoubar Cheikh, Faye Ousmane, Sall Amadou Alpha
hCoV-19/Senegal/196837/2021	EPI_ISL_8526500	2021-07-11	Africa	Senegal	Fatick	Institut Pasteur de Dakar	Institut Pasteur de Dakar	Diallo Amadou, Diagne Moussa Moise, Dia Ndongo, Sankhe Safietou, Ndiaye Ndack, Loucoubar Cheikh, Faye Ousmane, Sall Amadou Alpha
hCoV-19/Senegal/196824/2021	EPI_ISL_8526495	2021-07-12	Africa	Senegal	Kaolack	Institut Pasteur de Dakar	Institut Pasteur de Dakar	Diallo Amadou, Diagne Moussa Moise, Dia Ndongo, Sankhe Safietou, Ndiaye Ndack, Loucoubar Cheikh, Faye Ousmane, Sall Amadou Alpha
hCoV-19/Senegal/238021/2021	EPI_ISL_8526502	2021-07-12	Africa	Senegal	Dakar	Institut Pasteur de Dakar	Institut Pasteur de Dakar	Diallo Amadou, Diagne Moussa Moise, Dia Ndongo, Sankhe Safietou, Ndiaye Ndack, Loucoubar Cheikh, Faye Ousmane, Sall Amadou Alpha
hCoV-19/Senegal/196831/2021	EPI_ISL_8526497	2021-07-12	Africa	Senegal	Kaolack	Institut Pasteur de Dakar	Institut Pasteur de Dakar	Diallo Amadou, Diagne Moussa Moise, Dia Ndongo, Sankhe Safietou, Ndiaye Ndack, Loucoubar Cheikh, Faye Ousmane, Sall Amadou Alpha
hCoV-19/Senegal/196840/2021	EPI_ISL_8526501	2021-07-11	Africa	Senegal	Fatick	Institut Pasteur de Dakar	Institut Pasteur de Dakar	Diallo Amadou, Diagne Moussa Moise, Dia Ndongo, Sankhe Safietou, Ndiaye Ndack, Loucoubar Cheikh, Faye Ousmane, Sall Amadou Alpha
hCoV-19/Senegal/238283/2021	EPI_ISL_8526507	2021-07-12	Africa	Senegal	Dakar	Institut Pasteur de Dakar	Institut Pasteur de Dakar	Diallo Amadou, Diagne Moussa Moise, Dia Ndongo, Sankhe Safietou, Ndiaye Ndack, Loucoubar Cheikh, Faye Ousmane, Sall Amadou Alpha
hCoV-19/Senegal/196844/2021	EPI_ISL_8526503	2021-07-12	Africa	Senegal	Kaolack	Institut Pasteur de Dakar	Institut Pasteur de Dakar	Diallo Amadou, Diagne Moussa Moise, Dia Ndongo, Sankhe Safietou, Ndiaye Ndack, Loucoubar Cheikh, Faye Ousmane, Sall Amadou Alpha
hCoV-19/Senegal/238337/2021	EPI_ISL_8526509	2021-07-12	Africa	Senegal	Dakar	Institut Pasteur de Dakar	Institut Pasteur de Dakar	Diallo Amadou, Diagne Moussa Moise, Dia Ndongo, Sankhe Safietou, Ndiaye Ndack, Loucoubar Cheikh, Faye Ousmane, Sall Amadou Alpha
hCoV-19/Senegal/238049/2021	EPI_ISL_8526504	2021-07-12	Africa	Senegal	Dakar	Institut Pasteur de Dakar	Institut Pasteur de Dakar	Diallo Amadou, Diagne Moussa Moise, Dia Ndongo, Sankhe Safietou, Ndiaye Ndack, Loucoubar Cheikh, Faye Ousmane, Sall Amadou Alpha
hCoV-19/Senegal/238244/2021	EPI_ISL_8526506	2021-07-12	Africa	Senegal	Dakar	Institut Pasteur de Dakar	Institut Pasteur de Dakar	Diallo Amadou, Diagne Moussa Moise, Dia Ndongo, Sankhe Safietou, Ndiaye Ndack, Loucoubar Cheikh, Faye Ousmane, Sall Amadou Alpha
hCoV-19/Senegal/196853/2021	EPI_ISL_8526510	2021-07-12	Africa	Senegal	Kaolack	Institut Pasteur de Dakar	Institut Pasteur de Dakar	Diallo Amadou, Diagne Moussa Moise, Dia Ndongo, Sankhe Safietou, Ndiaye Ndack, Loucoubar Cheikh, Faye Ousmane, Sall Amadou Alpha
hCoV-19/Senegal/238655/2021	EPI_ISL_8526532	2021-07-12	Africa	Senegal	Dakar	Institut Pasteur de Dakar	Institut Pasteur de Dakar	Diallo Amadou, Diagne Moussa Moise, Dia Ndongo, Sankhe Safietou, Ndiaye Ndack, Loucoubar Cheikh, Faye Ousmane, Sall Amadou Alpha
hCoV-19/Senegal/238451/2021	EPI_ISL_8526520	2021-07-12	Africa	Senegal	Dakar	Institut Pasteur de Dakar	Institut Pasteur de Dakar	Diallo Amadou, Diagne Moussa Moise, Dia Ndongo, Sankhe Safietou, Ndiaye Ndack, Loucoubar Cheikh, Faye Ousmane, Sall Amadou Alpha
hCoV-19/Senegal/238425/2021	EPI_ISL_8526516	2021-07-12	Africa	Senegal	Dakar	Institut Pasteur de Dakar	Institut Pasteur de Dakar	Diallo Amadou, Diagne Moussa Moise, Dia Ndongo, Sankhe Safietou, Ndiaye Ndack, Loucoubar Cheikh, Faye Ousmane, Sall Amadou Alpha
hCoV-19/Senegal/238465/2021	EPI_ISL_8526521	2021-07-12	Africa	Senegal	Dakar	Institut Pasteur de Dakar	Institut Pasteur de Dakar	Diallo Amadou, Diagne Moussa Moise, Dia Ndongo, Sankhe Safietou, Ndiaye Ndack, Loucoubar Cheikh, Faye Ousmane, Sall Amadou Alpha
hCoV-19/Senegal/238448/2021	EPI_ISL_8526518	2021-07-12	Africa	Senegal	Dakar	Institut Pasteur de Dakar	Institut Pasteur de Dakar	Diallo Amadou, Diagne Moussa Moise, Dia Ndongo, Sankhe Safietou, Ndiaye Ndack, Loucoubar Cheikh, Faye Ousmane, Sall Amadou Alpha
hCoV-19/Senegal/238450/2021	EPI_ISL_8526519	2021-07-12	Africa	Senegal	Dakar	Institut Pasteur de Dakar	Institut Pasteur de Dakar	Diallo Amadou, Diagne Moussa Moise, Dia Ndongo, Sankhe Safietou, Ndiaye Ndack, Loucoubar Cheikh, Faye Ousmane, Sall Amadou Alpha
hCoV-19/Senegal/238509/2021	EPI_ISL_8526524	2021-07-12	Africa	Senegal	Dakar	Institut Pasteur de Dakar	Institut Pasteur de Dakar	Diallo Amadou, Diagne Moussa Moise, Dia Ndongo, Sankhe Safietou, Ndiaye Ndack, Loucoubar Cheikh, Faye Ousmane, Sall Amadou Alpha
hCoV-19/Senegal/238536/2021	EPI_ISL_8526528	2021-07-12	Africa	Senegal	Dakar	Institut Pasteur de Dakar	Institut Pasteur de Dakar	Diallo Amadou, Diagne Moussa Moise, Dia Ndongo, Sankhe Safietou, Ndiaye Ndack, Loucoubar Cheikh, Faye Ousmane, Sall Amadou Alpha
hCoV-19/Senegal/238650/2021	EPI_ISL_8526531	2021-07-12	Africa	Senegal	Dakar	Institut Pasteur de Dakar	Institut Pasteur de Dakar	Diallo Amadou, Diagne Moussa Moise, Dia Ndongo, Sankhe Safietou, Ndiaye Ndack, Loucoubar Cheikh, Faye Ousmane, Sall Amadou Alpha
hCoV-19/Senegal/238695/2021	EPI_ISL_8526535	2021-07-13	Africa	Senegal	Dakar	Institut Pasteur de Dakar	Institut Pasteur de Dakar	Diallo Amadou, Diagne Moussa Moise, Dia Ndongo, Sankhe Safietou, Ndiaye Ndack, Loucoubar Cheikh, Faye Ousmane, Sall Amadou Alpha
hCoV-19/Senegal/238596/2021	EPI_ISL_8526529	2021-07-12	Africa	Senegal	Dakar	Institut Pasteur de Dakar	Institut Pasteur de Dakar	Diallo Amadou, Diagne Moussa Moise, Dia Ndongo, Sankhe Safietou, Ndiaye Ndack, Loucoubar Cheikh, Faye Ousmane, Sall Amadou Alpha
hCoV-19/Senegal/238658/2021	EPI_ISL_8526533	2021-07-12	Africa	Senegal	Dakar	Institut Pasteur de Dakar	Institut Pasteur de Dakar	Diallo Amadou, Diagne Moussa Moise, Dia Ndongo, Sankhe Safietou, Ndiaye Ndack, Loucoubar Cheikh, Faye Ousmane, Sall Amadou Alpha
hCoV-19/Senegal/238697/2021	EPI_ISL_8526536	2021-07-13	Africa	Senegal	Dakar	Institut Pasteur de Dakar	Institut Pasteur de Dakar	Diallo Amadou, Diagne Moussa Moise, Dia Ndongo, Sankhe Safietou, Ndiaye Ndack, Loucoubar Cheikh, Faye Ousmane, Sall Amadou Alpha
hCoV-19/Senegal/238942/2021	EPI_ISL_8526539	2021-07-13	Africa	Senegal	Dakar	Institut Pasteur de Dakar	Institut Pasteur de Dakar	Diallo Amadou, Diagne Moussa Moise, Dia Ndongo, Sankhe Safietou, Ndiaye Ndack, Loucoubar Cheikh, Faye Ousmane, Sall Amadou Alpha
hCoV-19/Senegal/238848/2021	EPI_ISL_8526538	2021-07-13	Africa	Senegal	Dakar	Institut Pasteur de Dakar	Institut Pasteur de Dakar	Diallo Amadou, Diagne Moussa Moise, Dia Ndongo, Sankhe Safietou, Ndiaye Ndack, Loucoubar Cheikh, Faye Ousmane, Sall Amadou Alpha
hCoV-19/Senegal/239205/2021	EPI_ISL_8526550	2021-07-14	Africa	Senegal	Dakar	Institut Pasteur de Dakar	Institut Pasteur de Dakar	Diallo Amadou, Diagne Moussa Moise, Dia Ndongo, Sankhe Safietou, Ndiaye Ndack, Loucoubar Cheikh, Faye Ousmane, Sall Amadou Alpha
hCoV-19/Senegal/238944/2021	EPI_ISL_8526540	2021-07-13	Africa	Senegal	Dakar	Institut Pasteur de Dakar	Institut Pasteur de Dakar	Diallo Amadou, Diagne Moussa Moise, Dia Ndongo, Sankhe Safietou, Ndiaye Ndack, Loucoubar Cheikh, Faye Ousmane, Sall Amadou Alpha
hCoV-19/Senegal/238909/2021	EPI_ISL_8526541	2021-07-13	Africa	Senegal	Dakar	Institut Pasteur de Dakar	Institut Pasteur de Dakar	Diallo Amadou, Diagne Moussa Moise, Dia Ndongo, Sankhe Safietou, Ndiaye Ndack, Loucoubar Cheikh, Faye Ousmane, Sall Amadou Alpha
hCoV-19/Senegal/238911/2021	EPI_ISL_8526542	2021-07-13	Africa	Senegal	Dakar	Institut Pasteur de Dakar	Institut Pasteur de Dakar	Diallo Amadou, Diagne Moussa Moise, Dia Ndongo, Sankhe Safietou, Ndiaye Ndack, Loucoubar Cheikh, Faye Ousmane, Sall Amadou Alpha
hCoV-19/Senegal/238916/2021	EPI_ISL_8526543	2021-07-13	Africa	Senegal	Dakar	Institut Pasteur de Dakar	Institut Pasteur de Dakar	Diallo Amadou, Diagne Moussa Moise, Dia Ndongo, Sankhe Safietou, Ndiaye Ndack, Loucoubar Cheikh, Faye Ousmane, Sall Amadou Alpha
hCoV-19/Senegal/239063/2021	EPI_ISL_8526547	2021-07-13	Africa	Senegal	Dakar	Institut Pasteur de Dakar	Institut Pasteur de Dakar	Diallo Amadou, Diagne Moussa Moise, Dia Ndongo, Sankhe Safietou, Ndiaye Ndack, Loucoubar Cheikh, Faye Ousmane, Sall Amadou Alpha
hCoV-19/Senegal/239064/2021	EPI_ISL_8526548	2021-07-13	Africa	Senegal	Dakar	Institut Pasteur de Dakar	Institut Pasteur de Dakar	Diallo Amadou, Diagne Moussa Moise, Dia Ndongo, Sankhe Safietou, Ndiaye Ndack, Loucoubar Cheikh, Faye Ousmane, Sall Amadou Alpha
hCoV-19/Senegal/239543/2021	EPI_ISL_8526562	2021-07-14	Africa	Senegal	Dakar	Institut Pasteur de Dakar	Institut Pasteur de Dakar	Diallo Amadou, Diagne Moussa Moise, Dia Ndongo, Sankhe Safietou, Ndiaye Ndack, Loucoubar Cheikh, Faye Ousmane, Sall Amadou Alpha
hCoV-19/Senegal/239152/2021	EPI_ISL_8526549	2021-07-13	Africa	Senegal	Dakar	Institut Pasteur de Dakar	Institut Pasteur de Dakar	Diallo Amadou, Diagne Moussa Moise, Dia Ndongo, Sankhe Safietou, Ndiaye Ndack, Loucoubar Cheikh, Faye Ousmane, Sall Amadou Alpha
hCoV-19/Senegal/239737/2021	EPI_ISL_8526565	2021-07-14	Africa	Senegal	Dakar	Institut Pasteur de Dakar	Institut Pasteur de Dakar	Diallo Amadou, Diagne Moussa Moise, Dia Ndongo, Sankhe Safietou, Ndiaye Ndack, Loucoubar Cheikh, Faye Ousmane, Sall Amadou Alpha
hCoV-19/Senegal/239387/2021	EPI_ISL_8526552	2021-07-14	Africa	Senegal	Dakar	Institut Pasteur de Dakar	Institut Pasteur de Dakar	Diallo Amadou, Diagne Moussa Moise, Dia Ndongo, Sankhe Safietou, Ndiaye Ndack, Loucoubar Cheikh, Faye Ousmane, Sall Amadou Alpha
hCoV-19/Senegal/239572/2021	EPI_ISL_8526559	2021-07-14	Africa	Senegal	Dakar	Institut Pasteur de Dakar	Institut Pasteur de Dakar	Diallo Amadou, Diagne Moussa Moise, Dia Ndongo, Sankhe Safietou, Ndiaye Ndack, Loucoubar Cheikh, Faye Ousmane, Sall Amadou Alpha
hCoV-19/Senegal/239777/2021	EPI_ISL_8526570	2021-07-14	Africa	Senegal	Dakar	Institut Pasteur de Dakar	Institut Pasteur de Dakar	Diallo Amadou, Diagne Moussa Moise, Dia Ndongo, Sankhe Safietou, Ndiaye Ndack, Loucoubar Cheikh, Faye Ousmane, Sall Amadou Alpha
hCoV-19/Senegal/239849/2021	EPI_ISL_8526571	2021-07-14	Africa	Senegal	Dakar	Institut Pasteur de Dakar	Institut Pasteur de Dakar	Diallo Amadou, Diagne Moussa Moise, Dia Ndongo, Sankhe Safietou, Ndiaye Ndack, Loucoubar Cheikh, Faye Ousmane, Sall Amadou Alpha
hCoV-19/Senegal/196968/2021	EPI_ISL_8526578	2021-07-15	Africa	Senegal	Fatick	Institut Pasteur de Dakar	Institut Pasteur de Dakar	Diallo Amadou, Diagne Moussa Moise, Dia Ndongo, Sankhe Safietou, Ndiaye Ndack, Loucoubar Cheikh, Faye Ousmane, Sall Amadou Alpha
hCoV-19/Senegal/196970/2021	EPI_ISL_8526579	2021-07-15	Africa	Senegal	Fatick	Institut Pasteur de Dakar	Institut Pasteur de Dakar	Diallo Amadou, Diagne Moussa Moise, Dia Ndongo, Sankhe Safietou, Ndiaye Ndack, Loucoubar Cheikh, Faye Ousmane, Sall Amadou Alpha
hCoV-19/Senegal/196984/2021	EPI_ISL_8526586	2021-07-15	Africa	Senegal	Fatick	Institut Pasteur de Dakar	Institut Pasteur de Dakar	Diallo Amadou, Diagne Moussa Moise, Dia Ndongo, Sankhe Safietou, Ndiaye Ndack, Loucoubar Cheikh, Faye Ousmane, Sall Amadou Alpha
hCoV-19/Senegal/240382/2021	EPI_ISL_8526589	2021-07-15	Africa	Senegal	Dakar	Institut Pasteur de Dakar	Institut Pasteur de Dakar	Diallo Amadou, Diagne Moussa Moise, Dia Ndongo, Sankhe Safietou, Ndiaye Ndack, Loucoubar Cheikh, Faye Ousmane, Sall Amadou Alpha
hCoV-19/Senegal/240532/2021	EPI_ISL_8526591	2021-07-15	Africa	Senegal	Dakar	Institut Pasteur de Dakar	Institut Pasteur de Dakar	Diallo Amadou, Diagne Moussa Moise, Dia Ndongo, Sankhe Safietou, Ndiaye Ndack, Loucoubar Cheikh, Faye Ousmane, Sall Amadou Alpha
hCoV-19/Senegal/240624/2021	EPI_ISL_8526592	2021-07-16	Africa	Senegal	Dakar	Institut Pasteur de Dakar	Institut Pasteur de Dakar	Diallo Amadou, Diagne Moussa Moise, Dia Ndongo, Sankhe Safietou, Ndiaye Ndack, Loucoubar Cheikh, Faye Ousmane, Sall Amadou Alpha
hCoV-19/Senegal/259012/2021	EPI_ISL_8526602	2021-07-17	Africa	Senegal	Fatick	Institut Pasteur de Dakar	Institut Pasteur de Dakar	Diallo Amadou, Diagne Moussa Moise, Dia Ndongo, Sankhe Safietou, Ndiaye Ndack, Loucoubar Cheikh, Faye Ousmane, Sall Amadou Alpha
hCoV-19/Senegal/196998/2021	EPI_ISL_8526620	2021-07-16	Africa	Senegal	Kaolack	Institut Pasteur de Dakar	Institut Pasteur de Dakar	Diallo Amadou, Diagne Moussa Moise, Dia Ndongo, Sankhe Safietou, Ndiaye Ndack, Loucoubar Cheikh, Faye Ousmane, Sall Amadou Alpha
hCoV-19/Senegal/241785/2021	EPI_ISL_8526628	2021-07-19	Africa	Senegal	Dakar	Institut Pasteur de Dakar	Institut Pasteur de Dakar	Diallo Amadou, Diagne Moussa Moise, Dia Ndongo, Sankhe Safietou, Ndiaye Ndack, Loucoubar Cheikh, Faye Ousmane, Sall Amadou Alpha
hCoV-19/Senegal/196992/2021	EPI_ISL_8526616	2021-07-16	Africa	Senegal	Kaffrine	Institut Pasteur de Dakar	Institut Pasteur de Dakar	Diallo Amadou, Diagne Moussa Moise, Dia Ndongo, Sankhe Safietou, Ndiaye Ndack, Loucoubar Cheikh, Faye Ousmane, Sall Amadou Alpha
hCoV-19/Senegal/196990/2021	EPI_ISL_8526614	2021-07-16	Africa	Senegal	Kaffrine	Institut Pasteur de Dakar	Institut Pasteur de Dakar	Diallo Amadou, Diagne Moussa Moise, Dia Ndongo, Sankhe Safietou, Ndiaye Ndack, Loucoubar Cheikh, Faye Ousmane, Sall Amadou Alpha
hCoV-19/Senegal/196995/2021	EPI_ISL_8526618	2021-07-16	Africa	Senegal	Fatick	Institut Pasteur de Dakar	Institut Pasteur de Dakar	Diallo Amadou, Diagne Moussa Moise, Dia Ndongo, Sankhe Safietou, Ndiaye Ndack, Loucoubar Cheikh, Faye Ousmane, Sall Amadou Alpha
hCoV-19/Senegal/242059/2021	EPI_ISL_8526639	2021-07-19	Africa	Senegal	Dakar	Institut Pasteur de Dakar	Institut Pasteur de Dakar	Diallo Amadou, Diagne Moussa Moise, Dia Ndongo, Sankhe Safietou, Ndiaye Ndack, Loucoubar Cheikh, Faye Ousmane, Sall Amadou Alpha
hCoV-19/Senegal/196997/2021	EPI_ISL_8526619	2021-07-16	Africa	Senegal	Fatick	Institut Pasteur de Dakar	Institut Pasteur de Dakar	Diallo Amadou, Diagne Moussa Moise, Dia Ndongo, Sankhe Safietou, Ndiaye Ndack, Loucoubar Cheikh, Faye Ousmane, Sall Amadou Alpha
hCoV-19/Senegal/241779/2021	EPI_ISL_8526627	2021-07-19	Africa	Senegal	Dakar	Institut Pasteur de Dakar	Institut Pasteur de Dakar	Diallo Amadou, Diagne Moussa Moise, Dia Ndongo, Sankhe Safietou, Ndiaye Ndack, Loucoubar Cheikh, Faye Ousmane, Sall Amadou Alpha
hCoV-19/Senegal/241777/2021	EPI_ISL_8526626	2021-07-19	Africa	Senegal	Dakar	Institut Pasteur de Dakar	Institut Pasteur de Dakar	Diallo Amadou, Diagne Moussa Moise, Dia Ndongo, Sankhe Safietou, Ndiaye Ndack, Loucoubar Cheikh, Faye Ousmane, Sall Amadou Alpha
hCoV-19/Senegal/241833/2021	EPI_ISL_8526633	2021-07-19	Africa	Senegal	Dakar	Institut Pasteur de Dakar	Institut Pasteur de Dakar	Diallo Amadou, Diagne Moussa Moise, Dia Ndongo, Sankhe Safietou, Ndiaye Ndack, Loucoubar Cheikh, Faye Ousmane, Sall Amadou Alpha
hCoV-19/Senegal/241977/2021	EPI_ISL_8526636	2021-07-19	Africa	Senegal	Dakar	Institut Pasteur de Dakar	Institut Pasteur de Dakar	Diallo Amadou, Diagne Moussa Moise, Dia Ndongo, Sankhe Safietou, Ndiaye Ndack, Loucoubar Cheikh, Faye Ousmane, Sall Amadou Alpha
hCoV-19/Senegal/243425/2021	EPI_ISL_8526659	2021-07-22	Africa	Senegal	Dakar	Institut Pasteur de Dakar	Institut Pasteur de Dakar	Diallo Amadou, Diagne Moussa Moise, Dia Ndongo, Sankhe Safietou, Ndiaye Ndack, Loucoubar Cheikh, Faye Ousmane, Sall Amadou Alpha
hCoV-19/Senegal/242828/2021	EPI_ISL_8526651	2021-07-19	Africa	Senegal	Dakar	Institut Pasteur de Dakar	Institut Pasteur de Dakar	Diallo Amadou, Diagne Moussa Moise, Dia Ndongo, Sankhe Safietou, Ndiaye Ndack, Loucoubar Cheikh, Faye Ousmane, Sall Amadou Alpha
hCoV-19/Senegal/243454/2021	EPI_ISL_8526657	2021-07-23	Africa	Senegal	Dakar	Institut Pasteur de Dakar	Institut Pasteur de Dakar	Diallo Amadou, Diagne Moussa Moise, Dia Ndongo, Sankhe Safietou, Ndiaye Ndack, Loucoubar Cheikh, Faye Ousmane, Sall Amadou Alpha
hCoV-19/Senegal/244159/2021	EPI_ISL_8526675	2021-07-23	Africa	Senegal	Dakar	Institut Pasteur de Dakar	Institut Pasteur de Dakar	Diallo Amadou, Diagne Moussa Moise, Dia Ndongo, Sankhe Safietou, Ndiaye Ndack, Loucoubar Cheikh, Faye Ousmane, Sall Amadou Alpha
hCoV-19/Senegal/244572/2021	EPI_ISL_8526681	2021-07-26	Africa	Senegal	Dakar	Institut Pasteur de Dakar	Institut Pasteur de Dakar	Diallo Amadou, Diagne Moussa Moise, Dia Ndongo, Sankhe Safietou, Ndiaye Ndack, Loucoubar Cheikh, Faye Ousmane, Sall Amadou Alpha
hCoV-19/Senegal/244683/2021	EPI_ISL_8526682	2021-07-27	Africa	Senegal	Dakar	Institut Pasteur de Dakar	Institut Pasteur de Dakar	Diallo Amadou, Diagne Moussa Moise, Dia Ndongo, Sankhe Safietou, Ndiaye Ndack, Loucoubar Cheikh, Faye Ousmane, Sall Amadou Alpha
hCoV-19/Senegal/246111/2021	EPI_ISL_8526701	2021-07-28	Africa	Senegal	Dakar	Institut Pasteur de Dakar	Institut Pasteur de Dakar	Diallo Amadou, Diagne Moussa Moise, Dia Ndongo, Sankhe Safietou, Ndiaye Ndack, Loucoubar Cheikh, Faye Ousmane, Sall Amadou Alpha
hCoV-19/Senegal/244773/2021	EPI_ISL_8526684	2021-07-26	Africa	Senegal	Dakar	Institut Pasteur de Dakar	Institut Pasteur de Dakar	Diallo Amadou, Diagne Moussa Moise, Dia Ndongo, Sankhe Safietou, Ndiaye Ndack, Loucoubar Cheikh, Faye Ousmane, Sall Amadou Alpha
hCoV-19/Senegal/245425/2021	EPI_ISL_8526697	2021-07-26	Africa	Senegal	Dakar	Institut Pasteur de Dakar	Institut Pasteur de Dakar	Diallo Amadou, Diagne Moussa Moise, Dia Ndongo, Sankhe Safietou, Ndiaye Ndack, Loucoubar Cheikh, Faye Ousmane, Sall Amadou Alpha
hCoV-19/Senegal/244802/2021	EPI_ISL_8526687	2021-07-26	Africa	Senegal	Dakar	Institut Pasteur de Dakar	Institut Pasteur de Dakar	Diallo Amadou, Diagne Moussa Moise, Dia Ndongo, Sankhe Safietou, Ndiaye Ndack, Loucoubar Cheikh, Faye Ousmane, Sall Amadou Alpha
hCoV-19/Senegal/246541/2021	EPI_ISL_8526710	2021-07-27	Africa	Senegal	Dakar	Institut Pasteur de Dakar	Institut Pasteur de Dakar	Diallo Amadou, Diagne Moussa Moise, Dia Ndongo, Sankhe Safietou, Ndiaye Ndack, Loucoubar Cheikh, Faye Ousmane, Sall Amadou Alpha
hCoV-19/Senegal/246130/2021	EPI_ISL_8526703	2021-07-28	Africa	Senegal	Dakar	Institut Pasteur de Dakar	Institut Pasteur de Dakar	Diallo Amadou, Diagne Moussa Moise, Dia Ndongo, Sankhe Safietou, Ndiaye Ndack, Loucoubar Cheikh, Faye Ousmane, Sall Amadou Alpha
hCoV-19/Senegal/246300/2021	EPI_ISL_8526706	2021-07-26	Africa	Senegal	Dakar	Institut Pasteur de Dakar	Institut Pasteur de Dakar	Diallo Amadou, Diagne Moussa Moise, Dia Ndongo, Sankhe Safietou, Ndiaye Ndack, Loucoubar Cheikh, Faye Ousmane, Sall Amadou Alpha
hCoV-19/Senegal/246727/2021	EPI_ISL_8526713	2021-07-29	Africa	Senegal	Dakar	Institut Pasteur de Dakar	Institut Pasteur de Dakar	Diallo Amadou, Diagne Moussa Moise, Dia Ndongo, Sankhe Safietou, Ndiaye Ndack, Loucoubar Cheikh, Faye Ousmane, Sall Amadou Alpha
hCoV-19/Senegal/246813/2021	EPI_ISL_8526714	2021-07-29	Africa	Senegal	Dakar	Institut Pasteur de Dakar	Institut Pasteur de Dakar	Diallo Amadou, Diagne Moussa Moise, Dia Ndongo, Sankhe Safietou, Ndiaye Ndack, Loucoubar Cheikh, Faye Ousmane, Sall Amadou Alpha
hCoV-19/Senegal/246964/2021	EPI_ISL_8526716	2021-07-29	Africa	Senegal	Dakar	Institut Pasteur de Dakar	Institut Pasteur de Dakar	Diallo Amadou, Diagne Moussa Moise, Dia Ndongo, Sankhe Safietou, Ndiaye Ndack, Loucoubar Cheikh, Faye Ousmane, Sall Amadou Alpha
hCoV-19/Senegal/247003/2021	EPI_ISL_8526715	2021-07-30	Africa	Senegal	Dakar	Institut Pasteur de Dakar	Institut Pasteur de Dakar	Diallo Amadou, Diagne Moussa Moise, Dia Ndongo, Sankhe Safietou, Ndiaye Ndack, Loucoubar Cheikh, Faye Ousmane, Sall Amadou Alpha
hCoV-19/Senegal/248075/2021	EPI_ISL_8526729	2021-08-04	Africa	Senegal	Dakar	Institut Pasteur de Dakar	Institut Pasteur de Dakar	Diallo Amadou, Diagne Moussa Moise, Dia Ndongo, Sankhe Safietou, Ndiaye Ndack, Loucoubar Cheikh, Faye Ousmane, Sall Amadou Alpha
hCoV-19/Senegal/247138/2021	EPI_ISL_8526718	2021-07-30	Africa	Senegal	Dakar	Institut Pasteur de Dakar	Institut Pasteur de Dakar	Diallo Amadou, Diagne Moussa Moise, Dia Ndongo, Sankhe Safietou, Ndiaye Ndack, Loucoubar Cheikh, Faye Ousmane, Sall Amadou Alpha
hCoV-19/Senegal/247244/2021	EPI_ISL_8526719	2021-07-30	Africa	Senegal	Dakar	Institut Pasteur de Dakar	Institut Pasteur de Dakar	Diallo Amadou, Diagne Moussa Moise, Dia Ndongo, Sankhe Safietou, Ndiaye Ndack, Loucoubar Cheikh, Faye Ousmane, Sall Amadou Alpha
hCoV-19/Senegal/247694/2021	EPI_ISL_8526725	2021-08-03	Africa	Senegal	Dakar	Institut Pasteur de Dakar	Institut Pasteur de Dakar	Diallo Amadou, Diagne Moussa Moise, Dia Ndongo, Sankhe Safietou, Ndiaye Ndack, Loucoubar Cheikh, Faye Ousmane, Sall Amadou Alpha
hCoV-19/Senegal/248461/2021	EPI_ISL_8526731	2021-08-05	Africa	Senegal	Dakar	Institut Pasteur de Dakar	Institut Pasteur de Dakar	Diallo Amadou, Diagne Moussa Moise, Dia Ndongo, Sankhe Safietou, Ndiaye Ndack, Loucoubar Cheikh, Faye Ousmane, Sall Amadou Alpha
hCoV-19/Senegal/284850/2021	EPI_ISL_8526774	2021-08-19	Africa	Senegal	Diourbel	Institut Pasteur de Dakar	Institut Pasteur de Dakar	Diallo Amadou, Diagne Moussa Moise, Dia Ndongo, Sankhe Safietou, Ndiaye Ndack, Loucoubar Cheikh, Faye Ousmane, Sall Amadou Alpha
hCoV-19/Senegal/248564/2021	EPI_ISL_8526734	2021-08-05	Africa	Senegal	Dakar	Institut Pasteur de Dakar	Institut Pasteur de Dakar	Diallo Amadou, Diagne Moussa Moise, Dia Ndongo, Sankhe Safietou, Ndiaye Ndack, Loucoubar Cheikh, Faye Ousmane, Sall Amadou Alpha
hCoV-19/Senegal/248683/2021	EPI_ISL_8526738	2021-08-02	Africa	Senegal	Dakar	Institut Pasteur de Dakar	Institut Pasteur de Dakar	Diallo Amadou, Diagne Moussa Moise, Dia Ndongo, Sankhe Safietou, Ndiaye Ndack, Loucoubar Cheikh, Faye Ousmane, Sall Amadou Alpha
hCoV-19/Senegal/249043/2021	EPI_ISL_8526747	2021-08-06	Africa	Senegal	Dakar	Institut Pasteur de Dakar	Institut Pasteur de Dakar	Diallo Amadou, Diagne Moussa Moise, Dia Ndongo, Sankhe Safietou, Ndiaye Ndack, Loucoubar Cheikh, Faye Ousmane, Sall Amadou Alpha
hCoV-19/Senegal/249340/2021	EPI_ISL_8526753	2021-08-06	Africa	Senegal	Dakar	Institut Pasteur de Dakar	Institut Pasteur de Dakar	Diallo Amadou, Diagne Moussa Moise, Dia Ndongo, Sankhe Safietou, Ndiaye Ndack, Loucoubar Cheikh, Faye Ousmane, Sall Amadou Alpha
hCoV-19/Senegal/284932/2021	EPI_ISL_8526787	2021-08-17	Africa	Senegal	Louga	Institut Pasteur de Dakar	Institut Pasteur de Dakar	Diallo Amadou, Diagne Moussa Moise, Dia Ndongo, Sankhe Safietou, Ndiaye Ndack, Loucoubar Cheikh, Faye Ousmane, Sall Amadou Alpha
hCoV-19/Senegal/249645/2021	EPI_ISL_8526756	2021-08-07	Africa	Senegal	Dakar	Institut Pasteur de Dakar	Institut Pasteur de Dakar	Diallo Amadou, Diagne Moussa Moise, Dia Ndongo, Sankhe Safietou, Ndiaye Ndack, Loucoubar Cheikh, Faye Ousmane, Sall Amadou Alpha
hCoV-19/Senegal/249846/2021	EPI_ISL_8526759	2021-07-30	Africa	Senegal	Dakar	Institut Pasteur de Dakar	Institut Pasteur de Dakar	Diallo Amadou, Diagne Moussa Moise, Dia Ndongo, Sankhe Safietou, Ndiaye Ndack, Loucoubar Cheikh, Faye Ousmane, Sall Amadou Alpha
hCoV-19/Senegal/286063/2021	EPI_ISL_8526761	2021-07-26	Africa	Senegal	Dakar	Institut Pasteur de Dakar	Institut Pasteur de Dakar	Diallo Amadou, Diagne Moussa Moise, Dia Ndongo, Sankhe Safietou, Ndiaye Ndack, Loucoubar Cheikh, Faye Ousmane, Sall Amadou Alpha
hCoV-19/Senegal/284851/2021	EPI_ISL_8526775	2021-08-19	Africa	Senegal	Diourbel	Institut Pasteur de Dakar	Institut Pasteur de Dakar	Diallo Amadou, Diagne Moussa Moise, Dia Ndongo, Sankhe Safietou, Ndiaye Ndack, Loucoubar Cheikh, Faye Ousmane, Sall Amadou Alpha
hCoV-19/Senegal/284857/2021	EPI_ISL_8526779	2021-08-19	Africa	Senegal	Diourbel	Institut Pasteur de Dakar	Institut Pasteur de Dakar	Diallo Amadou, Diagne Moussa Moise, Dia Ndongo, Sankhe Safietou, Ndiaye Ndack, Loucoubar Cheikh, Faye Ousmane, Sall Amadou Alpha
hCoV-19/Senegal/284995/2021	EPI_ISL_8526807	2021-08-21	Africa	Senegal	Diourbel	Institut Pasteur de Dakar	Institut Pasteur de Dakar	Diallo Amadou, Diagne Moussa Moise, Dia Ndongo, Sankhe Safietou, Ndiaye Ndack, Loucoubar Cheikh, Faye Ousmane, Sall Amadou Alpha
hCoV-19/Senegal/284981/2021	EPI_ISL_8526801	2021-08-20	Africa	Senegal	Diourbel	Institut Pasteur de Dakar	Institut Pasteur de Dakar	Diallo Amadou, Diagne Moussa Moise, Dia Ndongo, Sankhe Safietou, Ndiaye Ndack, Loucoubar Cheikh, Faye Ousmane, Sall Amadou Alpha
hCoV-19/Senegal/284980/2021	EPI_ISL_8526800	2021-08-20	Africa	Senegal	Diourbel	Institut Pasteur de Dakar	Institut Pasteur de Dakar	Diallo Amadou, Diagne Moussa Moise, Dia Ndongo, Sankhe Safietou, Ndiaye Ndack, Loucoubar Cheikh, Faye Ousmane, Sall Amadou Alpha
hCoV-19/Senegal/284984/2021	EPI_ISL_8526803	2021-08-21	Africa	Senegal	Diourbel	Institut Pasteur de Dakar	Institut Pasteur de Dakar	Diallo Amadou, Diagne Moussa Moise, Dia Ndongo, Sankhe Safietou, Ndiaye Ndack, Loucoubar Cheikh, Faye Ousmane, Sall Amadou Alpha
hCoV-19/Senegal/285049/2021	EPI_ISL_8526815	2021-08-23	Africa	Senegal	Diourbel	Institut Pasteur de Dakar	Institut Pasteur de Dakar	Diallo Amadou, Diagne Moussa Moise, Dia Ndongo, Sankhe Safietou, Ndiaye Ndack, Loucoubar Cheikh, Faye Ousmane, Sall Amadou Alpha
hCoV-19/Senegal/285054/2021	EPI_ISL_8526819	2021-08-23	Africa	Senegal	Diourbel	Institut Pasteur de Dakar	Institut Pasteur de Dakar	Diallo Amadou, Diagne Moussa Moise, Dia Ndongo, Sankhe Safietou, Ndiaye Ndack, Loucoubar Cheikh, Faye Ousmane, Sall Amadou Alpha
hCoV-19/Senegal/288551/2021	EPI_ISL_8526821	2021-08-23	Africa	Senegal	Dakar	Institut Pasteur de Dakar	Institut Pasteur de Dakar	Diallo Amadou, Diagne Moussa Moise, Dia Ndongo, Sankhe Safietou, Ndiaye Ndack, Loucoubar Cheikh, Faye Ousmane, Sall Amadou Alpha
hCoV-19/Senegal/288620/2021	EPI_ISL_8526823	2021-08-23	Africa	Senegal	Dakar	Institut Pasteur de Dakar	Institut Pasteur de Dakar	Diallo Amadou, Diagne Moussa Moise, Dia Ndongo, Sankhe Safietou, Ndiaye Ndack, Loucoubar Cheikh, Faye Ousmane, Sall Amadou Alpha
hCoV-19/Senegal/285122/2021	EPI_ISL_8526827	2021-08-23	Africa	Senegal	Diourbel	Institut Pasteur de Dakar	Institut Pasteur de Dakar	Diallo Amadou, Diagne Moussa Moise, Dia Ndongo, Sankhe Safietou, Ndiaye Ndack, Loucoubar Cheikh, Faye Ousmane, Sall Amadou Alpha
hCoV-19/Senegal/285223/2021	EPI_ISL_8526840	2021-08-22	Africa	Senegal	Louga	Institut Pasteur de Dakar	Institut Pasteur de Dakar	Diallo Amadou, Diagne Moussa Moise, Dia Ndongo, Sankhe Safietou, Ndiaye Ndack, Loucoubar Cheikh, Faye Ousmane, Sall Amadou Alpha
hCoV-19/Senegal/285251/2021	EPI_ISL_8526851	2021-08-27	Africa	Senegal	Diourbel	Institut Pasteur de Dakar	Institut Pasteur de Dakar	Diallo Amadou, Diagne Moussa Moise, Dia Ndongo, Sankhe Safietou, Ndiaye Ndack, Loucoubar Cheikh, Faye Ousmane, Sall Amadou Alpha
hCoV-19/Senegal/285271/2021	EPI_ISL_8526852	2021-08-26	Africa	Senegal	Diourbel	Institut Pasteur de Dakar	Institut Pasteur de Dakar	Diallo Amadou, Diagne Moussa Moise, Dia Ndongo, Sankhe Safietou, Ndiaye Ndack, Loucoubar Cheikh, Faye Ousmane, Sall Amadou Alpha
hCoV-19/Senegal/285309/2021	EPI_ISL_8526858	2021-08-27	Africa	Senegal	Diourbel	Institut Pasteur de Dakar	Institut Pasteur de Dakar	Diallo Amadou, Diagne Moussa Moise, Dia Ndongo, Sankhe Safietou, Ndiaye Ndack, Loucoubar Cheikh, Faye Ousmane, Sall Amadou Alpha
hCoV-19/Senegal/285312/2021	EPI_ISL_8526859	2021-08-27	Africa	Senegal	Diourbel	Institut Pasteur de Dakar	Institut Pasteur de Dakar	Diallo Amadou, Diagne Moussa Moise, Dia Ndongo, Sankhe Safietou, Ndiaye Ndack, Loucoubar Cheikh, Faye Ousmane, Sall Amadou Alpha
hCoV-19/Senegal/285321/2021	EPI_ISL_8526860	2021-08-28	Africa	Senegal	Diourbel	Institut Pasteur de Dakar	Institut Pasteur de Dakar	Diallo Amadou, Diagne Moussa Moise, Dia Ndongo, Sankhe Safietou, Ndiaye Ndack, Loucoubar Cheikh, Faye Ousmane, Sall Amadou Alpha
hCoV-19/Senegal/285327/2021	EPI_ISL_8526861	2021-08-29	Africa	Senegal	Diourbel	Institut Pasteur de Dakar	Institut Pasteur de Dakar	Diallo Amadou, Diagne Moussa Moise, Dia Ndongo, Sankhe Safietou, Ndiaye Ndack, Loucoubar Cheikh, Faye Ousmane, Sall Amadou Alpha
hCoV-19/Senegal/285334/2021	EPI_ISL_8526864	2021-08-29	Africa	Senegal	Diourbel	Institut Pasteur de Dakar	Institut Pasteur de Dakar	Diallo Amadou, Diagne Moussa Moise, Dia Ndongo, Sankhe Safietou, Ndiaye Ndack, Loucoubar Cheikh, Faye Ousmane, Sall Amadou Alpha
hCoV-19/Senegal/285544/2021	EPI_ISL_8526881	2021-09-02	Africa	Senegal	Diourbel	Institut Pasteur de Dakar	Institut Pasteur de Dakar	Diallo Amadou, Diagne Moussa Moise, Dia Ndongo, Sankhe Safietou, Ndiaye Ndack, Loucoubar Cheikh, Faye Ousmane, Sall Amadou Alpha
hCoV-19/Senegal/285463/2021	EPI_ISL_8526869	2021-08-31	Africa	Senegal	Diourbel	Institut Pasteur de Dakar	Institut Pasteur de Dakar	Diallo Amadou, Diagne Moussa Moise, Dia Ndongo, Sankhe Safietou, Ndiaye Ndack, Loucoubar Cheikh, Faye Ousmane, Sall Amadou Alpha
hCoV-19/Senegal/285482/2021	EPI_ISL_8526871	2021-08-31	Africa	Senegal	Diourbel	Institut Pasteur de Dakar	Institut Pasteur de Dakar	Diallo Amadou, Diagne Moussa Moise, Dia Ndongo, Sankhe Safietou, Ndiaye Ndack, Loucoubar Cheikh, Faye Ousmane, Sall Amadou Alpha
hCoV-19/Senegal/285514/2021	EPI_ISL_8526876	2021-08-31	Africa	Senegal	Diourbel	Institut Pasteur de Dakar	Institut Pasteur de Dakar	Diallo Amadou, Diagne Moussa Moise, Dia Ndongo, Sankhe Safietou, Ndiaye Ndack, Loucoubar Cheikh, Faye Ousmane, Sall Amadou Alpha
hCoV-19/Senegal/285518/2021	EPI_ISL_8526878	2021-09-02	Africa	Senegal	Diourbel	Institut Pasteur de Dakar	Institut Pasteur de Dakar	Diallo Amadou, Diagne Moussa Moise, Dia Ndongo, Sankhe Safietou, Ndiaye Ndack, Loucoubar Cheikh, Faye Ousmane, Sall Amadou Alpha
hCoV-19/Senegal/285559/2021	EPI_ISL_8526883	2021-09-01	Africa	Senegal	Diourbel	Institut Pasteur de Dakar	Institut Pasteur de Dakar	Diallo Amadou, Diagne Moussa Moise, Dia Ndongo, Sankhe Safietou, Ndiaye Ndack, Loucoubar Cheikh, Faye Ousmane, Sall Amadou Alpha
hCoV-19/Senegal/285534/2021	EPI_ISL_8526880	2021-09-02	Africa	Senegal	Diourbel	Institut Pasteur de Dakar	Institut Pasteur de Dakar	Diallo Amadou, Diagne Moussa Moise, Dia Ndongo, Sankhe Safietou, Ndiaye Ndack, Loucoubar Cheikh, Faye Ousmane, Sall Amadou Alpha
hCoV-19/Senegal/285627/2021	EPI_ISL_8526886	2021-09-01	Africa	Senegal	Louga	Institut Pasteur de Dakar	Institut Pasteur de Dakar	Diallo Amadou, Diagne Moussa Moise, Dia Ndongo, Sankhe Safietou, Ndiaye Ndack, Loucoubar Cheikh, Faye Ousmane, Sall Amadou Alpha
hCoV-19/Senegal/285678/2021	EPI_ISL_8526890	2021-09-06	Africa	Senegal	Diourbel	Institut Pasteur de Dakar	Institut Pasteur de Dakar	Diallo Amadou, Diagne Moussa Moise, Dia Ndongo, Sankhe Safietou, Ndiaye Ndack, Loucoubar Cheikh, Faye Ousmane, Sall Amadou Alpha
hCoV-19/Senegal/259039/2021	EPI_ISL_8526915	2021-07-19	Africa	Senegal	Kaolack	Institut Pasteur de Dakar	Institut Pasteur de Dakar	Diallo Amadou, Diagne Moussa Moise, Dia Ndongo, Sankhe Safietou, Ndiaye Ndack, Loucoubar Cheikh, Faye Ousmane, Sall Amadou Alpha
hCoV-19/Senegal/285662/2021	EPI_ISL_8526888	2021-09-06	Africa	Senegal	Diourbel	Institut Pasteur de Dakar	Institut Pasteur de Dakar	Diallo Amadou, Diagne Moussa Moise, Dia Ndongo, Sankhe Safietou, Ndiaye Ndack, Loucoubar Cheikh, Faye Ousmane, Sall Amadou Alpha
hCoV-19/Senegal/285738/2021	EPI_ISL_8526896	2021-09-06	Africa	Senegal	Diourbel	Institut Pasteur de Dakar	Institut Pasteur de Dakar	Diallo Amadou, Diagne Moussa Moise, Dia Ndongo, Sankhe Safietou, Ndiaye Ndack, Loucoubar Cheikh, Faye Ousmane, Sall Amadou Alpha
hCoV-19/Senegal/259026/2021	EPI_ISL_8526913	2021-07-19	Africa	Senegal	Kaolack	Institut Pasteur de Dakar	Institut Pasteur de Dakar	Diallo Amadou, Diagne Moussa Moise, Dia Ndongo, Sankhe Safietou, Ndiaye Ndack, Loucoubar Cheikh, Faye Ousmane, Sall Amadou Alpha
hCoV-19/Senegal/260959/2021	EPI_ISL_8526935	2021-08-07	Africa	Senegal	Fatick	Institut Pasteur de Dakar	Institut Pasteur de Dakar	Diallo Amadou, Diagne Moussa Moise, Dia Ndongo, Sankhe Safietou, Ndiaye Ndack, Loucoubar Cheikh, Faye Ousmane, Sall Amadou Alpha
hCoV-19/Senegal/259024/2021	EPI_ISL_8526911	2021-07-18	Africa	Senegal	Kaolack	Institut Pasteur de Dakar	Institut Pasteur de Dakar	Diallo Amadou, Diagne Moussa Moise, Dia Ndongo, Sankhe Safietou, Ndiaye Ndack, Loucoubar Cheikh, Faye Ousmane, Sall Amadou Alpha
hCoV-19/Senegal/259025/2021	EPI_ISL_8526912	2021-07-18	Africa	Senegal	Kaolack	Institut Pasteur de Dakar	Institut Pasteur de Dakar	Diallo Amadou, Diagne Moussa Moise, Dia Ndongo, Sankhe Safietou, Ndiaye Ndack, Loucoubar Cheikh, Faye Ousmane, Sall Amadou Alpha
hCoV-19/Senegal/260951/2021	EPI_ISL_8526931	2021-08-07	Africa	Senegal	Fatick	Institut Pasteur de Dakar	Institut Pasteur de Dakar	Diallo Amadou, Diagne Moussa Moise, Dia Ndongo, Sankhe Safietou, Ndiaye Ndack, Loucoubar Cheikh, Faye Ousmane, Sall Amadou Alpha
hCoV-19/Senegal/259363/2021	EPI_ISL_8526938	2021-07-24	Africa	Senegal	Kaolack	Institut Pasteur de Dakar	Institut Pasteur de Dakar	Diallo Amadou, Diagne Moussa Moise, Dia Ndongo, Sankhe Safietou, Ndiaye Ndack, Loucoubar Cheikh, Faye Ousmane, Sall Amadou Alpha
hCoV-19/Senegal/259029/2021	EPI_ISL_8526914	2021-07-18	Africa	Senegal	Kaolack	Institut Pasteur de Dakar	Institut Pasteur de Dakar	Diallo Amadou, Diagne Moussa Moise, Dia Ndongo, Sankhe Safietou, Ndiaye Ndack, Loucoubar Cheikh, Faye Ousmane, Sall Amadou Alpha
hCoV-19/Senegal/260955/2021	EPI_ISL_8526934	2021-08-08	Africa	Senegal	Fatick	Institut Pasteur de Dakar	Institut Pasteur de Dakar	Diallo Amadou, Diagne Moussa Moise, Dia Ndongo, Sankhe Safietou, Ndiaye Ndack, Loucoubar Cheikh, Faye Ousmane, Sall Amadou Alpha
hCoV-19/Senegal/259047/2021	EPI_ISL_8526917	2021-07-19	Africa	Senegal	Kaolack	Institut Pasteur de Dakar	Institut Pasteur de Dakar	Diallo Amadou, Diagne Moussa Moise, Dia Ndongo, Sankhe Safietou, Ndiaye Ndack, Loucoubar Cheikh, Faye Ousmane, Sall Amadou Alpha
hCoV-19/Senegal/259059/2021	EPI_ISL_8526921	2021-07-18	Africa	Senegal	Fatick	Institut Pasteur de Dakar	Institut Pasteur de Dakar	Diallo Amadou, Diagne Moussa Moise, Dia Ndongo, Sankhe Safietou, Ndiaye Ndack, Loucoubar Cheikh, Faye Ousmane, Sall Amadou Alpha
hCoV-19/Senegal/259054/2021	EPI_ISL_8526920	2021-07-18	Africa	Senegal	Kaolack	Institut Pasteur de Dakar	Institut Pasteur de Dakar	Diallo Amadou, Diagne Moussa Moise, Dia Ndongo, Sankhe Safietou, Ndiaye Ndack, Loucoubar Cheikh, Faye Ousmane, Sall Amadou Alpha
hCoV-19/Senegal/259060/2021	EPI_ISL_8526922	2021-07-18	Africa	Senegal	Fatick	Institut Pasteur de Dakar	Institut Pasteur de Dakar	Diallo Amadou, Diagne Moussa Moise, Dia Ndongo, Sankhe Safietou, Ndiaye Ndack, Loucoubar Cheikh, Faye Ousmane, Sall Amadou Alpha
hCoV-19/Senegal/259041/2021	EPI_ISL_8526924	2021-07-19	Africa	Senegal	Kaolack	Institut Pasteur de Dakar	Institut Pasteur de Dakar	Diallo Amadou, Diagne Moussa Moise, Dia Ndongo, Sankhe Safietou, Ndiaye Ndack, Loucoubar Cheikh, Faye Ousmane, Sall Amadou Alpha
hCoV-19/Senegal/259037/2021	EPI_ISL_8526925	2021-07-19	Africa	Senegal	Kaolack	Institut Pasteur de Dakar	Institut Pasteur de Dakar	Diallo Amadou, Diagne Moussa Moise, Dia Ndongo, Sankhe Safietou, Ndiaye Ndack, Loucoubar Cheikh, Faye Ousmane, Sall Amadou Alpha
hCoV-19/Senegal/259251/2021	EPI_ISL_8526926	2021-07-22	Africa	Senegal	Fatick	Institut Pasteur de Dakar	Institut Pasteur de Dakar	Diallo Amadou, Diagne Moussa Moise, Dia Ndongo, Sankhe Safietou, Ndiaye Ndack, Loucoubar Cheikh, Faye Ousmane, Sall Amadou Alpha
hCoV-19/Senegal/260952/2021	EPI_ISL_8526932	2021-08-07	Africa	Senegal	Fatick	Institut Pasteur de Dakar	Institut Pasteur de Dakar	Diallo Amadou, Diagne Moussa Moise, Dia Ndongo, Sankhe Safietou, Ndiaye Ndack, Loucoubar Cheikh, Faye Ousmane, Sall Amadou Alpha
hCoV-19/Senegal/260948/2021	EPI_ISL_8526929	2021-08-06	Africa	Senegal	Fatick	Institut Pasteur de Dakar	Institut Pasteur de Dakar	Diallo Amadou, Diagne Moussa Moise, Dia Ndongo, Sankhe Safietou, Ndiaye Ndack, Loucoubar Cheikh, Faye Ousmane, Sall Amadou Alpha
hCoV-19/Senegal/260950/2021	EPI_ISL_8526930	2021-08-07	Africa	Senegal	Fatick	Institut Pasteur de Dakar	Institut Pasteur de Dakar	Diallo Amadou, Diagne Moussa Moise, Dia Ndongo, Sankhe Safietou, Ndiaye Ndack, Loucoubar Cheikh, Faye Ousmane, Sall Amadou Alpha
hCoV-19/Senegal/259387/2021	EPI_ISL_8526949	2021-07-24	Africa	Senegal	Kaolack	Institut Pasteur de Dakar	Institut Pasteur de Dakar	Diallo Amadou, Diagne Moussa Moise, Dia Ndongo, Sankhe Safietou, Ndiaye Ndack, Loucoubar Cheikh, Faye Ousmane, Sall Amadou Alpha
hCoV-19/Senegal/259377/2021	EPI_ISL_8526946	2021-07-25	Africa	Senegal	Kaolack	Institut Pasteur de Dakar	Institut Pasteur de Dakar	Diallo Amadou, Diagne Moussa Moise, Dia Ndongo, Sankhe Safietou, Ndiaye Ndack, Loucoubar Cheikh, Faye Ousmane, Sall Amadou Alpha
hCoV-19/Senegal/260284/2021	EPI_ISL_8526977	2021-08-02	Africa	Senegal	Kaolack	Institut Pasteur de Dakar	Institut Pasteur de Dakar	Diallo Amadou, Diagne Moussa Moise, Dia Ndongo, Sankhe Safietou, Ndiaye Ndack, Loucoubar Cheikh, Faye Ousmane, Sall Amadou Alpha
hCoV-19/Senegal/259365/2021	EPI_ISL_8526939	2021-07-24	Africa	Senegal	Kaolack	Institut Pasteur de Dakar	Institut Pasteur de Dakar	Diallo Amadou, Diagne Moussa Moise, Dia Ndongo, Sankhe Safietou, Ndiaye Ndack, Loucoubar Cheikh, Faye Ousmane, Sall Amadou Alpha
hCoV-19/Senegal/259366/2021	EPI_ISL_8526940	2021-07-24	Africa	Senegal	Kaolack	Institut Pasteur de Dakar	Institut Pasteur de Dakar	Diallo Amadou, Diagne Moussa Moise, Dia Ndongo, Sankhe Safietou, Ndiaye Ndack, Loucoubar Cheikh, Faye Ousmane, Sall Amadou Alpha
hCoV-19/Senegal/259370/2021	EPI_ISL_8526943	2021-07-24	Africa	Senegal	Kaffrine	Institut Pasteur de Dakar	Institut Pasteur de Dakar	Diallo Amadou, Diagne Moussa Moise, Dia Ndongo, Sankhe Safietou, Ndiaye Ndack, Loucoubar Cheikh, Faye Ousmane, Sall Amadou Alpha
hCoV-19/Senegal/259374/2021	EPI_ISL_8526944	2021-07-24	Africa	Senegal	Kaolack	Institut Pasteur de Dakar	Institut Pasteur de Dakar	Diallo Amadou, Diagne Moussa Moise, Dia Ndongo, Sankhe Safietou, Ndiaye Ndack, Loucoubar Cheikh, Faye Ousmane, Sall Amadou Alpha
hCoV-19/Senegal/259375/2021	EPI_ISL_8526945	2021-07-25	Africa	Senegal	Kaolack	Institut Pasteur de Dakar	Institut Pasteur de Dakar	Diallo Amadou, Diagne Moussa Moise, Dia Ndongo, Sankhe Safietou, Ndiaye Ndack, Loucoubar Cheikh, Faye Ousmane, Sall Amadou Alpha
hCoV-19/Senegal/259380/2021	EPI_ISL_8526947	2021-07-25	Africa	Senegal	Kaolack	Institut Pasteur de Dakar	Institut Pasteur de Dakar	Diallo Amadou, Diagne Moussa Moise, Dia Ndongo, Sankhe Safietou, Ndiaye Ndack, Loucoubar Cheikh, Faye Ousmane, Sall Amadou Alpha
hCoV-19/Senegal/259398/2021	EPI_ISL_8526955	2021-07-25	Africa	Senegal	Kaolack	Institut Pasteur de Dakar	Institut Pasteur de Dakar	Diallo Amadou, Diagne Moussa Moise, Dia Ndongo, Sankhe Safietou, Ndiaye Ndack, Loucoubar Cheikh, Faye Ousmane, Sall Amadou Alpha
hCoV-19/Senegal/260250/2021	EPI_ISL_8526972	2021-08-01	Africa	Senegal	Kaolack	Institut Pasteur de Dakar	Institut Pasteur de Dakar	Diallo Amadou, Diagne Moussa Moise, Dia Ndongo, Sankhe Safietou, Ndiaye Ndack, Loucoubar Cheikh, Faye Ousmane, Sall Amadou Alpha
hCoV-19/Senegal/260972/2021	EPI_ISL_8526987	2021-08-09	Africa	Senegal	Fatick	Institut Pasteur de Dakar	Institut Pasteur de Dakar	Diallo Amadou, Diagne Moussa Moise, Dia Ndongo, Sankhe Safietou, Ndiaye Ndack, Loucoubar Cheikh, Faye Ousmane, Sall Amadou Alpha
hCoV-19/Senegal/259411/2021	EPI_ISL_8526962	2021-07-25	Africa	Senegal	Kaolack	Institut Pasteur de Dakar	Institut Pasteur de Dakar	Diallo Amadou, Diagne Moussa Moise, Dia Ndongo, Sankhe Safietou, Ndiaye Ndack, Loucoubar Cheikh, Faye Ousmane, Sall Amadou Alpha
hCoV-19/Senegal/260964/2021	EPI_ISL_8526981	2021-07-08	Africa	Senegal		Institut Pasteur de Dakar	Institut Pasteur de Dakar	Diallo Amadou, Diagne Moussa Moise, Dia Ndongo, Sankhe Safietou, Ndiaye Ndack, Loucoubar Cheikh, Faye Ousmane, Sall Amadou Alpha
hCoV-19/Senegal/260322/2021	EPI_ISL_8526991	2021-08-01	Africa	Senegal	Fatick	Institut Pasteur de Dakar	Institut Pasteur de Dakar	Diallo Amadou, Diagne Moussa Moise, Dia Ndongo, Sankhe Safietou, Ndiaye Ndack, Loucoubar Cheikh, Faye Ousmane, Sall Amadou Alpha
hCoV-19/Senegal/259412/2021	EPI_ISL_8526963	2021-07-25	Africa	Senegal	Kaolack	Institut Pasteur de Dakar	Institut Pasteur de Dakar	Diallo Amadou, Diagne Moussa Moise, Dia Ndongo, Sankhe Safietou, Ndiaye Ndack, Loucoubar Cheikh, Faye Ousmane, Sall Amadou Alpha
hCoV-19/Senegal/259418/2021	EPI_ISL_8526967	2021-07-25	Africa	Senegal	Fatick	Institut Pasteur de Dakar	Institut Pasteur de Dakar	Diallo Amadou, Diagne Moussa Moise, Dia Ndongo, Sankhe Safietou, Ndiaye Ndack, Loucoubar Cheikh, Faye Ousmane, Sall Amadou Alpha
hCoV-19/Senegal/259420/2021	EPI_ISL_8526968	2021-07-25	Africa	Senegal	Fatick	Institut Pasteur de Dakar	Institut Pasteur de Dakar	Diallo Amadou, Diagne Moussa Moise, Dia Ndongo, Sankhe Safietou, Ndiaye Ndack, Loucoubar Cheikh, Faye Ousmane, Sall Amadou Alpha
hCoV-19/Senegal/259421/2021	EPI_ISL_8526969	2021-07-25	Africa	Senegal	Fatick	Institut Pasteur de Dakar	Institut Pasteur de Dakar	Diallo Amadou, Diagne Moussa Moise, Dia Ndongo, Sankhe Safietou, Ndiaye Ndack, Loucoubar Cheikh, Faye Ousmane, Sall Amadou Alpha
hCoV-19/Senegal/260249/2021	EPI_ISL_8526971	2021-08-01	Africa	Senegal	Kaolack	Institut Pasteur de Dakar	Institut Pasteur de Dakar	Diallo Amadou, Diagne Moussa Moise, Dia Ndongo, Sankhe Safietou, Ndiaye Ndack, Loucoubar Cheikh, Faye Ousmane, Sall Amadou Alpha
hCoV-19/Senegal/260248/2021	EPI_ISL_8526970	2021-08-02	Africa	Senegal	Kaolack	Institut Pasteur de Dakar	Institut Pasteur de Dakar	Diallo Amadou, Diagne Moussa Moise, Dia Ndongo, Sankhe Safietou, Ndiaye Ndack, Loucoubar Cheikh, Faye Ousmane, Sall Amadou Alpha
hCoV-19/Senegal/260260/2021	EPI_ISL_8526974	2021-08-01	Africa	Senegal	Kaolack	Institut Pasteur de Dakar	Institut Pasteur de Dakar	Diallo Amadou, Diagne Moussa Moise, Dia Ndongo, Sankhe Safietou, Ndiaye Ndack, Loucoubar Cheikh, Faye Ousmane, Sall Amadou Alpha
hCoV-19/Senegal/260988/2021	EPI_ISL_8527006	2021-08-09	Africa	Senegal	Kaolack	Institut Pasteur de Dakar	Institut Pasteur de Dakar	Diallo Amadou, Diagne Moussa Moise, Dia Ndongo, Sankhe Safietou, Ndiaye Ndack, Loucoubar Cheikh, Faye Ousmane, Sall Amadou Alpha
hCoV-19/Senegal/260963/2021	EPI_ISL_8526980	2021-08-09	Africa	Senegal	Fatick	Institut Pasteur de Dakar	Institut Pasteur de Dakar	Diallo Amadou, Diagne Moussa Moise, Dia Ndongo, Sankhe Safietou, Ndiaye Ndack, Loucoubar Cheikh, Faye Ousmane, Sall Amadou Alpha
hCoV-19/Senegal/260965/2021	EPI_ISL_8526982	2021-08-08	Africa	Senegal	Fatick	Institut Pasteur de Dakar	Institut Pasteur de Dakar	Diallo Amadou, Diagne Moussa Moise, Dia Ndongo, Sankhe Safietou, Ndiaye Ndack, Loucoubar Cheikh, Faye Ousmane, Sall Amadou Alpha
hCoV-19/Senegal/260330/2021	EPI_ISL_8526996	2021-07-30	Africa	Senegal	Fatick	Institut Pasteur de Dakar	Institut Pasteur de Dakar	Diallo Amadou, Diagne Moussa Moise, Dia Ndongo, Sankhe Safietou, Ndiaye Ndack, Loucoubar Cheikh, Faye Ousmane, Sall Amadou Alpha
hCoV-19/Senegal/260968/2021	EPI_ISL_8526984	2021-08-05	Africa	Senegal	Fatick	Institut Pasteur de Dakar	Institut Pasteur de Dakar	Diallo Amadou, Diagne Moussa Moise, Dia Ndongo, Sankhe Safietou, Ndiaye Ndack, Loucoubar Cheikh, Faye Ousmane, Sall Amadou Alpha
hCoV-19/Senegal/260970/2021	EPI_ISL_8526985	2021-08-09	Africa	Senegal	Fatick	Institut Pasteur de Dakar	Institut Pasteur de Dakar	Diallo Amadou, Diagne Moussa Moise, Dia Ndongo, Sankhe Safietou, Ndiaye Ndack, Loucoubar Cheikh, Faye Ousmane, Sall Amadou Alpha
hCoV-19/Senegal/260971/2021	EPI_ISL_8526986	2021-08-09	Africa	Senegal	Fatick	Institut Pasteur de Dakar	Institut Pasteur de Dakar	Diallo Amadou, Diagne Moussa Moise, Dia Ndongo, Sankhe Safietou, Ndiaye Ndack, Loucoubar Cheikh, Faye Ousmane, Sall Amadou Alpha
hCoV-19/Senegal/260975/2021	EPI_ISL_8526988	2021-08-03	Africa	Senegal	Fatick	Institut Pasteur de Dakar	Institut Pasteur de Dakar	Diallo Amadou, Diagne Moussa Moise, Dia Ndongo, Sankhe Safietou, Ndiaye Ndack, Loucoubar Cheikh, Faye Ousmane, Sall Amadou Alpha
hCoV-19/Senegal/260348/2021	EPI_ISL_8526998	2021-08-01	Africa	Senegal	Fatick	Institut Pasteur de Dakar	Institut Pasteur de Dakar	Diallo Amadou, Diagne Moussa Moise, Dia Ndongo, Sankhe Safietou, Ndiaye Ndack, Loucoubar Cheikh, Faye Ousmane, Sall Amadou Alpha
hCoV-19/Senegal/260387/2021	EPI_ISL_8527014	2021	Africa	Senegal	Fatick	Institut Pasteur de Dakar	Institut Pasteur de Dakar	Diallo Amadou, Diagne Moussa Moise, Dia Ndongo, Sankhe Safietou, Ndiaye Ndack, Loucoubar Cheikh, Faye Ousmane, Sall Amadou Alpha
hCoV-19/Senegal/260324/2021	EPI_ISL_8526994	2021-07-30	Africa	Senegal	Fatick	Institut Pasteur de Dakar	Institut Pasteur de Dakar	Diallo Amadou, Diagne Moussa Moise, Dia Ndongo, Sankhe Safietou, Ndiaye Ndack, Loucoubar Cheikh, Faye Ousmane, Sall Amadou Alpha
hCoV-19/Senegal/260352/2021	EPI_ISL_8527001	2021-07-29	Africa	Senegal	Fatick	Institut Pasteur de Dakar	Institut Pasteur de Dakar	Diallo Amadou, Diagne Moussa Moise, Dia Ndongo, Sankhe Safietou, Ndiaye Ndack, Loucoubar Cheikh, Faye Ousmane, Sall Amadou Alpha
hCoV-19/Senegal/260369/2021	EPI_ISL_8527007	2021-08-02	Africa	Senegal	Kaolack	Institut Pasteur de Dakar	Institut Pasteur de Dakar	Diallo Amadou, Diagne Moussa Moise, Dia Ndongo, Sankhe Safietou, Ndiaye Ndack, Loucoubar Cheikh, Faye Ousmane, Sall Amadou Alpha
hCoV-19/Senegal/260375/2021	EPI_ISL_8527010	2021-08-02	Africa	Senegal	Kaolack	Institut Pasteur de Dakar	Institut Pasteur de Dakar	Diallo Amadou, Diagne Moussa Moise, Dia Ndongo, Sankhe Safietou, Ndiaye Ndack, Loucoubar Cheikh, Faye Ousmane, Sall Amadou Alpha
hCoV-19/Senegal/260396/2021	EPI_ISL_8527020	2021-08-02	Africa	Senegal	Kaolack	Institut Pasteur de Dakar	Institut Pasteur de Dakar	Diallo Amadou, Diagne Moussa Moise, Dia Ndongo, Sankhe Safietou, Ndiaye Ndack, Loucoubar Cheikh, Faye Ousmane, Sall Amadou Alpha
hCoV-19/Senegal/260388/2021	EPI_ISL_8527015	2021	Africa	Senegal	Fatick	Institut Pasteur de Dakar	Institut Pasteur de Dakar	Diallo Amadou, Diagne Moussa Moise, Dia Ndongo, Sankhe Safietou, Ndiaye Ndack, Loucoubar Cheikh, Faye Ousmane, Sall Amadou Alpha
hCoV-19/Senegal/500012/2021	EPI_ISL_8527022	2021-08-02	Africa	Senegal	Fatick	Institut Pasteur de Dakar	Institut Pasteur de Dakar	Diallo Amadou, Diagne Moussa Moise, Dia Ndongo, Sankhe Safietou, Ndiaye Ndack, Loucoubar Cheikh, Faye Ousmane, Sall Amadou Alpha
hCoV-19/Senegal/260391/2021	EPI_ISL_8527017	2021-08-02	Africa	Senegal	Kaolack	Institut Pasteur de Dakar	Institut Pasteur de Dakar	Diallo Amadou, Diagne Moussa Moise, Dia Ndongo, Sankhe Safietou, Ndiaye Ndack, Loucoubar Cheikh, Faye Ousmane, Sall Amadou Alpha
hCoV-19/Senegal/260392/2021	EPI_ISL_8527018	2021-08-02	Africa	Senegal	Kaffrine	Institut Pasteur de Dakar	Institut Pasteur de Dakar	Diallo Amadou, Diagne Moussa Moise, Dia Ndongo, Sankhe Safietou, Ndiaye Ndack, Loucoubar Cheikh, Faye Ousmane, Sall Amadou Alpha
hCoV-19/Senegal/500010/2021	EPI_ISL_8527021	2021-08-07	Africa	Senegal	Fatick	Institut Pasteur de Dakar	Institut Pasteur de Dakar	Diallo Amadou, Diagne Moussa Moise, Dia Ndongo, Sankhe Safietou, Ndiaye Ndack, Loucoubar Cheikh, Faye Ousmane, Sall Amadou Alpha
hCoV-19/Senegal/500015/2021	EPI_ISL_8527024	2021-08-09	Africa	Senegal	Kaolack	Institut Pasteur de Dakar	Institut Pasteur de Dakar	Diallo Amadou, Diagne Moussa Moise, Dia Ndongo, Sankhe Safietou, Ndiaye Ndack, Loucoubar Cheikh, Faye Ousmane, Sall Amadou Alpha
hCoV-19/Senegal/500043/2021	EPI_ISL_8527036	2021-08-09	Africa	Senegal	Kaolack	Institut Pasteur de Dakar	Institut Pasteur de Dakar	Diallo Amadou, Diagne Moussa Moise, Dia Ndongo, Sankhe Safietou, Ndiaye Ndack, Loucoubar Cheikh, Faye Ousmane, Sall Amadou Alpha
hCoV-19/Senegal/500057/2021	EPI_ISL_8527029	2021-08-09	Africa	Senegal	Kaolack	Institut Pasteur de Dakar	Institut Pasteur de Dakar	Diallo Amadou, Diagne Moussa Moise, Dia Ndongo, Sankhe Safietou, Ndiaye Ndack, Loucoubar Cheikh, Faye Ousmane, Sall Amadou Alpha
hCoV-19/Senegal/500037/2021	EPI_ISL_8527034	2021-08-02	Africa	Senegal	Fatick	Institut Pasteur de Dakar	Institut Pasteur de Dakar	Diallo Amadou, Diagne Moussa Moise, Dia Ndongo, Sankhe Safietou, Ndiaye Ndack, Loucoubar Cheikh, Faye Ousmane, Sall Amadou Alpha
hCoV-19/Senegal/500091/2021	EPI_ISL_8527046	2021-08-09	Africa	Senegal	Kaffrine	Institut Pasteur de Dakar	Institut Pasteur de Dakar	Diallo Amadou, Diagne Moussa Moise, Dia Ndongo, Sankhe Safietou, Ndiaye Ndack, Loucoubar Cheikh, Faye Ousmane, Sall Amadou Alpha
hCoV-19/Senegal/260443/2021	EPI_ISL_8527065	2021-08-03	Africa	Senegal	Kaolack	Institut Pasteur de Dakar	Institut Pasteur de Dakar	Diallo Amadou, Diagne Moussa Moise, Dia Ndongo, Sankhe Safietou, Ndiaye Ndack, Loucoubar Cheikh, Faye Ousmane, Sall Amadou Alpha
hCoV-19/Senegal/260403/2021	EPI_ISL_8527041	2021-08-02	Africa	Senegal	Kaolack	Institut Pasteur de Dakar	Institut Pasteur de Dakar	Diallo Amadou, Diagne Moussa Moise, Dia Ndongo, Sankhe Safietou, Ndiaye Ndack, Loucoubar Cheikh, Faye Ousmane, Sall Amadou Alpha
hCoV-19/Senegal/500121/2021	EPI_ISL_8527075	2021-08-09	Africa	Senegal	Fatick	Institut Pasteur de Dakar	Institut Pasteur de Dakar	Diallo Amadou, Diagne Moussa Moise, Dia Ndongo, Sankhe Safietou, Ndiaye Ndack, Loucoubar Cheikh, Faye Ousmane, Sall Amadou Alpha
hCoV-19/Senegal/260406/2021	EPI_ISL_8527042	2021-08-02	Africa	Senegal	Kaolack	Institut Pasteur de Dakar	Institut Pasteur de Dakar	Diallo Amadou, Diagne Moussa Moise, Dia Ndongo, Sankhe Safietou, Ndiaye Ndack, Loucoubar Cheikh, Faye Ousmane, Sall Amadou Alpha
hCoV-19/Senegal/500077/2021	EPI_ISL_8527043	2021-08-09	Africa	Senegal	Fatick	Institut Pasteur de Dakar	Institut Pasteur de Dakar	Diallo Amadou, Diagne Moussa Moise, Dia Ndongo, Sankhe Safietou, Ndiaye Ndack, Loucoubar Cheikh, Faye Ousmane, Sall Amadou Alpha
hCoV-19/Senegal/260416/2021	EPI_ISL_8527053	2021-08-02	Africa	Senegal	Fatick	Institut Pasteur de Dakar	Institut Pasteur de Dakar	Diallo Amadou, Diagne Moussa Moise, Dia Ndongo, Sankhe Safietou, Ndiaye Ndack, Loucoubar Cheikh, Faye Ousmane, Sall Amadou Alpha
hCoV-19/Senegal/260424/2021	EPI_ISL_8527058	2021-08-03	Africa	Senegal	Kaolack	Institut Pasteur de Dakar	Institut Pasteur de Dakar	Diallo Amadou, Diagne Moussa Moise, Dia Ndongo, Sankhe Safietou, Ndiaye Ndack, Loucoubar Cheikh, Faye Ousmane, Sall Amadou Alpha
hCoV-19/Senegal/260422/2021	EPI_ISL_8527056	2021-08-02	Africa	Senegal	Fatick	Institut Pasteur de Dakar	Institut Pasteur de Dakar	Diallo Amadou, Diagne Moussa Moise, Dia Ndongo, Sankhe Safietou, Ndiaye Ndack, Loucoubar Cheikh, Faye Ousmane, Sall Amadou Alpha
hCoV-19/Senegal/260436/2021	EPI_ISL_8527063	2021-08-03	Africa	Senegal	Kaolack	Institut Pasteur de Dakar	Institut Pasteur de Dakar	Diallo Amadou, Diagne Moussa Moise, Dia Ndongo, Sankhe Safietou, Ndiaye Ndack, Loucoubar Cheikh, Faye Ousmane, Sall Amadou Alpha
hCoV-19/Senegal/500103/2021	EPI_ISL_8527066	2021-08-10	Africa	Senegal	Fatick	Institut Pasteur de Dakar	Institut Pasteur de Dakar	Diallo Amadou, Diagne Moussa Moise, Dia Ndongo, Sankhe Safietou, Ndiaye Ndack, Loucoubar Cheikh, Faye Ousmane, Sall Amadou Alpha
hCoV-19/Senegal/500110/2021	EPI_ISL_8527070	2021-08-09	Africa	Senegal	Fatick	Institut Pasteur de Dakar	Institut Pasteur de Dakar	Diallo Amadou, Diagne Moussa Moise, Dia Ndongo, Sankhe Safietou, Ndiaye Ndack, Loucoubar Cheikh, Faye Ousmane, Sall Amadou Alpha
hCoV-19/Senegal/500115/2021	EPI_ISL_8527072	2021-08-10	Africa	Senegal	Fatick	Institut Pasteur de Dakar	Institut Pasteur de Dakar	Diallo Amadou, Diagne Moussa Moise, Dia Ndongo, Sankhe Safietou, Ndiaye Ndack, Loucoubar Cheikh, Faye Ousmane, Sall Amadou Alpha
hCoV-19/Senegal/500209/2021	EPI_ISL_8527096	2021-08-10	Africa	Senegal	Fatick	Institut Pasteur de Dakar	Institut Pasteur de Dakar	Diallo Amadou, Diagne Moussa Moise, Dia Ndongo, Sankhe Safietou, Ndiaye Ndack, Loucoubar Cheikh, Faye Ousmane, Sall Amadou Alpha
hCoV-19/Senegal/500117/2021	EPI_ISL_8527073	2021-08-09	Africa	Senegal	Fatick	Institut Pasteur de Dakar	Institut Pasteur de Dakar	Diallo Amadou, Diagne Moussa Moise, Dia Ndongo, Sankhe Safietou, Ndiaye Ndack, Loucoubar Cheikh, Faye Ousmane, Sall Amadou Alpha
hCoV-19/Senegal/500118/2021	EPI_ISL_8527074	2021-08-09	Africa	Senegal	Fatick	Institut Pasteur de Dakar	Institut Pasteur de Dakar	Diallo Amadou, Diagne Moussa Moise, Dia Ndongo, Sankhe Safietou, Ndiaye Ndack, Loucoubar Cheikh, Faye Ousmane, Sall Amadou Alpha
hCoV-19/Senegal/500125/2021	EPI_ISL_8527076	2021-08-08	Africa	Senegal	Fatick	Institut Pasteur de Dakar	Institut Pasteur de Dakar	Diallo Amadou, Diagne Moussa Moise, Dia Ndongo, Sankhe Safietou, Ndiaye Ndack, Loucoubar Cheikh, Faye Ousmane, Sall Amadou Alpha
hCoV-19/Senegal/500146/2021	EPI_ISL_8527080	2021-08-10	Africa	Senegal	Kaolack	Institut Pasteur de Dakar	Institut Pasteur de Dakar	Diallo Amadou, Diagne Moussa Moise, Dia Ndongo, Sankhe Safietou, Ndiaye Ndack, Loucoubar Cheikh, Faye Ousmane, Sall Amadou Alpha
hCoV-19/Senegal/500147/2021	EPI_ISL_8527081	2021-08-10	Africa	Senegal	Kaolack	Institut Pasteur de Dakar	Institut Pasteur de Dakar	Diallo Amadou, Diagne Moussa Moise, Dia Ndongo, Sankhe Safietou, Ndiaye Ndack, Loucoubar Cheikh, Faye Ousmane, Sall Amadou Alpha
hCoV-19/Senegal/500162/2021	EPI_ISL_8527083	2021-08-11	Africa	Senegal	Kaolack	Institut Pasteur de Dakar	Institut Pasteur de Dakar	Diallo Amadou, Diagne Moussa Moise, Dia Ndongo, Sankhe Safietou, Ndiaye Ndack, Loucoubar Cheikh, Faye Ousmane, Sall Amadou Alpha
hCoV-19/Senegal/500159/2021	EPI_ISL_8527082	2021-08-10	Africa	Senegal	Fatick	Institut Pasteur de Dakar	Institut Pasteur de Dakar	Diallo Amadou, Diagne Moussa Moise, Dia Ndongo, Sankhe Safietou, Ndiaye Ndack, Loucoubar Cheikh, Faye Ousmane, Sall Amadou Alpha
hCoV-19/Senegal/500164/2021	EPI_ISL_8527084	2021-08-11	Africa	Senegal	Kaolack	Institut Pasteur de Dakar	Institut Pasteur de Dakar	Diallo Amadou, Diagne Moussa Moise, Dia Ndongo, Sankhe Safietou, Ndiaye Ndack, Loucoubar Cheikh, Faye Ousmane, Sall Amadou Alpha
hCoV-19/Senegal/500171/2021	EPI_ISL_8527085	2021-08-10	Africa	Senegal	Kaolack	Institut Pasteur de Dakar	Institut Pasteur de Dakar	Diallo Amadou, Diagne Moussa Moise, Dia Ndongo, Sankhe Safietou, Ndiaye Ndack, Loucoubar Cheikh, Faye Ousmane, Sall Amadou Alpha
hCoV-19/Senegal/500183/2021	EPI_ISL_8527087	2021-08-10	Africa	Senegal	Fatick	Institut Pasteur de Dakar	Institut Pasteur de Dakar	Diallo Amadou, Diagne Moussa Moise, Dia Ndongo, Sankhe Safietou, Ndiaye Ndack, Loucoubar Cheikh, Faye Ousmane, Sall Amadou Alpha
hCoV-19/Senegal/500184/2021	EPI_ISL_8527088	2021-08-10	Africa	Senegal	Fatick	Institut Pasteur de Dakar	Institut Pasteur de Dakar	Diallo Amadou, Diagne Moussa Moise, Dia Ndongo, Sankhe Safietou, Ndiaye Ndack, Loucoubar Cheikh, Faye Ousmane, Sall Amadou Alpha
hCoV-19/Senegal/500199/2021	EPI_ISL_8527091	2021-08-10	Africa	Senegal	Fatick	Institut Pasteur de Dakar	Institut Pasteur de Dakar	Diallo Amadou, Diagne Moussa Moise, Dia Ndongo, Sankhe Safietou, Ndiaye Ndack, Loucoubar Cheikh, Faye Ousmane, Sall Amadou Alpha
hCoV-19/Senegal/500194/2021	EPI_ISL_8527089	2021-08-09	Africa	Senegal	Fatick	Institut Pasteur de Dakar	Institut Pasteur de Dakar	Diallo Amadou, Diagne Moussa Moise, Dia Ndongo, Sankhe Safietou, Ndiaye Ndack, Loucoubar Cheikh, Faye Ousmane, Sall Amadou Alpha
hCoV-19/Senegal/500197/2021	EPI_ISL_8527090	2021-08-08	Africa	Senegal	Fatick	Institut Pasteur de Dakar	Institut Pasteur de Dakar	Diallo Amadou, Diagne Moussa Moise, Dia Ndongo, Sankhe Safietou, Ndiaye Ndack, Loucoubar Cheikh, Faye Ousmane, Sall Amadou Alpha
hCoV-19/Senegal/500200/2021	EPI_ISL_8527092	2021-08-10	Africa	Senegal	Fatick	Institut Pasteur de Dakar	Institut Pasteur de Dakar	Diallo Amadou, Diagne Moussa Moise, Dia Ndongo, Sankhe Safietou, Ndiaye Ndack, Loucoubar Cheikh, Faye Ousmane, Sall Amadou Alpha
hCoV-19/Senegal/259425/2021	EPI_ISL_8527101	2021-07-24	Africa	Senegal	Fatick	Institut Pasteur de Dakar	Institut Pasteur de Dakar	Diallo Amadou, Diagne Moussa Moise, Dia Ndongo, Sankhe Safietou, Ndiaye Ndack, Loucoubar Cheikh, Faye Ousmane, Sall Amadou Alpha
hCoV-19/Senegal/259444/2021	EPI_ISL_8527110	2021-07-24	Africa	Senegal	Fatick	Institut Pasteur de Dakar	Institut Pasteur de Dakar	Diallo Amadou, Diagne Moussa Moise, Dia Ndongo, Sankhe Safietou, Ndiaye Ndack, Loucoubar Cheikh, Faye Ousmane, Sall Amadou Alpha
hCoV-19/Senegal/260748/2021	EPI_ISL_8527097	2021-08-05	Africa	Senegal	Fatick	Institut Pasteur de Dakar	Institut Pasteur de Dakar	Diallo Amadou, Diagne Moussa Moise, Dia Ndongo, Sankhe Safietou, Ndiaye Ndack, Loucoubar Cheikh, Faye Ousmane, Sall Amadou Alpha
hCoV-19/Senegal/260787/2021	EPI_ISL_8527120	2021-08-05	Africa	Senegal	Kaolack	Institut Pasteur de Dakar	Institut Pasteur de Dakar	Diallo Amadou, Diagne Moussa Moise, Dia Ndongo, Sankhe Safietou, Ndiaye Ndack, Loucoubar Cheikh, Faye Ousmane, Sall Amadou Alpha
hCoV-19/Senegal/260756/2021	EPI_ISL_8527111	2021-08-06	Africa	Senegal	Kaolack	Institut Pasteur de Dakar	Institut Pasteur de Dakar	Diallo Amadou, Diagne Moussa Moise, Dia Ndongo, Sankhe Safietou, Ndiaye Ndack, Loucoubar Cheikh, Faye Ousmane, Sall Amadou Alpha
hCoV-19/Senegal/259422/2021	EPI_ISL_8527099	2021-07-22	Africa	Senegal	Fatick	Institut Pasteur de Dakar	Institut Pasteur de Dakar	Diallo Amadou, Diagne Moussa Moise, Dia Ndongo, Sankhe Safietou, Ndiaye Ndack, Loucoubar Cheikh, Faye Ousmane, Sall Amadou Alpha
hCoV-19/Senegal/259441/2021	EPI_ISL_8527108	2021-07-24	Africa	Senegal	Fatick	Institut Pasteur de Dakar	Institut Pasteur de Dakar	Diallo Amadou, Diagne Moussa Moise, Dia Ndongo, Sankhe Safietou, Ndiaye Ndack, Loucoubar Cheikh, Faye Ousmane, Sall Amadou Alpha
hCoV-19/Senegal/260780/2021	EPI_ISL_8527117	2021-08-06	Africa	Senegal	Kaolack	Institut Pasteur de Dakar	Institut Pasteur de Dakar	Diallo Amadou, Diagne Moussa Moise, Dia Ndongo, Sankhe Safietou, Ndiaye Ndack, Loucoubar Cheikh, Faye Ousmane, Sall Amadou Alpha
hCoV-19/Senegal/259427/2021	EPI_ISL_8527102	2021-07-26	Africa	Senegal	Kaolack	Institut Pasteur de Dakar	Institut Pasteur de Dakar	Diallo Amadou, Diagne Moussa Moise, Dia Ndongo, Sankhe Safietou, Ndiaye Ndack, Loucoubar Cheikh, Faye Ousmane, Sall Amadou Alpha
hCoV-19/Senegal/259443/2021	EPI_ISL_8527109	2021-07-25	Africa	Senegal	Fatick	Institut Pasteur de Dakar	Institut Pasteur de Dakar	Diallo Amadou, Diagne Moussa Moise, Dia Ndongo, Sankhe Safietou, Ndiaye Ndack, Loucoubar Cheikh, Faye Ousmane, Sall Amadou Alpha
hCoV-19/Senegal/259439/2021	EPI_ISL_8527106	2021-07-25	Africa	Senegal	Fatick	Institut Pasteur de Dakar	Institut Pasteur de Dakar	Diallo Amadou, Diagne Moussa Moise, Dia Ndongo, Sankhe Safietou, Ndiaye Ndack, Loucoubar Cheikh, Faye Ousmane, Sall Amadou Alpha
hCoV-19/Senegal/259440/2021	EPI_ISL_8527107	2021-07-25	Africa	Senegal	Fatick	Institut Pasteur de Dakar	Institut Pasteur de Dakar	Diallo Amadou, Diagne Moussa Moise, Dia Ndongo, Sankhe Safietou, Ndiaye Ndack, Loucoubar Cheikh, Faye Ousmane, Sall Amadou Alpha
hCoV-19/Senegal/260764/2021	EPI_ISL_8527113	2021-08-05	Africa	Senegal	Fatick	Institut Pasteur de Dakar	Institut Pasteur de Dakar	Diallo Amadou, Diagne Moussa Moise, Dia Ndongo, Sankhe Safietou, Ndiaye Ndack, Loucoubar Cheikh, Faye Ousmane, Sall Amadou Alpha
hCoV-19/Senegal/260760/2021	EPI_ISL_8527112	2021-08-05	Africa	Senegal	Fatick	Institut Pasteur de Dakar	Institut Pasteur de Dakar	Diallo Amadou, Diagne Moussa Moise, Dia Ndongo, Sankhe Safietou, Ndiaye Ndack, Loucoubar Cheikh, Faye Ousmane, Sall Amadou Alpha
hCoV-19/Senegal/260779/2021	EPI_ISL_8527116	2021-08-06	Africa	Senegal	Kaolack	Institut Pasteur de Dakar	Institut Pasteur de Dakar	Diallo Amadou, Diagne Moussa Moise, Dia Ndongo, Sankhe Safietou, Ndiaye Ndack, Loucoubar Cheikh, Faye Ousmane, Sall Amadou Alpha
hCoV-19/Senegal/260786/2021	EPI_ISL_8527119	2021-08-06	Africa	Senegal	Kaolack	Institut Pasteur de Dakar	Institut Pasteur de Dakar	Diallo Amadou, Diagne Moussa Moise, Dia Ndongo, Sankhe Safietou, Ndiaye Ndack, Loucoubar Cheikh, Faye Ousmane, Sall Amadou Alpha
hCoV-19/Senegal/260797/2021	EPI_ISL_8527122	2021-08-05	Africa	Senegal	Kaolack	Institut Pasteur de Dakar	Institut Pasteur de Dakar	Diallo Amadou, Diagne Moussa Moise, Dia Ndongo, Sankhe Safietou, Ndiaye Ndack, Loucoubar Cheikh, Faye Ousmane, Sall Amadou Alpha
hCoV-19/Senegal/260799/2021	EPI_ISL_8527123	2021-08-06	Africa	Senegal	Fatick	Institut Pasteur de Dakar	Institut Pasteur de Dakar	Diallo Amadou, Diagne Moussa Moise, Dia Ndongo, Sankhe Safietou, Ndiaye Ndack, Loucoubar Cheikh, Faye Ousmane, Sall Amadou Alpha
hCoV-19/Senegal/260807/2021	EPI_ISL_8527127	2021-08-06	Africa	Senegal	Kaolack	Institut Pasteur de Dakar	Institut Pasteur de Dakar	Diallo Amadou, Diagne Moussa Moise, Dia Ndongo, Sankhe Safietou, Ndiaye Ndack, Loucoubar Cheikh, Faye Ousmane, Sall Amadou Alpha
hCoV-19/Senegal/260828/2021	EPI_ISL_8527133	2021-08-04	Africa	Senegal	Fatick	Institut Pasteur de Dakar	Institut Pasteur de Dakar	Diallo Amadou, Diagne Moussa Moise, Dia Ndongo, Sankhe Safietou, Ndiaye Ndack, Loucoubar Cheikh, Faye Ousmane, Sall Amadou Alpha
hCoV-19/Senegal/260810/2021	EPI_ISL_8527128	2021-08-03	Africa	Senegal	Fatick	Institut Pasteur de Dakar	Institut Pasteur de Dakar	Diallo Amadou, Diagne Moussa Moise, Dia Ndongo, Sankhe Safietou, Ndiaye Ndack, Loucoubar Cheikh, Faye Ousmane, Sall Amadou Alpha
hCoV-19/Senegal/260256/2021	EPI_ISL_8527139	2021-08-01	Africa	Senegal	Kaolack	Institut Pasteur de Dakar	Institut Pasteur de Dakar	Diallo Amadou, Diagne Moussa Moise, Dia Ndongo, Sankhe Safietou, Ndiaye Ndack, Loucoubar Cheikh, Faye Ousmane, Sall Amadou Alpha
hCoV-19/Senegal/260826/2021	EPI_ISL_8527132	2021-08-04	Africa	Senegal	Fatick	Institut Pasteur de Dakar	Institut Pasteur de Dakar	Diallo Amadou, Diagne Moussa Moise, Dia Ndongo, Sankhe Safietou, Ndiaye Ndack, Loucoubar Cheikh, Faye Ousmane, Sall Amadou Alpha
hCoV-19/Senegal/260824/2021	EPI_ISL_8527131	2021-08-04	Africa	Senegal	Fatick	Institut Pasteur de Dakar	Institut Pasteur de Dakar	Diallo Amadou, Diagne Moussa Moise, Dia Ndongo, Sankhe Safietou, Ndiaye Ndack, Loucoubar Cheikh, Faye Ousmane, Sall Amadou Alpha
hCoV-19/Senegal/260833/2021	EPI_ISL_8527136	2021-08-04	Africa	Senegal	Fatick	Institut Pasteur de Dakar	Institut Pasteur de Dakar	Diallo Amadou, Diagne Moussa Moise, Dia Ndongo, Sankhe Safietou, Ndiaye Ndack, Loucoubar Cheikh, Faye Ousmane, Sall Amadou Alpha
hCoV-19/Senegal/260837/2021	EPI_ISL_8527137	2021-08-05	Africa	Senegal	Fatick	Institut Pasteur de Dakar	Institut Pasteur de Dakar	Diallo Amadou, Diagne Moussa Moise, Dia Ndongo, Sankhe Safietou, Ndiaye Ndack, Loucoubar Cheikh, Faye Ousmane, Sall Amadou Alpha
hCoV-19/Senegal/1484541/2020	EPI_ISL_8525900	2020-10-29	Africa	Senegal	Dakar	Institut Pasteur de Dakar	Institut Pasteur de Dakar	Diallo Amadou, Diagne Moussa Moise, Dia Ndongo, Sankhe Safietou, Ndiaye Ndack, Loucoubar Cheikh, Faye Ousmane, Sall Amadou Alpha
hCoV-19/Senegal/70952/2020	EPI_ISL_8525795	2020-06-21	Africa	Senegal	Dakar	Institut Pasteur de Dakar	Institut Pasteur de Dakar	Diallo Amadou, Diagne Moussa Moise, Dia Ndongo, Sankhe Safietou, Ndiaye Ndack, Loucoubar Cheikh, Faye Ousmane, Sall Amadou Alpha
hCoV-19/Senegal/5718/2020	EPI_ISL_481236	2020-04-18	Africa	Senegal	Dakar	Institut Pasteur Dakar	Institut Pasteur de Dakar	Ndongo Dia, Moussa Moise Diagne, Mamadou Diop, Marie Henriette Dior Ndione, Mamadou Malado Jallow, Safietou Sanke, Ousmane Faye, Amadou Alpha Sall.
hCoV-19/Senegal/8903/2020	EPI_ISL_8525526	2020-04-22	Africa	Senegal	Dakar	Institut Pasteur de Dakar	Institut Pasteur de Dakar	Diallo Amadou, Diagne Moussa Moise, Dia Ndongo, Sankhe Safietou, Ndiaye Ndack, Loucoubar Cheikh, Faye Ousmane, Sall Amadou Alpha
hCoV-19/Senegal/1837945/2020	EPI_ISL_8525941	2020-12-05	Africa	Senegal	Dakar	Institut Pasteur de Dakar	Institut Pasteur de Dakar	Diallo Amadou, Diagne Moussa Moise, Dia Ndongo, Sankhe Safietou, Ndiaye Ndack, Loucoubar Cheikh, Faye Ousmane, Sall Amadou Alpha
hCoV-19/Senegal/1838325/2020	EPI_ISL_8525942	2020-12-06	Africa	Senegal	Dakar	Institut Pasteur de Dakar	Institut Pasteur de Dakar	Diallo Amadou, Diagne Moussa Moise, Dia Ndongo, Sankhe Safietou, Ndiaye Ndack, Loucoubar Cheikh, Faye Ousmane, Sall Amadou Alpha
hCoV-19/Senegal/144252/2020	EPI_ISL_8526077	2020-12-30	Africa	Senegal	Dakar	Institut Pasteur de Dakar	Institut Pasteur de Dakar	Diallo Amadou, Diagne Moussa Moise, Dia Ndongo, Sankhe Safietou, Ndiaye Ndack, Loucoubar Cheikh, Faye Ousmane, Sall Amadou Alpha
hCoV-19/Senegal/64766/2020	EPI_ISL_476564	2020-06-13	Africa	Senegal	Dakar	Institut Pasteur Dakar	Institut Pasteur de Dakar	Ndongo Dia, Moussa Moise Diagne, Mamadou diop, Ousmane Faye, Amadou alpha Sall
hCoV-19/Senegal/020/2020	EPI_ISL_418208	2020-03-04	Africa	Senegal	Dakar	Institut Pasteur Dakar	Institut Pasteur de Dakar	Ndongo Dia, Ousmane Faye, Amadou Alpha Sall
hCoV-19/Senegal/016/2020	EPI_ISL_418207	2020-03-02	Africa	Senegal	Dakar	Institut Pasteur Dakar	Institut Pasteur de Dakar	Ndongo Dia, Ousmane Faye, Amadou Alpha Sall
hCoV-19/Senegal/382/2020	EPI_ISL_420073	2020-03-19	Africa	Senegal	Dakar	Institut Pasteur Dakar	Institut Pasteur de Dakar	Ndongo Dia, Moussa Moise Diagne, Mamadou Diop, Ousmane Faye, Amadou Alpha Sall
hCoV-19/Senegal/315/2020	EPI_ISL_420070	2020-03-17	Africa	Senegal	Dakar	Institut Pasteur Dakar	Institut Pasteur de Dakar	Ndongo Dia, Moussa Moise Diagne, Mamadou Diop, Ousmane Faye, Amadou Alpha Sall
hCoV-19/Senegal/306/2020	EPI_ISL_420069	2020-03-17	Africa	Senegal	Dakar	Institut Pasteur Dakar	Institut Pasteur de Dakar	Ndongo Dia, Moussa Moise Diagne, Mamadou Diop, Ousmane Faye, Amadou Alpha Sall
hCoV-19/Senegal/600/2020	EPI_ISL_420074	2020-03-20	Africa	Senegal	Saint-Louis	Institut Pasteur Dakar	Institut Pasteur de Dakar	Ndongo Dia, Moussa Moise Diagne, Mamadou Diop, Ousmane Faye, Amadou Alpha Sall
hCoV-19/Senegal/618/2020	EPI_ISL_420077	2020-03-20	Africa	Senegal	Dakar	Institut Pasteur Dakar	Institut Pasteur de Dakar	Ndongo Dia, Moussa Moise Diagne, Mamadou Diop, Ousmane Faye, Amadou Alpha Sall
hCoV-19/Senegal/620/2020	EPI_ISL_420078	2020-03-20	Africa	Senegal	Thies	Institut Pasteur Dakar	Institut Pasteur de Dakar	Ndongo Dia, Moussa Moise Diagne, Mamadou Diop, Ousmane Faye, Amadou Alpha Sall
hCoV-19/Senegal/62872/2020	EPI_ISL_476494	2020-06-11	Africa	Senegal	Dakar	Institut Pasteur Dakar	Institut Pasteur de Dakar	Ndongo Dia, Moussa Moise Diagne, Mamadou Diop, Ousmane Faye, Amadou Alpha Sall
hCoV-19/Senegal/62365/2020	EPI_ISL_476492	2020-06-10	Africa	Senegal	Dakar	Institut Pasteur Dakar	Institut Pasteur de Dakar	Ndongo Dia, Moussa Moise Diagne, Mamadou Diop, Ousmane Faye, Amadou Alpha Sall
hCoV-19/Senegal/57065/2020	EPI_ISL_476148	2020-06-09	Africa	Senegal	Dakar	Institut Pasteur Dakar	Institut Pasteur de Dakar	Ndongo Dia, Moussa Moise Diagne, Mamadou Diop, Ousmane Faye, Amadou Alpha Sall
hCoV-19/Senegal/64709/2020	EPI_ISL_476560	2020-06-13	Africa	Senegal	Dakar	Institut Pasteur Dakar	Institut Pasteur de Dakar	Ndongo Dia, Moussa Moise Diagne, Mamadou Diop, Ousmane Faye, Amadou Alpha Sall
hCoV-19/Senegal/57476/2020	EPI_ISL_476149	2020-06-06	Africa	Senegal	Dakar	Institut Pasteur Dakar	Institut Pasteur de Dakar	Ndongo Dia, Moussa Moise Diagne, Mamadou Diop, Ousmane Faye, Amadou Alpha Sall
hCoV-19/Senegal/70440/2020	EPI_ISL_477145	2020-06-19	Africa	Senegal	Dakar	Institut Pasteur Dakar	Institut Pasteur de Dakar	Ndongo Dia, Moussa Moise Diagne, Mamadou Diop, Mamadou Malado Jallow, Marie Henriette Dior Ndione, Safietou Sankhe, Ousmane Faye, Amadou Alpha Sall.
hCoV-19/Senegal/70339/2020	EPI_ISL_477146	2020-06-20	Africa	Senegal	Dakar	Institut Pasteur Dakar	Institut Pasteur de Dakar	Ndongo Dia, Moussa Moise Diagne, Mamadou Diop, Mamadou Malado Jallow, Marie Henriette Dior Ndione, Safietou Sankhe, Ousmane Faye, Amadou Alpha Sall.
hCoV-19/Senegal/57540/2020	EPI_ISL_476491	2020-06-09	Africa	Senegal	Dakar	Institut Pasteur Dakar	Institut Pasteur de Dakar	Ndongo Dia, Moussa Moise Diagne, Mamadou Diop, Ousmane Faye, Amadou Alpha Sall
hCoV-19/Senegal/62874/2020	EPI_ISL_476495	2020-06-11	Africa	Senegal	Dakar	Institut Pasteur Dakar	Institut Pasteur de Dakar	Ndongo Dia, Moussa Moise Diagne, Mamadou Diop, Ousmane Faye, Amadou alpha Sall
hCoV-19/Senegal/64101/2020	EPI_ISL_476516	2020-06-12	Africa	Senegal	Dakar	Institut Pasteur Dakar	Institut Pasteur de Dakar	Ndongo Dia, Moussa Moise Diagne, mamadou Diop, Ousmane Faye, Amadou Alpha Sall
hCoV-19/Senegal/64166/2020	EPI_ISL_476558	2020-06-12	Africa	Senegal	Dakar	Institut Pasteur Dakar	Institut Pasteur de Dakar	Ndongo Dia, Moussa Moise Diagne, Mamadou Diop, Ousmane Faye, Amadou Alpha Sall
hCoV-19/Senegal/64763/2020	EPI_ISL_476562	2020-06-13	Africa	Senegal	Dakar	Institut Pasteur Dakar	Institut Pasteur de Dakar	Ndongo Dia, Moussa Moise Diagne, Mamadou Diop, Ousmane Faye, Amadou Alpha Sall
hCoV-19/Senegal/64914/2020	EPI_ISL_476566	2020-06-13	Africa	Senegal	Dakar	Institut pasteur Dakar	Institut Pasteur de Dakar	Ndongo Dia, Moussa Moise Diagne, Mamadou Diop, Ousmane Faye, Amadou Alpha Sall
hCoV-19/Senegal/64969/2020	EPI_ISL_476570	2020-06-13	Africa	Senegal	Dakar	Institut Pasteur Dakar	Institut Pasteur de Dakar	Ndongo Dia, Moussa Moise Diagne, Mamadou Diop, Ousmane Faye, Amadou Alpha Sall
hCoV-19/Senegal/65052/2020	EPI_ISL_476574	2020-06-13	Africa	Senegal	Dakar	Institut Pasteur Dakar	Institut Pasteur de Dakar	Ndongo Dia, Moussa Moise Diagne, Mamadou Diop, Ousmane Faye, Amadou Alpha Sall
hCoV-19/Senegal/55738/2020	EPI_ISL_477141	2020-06-07	Africa	Senegal	Dakar	Institut Pasteur Dakar	Institut Pasteur de Dakar	Ndongo Dia, Moussa Moise Diagne, Mamadou Diop, Mamadou Malado Jallow, Marie Henriette Dior Ndione, Safietou Sankhe, Ousmane Faye, Amadou Alpha Sall.
hCoV-19/Senegal/68525/2020	EPI_ISL_477142	2020-06-17	Africa	Senegal	Dakar	Institut Pasteur Dakar	Institut Pasteur de Dakar	Ndongo Dia, Moussa Moise Diagne, Mamadou Diop, Mamadou Malado Jallow, Marie Henriette Dior Ndione, Safietou Sankhe, Ousmane Faye, Amadou Alpha Sall.
hCoV-19/Senegal/68303/2020	EPI_ISL_477143	2020-06-17	Africa	Senegal	Dakar	Institut Pasteur Dakar	Institut Pasteur de Dakar	Ndongo Dia, Moussa Moise Diagne, Mamadou Diop, Mamadou Malado Jallow, Marie Henriette Dior Ndione, Safietou Sankhe, Ousmane Faye, Amadou Alpha Sall.
hCoV-19/Senegal/70427/2020	EPI_ISL_477144	2020-06-20	Africa	Senegal	Dakar	Institut Pasteur Dakar	Institut Pasteur de Dakar	Ndongo Dia, Moussa Moise Diagne, Mamadou Diop, Mamadou Malado Jallow, Marie Henriette Dior Ndione, Safietou Sankhe, Ousmane Faye, Amadou Alpha Sall.
hCoV-19/Senegal/55703/2020	EPI_ISL_477148	2020-06-07	Africa	Senegal	Dakar	Institut Pasteur Dakar	Institut Pasteur de Dakar	Ndongo Dia, Moussa Moise Diagne, Mamadou Diop, Mamadou Malado Jallow, Marie Henriette Dior Ndione, Safietou Sankhe, Ousmane Faye, Amadou Alpha Sall.
hCoV-19/Senegal/64916/2020	EPI_ISL_477156	2020-06-13	Africa	Senegal	Dakar	Institut Pasteur Dakar	Institut Pasteur de Dakar	Ndongo Dia, Moussa Moise Diagne, Mamadou Diop, Mamadou Malado Jallow, Marie Henriette Dior Ndione, Safietou Sankhe, Ousmane Faye, Amadou Alpha Sall.
hCoV-19/Senegal/55752/2020	EPI_ISL_477149	2020-06-07	Africa	Senegal	Dakar	Institut Pasteur Dakar	Institut Pasteur de Dakar	Ndongo Dia, Moussa Moise Diagne, Mamadou Diop, Mamadou Malado Jallow, Marie Henriette Dior Ndione, Safietou Sankhe, Ousmane Faye, Amadou Alpha Sall.
hCoV-19/Senegal/65481/2020	EPI_ISL_477151	2020-06-14	Africa	Senegal	Dakar	Institut Pasteur Dakar	Institut Pasteur de Dakar	Ndongo Dia, Moussa Moise Diagne, Mamadou Diop, Mamadou Malado Jallow, Marie Henriette Dior Ndione, Safietou Sankhe, Ousmane Faye, Amadou Alpha Sall.
hCoV-19/Senegal/65548/2020	EPI_ISL_477153	2020-06-14	Africa	Senegal	Dakar	Institut Pasteur Dakar	Institut Pasteur de Dakar	Ndongo Dia, Moussa Moise Diagne, Mamadou Diop, Mamadou Malado Jallow, Marie Henriette Dior Ndione, Safietou Sankhe, Ousmane Faye, Amadou Alpha Sall.
hCoV-19/Senegal/64772/2020	EPI_ISL_477154	2020-06-13	Africa	Senegal	Dakar	Institut Pasteur Dakar	Institut Pasteur de Dakar	Ndongo Dia, Moussa Moise Diagne, Mamadou Diop, Mamadou Malado Jallow, Marie Henriette Dior Ndione, Safietou Sankhe, Ousmane Faye, Amadou Alpha Sall.
hCoV-19/Senegal/64163/2020	EPI_ISL_477159	2020-06-12	Africa	Senegal	Dakar	Institut Pasteur Dakar	Institut Pasteur de Dakar	Ndongo Dia, Moussa Moise Diagne, Mamadou Diop, Mamadou Malado Jallow, Marie Henriette Dior Ndione, Safietou Sankhe, Ousmane Faye, Amadou Alpha Sall.
hCoV-19/Senegal/659/2020	EPI_ISL_480554	2020-03-21	Africa	Senegal	Dakar	Institut Pasteur Dakar	Institut Pasteur de Dakar	Ndongo Dia, Moussa Moise Diagne, Mamadou Diop, Marie Henriette Dior Ndione, Mamadou Malado Jallow, Safietou Sanke, Ousmane Faye, Amadou Alpha Sall.
hCoV-19/Senegal/9838/2020	EPI_ISL_498231	2020-04-25	Africa	Senegal	Dakar	Institut Pasteur de Dakar	Institut Pasteur de Dakar	Ndongo Dia, Moussa Moise Diagne, Mamadou Diop, Marie Henriette Dior Ndione, Mamadou Malado Jallow, Safietou Sankhe Mbengue, Ousmane Faye, Amadou Alpha Sall.
hCoV-19/Senegal/9821/2020	EPI_ISL_498232	2020-04-25	Africa	Senegal	Dakar	Institut Pasteur de Dakar	Institut Pasteur de Dakar	Ndongo Dia, Moussa Moise Diagne, Mamadou Diop, Marie Henriette Dior Ndione, Mamadou Malado Jallow, Safietou Sankhe Mbengue, Ousmane Faye, Amadou Alpha Sall.
hCoV-19/Senegal/9068/2020	EPI_ISL_498236	2020-04-24	Africa	Senegal	Dakar	Institut Pasteur de Dakar	Institut Pasteur de Dakar	Ndongo Dia, Moussa Moise Diagne, Mamadou Diop, Marie Henriette Dior Ndione, Mamadou Malado Jallow, Safietou Sankhe Mbengue, Ousmane Faye, Amadou Alpha Sall.
hCoV-19/Senegal/3331/2020	EPI_ISL_481235	2020-04-09	Africa	Senegal	Dakar	Institut Pasteur Dakar	Institut Pasteur de Dakar	Ndongo Dia, Moussa Moise Diagne, Mamadou Diop, Marie Henriette Dior Ndione, Mamadou Malado Jallow, Safietou Sanke, Ousmane Faye, Amadou Alpha Sall.
hCoV-19/Senegal/68548/2020	EPI_ISL_482876	2020-06-17	Africa	Senegal	Dakar	Institut Pasteur Dakar	Institut Pasteur de Dakar	Ndongo Dia, Moussa Moise Diagne, Mamadou Diop, Marie Henriette Dior Ndione, Mamadou malado Jallow, Safietou Sankhe, Ousmane Faye, Amadou Alpha Sall.
hCoV-19/Senegal/64033/2020	EPI_ISL_485715	2020-06-12	Africa	Senegal	Dakar	Institut Pasteur Dakar	Institut Pasteur de Dakar	Ndongo Dia, Moussa Moise Diagne, Mamadou diop, Marie Henriette Dior Ndione, Mamadou Malado Jallow, Safietou Sanke, Ousmane Faye, Amadou Alpha Sall.
hCoV-19/Senegal/68337/2020	EPI_ISL_485707	2020-06-17	Africa	Senegal	Dakar	Institut Pasteur Dakar	Institut Pasteur de Dakar	Ndongo Dia, Moussa Moise Diagne, Mamadou diop, Marie Henriette Dior Ndione, Mamadou Malado Jallow, Safietou Sanke, Ousmane Faye, Amadou Alpha Sall.
hCoV-19/Senegal/65428/2020	EPI_ISL_485712	2020-06-14	Africa	Senegal	Dakar	Institut Pasteur	Institut Pasteur de Dakar	Ndongo Dia, Moussa Moise Diagne, Mamadou diop, Marie Henriette Dior Ndione, Mamadou Malado Jallow, Safietou Sanke, Ousmane Faye, Amadou Alpha Sall.
hCoV-19/Senegal/65557/2020	EPI_ISL_485714	2020-06-14	Africa	Senegal	Dakar	Institut Pasteur Dakar	Institut Pasteur de Dakar	Ndongo Dia, Moussa Moise Diagne, Mamadou diop, Marie Henriette Dior Ndione, Mamadou Malado Jallow, Safietou Sanke, Ousmane Faye, Amadou Alpha Sall.
hCoV-19/Senegal/9439/2020	EPI_ISL_486861	2020-04-25	Africa	Senegal	Dakar	Institut Pasteur Dakar	Institut Pasteur de Dakar	Ndongo Dia, Moussa Moise Diagne, Mamadou Diop, Marie Henriette Dior Ndione, Mamadou Malado Jallow, Safietou Sanke, Ousmane Faye, Amadou Alpha Sall.
hCoV-19/Senegal/9392/2020	EPI_ISL_486862	2020-04-25	Africa	Senegal	Dakar	Institut Pasteur Dakar	Institut Pasteur de Dakar	Ndongo Dia, Moussa Moise Diagne, Mamadou Diop, Marie Henriette Dior Ndione, Mamadou Malado Jallow, Safietou Sanke, Ousmane Faye, Amadou Alpha Sall.
hCoV-19/Senegal/6847/2020	EPI_ISL_486865	2020-04-02	Africa	Senegal	Dakar	Institut Pasteur Dakar	Institut Pasteur de Dakar	Ndongo Dia, Moussa Moise Diagne, Mamadou Diop, Marie Henriette Dior Ndione, Mamadou Malado Jallow, Safietou Sanke, Ousmane Faye, Amadou Alpha Sall.
hCoV-19/Senegal/9250/2020	EPI_ISL_486866	2020-04-22	Africa	Senegal	Dakar	Institut Pasteur Dakar	Institut Pasteur de Dakar	Ndongo Dia, Moussa Moise Diagne, Mamadou Diop, Marie Henriette Dior Ndione, Mamadou Malado Jallow, Safietou Sanke, Ousmane Faye, Amadou Alpha Sall.
hCoV-19/Senegal/6837/2020	EPI_ISL_486868	2020-04-21	Africa	Senegal	Dakar	Institut Pasteur Dakar	Institut Pasteur de Dakar	Ndongo Dia, Moussa Moise Diagne, Mamadou Diop, Marie Henriette Dior Ndione, Mamadou Malado Jallow, Safietou Sanke, Ousmane Faye, Amadou Alpha Sall.
hCoV-19/Senegal/6427/2020	EPI_ISL_486873	2020-04-20	Africa	Senegal	Dakar	Institut Pasteur Dakar	Institut Pasteur de Dakar	Ndongo Dia, Moussa Moise Diagne, Mamadou Diop, Marie Henriette Dior Ndione, Mamadou Malado Jallow, Safietou Sanke, Ousmane Faye, Amadou Alpha Sall.
hCoV-19/Senegal/9819/2020	EPI_ISL_498233	2020-04-25	Africa	Senegal	Dakar	Institut Pasteur de Dakar	Institut Pasteur de Dakar	Ndongo Dia, Moussa Moise Diagne, Mamadou Diop, Marie Henriette Dior Ndione, Mamadou Malado Jallow, Safietou Sankhe Mbengue, Ousmane Faye, Amadou Alpha Sall.
hCoV-19/Senegal/45436/2020	EPI_ISL_498238	2020-05-27	Africa	Senegal	Dakar	Institut Pasteur de Dakar	Institut Pasteur de Dakar	Ndongo Dia, Moussa Moise Diagne, Mamadou Diop, Marie Henriette Dior Ndione, Mamadou Malado Jallow, Safietou Sankhe Mbengue, Ousmane Faye, Amadou Alpha Sall.
hCoV-19/Senegal/45557/2020	EPI_ISL_498239	2020-05-27	Africa	Senegal	Dakar	Institut Pasteur de Dakar	Institut Pasteur de Dakar	Ndongo Dia, Moussa Moise Diagne, Mamadou Diop, Marie Henriette Dior Ndione, Mamadou Malado Jallow, Safietou Sankhe Mbengue, Ousmane Faye, Amadou Alpha Sall.
hCoV-19/Senegal/52907/2020	EPI_ISL_498241	2020-06-05	Africa	Senegal	Dakar	Institut Pasteur de Dakar	Institut Pasteur de Dakar	Ndongo Dia, Moussa Moise Diagne, Mamadou Diop, Marie Henriette Dior Ndione, Mamadou Malado Jallow, Safietou Sankhe Mbengue, Ousmane Faye, Amadou Alpha Sall.
hCoV-19/Senegal/57273/2020	EPI_ISL_498243	2020-06-07	Africa	Senegal	Dakar	Institut Pasteur de Dakar	Institut Pasteur de Dakar	Ndongo Dia, Moussa Moise Diagne, Mamadou Diop, Marie Henriette Dior Ndione, Mamadou Malado Jallow, Safietou Sankhe Mbengue, Ousmane Faye, Amadou Alpha Sall.
hCoV-19/Senegal/63263/2020	EPI_ISL_498249	2020-06-11	Africa	Senegal	Dakar	Institut Pasteur de Dakar	Institut Pasteur de Dakar	Ndongo Dia, Moussa Moise Diagne, Mamadou Diop, Marie Henriette Dior Ndione, Mamadou Malado Jallow, Safietou Sankhe Mbengue, Ousmane Faye, Amadou Alpha Sall.
hCoV-19/Senegal/64716/2020	EPI_ISL_498250	2020-06-13	Africa	Senegal	Dakar	Institut Pasteur de Dakar	Institut Pasteur de Dakar	Ndongo Dia, Moussa Moise Diagne, Mamadou Diop, Marie Henriette Dior Ndione, Mamadou Malado Jallow, Safietou Sankhe Mbengue, Ousmane Faye, Amadou Alpha Sall.
hCoV-19/Senegal/63728/2020	EPI_ISL_476497	2020-06-12	Africa	Senegal	Dakar	Institut Pasteur Dakar	Institut Pasteur de Dakar	Ndongo Dia, Moussa Moise Diagne, Mamadou Diop, Ousmane Faye, Amadou alpha Sall
hCoV-19/Senegal/73891/2020	EPI_ISL_8525807	2020-06-26	Africa	Senegal	Dakar	Institut Pasteur de Dakar	Institut Pasteur de Dakar	Diallo Amadou, Diagne Moussa Moise, Dia Ndongo, Sankhe Safietou, Ndiaye Ndack, Loucoubar Cheikh, Faye Ousmane, Sall Amadou Alpha
hCoV-19/Senegal/74370/2020	EPI_ISL_8525812	2020-06-26	Africa	Senegal	Dakar	Institut Pasteur de Dakar	Institut Pasteur de Dakar	Diallo Amadou, Diagne Moussa Moise, Dia Ndongo, Sankhe Safietou, Ndiaye Ndack, Loucoubar Cheikh, Faye Ousmane, Sall Amadou Alpha
hCoV-19/Senegal/91164/2020	EPI_ISL_8525848	2020-08-18	Africa	Senegal	Matam	Institut Pasteur de Dakar	Institut Pasteur de Dakar	Diallo Amadou, Diagne Moussa Moise, Dia Ndongo, Sankhe Safietou, Ndiaye Ndack, Loucoubar Cheikh, Faye Ousmane, Sall Amadou Alpha
hCoV-19/Senegal/57500/2020	EPI_ISL_8525744	2020-06-09	Africa	Senegal	Dakar	Institut Pasteur de Dakar	Institut Pasteur de Dakar	Diallo Amadou, Diagne Moussa Moise, Dia Ndongo, Sankhe Safietou, Ndiaye Ndack, Loucoubar Cheikh, Faye Ousmane, Sall Amadou Alpha
hCoV-19/Senegal/50258/2020	EPI_ISL_8525729	2020-06-01	Africa	Senegal	Dakar	Institut Pasteur de Dakar	Institut Pasteur de Dakar	Diallo Amadou, Diagne Moussa Moise, Dia Ndongo, Sankhe Safietou, Ndiaye Ndack, Loucoubar Cheikh, Faye Ousmane, Sall Amadou Alpha
hCoV-19/Senegal/196966/2021	EPI_ISL_8526576	2021-07-16	Africa	Senegal	Fatick	Institut Pasteur de Dakar	Institut Pasteur de Dakar	Diallo Amadou, Diagne Moussa Moise, Dia Ndongo, Sankhe Safietou, Ndiaye Ndack, Loucoubar Cheikh, Faye Ousmane, Sall Amadou Alpha
hCoV-19/Senegal/237065/2021	EPI_ISL_8526448	2021-07-08	Africa	Senegal	Dakar	Institut Pasteur de Dakar	Institut Pasteur de Dakar	Diallo Amadou, Diagne Moussa Moise, Dia Ndongo, Sankhe Safietou, Ndiaye Ndack, Loucoubar Cheikh, Faye Ousmane, Sall Amadou Alpha
hCoV-19/Senegal/2000721/2020	EPI_ISL_8525999	2020-12-21	Africa	Senegal	Dakar	Institut Pasteur de Dakar	Institut Pasteur de Dakar	Diallo Amadou, Diagne Moussa Moise, Dia Ndongo, Sankhe Safietou, Ndiaye Ndack, Loucoubar Cheikh, Faye Ousmane, Sall Amadou Alpha
hCoV-19/Senegal/1998039/2020	EPI_ISL_8525974	2020-12-18	Africa	Senegal	Dakar	Institut Pasteur de Dakar	Institut Pasteur de Dakar	Diallo Amadou, Diagne Moussa Moise, Dia Ndongo, Sankhe Safietou, Ndiaye Ndack, Loucoubar Cheikh, Faye Ousmane, Sall Amadou Alpha
hCoV-19/Senegal/244714/2021	EPI_ISL_8526683	2021-07-27	Africa	Senegal	Dakar	Institut Pasteur de Dakar	Institut Pasteur de Dakar	Diallo Amadou, Diagne Moussa Moise, Dia Ndongo, Sankhe Safietou, Ndiaye Ndack, Loucoubar Cheikh, Faye Ousmane, Sall Amadou Alpha
hCoV-19/Senegal/245550/2021	EPI_ISL_8526698	2021-07-27	Africa	Senegal	Dakar	Institut Pasteur de Dakar	Institut Pasteur de Dakar	Diallo Amadou, Diagne Moussa Moise, Dia Ndongo, Sankhe Safietou, Ndiaye Ndack, Loucoubar Cheikh, Faye Ousmane, Sall Amadou Alpha
hCoV-19/Senegal/259053/2021	EPI_ISL_8526919	2021-07-18	Africa	Senegal	Kaolack	Institut Pasteur de Dakar	Institut Pasteur de Dakar	Diallo Amadou, Diagne Moussa Moise, Dia Ndongo, Sankhe Safietou, Ndiaye Ndack, Loucoubar Cheikh, Faye Ousmane, Sall Amadou Alpha
hCoV-19/Senegal/259051/2021	EPI_ISL_8526918	2021-07-18	Africa	Senegal	Kaolack	Institut Pasteur de Dakar	Institut Pasteur de Dakar	Diallo Amadou, Diagne Moussa Moise, Dia Ndongo, Sankhe Safietou, Ndiaye Ndack, Loucoubar Cheikh, Faye Ousmane, Sall Amadou Alpha
hCoV-19/Senegal/260940/2021	EPI_ISL_8526927	2021-08-07	Africa	Senegal	Fatick	Institut Pasteur de Dakar	Institut Pasteur de Dakar	Diallo Amadou, Diagne Moussa Moise, Dia Ndongo, Sankhe Safietou, Ndiaye Ndack, Loucoubar Cheikh, Faye Ousmane, Sall Amadou Alpha
hCoV-19/Senegal/285762/2021	EPI_ISL_8526901	2021-09-04	Africa	Senegal	Diourbel	Institut Pasteur de Dakar	Institut Pasteur de Dakar	Diallo Amadou, Diagne Moussa Moise, Dia Ndongo, Sankhe Safietou, Ndiaye Ndack, Loucoubar Cheikh, Faye Ousmane, Sall Amadou Alpha
hCoV-19/Senegal/141908/2020	EPI_ISL_8526019	2020-12-21	Africa	Senegal	Dakar	Institut Pasteur de Dakar	Institut Pasteur de Dakar	Diallo Amadou, Diagne Moussa Moise, Dia Ndongo, Sankhe Safietou, Ndiaye Ndack, Loucoubar Cheikh, Faye Ousmane, Sall Amadou Alpha
hCoV-19/Senegal/141928/2020	EPI_ISL_8526023	2020-12-21	Africa	Senegal	Dakar	Institut Pasteur de Dakar	Institut Pasteur de Dakar	Diallo Amadou, Diagne Moussa Moise, Dia Ndongo, Sankhe Safietou, Ndiaye Ndack, Loucoubar Cheikh, Faye Ousmane, Sall Amadou Alpha
hCoV-19/Senegal/63742/2020	EPI_ISL_476514	2020-06-12	Africa	Senegal	Dakar	Institut Pasteur Dakar	Institut Pasteur de Dakar	Ndongo Dia, Moussa Moise Diagne, Mamadou Diop, Ousmane Faye, Amadou Alpha Sall
hCoV-19/Senegal/66298/2020	EPI_ISL_485708	2020-06-15	Africa	Senegal	Dakar	Institut Pasteur Dakar	Institut Pasteur de Dakar	Ndongo Dia, Moussa Moise Diagne, Mamadou diop, Marie Henriette Dior Ndione, Mamadou Malado Jallow, Safietou Sanke, Ousmane Faye, Amadou Alpha Sall.
hCoV-19/Senegal/11015196/2021	EPI_ISL_8526317	2021-07-03	Africa	Senegal		Institut Pasteur de Dakar	Institut Pasteur de Dakar	Diallo Amadou, Diagne Moussa Moise, Dia Ndongo, Sankhe Safietou, Ndiaye Ndack, Loucoubar Cheikh, Faye Ousmane, Sall Amadou Alpha
hCoV-19/Senegal/62431/2020	EPI_ISL_498247	2020-06-10	Africa	Senegal	Dakar	Institut Pasteur de Dakar	Institut Pasteur de Dakar	Ndongo Dia, Moussa Moise Diagne, Mamadou Diop, Marie Henriette Dior Ndione, Mamadou Malado Jallow, Safietou Sankhe Mbengue, Ousmane Faye, Amadou Alpha Sall.
hCoV-19/Senegal/70530/2020	EPI_ISL_8525793	2020-06-20	Africa	Senegal	Dakar	Institut Pasteur de Dakar	Institut Pasteur de Dakar	Diallo Amadou, Diagne Moussa Moise, Dia Ndongo, Sankhe Safietou, Ndiaye Ndack, Loucoubar Cheikh, Faye Ousmane, Sall Amadou Alpha
hCoV-19/Senegal/72123/2020	EPI_ISL_8525805	2020-06-23	Africa	Senegal	Dakar	Institut Pasteur de Dakar	Institut Pasteur de Dakar	Diallo Amadou, Diagne Moussa Moise, Dia Ndongo, Sankhe Safietou, Ndiaye Ndack, Loucoubar Cheikh, Faye Ousmane, Sall Amadou Alpha
hCoV-19/Senegal/625/2020	EPI_ISL_8525450	2020-03-20	Africa	Senegal	Dakar	Institut Pasteur de Dakar	Institut Pasteur de Dakar	Diallo Amadou, Diagne Moussa Moise, Dia Ndongo, Sankhe Safietou, Ndiaye Ndack, Loucoubar Cheikh, Faye Ousmane, Sall Amadou Alpha
hCoV-19/Senegal/247521/2021	EPI_ISL_8526722	2021-08-03	Africa	Senegal	Dakar	Institut Pasteur de Dakar	Institut Pasteur de Dakar	Diallo Amadou, Diagne Moussa Moise, Dia Ndongo, Sankhe Safietou, Ndiaye Ndack, Loucoubar Cheikh, Faye Ousmane, Sall Amadou Alpha
hCoV-19/Senegal/85/2020	EPI_ISL_8525436	2020	Africa	Senegal	Dakar	Institut Pasteur de Dakar	Institut Pasteur de Dakar	Diallo Amadou, Diagne Moussa Moise, Dia Ndongo, Sankhe Safietou, Ndiaye Ndack, Loucoubar Cheikh, Faye Ousmane, Sall Amadou Alpha
hCoV-19/Senegal/500107/2021	EPI_ISL_8527068	2021-08-10	Africa	Senegal	Fatick	Institut Pasteur de Dakar	Institut Pasteur de Dakar	Diallo Amadou, Diagne Moussa Moise, Dia Ndongo, Sankhe Safietou, Ndiaye Ndack, Loucoubar Cheikh, Faye Ousmane, Sall Amadou Alpha
hCoV-19/Senegal/245488/2021	EPI_ISL_8526696	2021-07-26	Africa	Senegal	Dakar	Institut Pasteur de Dakar	Institut Pasteur de Dakar	Diallo Amadou, Diagne Moussa Moise, Dia Ndongo, Sankhe Safietou, Ndiaye Ndack, Loucoubar Cheikh, Faye Ousmane, Sall Amadou Alpha
hCoV-19/Senegal/6600/2020	EPI_ISL_8525519	2020-04-21	Africa	Senegal	Dakar	Institut Pasteur de Dakar	Institut Pasteur de Dakar	Diallo Amadou, Diagne Moussa Moise, Dia Ndongo, Sankhe Safietou, Ndiaye Ndack, Loucoubar Cheikh, Faye Ousmane, Sall Amadou Alpha
hCoV-19/Senegal/259434/2021	EPI_ISL_8527104	2021-07-25	Africa	Senegal	Fatick	Institut Pasteur de Dakar	Institut Pasteur de Dakar	Diallo Amadou, Diagne Moussa Moise, Dia Ndongo, Sankhe Safietou, Ndiaye Ndack, Loucoubar Cheikh, Faye Ousmane, Sall Amadou Alpha
hCoV-19/Senegal/73541/2020	EPI_ISL_8525806	2020	Africa	Senegal	Dakar	Institut Pasteur de Dakar	Institut Pasteur de Dakar	Diallo Amadou, Diagne Moussa Moise, Dia Ndongo, Sankhe Safietou, Ndiaye Ndack, Loucoubar Cheikh, Faye Ousmane, Sall Amadou Alpha
hCoV-19/Senegal/395/2020	EPI_ISL_8525444	2020-03-19	Africa	Senegal	Thies	Institut Pasteur de Dakar	Institut Pasteur de Dakar	Diallo Amadou, Diagne Moussa Moise, Dia Ndongo, Sankhe Safietou, Ndiaye Ndack, Loucoubar Cheikh, Faye Ousmane, Sall Amadou Alpha
hCoV-19/Senegal/69429/2020	EPI_ISL_8525780	2020-06-18	Africa	Senegal	Dakar	Institut Pasteur de Dakar	Institut Pasteur de Dakar	Diallo Amadou, Diagne Moussa Moise, Dia Ndongo, Sankhe Safietou, Ndiaye Ndack, Loucoubar Cheikh, Faye Ousmane, Sall Amadou Alpha
hCoV-19/Senegal/73973/2020	EPI_ISL_8525809	2020	Africa	Senegal	Dakar	Institut Pasteur de Dakar	Institut Pasteur de Dakar	Diallo Amadou, Diagne Moussa Moise, Dia Ndongo, Sankhe Safietou, Ndiaye Ndack, Loucoubar Cheikh, Faye Ousmane, Sall Amadou Alpha
hCoV-19/Senegal/91030/2020	EPI_ISL_8525828	2020-07-23	Africa	Senegal	Matam	Institut Pasteur de Dakar	Institut Pasteur de Dakar	Diallo Amadou, Diagne Moussa Moise, Dia Ndongo, Sankhe Safietou, Ndiaye Ndack, Loucoubar Cheikh, Faye Ousmane, Sall Amadou Alpha
hCoV-19/Senegal/63731/2020	EPI_ISL_8525758	2020-06-12	Africa	Senegal	Dakar	Institut Pasteur de Dakar	Institut Pasteur de Dakar	Diallo Amadou, Diagne Moussa Moise, Dia Ndongo, Sankhe Safietou, Ndiaye Ndack, Loucoubar Cheikh, Faye Ousmane, Sall Amadou Alpha
hCoV-19/Senegal/1814018/2020	EPI_ISL_8525912	2020-11-13	Africa	Senegal	Dakar	Institut Pasteur de Dakar	Institut Pasteur de Dakar	Diallo Amadou, Diagne Moussa Moise, Dia Ndongo, Sankhe Safietou, Ndiaye Ndack, Loucoubar Cheikh, Faye Ousmane, Sall Amadou Alpha
hCoV-19/Senegal/68550/2020	EPI_ISL_482875	2020-06-16	Africa	Senegal	Dakar	Institut Pasteur Dakar	Institut Pasteur de Dakar	Ndongo Dia, Moussa Moise Diagne, Mamadou Diop, Marie Henriette Dior Ndione, Mamadou malado Jallow, Safietou Sankhe, Ousmane Faye, Amadou Alpha Sall.
hCoV-19/Senegal/003/2020	EPI_ISL_418206	2020-02-28	Africa	Senegal	Dakar	Institut Pasteur Dakar	Institut Pasteur de Dakar	Ndongo Dia, Ousmane Faye, Amadou Alpha Sall
hCoV-19/Senegal/6626/2020	EPI_ISL_498229	2020-04-21	Africa	Senegal	Dakar	Institut Pasteur de Dakar	Institut Pasteur de Dakar	Ndongo Dia, Moussa Moise Diagne, Mamadou Diop, Marie Henriette Dior Ndione, Mamadou Malado Jallow, Safietou Sankhe Mbengue, Ousmane Faye, Amadou Alpha Sall.
hCoV-19/Senegal/1996942/2020	EPI_ISL_8525973	2020-12-17	Africa	Senegal	Dakar	Institut Pasteur de Dakar	Institut Pasteur de Dakar	Diallo Amadou, Diagne Moussa Moise, Dia Ndongo, Sankhe Safietou, Ndiaye Ndack, Loucoubar Cheikh, Faye Ousmane, Sall Amadou Alpha
hCoV-19/Senegal/70459/2020	EPI_ISL_8525788	2020-06-20	Africa	Senegal	Dakar	Institut Pasteur de Dakar	Institut Pasteur de Dakar	Diallo Amadou, Diagne Moussa Moise, Dia Ndongo, Sankhe Safietou, Ndiaye Ndack, Loucoubar Cheikh, Faye Ousmane, Sall Amadou Alpha
hCoV-19/Senegal/91009/2020	EPI_ISL_8525823	2020	Africa	Senegal	Matam	Institut Pasteur de Dakar	Institut Pasteur de Dakar	Diallo Amadou, Diagne Moussa Moise, Dia Ndongo, Sankhe Safietou, Ndiaye Ndack, Loucoubar Cheikh, Faye Ousmane, Sall Amadou Alpha
hCoV-19/Senegal/141878/2020	EPI_ISL_8526011	2020-12-21	Africa	Senegal	Dakar	Institut Pasteur de Dakar	Institut Pasteur de Dakar	Diallo Amadou, Diagne Moussa Moise, Dia Ndongo, Sankhe Safietou, Ndiaye Ndack, Loucoubar Cheikh, Faye Ousmane, Sall Amadou Alpha
hCoV-19/Senegal/2001882/2020	EPI_ISL_8526033	2020-12-23	Africa	Senegal	Dakar	Institut Pasteur de Dakar	Institut Pasteur de Dakar	Diallo Amadou, Diagne Moussa Moise, Dia Ndongo, Sankhe Safietou, Ndiaye Ndack, Loucoubar Cheikh, Faye Ousmane, Sall Amadou Alpha
hCoV-19/Senegal/5971/2020	EPI_ISL_481240	2020-04-18	Africa	Senegal	Dakar	Institut Pasteur Dakar	Institut Pasteur de Dakar	Ndongo Dia, Moussa Moise Diagne, Mamadou Diop, Marie Henriette Dior Ndione, Mamadou Malado Jallow, Safietou Sanke, Ousmane Faye, Amadou Alpha Sall.
hCoV-19/Senegal/2865/2020	EPI_ISL_481234	2020-04-07	Africa	Senegal	Dakar	Institut Pasteur Dakar	Institut Pasteur de Dakar	Ndongo Dia, Moussa Moise Diagne, Mamadou Diop, Marie Henriette Dior Ndione, Mamadou Malado Jallow, Safietou Sanke, Ousmane Faye, Amadou Alpha Sall.
hCoV-19/Senegal/5785/2020	EPI_ISL_481239	2020-04-17	Africa	Senegal	Dakar	Institut Pasteur Dakar	Institut Pasteur de Dakar	Ndongo Dia, Moussa Moise Diagne, Mamadou Diop, Marie Henriette Dior Ndione, Mamadou Malado Jallow, Safietou Sanke, Ousmane Faye, Amadou Alpha Sall.
hCoV-19/Senegal/6914/2020	EPI_ISL_498237	2020-04-24	Africa	Senegal	Dakar	Institut Pasteur de Dakar	Institut Pasteur de Dakar	Ndongo Dia, Moussa Moise Diagne, Mamadou Diop, Marie Henriette Dior Ndione, Mamadou Malado Jallow, Safietou Sankhe Mbengue, Ousmane Faye, Amadou Alpha Sall.
hCoV-19/Senegal/55499/2020	EPI_ISL_498242	2020-06-07	Africa	Senegal	Dakar	Institut Pasteur de Dakar	Institut Pasteur de Dakar	Ndongo Dia, Moussa Moise Diagne, Mamadou Diop, Marie Henriette Dior Ndione, Mamadou Malado Jallow, Safietou Sankhe Mbengue, Ousmane Faye, Amadou Alpha Sall.
hCoV-19/Senegal/68349/2020	EPI_ISL_485635	2020-06-18	Africa	Senegal	Dakar	Institut Pasteur Dakar	Institut Pasteur de Dakar	Ndongo Dia, Moussa Moise Diagne, Mamadou diop, Marie Henriette Dior Ndione, Mamadou Malado Jallow, Safietou Sanke, Ousmane Faye, Amadou Alpha Sall.
hCoV-19/Senegal/68488/2020	EPI_ISL_482877	2020-06-17	Africa	Senegal	Dakar	Institut Pasteur Dakar	Institut Pasteur de Dakar	Ndongo Dia, Moussa Moise Diagne, Mamadou Diop, Marie Henriette Dior Ndione, Mamadou malado Jallow, Safietou Sankhe, Ousmane Faye, Amadou Alpha Sall.
hCoV-19/Senegal/1683/2020	EPI_ISL_480783	2020-03-31	Africa	Senegal	Saint-Louis	Institut Pasteur Dakar	Institut Pasteur de Dakar	Ndongo Dia, Moussa Moise Diagne, Mamadou Diop, Marie Henriette Dior Ndione, Mamadou Malado Jallow, Safietou Sanke, Ousmane Faye, Amadou Alpha Sall.
hCoV-19/Senegal/1351/2020	EPI_ISL_480556	2020-03-28	Africa	Senegal	Saint-Louis	Institut Pasteur Dakar	Institut Pasteur de Dakar	Ndongo Dia, Moussa Moise Diagne, Mamadou Diop, Marie Henriette Dior Ndione, Mamadou Malado Jallow, Safietou Sanke, Ousmane Faye, Amadou Alpha Sall.
hCoV-19/Senegal/65030/2020	EPI_ISL_476572	2020-06-14	Africa	Senegal	Dakar	Institut Pasteur Dakar	Institut Pasteur de Dakar	Ndongo Dia, Moussa Moise Diagne, Mamadou Diop, Ousmane Faye, Amadou Alpha Sall
hCoV-19/Senegal/64932/2020	EPI_ISL_476569	2020-06-13	Africa	Senegal	Dakar	Institut Pasteur Dakar	Institut Pasteur de Dakar	Ndongo Dia, Moussa Moise, Mamadou Diop, Ousmane Faye, Amadou Alpha Sall
hCoV-19/Senegal/5766/2020	EPI_ISL_481237	2020-04-17	Africa	Senegal	Dakar	Institut Pasteur Dakar	Institut Pasteur de Dakar	Ndongo Dia, Moussa Moise Diagne, Mamadou Diop, Marie Henriette Dior Ndione, Mamadou Malado Jallow, Safietou Sanke, Ousmane Faye, Amadou Alpha Sall.
hCoV-19/Senegal/65601/2020	EPI_ISL_485713	2020-06-14	Africa	Senegal	Dakar	Institut Pasteur Dakar	Institut Pasteur de Dakar	Ndongo Dia, Moussa Moise Diagne, Mamadou diop, Marie Henriette Dior Ndione, Mamadou Malado Jallow, Safietou Sanke, Ousmane Faye, Amadou Alpha Sall.
hCoV-19/Senegal/6934/2020	EPI_ISL_498235	2020-04-22	Africa	Senegal	Dakar	Institut Pasteur de Dakar	Institut Pasteur de Dakar	Ndongo Dia, Moussa Moise Diagne, Mamadou Diop, Marie Henriette Dior Ndione, Mamadou Malado Jallow, Safietou Sankhe Mbengue, Ousmane Faye, Amadou Alpha Sall.
hCoV-19/Senegal/64076/2020	EPI_ISL_485716	2020-06-12	Africa	Senegal	Dakar	Institut Pasteur Dakar	Institut Pasteur de Dakar	Ndongo Dia, Moussa Moise Diagne, Mamadou diop, Marie Henriette Dior Ndione, Mamadou Malado Jallow, Safietou Sanke, Ousmane Faye, Amadou Alpha Sall.
hCoV-19/Senegal/64096/2020	EPI_ISL_485717	2020-06-12	Africa	Senegal	Dakar	Institut Pasteur Dakar	Institut Pasteur de Dakar	Ndongo Dia, Moussa Moise Diagne, Mamadou diop, Marie Henriette Dior Ndione, Mamadou Malado Jallow, Safietou Sanke, Ousmane Faye, Amadou Alpha Sall.
hCoV-19/Senegal/65000/2020	EPI_ISL_485718	2020-06-13	Africa	Senegal	Dakar	Institut Pasteur Dakar	Institut Pasteur de Dakar	Ndongo Dia, Moussa Moise Diagne, Mamadou diop, Marie Henriette Dior Ndione, Mamadou Malado Jallow, Safietou Sanke, Ousmane Faye, Amadou Alpha Sall.
hCoV-19/Senegal/082/2020	EPI_ISL_418211	2020-03-11	Africa	Senegal	Diourbel	Institut Pasteur Dakar	Institut Pasteur de Dakar	Ndongo Dia, Ousmane Faye, Amadou Alpha Sall
hCoV-19/Senegal/136/2020	EPI_ISL_418216	2020-03-13	Africa	Senegal	Dakar	Institut Pasteur Dakar	Institut Pasteur de Dakar	Ndongo Dia, Ousmane Faye, Amadou Alpha Sall
hCoV-19/Senegal/094/2020	EPI_ISL_418213	2020-03-12	Africa	Senegal	Diourbel	Institut Pasteur Dakar	Institut Pasteur de Dakar	Ndongo Dia, Ousmane Faye, Amadou Alpha Sall
hCoV-19/Senegal/102/2020	EPI_ISL_418214	2020-03-12	Africa	Senegal	Diourbel	Institut Pasteur Dakar	Institut Pasteur de Dakar	Ndongo Dia, Ousmane Faye, Amadou Alpha Sall
hCoV-19/Senegal/087/2020	EPI_ISL_418212	2020-03-11	Africa	Senegal	Diourbel	Institut Pasteur Dakar	Institut Pasteur de Dakar	Ndongo Dia, Ousmane Faye, Amadou Alpha sall
hCoV-19/Senegal/073/2020	EPI_ISL_418210	2020-03-10	Africa	Senegal	Diourbel	Institut Pasteur Dakar	Institut Pasteur de Dakar	Ndongo Dia, Ousmane Faye, Amadou Alpha Sall
hCoV-19/Senegal/119/2020	EPI_ISL_418215	2020-03-12	Africa	Senegal	Diourbel	Instirut Pasteur Dakar	Institut Pasteur de Dakar	Ndongo Dia, Ousmane Faye, Amadou Alpha Sall
hCoV-19/Senegal/6597/2020	EPI_ISL_486870	2020-04-23	Africa	Senegal	Dakar	Institut Pasteur Dakar	Institut Pasteur de Dakar	Ndongo Dia, Moussa Moise Diagne, Mamadou Diop, Marie Henriette Dior Ndione, Mamadou Malado Jallow, Safietou Sanke, Ousmane Faye, Amadou Alpha Sall.
hCoV-19/Senegal/64771/2020	EPI_ISL_482874	2020-06-13	Africa	Senegal	Dakar	Institut Pasteur Dakar	Institut Pasteur de Dakar	Ndongo Dia, Moussa Moise Diagne, Mamadou Diop, Marie Henriette Dior Ndione, Mamadou malado Jallow, Safietou Sankhe, Ousmane Faye, Amadou Alpha Sall.
hCoV-19/Senegal/9615/2020	EPI_ISL_486860	2020-04-25	Africa	Senegal	Dakar	Institut Pasteur Dakar	Institut Pasteur de Dakar	Ndongo Dia, Moussa Moise Diagne, Mamadou Diop, Marie Henriette Dior Ndione, Mamadou Malado Jallow, Safietou Sanke, Ousmane Faye, Amadou Alpha Sall.
hCoV-19/Senegal/66443/2020	EPI_ISL_485711	2020-06-15	Africa	Senegal	Dakar	Institut Pasteur Dakar	Institut Pasteur de Dakar	Ndongo Dia, Moussa Moise Diagne, Mamadou diop, Marie Henriette Dior Ndione, Mamadou Malado Jallow, Safietou Sanke, Ousmane Faye, Amadou Alpha Sall.
hCoV-19/Senegal/1098/2020	EPI_ISL_480555	2020-03-25	Africa	Senegal	Dakar	Institut Pasteur Dakar	Institut Pasteur de Dakar	Ndongo Dia, Moussa Moise Diagne, Mamadou Diop, Marie Henriette Dior Ndione, Mamadou Malado Jallow, Safietou Sanke, Ousmane Faye, Amadou Alpha Sall.
hCoV-19/Senegal/55373/2020	EPI_ISL_8525738	2020-06-07	Africa	Senegal	Dakar	Institut Pasteur de Dakar	Institut Pasteur de Dakar	Diallo Amadou, Diagne Moussa Moise, Dia Ndongo, Sankhe Safietou, Ndiaye Ndack, Loucoubar Cheikh, Faye Ousmane, Sall Amadou Alpha
hCoV-19/Senegal/1966/2020	EPI_ISL_480789	2020-04-01	Africa	Senegal	Kolda	Institut Pasteur Dakar	Institut Pasteur de Dakar	Ndongo Dia, Moussa Moise Diagne, Mamadou Diop, Marie Henriette Dior Ndione, Mamadou Malado Jallow, Safietou Sanke, Ousmane Faye, Amadou Alpha Sall.
hCoV-19/Senegal/87/2020	EPI_ISL_8525438	2020-03-11	Africa	Senegal	Dakar	Institut Pasteur de Dakar	Institut Pasteur de Dakar	Diallo Amadou, Diagne Moussa Moise, Dia Ndongo, Sankhe Safietou, Ndiaye Ndack, Loucoubar Cheikh, Faye Ousmane, Sall Amadou Alpha
hCoV-19/Senegal/123036/2020	EPI_ISL_8525884	2020-10-02	Africa	Senegal	Diourbel	Institut Pasteur de Dakar	Institut Pasteur de Dakar	Diallo Amadou, Diagne Moussa Moise, Dia Ndongo, Sankhe Safietou, Ndiaye Ndack, Loucoubar Cheikh, Faye Ousmane, Sall Amadou Alpha
hCoV-19/Senegal/90307/2020	EPI_ISL_8525844	2020-08-17	Africa	Senegal	Kedougou	Institut Pasteur de Dakar	Institut Pasteur de Dakar	Diallo Amadou, Diagne Moussa Moise, Dia Ndongo, Sankhe Safietou, Ndiaye Ndack, Loucoubar Cheikh, Faye Ousmane, Sall Amadou Alpha
hCoV-19/Senegal/1839698/2020	EPI_ISL_8525945	2020-12-08	Africa	Senegal	Dakar	Institut Pasteur de Dakar	Institut Pasteur de Dakar	Diallo Amadou, Diagne Moussa Moise, Dia Ndongo, Sankhe Safietou, Ndiaye Ndack, Loucoubar Cheikh, Faye Ousmane, Sall Amadou Alpha
hCoV-19/Senegal/74896/2020	EPI_ISL_8525814	2020	Africa	Senegal	Dakar	Institut Pasteur de Dakar	Institut Pasteur de Dakar	Diallo Amadou, Diagne Moussa Moise, Dia Ndongo, Sankhe Safietou, Ndiaye Ndack, Loucoubar Cheikh, Faye Ousmane, Sall Amadou Alpha
hCoV-19/Senegal/1961047/2020	EPI_ISL_8525960	2020-12-13	Africa	Senegal	Dakar	Institut Pasteur de Dakar	Institut Pasteur de Dakar	Diallo Amadou, Diagne Moussa Moise, Dia Ndongo, Sankhe Safietou, Ndiaye Ndack, Loucoubar Cheikh, Faye Ousmane, Sall Amadou Alpha
hCoV-19/Senegal/1034/2020	EPI_ISL_8525462	2020-03-25	Africa	Senegal	Dakar	Institut Pasteur de Dakar	Institut Pasteur de Dakar	Diallo Amadou, Diagne Moussa Moise, Dia Ndongo, Sankhe Safietou, Ndiaye Ndack, Loucoubar Cheikh, Faye Ousmane, Sall Amadou Alpha
hCoV-19/Senegal/1962103/2020	EPI_ISL_8525963	2020-12-14	Africa	Senegal	Dakar	Institut Pasteur de Dakar	Institut Pasteur de Dakar	Diallo Amadou, Diagne Moussa Moise, Dia Ndongo, Sankhe Safietou, Ndiaye Ndack, Loucoubar Cheikh, Faye Ousmane, Sall Amadou Alpha
hCoV-19/Senegal/1114/2020	EPI_ISL_8525464	2020-03-26	Africa	Senegal	Dakar	Institut Pasteur de Dakar	Institut Pasteur de Dakar	Diallo Amadou, Diagne Moussa Moise, Dia Ndongo, Sankhe Safietou, Ndiaye Ndack, Loucoubar Cheikh, Faye Ousmane, Sall Amadou Alpha
hCoV-19/Senegal/107833/2020	EPI_ISL_8525864	2020-09-19	Africa	Senegal	Louga	Institut Pasteur de Dakar	Institut Pasteur de Dakar	Diallo Amadou, Diagne Moussa Moise, Dia Ndongo, Sankhe Safietou, Ndiaye Ndack, Loucoubar Cheikh, Faye Ousmane, Sall Amadou Alpha
hCoV-19/Senegal/196809/2021	EPI_ISL_8526488	2021-07-09	Africa	Senegal	Fatick	Institut Pasteur de Dakar	Institut Pasteur de Dakar	Diallo Amadou, Diagne Moussa Moise, Dia Ndongo, Sankhe Safietou, Ndiaye Ndack, Loucoubar Cheikh, Faye Ousmane, Sall Amadou Alpha
hCoV-19/Senegal/11046472/2021	EPI_ISL_8526388	2021-07-05	Africa	Senegal	Dakar	Institut Pasteur de Dakar	Institut Pasteur de Dakar	Diallo Amadou, Diagne Moussa Moise, Dia Ndongo, Sankhe Safietou, Ndiaye Ndack, Loucoubar Cheikh, Faye Ousmane, Sall Amadou Alpha
hCoV-19/Senegal/196812/2021	EPI_ISL_8526489	2021-07-09	Africa	Senegal	Kaolack	Institut Pasteur de Dakar	Institut Pasteur de Dakar	Diallo Amadou, Diagne Moussa Moise, Dia Ndongo, Sankhe Safietou, Ndiaye Ndack, Loucoubar Cheikh, Faye Ousmane, Sall Amadou Alpha
hCoV-19/Senegal/2010721/2020	EPI_ISL_8526068	2020-12-28	Africa	Senegal	Dakar	Institut Pasteur de Dakar	Institut Pasteur de Dakar	Diallo Amadou, Diagne Moussa Moise, Dia Ndongo, Sankhe Safietou, Ndiaye Ndack, Loucoubar Cheikh, Faye Ousmane, Sall Amadou Alpha
hCoV-19/Senegal/10113179/2021	EPI_ISL_8526262	2021-07-02	Africa	Senegal		Institut Pasteur de Dakar	Institut Pasteur de Dakar	Diallo Amadou, Diagne Moussa Moise, Dia Ndongo, Sankhe Safietou, Ndiaye Ndack, Loucoubar Cheikh, Faye Ousmane, Sall Amadou Alpha
hCoV-19/Senegal/240392/2021	EPI_ISL_8526590	2021-07-15	Africa	Senegal	Dakar	Institut Pasteur de Dakar	Institut Pasteur de Dakar	Diallo Amadou, Diagne Moussa Moise, Dia Ndongo, Sankhe Safietou, Ndiaye Ndack, Loucoubar Cheikh, Faye Ousmane, Sall Amadou Alpha
hCoV-19/Senegal/260314/2021	EPI_ISL_8526990	2021-07-30	Africa	Senegal	Fatick	Institut Pasteur de Dakar	Institut Pasteur de Dakar	Diallo Amadou, Diagne Moussa Moise, Dia Ndongo, Sankhe Safietou, Ndiaye Ndack, Loucoubar Cheikh, Faye Ousmane, Sall Amadou Alpha
hCoV-19/Senegal/68300/2020	EPI_ISL_8525774	2020-06-17	Africa	Senegal	Dakar	Institut Pasteur de Dakar	Institut Pasteur de Dakar	Diallo Amadou, Diagne Moussa Moise, Dia Ndongo, Sankhe Safietou, Ndiaye Ndack, Loucoubar Cheikh, Faye Ousmane, Sall Amadou Alpha
hCoV-19/Senegal/259657/2021	EPI_ISL_8527138	2021-07-27	Africa	Senegal	Kaolack	Institut Pasteur de Dakar	Institut Pasteur de Dakar	Diallo Amadou, Diagne Moussa Moise, Dia Ndongo, Sankhe Safietou, Ndiaye Ndack, Loucoubar Cheikh, Faye Ousmane, Sall Amadou Alpha
hCoV-19/Senegal/2220/2020	EPI_ISL_8525492	2020-04-02	Africa	Senegal	Saint-Louis	Institut Pasteur de Dakar	Institut Pasteur de Dakar	Diallo Amadou, Diagne Moussa Moise, Dia Ndongo, Sankhe Safietou, Ndiaye Ndack, Loucoubar Cheikh, Faye Ousmane, Sall Amadou Alpha
hCoV-19/Senegal/237915/2021	EPI_ISL_8526492	2021-07-11	Africa	Senegal	Dakar	Institut Pasteur de Dakar	Institut Pasteur de Dakar	Diallo Amadou, Diagne Moussa Moise, Dia Ndongo, Sankhe Safietou, Ndiaye Ndack, Loucoubar Cheikh, Faye Ousmane, Sall Amadou Alpha
hCoV-19/Senegal/10008089/2021	EPI_ISL_8526155	2021-06-27	Africa	Senegal		Institut Pasteur de Dakar	Institut Pasteur de Dakar	Diallo Amadou, Diagne Moussa Moise, Dia Ndongo, Sankhe Safietou, Ndiaye Ndack, Loucoubar Cheikh, Faye Ousmane, Sall Amadou Alpha
hCoV-19/Senegal/239410/2021	EPI_ISL_8526555	2021-07-14	Africa	Senegal	Dakar	Institut Pasteur de Dakar	Institut Pasteur de Dakar	Diallo Amadou, Diagne Moussa Moise, Dia Ndongo, Sankhe Safietou, Ndiaye Ndack, Loucoubar Cheikh, Faye Ousmane, Sall Amadou Alpha
hCoV-19/Senegal/139/2020	EPI_ISL_418217	2020-03-13	Africa	Senegal	Thies	Institut Pasteur Dakar	Institut Pasteur de Dakar	Ndongo Dia, Ousmane Faye, Amadou Alpha Sall
hCoV-19/Senegal/640/2020	EPI_ISL_420079	2020-03-20	Africa	Senegal	Thies	Institut Pasteur Dakar	Institut Pasteur de Dakar	Ndongo Dia, Moussa Moise Diagne, Mamadou Diop, Ousmane Faye, Amadou Alpha Sall
hCoV-19/Senegal/328/2020	EPI_ISL_420071	2020-03-17	Africa	Senegal	Thies	Institut Pasteur Dakar	Institut Pasteur de Dakar	Ndongo Dia, Moussa Moise Diagne, Mamadou Diop, Ousmane Faye, Amadou Alpha Sall
hCoV-19/Senegal/370/2020	EPI_ISL_420072	2020-03-18	Africa	Senegal	Thies	Institut Pasteur Dakar	Institut Pasteur de Dakar	Ndongo Dia, Moussa Moise Diagne, Mamadou Diop, Ousmane Faye, Amadou Alpha Sall
hCoV-19/Senegal/1999731/2020	EPI_ISL_8525979	2020-12-20	Africa	Senegal	Dakar	Institut Pasteur de Dakar	Institut Pasteur de Dakar	Diallo Amadou, Diagne Moussa Moise, Dia Ndongo, Sankhe Safietou, Ndiaye Ndack, Loucoubar Cheikh, Faye Ousmane, Sall Amadou Alpha
hCoV-19/Senegal/11015814/2021	EPI_ISL_8526342	2021-07-04	Africa	Senegal	Dakar	Institut Pasteur de Dakar	Institut Pasteur de Dakar	Diallo Amadou, Diagne Moussa Moise, Dia Ndongo, Sankhe Safietou, Ndiaye Ndack, Loucoubar Cheikh, Faye Ousmane, Sall Amadou Alpha
hCoV-19/Senegal/63994/2020	EPI_ISL_8525763	2020-06-12	Africa	Senegal	Dakar	Institut Pasteur de Dakar	Institut Pasteur de Dakar	Diallo Amadou, Diagne Moussa Moise, Dia Ndongo, Sankhe Safietou, Ndiaye Ndack, Loucoubar Cheikh, Faye Ousmane, Sall Amadou Alpha
hCoV-19/Senegal/123134/2020	EPI_ISL_8525893	2020-10-21	Africa	Senegal	Diourbel	Institut Pasteur de Dakar	Institut Pasteur de Dakar	Diallo Amadou, Diagne Moussa Moise, Dia Ndongo, Sankhe Safietou, Ndiaye Ndack, Loucoubar Cheikh, Faye Ousmane, Sall Amadou Alpha
hCoV-19/Senegal/237965/2021	EPI_ISL_8526493	2021-07-11	Africa	Senegal	Dakar	Institut Pasteur de Dakar	Institut Pasteur de Dakar	Diallo Amadou, Diagne Moussa Moise, Dia Ndongo, Sankhe Safietou, Ndiaye Ndack, Loucoubar Cheikh, Faye Ousmane, Sall Amadou Alpha
hCoV-19/Senegal/240772/2021	EPI_ISL_8526593	2021-07-16	Africa	Senegal	Dakar	Institut Pasteur de Dakar	Institut Pasteur de Dakar	Diallo Amadou, Diagne Moussa Moise, Dia Ndongo, Sankhe Safietou, Ndiaye Ndack, Loucoubar Cheikh, Faye Ousmane, Sall Amadou Alpha
hCoV-19/Senegal/244946/2021	EPI_ISL_8526693	2021-07-28	Africa	Senegal	Dakar	Institut Pasteur de Dakar	Institut Pasteur de Dakar	Diallo Amadou, Diagne Moussa Moise, Dia Ndongo, Sankhe Safietou, Ndiaye Ndack, Loucoubar Cheikh, Faye Ousmane, Sall Amadou Alpha
hCoV-19/Senegal/284959/2021	EPI_ISL_8526793	2021-08-20	Africa	Senegal	Diourbel	Institut Pasteur de Dakar	Institut Pasteur de Dakar	Diallo Amadou, Diagne Moussa Moise, Dia Ndongo, Sankhe Safietou, Ndiaye Ndack, Loucoubar Cheikh, Faye Ousmane, Sall Amadou Alpha
hCoV-19/Senegal/260323/2021	EPI_ISL_8526993	2021-07-31	Africa	Senegal	Fatick	Institut Pasteur de Dakar	Institut Pasteur de Dakar	Diallo Amadou, Diagne Moussa Moise, Dia Ndongo, Sankhe Safietou, Ndiaye Ndack, Loucoubar Cheikh, Faye Ousmane, Sall Amadou Alpha
hCoV-19/Senegal/260986/2021	EPI_ISL_8527005	2021-08-08	Africa	Senegal	Kaolack	Institut Pasteur de Dakar	Institut Pasteur de Dakar	Diallo Amadou, Diagne Moussa Moise, Dia Ndongo, Sankhe Safietou, Ndiaye Ndack, Loucoubar Cheikh, Faye Ousmane, Sall Amadou Alpha
hCoV-19/Senegal/238986/2021	EPI_ISL_8526545	2021-07-13	Africa	Senegal	Dakar	Institut Pasteur de Dakar	Institut Pasteur de Dakar	Diallo Amadou, Diagne Moussa Moise, Dia Ndongo, Sankhe Safietou, Ndiaye Ndack, Loucoubar Cheikh, Faye Ousmane, Sall Amadou Alpha
hCoV-19/Senegal/1840165/2020	EPI_ISL_8525946	2020-12-09	Africa	Senegal	Dakar	Institut Pasteur de Dakar	Institut Pasteur de Dakar	Diallo Amadou, Diagne Moussa Moise, Dia Ndongo, Sankhe Safietou, Ndiaye Ndack, Loucoubar Cheikh, Faye Ousmane, Sall Amadou Alpha
hCoV-19/Senegal/679/2020	EPI_ISL_8525451	2020-03-21	Africa	Senegal	Dakar	Institut Pasteur de Dakar	Institut Pasteur de Dakar	Diallo Amadou, Diagne Moussa Moise, Dia Ndongo, Sankhe Safietou, Ndiaye Ndack, Loucoubar Cheikh, Faye Ousmane, Sall Amadou Alpha
hCoV-19/Senegal/63763/2020	EPI_ISL_8525760	2020-06-12	Africa	Senegal	Dakar	Institut Pasteur de Dakar	Institut Pasteur de Dakar	Diallo Amadou, Diagne Moussa Moise, Dia Ndongo, Sankhe Safietou, Ndiaye Ndack, Loucoubar Cheikh, Faye Ousmane, Sall Amadou Alpha
hCoV-19/Senegal/249041/2021	EPI_ISL_8526746	2021-08-06	Africa	Senegal	Dakar	Institut Pasteur de Dakar	Institut Pasteur de Dakar	Diallo Amadou, Diagne Moussa Moise, Dia Ndongo, Sankhe Safietou, Ndiaye Ndack, Loucoubar Cheikh, Faye Ousmane, Sall Amadou Alpha
hCoV-19/Senegal/500204/2021	EPI_ISL_8527094	2021-08-10	Africa	Senegal	Fatick	Institut Pasteur de Dakar	Institut Pasteur de Dakar	Diallo Amadou, Diagne Moussa Moise, Dia Ndongo, Sankhe Safietou, Ndiaye Ndack, Loucoubar Cheikh, Faye Ousmane, Sall Amadou Alpha
hCoV-19/Senegal/141660/2020	EPI_ISL_8525994	2020-12-20	Africa	Senegal	Dakar	Institut Pasteur de Dakar	Institut Pasteur de Dakar	Diallo Amadou, Diagne Moussa Moise, Dia Ndongo, Sankhe Safietou, Ndiaye Ndack, Loucoubar Cheikh, Faye Ousmane, Sall Amadou Alpha
hCoV-19/Senegal/196823/2021	EPI_ISL_8526494	2021-07-11	Africa	Senegal	Kaolack	Institut Pasteur de Dakar	Institut Pasteur de Dakar	Diallo Amadou, Diagne Moussa Moise, Dia Ndongo, Sankhe Safietou, Ndiaye Ndack, Loucoubar Cheikh, Faye Ousmane, Sall Amadou Alpha
hCoV-19/Senegal/260412/2021	EPI_ISL_8527047	2021-08-02	Africa	Senegal	Fatick	Institut Pasteur de Dakar	Institut Pasteur de Dakar	Diallo Amadou, Diagne Moussa Moise, Dia Ndongo, Sankhe Safietou, Ndiaye Ndack, Loucoubar Cheikh, Faye Ousmane, Sall Amadou Alpha
hCoV-19/Senegal/631/2020	EPI_ISL_8525447	2020-03-20	Africa	Senegal	Thies	Institut Pasteur de Dakar	Institut Pasteur de Dakar	Diallo Amadou, Diagne Moussa Moise, Dia Ndongo, Sankhe Safietou, Ndiaye Ndack, Loucoubar Cheikh, Faye Ousmane, Sall Amadou Alpha
hCoV-19/Senegal/2944/2020	EPI_ISL_8525505	2020-04-07	Africa	Senegal	Dakar	Institut Pasteur de Dakar	Institut Pasteur de Dakar	Diallo Amadou, Diagne Moussa Moise, Dia Ndongo, Sankhe Safietou, Ndiaye Ndack, Loucoubar Cheikh, Faye Ousmane, Sall Amadou Alpha
hCoV-19/Senegal/10113045/2021	EPI_ISL_8526249	2021-07-01	Africa	Senegal		Institut Pasteur de Dakar	Institut Pasteur de Dakar	Diallo Amadou, Diagne Moussa Moise, Dia Ndongo, Sankhe Safietou, Ndiaye Ndack, Loucoubar Cheikh, Faye Ousmane, Sall Amadou Alpha
hCoV-19/Senegal/11045813/2021	EPI_ISL_8526356	2021-07-05	Africa	Senegal	Dakar	Institut Pasteur de Dakar	Institut Pasteur de Dakar	Diallo Amadou, Diagne Moussa Moise, Dia Ndongo, Sankhe Safietou, Ndiaye Ndack, Loucoubar Cheikh, Faye Ousmane, Sall Amadou Alpha
hCoV-19/Senegal/284965/2021	EPI_ISL_8526795	2021-08-20	Africa	Senegal	Diourbel	Institut Pasteur de Dakar	Institut Pasteur de Dakar	Diallo Amadou, Diagne Moussa Moise, Dia Ndongo, Sankhe Safietou, Ndiaye Ndack, Loucoubar Cheikh, Faye Ousmane, Sall Amadou Alpha
hCoV-19/Senegal/141663/2020	EPI_ISL_8525995	2020-12-20	Africa	Senegal	Dakar	Institut Pasteur de Dakar	Institut Pasteur de Dakar	Diallo Amadou, Diagne Moussa Moise, Dia Ndongo, Sankhe Safietou, Ndiaye Ndack, Loucoubar Cheikh, Faye Ousmane, Sall Amadou Alpha
hCoV-19/Senegal/10010773/2021	EPI_ISL_8526196	2021-06-29	Africa	Senegal		Institut Pasteur de Dakar	Institut Pasteur de Dakar	Diallo Amadou, Diagne Moussa Moise, Dia Ndongo, Sankhe Safietou, Ndiaye Ndack, Loucoubar Cheikh, Faye Ousmane, Sall Amadou Alpha
hCoV-19/Senegal/284966/2021	EPI_ISL_8526796	2021-08-18	Africa	Senegal	Diourbel	Institut Pasteur de Dakar	Institut Pasteur de Dakar	Diallo Amadou, Diagne Moussa Moise, Dia Ndongo, Sankhe Safietou, Ndiaye Ndack, Loucoubar Cheikh, Faye Ousmane, Sall Amadou Alpha
hCoV-19/Senegal/70957/2020	EPI_ISL_8525796	2020	Africa	Senegal	Dakar	Institut Pasteur de Dakar	Institut Pasteur de Dakar	Diallo Amadou, Diagne Moussa Moise, Dia Ndongo, Sankhe Safietou, Ndiaye Ndack, Loucoubar Cheikh, Faye Ousmane, Sall Amadou Alpha
hCoV-19/Senegal/6839/2020	EPI_ISL_486867	2020-04-23	Africa	Senegal	Dakar	Institut Pasteur Dakar	Institut Pasteur de Dakar	Ndongo Dia, Moussa Moise Diagne, Mamadou Diop, Marie Henriette Dior Ndione, Mamadou Malado Jallow, Safietou Sanke, Ousmane Faye, Amadou Alpha Sall.
hCoV-19/Senegal/259437/2021	EPI_ISL_8527105	2021-07-26	Africa	Senegal	Fatick	Institut Pasteur de Dakar	Institut Pasteur de Dakar	Diallo Amadou, Diagne Moussa Moise, Dia Ndongo, Sankhe Safietou, Ndiaye Ndack, Loucoubar Cheikh, Faye Ousmane, Sall Amadou Alpha
hCoV-19/Senegal/11046406/2021	EPI_ISL_8526382	2021-07-05	Africa	Senegal	Dakar	Institut Pasteur de Dakar	Institut Pasteur de Dakar	Diallo Amadou, Diagne Moussa Moise, Dia Ndongo, Sankhe Safietou, Ndiaye Ndack, Loucoubar Cheikh, Faye Ousmane, Sall Amadou Alpha
hCoV-19/Senegal/28462/2020	EPI_ISL_8525617	2020-05-11	Africa	Senegal	Dakar	Institut Pasteur de Dakar	Institut Pasteur de Dakar	Diallo Amadou, Diagne Moussa Moise, Dia Ndongo, Sankhe Safietou, Ndiaye Ndack, Loucoubar Cheikh, Faye Ousmane, Sall Amadou Alpha
hCoV-19/Senegal/90390/2020	EPI_ISL_8525853	2020-08-20	Africa	Senegal	Kedougou	Institut Pasteur de Dakar	Institut Pasteur de Dakar	Diallo Amadou, Diagne Moussa Moise, Dia Ndongo, Sankhe Safietou, Ndiaye Ndack, Loucoubar Cheikh, Faye Ousmane, Sall Amadou Alpha
hCoV-19/Senegal/10113185/2021	EPI_ISL_8526263	2021-07-02	Africa	Senegal		Institut Pasteur de Dakar	Institut Pasteur de Dakar	Diallo Amadou, Diagne Moussa Moise, Dia Ndongo, Sankhe Safietou, Ndiaye Ndack, Loucoubar Cheikh, Faye Ousmane, Sall Amadou Alpha
hCoV-19/Senegal/107941/2020	EPI_ISL_8525874	2020-09-24	Africa	Senegal	Louga	Institut Pasteur de Dakar	Institut Pasteur de Dakar	Diallo Amadou, Diagne Moussa Moise, Dia Ndongo, Sankhe Safietou, Ndiaye Ndack, Loucoubar Cheikh, Faye Ousmane, Sall Amadou Alpha
hCoV-19/Senegal/260423/2021	EPI_ISL_8527057	2021-08-02	Africa	Senegal	Fatick	Institut Pasteur de Dakar	Institut Pasteur de Dakar	Diallo Amadou, Diagne Moussa Moise, Dia Ndongo, Sankhe Safietou, Ndiaye Ndack, Loucoubar Cheikh, Faye Ousmane, Sall Amadou Alpha
hCoV-19/Senegal/259394/2021	EPI_ISL_8526953	2021-07-24	Africa	Senegal	Kaolack	Institut Pasteur de Dakar	Institut Pasteur de Dakar	Diallo Amadou, Diagne Moussa Moise, Dia Ndongo, Sankhe Safietou, Ndiaye Ndack, Loucoubar Cheikh, Faye Ousmane, Sall Amadou Alpha
hCoV-19/Senegal/284854/2021	EPI_ISL_8526777	2021-08-18	Africa	Senegal	Diourbel	Institut Pasteur de Dakar	Institut Pasteur de Dakar	Diallo Amadou, Diagne Moussa Moise, Dia Ndongo, Sankhe Safietou, Ndiaye Ndack, Loucoubar Cheikh, Faye Ousmane, Sall Amadou Alpha
hCoV-19/Senegal/260832/2021	EPI_ISL_8527135	2021-08-05	Africa	Senegal	Fatick	Institut Pasteur de Dakar	Institut Pasteur de Dakar	Diallo Amadou, Diagne Moussa Moise, Dia Ndongo, Sankhe Safietou, Ndiaye Ndack, Loucoubar Cheikh, Faye Ousmane, Sall Amadou Alpha
hCoV-19/Senegal/66355/2020	EPI_ISL_8525769	2020-06-15	Africa	Senegal	Dakar	Institut Pasteur de Dakar	Institut Pasteur de Dakar	Diallo Amadou, Diagne Moussa Moise, Dia Ndongo, Sankhe Safietou, Ndiaye Ndack, Loucoubar Cheikh, Faye Ousmane, Sall Amadou Alpha
hCoV-19/Senegal/1861395/2020	EPI_ISL_8525959	2020-12-12	Africa	Senegal	Dakar	Institut Pasteur de Dakar	Institut Pasteur de Dakar	Diallo Amadou, Diagne Moussa Moise, Dia Ndongo, Sankhe Safietou, Ndiaye Ndack, Loucoubar Cheikh, Faye Ousmane, Sall Amadou Alpha
hCoV-19/Senegal/1839194/2020	EPI_ISL_8525944	2020-12-08	Africa	Senegal	Dakar	Institut Pasteur de Dakar	Institut Pasteur de Dakar	Diallo Amadou, Diagne Moussa Moise, Dia Ndongo, Sankhe Safietou, Ndiaye Ndack, Loucoubar Cheikh, Faye Ousmane, Sall Amadou Alpha
hCoV-19/Senegal/1566/2020	EPI_ISL_8525478	2020-03-30	Africa	Senegal	Dakar	Institut Pasteur de Dakar	Institut Pasteur de Dakar	Diallo Amadou, Diagne Moussa Moise, Dia Ndongo, Sankhe Safietou, Ndiaye Ndack, Loucoubar Cheikh, Faye Ousmane, Sall Amadou Alpha
hCoV-19/Senegal/56505/2020	EPI_ISL_8525742	2020-06-08	Africa	Senegal	Dakar	Institut Pasteur de Dakar	Institut Pasteur de Dakar	Diallo Amadou, Diagne Moussa Moise, Dia Ndongo, Sankhe Safietou, Ndiaye Ndack, Loucoubar Cheikh, Faye Ousmane, Sall Amadou Alpha
hCoV-19/Senegal/107687/2020	EPI_ISL_8525862	2020-09-11	Africa	Senegal	Diourbel	Institut Pasteur de Dakar	Institut Pasteur de Dakar	Diallo Amadou, Diagne Moussa Moise, Dia Ndongo, Sankhe Safietou, Ndiaye Ndack, Loucoubar Cheikh, Faye Ousmane, Sall Amadou Alpha
hCoV-19/Senegal/11046393/2021	EPI_ISL_8526380	2021-07-05	Africa	Senegal	Dakar	Institut Pasteur de Dakar	Institut Pasteur de Dakar	Diallo Amadou, Diagne Moussa Moise, Dia Ndongo, Sankhe Safietou, Ndiaye Ndack, Loucoubar Cheikh, Faye Ousmane, Sall Amadou Alpha
hCoV-19/Senegal/236975/2021	EPI_ISL_8526444	2021-07-07	Africa	Senegal	Dakar	Institut Pasteur de Dakar	Institut Pasteur de Dakar	Diallo Amadou, Diagne Moussa Moise, Dia Ndongo, Sankhe Safietou, Ndiaye Ndack, Loucoubar Cheikh, Faye Ousmane, Sall Amadou Alpha
hCoV-19/Senegal/11015642/2021	EPI_ISL_8526335	2021-07-04	Africa	Senegal	Dakar	Institut Pasteur de Dakar	Institut Pasteur de Dakar	Diallo Amadou, Diagne Moussa Moise, Dia Ndongo, Sankhe Safietou, Ndiaye Ndack, Loucoubar Cheikh, Faye Ousmane, Sall Amadou Alpha
hCoV-19/Senegal/500128/2021	EPI_ISL_8527077	2021-08-09	Africa	Senegal	Fatick	Institut Pasteur de Dakar	Institut Pasteur de Dakar	Diallo Amadou, Diagne Moussa Moise, Dia Ndongo, Sankhe Safietou, Ndiaye Ndack, Loucoubar Cheikh, Faye Ousmane, Sall Amadou Alpha
hCoV-19/Senegal/840/2020	EPI_ISL_8525454	2020-03-23	Africa	Senegal	Dakar	Institut Pasteur de Dakar	Institut Pasteur de Dakar	Diallo Amadou, Diagne Moussa Moise, Dia Ndongo, Sankhe Safietou, Ndiaye Ndack, Loucoubar Cheikh, Faye Ousmane, Sall Amadou Alpha
hCoV-19/Senegal/49564/2020	EPI_ISL_8525728	2020-05-31	Africa	Senegal	Dakar	Institut Pasteur de Dakar	Institut Pasteur de Dakar	Diallo Amadou, Diagne Moussa Moise, Dia Ndongo, Sankhe Safietou, Ndiaye Ndack, Loucoubar Cheikh, Faye Ousmane, Sall Amadou Alpha
hCoV-19/Senegal/11045899/2021	EPI_ISL_8526358	2021-07-05	Africa	Senegal		Institut Pasteur de Dakar	Institut Pasteur de Dakar	Diallo Amadou, Diagne Moussa Moise, Dia Ndongo, Sankhe Safietou, Ndiaye Ndack, Loucoubar Cheikh, Faye Ousmane, Sall Amadou Alpha
hCoV-19/Senegal/63134/2020	EPI_ISL_8525754	2020-06-11	Africa	Senegal	Dakar	Institut Pasteur de Dakar	Institut Pasteur de Dakar	Diallo Amadou, Diagne Moussa Moise, Dia Ndongo, Sankhe Safietou, Ndiaye Ndack, Loucoubar Cheikh, Faye Ousmane, Sall Amadou Alpha
hCoV-19/Senegal/11016032/2021	EPI_ISL_8526349	2021-07-04	Africa	Senegal	Dakar	Institut Pasteur de Dakar	Institut Pasteur de Dakar	Diallo Amadou, Diagne Moussa Moise, Dia Ndongo, Sankhe Safietou, Ndiaye Ndack, Loucoubar Cheikh, Faye Ousmane, Sall Amadou Alpha
hCoV-19/Senegal/90391/2020	EPI_ISL_8525854	2020-08-20	Africa	Senegal	Kedougou	Institut Pasteur de Dakar	Institut Pasteur de Dakar	Diallo Amadou, Diagne Moussa Moise, Dia Ndongo, Sankhe Safietou, Ndiaye Ndack, Loucoubar Cheikh, Faye Ousmane, Sall Amadou Alpha
hCoV-19/Senegal/776/2020	EPI_ISL_8525453	2020-03-22	Africa	Senegal	Ziguinchor	Institut Pasteur de Dakar	Institut Pasteur de Dakar	Diallo Amadou, Diagne Moussa Moise, Dia Ndongo, Sankhe Safietou, Ndiaye Ndack, Loucoubar Cheikh, Faye Ousmane, Sall Amadou Alpha
hCoV-19/Senegal/239319/2021	EPI_ISL_8526554	2021-07-14	Africa	Senegal	Dakar	Institut Pasteur de Dakar	Institut Pasteur de Dakar	Diallo Amadou, Diagne Moussa Moise, Dia Ndongo, Sankhe Safietou, Ndiaye Ndack, Loucoubar Cheikh, Faye Ousmane, Sall Amadou Alpha
hCoV-19/Senegal/69735/2020	EPI_ISL_8525784	2020-06-19	Africa	Senegal	Dakar	Institut Pasteur de Dakar	Institut Pasteur de Dakar	Diallo Amadou, Diagne Moussa Moise, Dia Ndongo, Sankhe Safietou, Ndiaye Ndack, Loucoubar Cheikh, Faye Ousmane, Sall Amadou Alpha
hCoV-19/Senegal/143242/2020	EPI_ISL_8526066	2020-12-27	Africa	Senegal	Dakar	Institut Pasteur de Dakar	Institut Pasteur de Dakar	Diallo Amadou, Diagne Moussa Moise, Dia Ndongo, Sankhe Safietou, Ndiaye Ndack, Loucoubar Cheikh, Faye Ousmane, Sall Amadou Alpha
hCoV-19/Senegal/143134/2020	EPI_ISL_8526057	2020-12-26	Africa	Senegal	Dakar	Institut Pasteur de Dakar	Institut Pasteur de Dakar	Diallo Amadou, Diagne Moussa Moise, Dia Ndongo, Sankhe Safietou, Ndiaye Ndack, Loucoubar Cheikh, Faye Ousmane, Sall Amadou Alpha
hCoV-19/Senegal/63800/2020	EPI_ISL_8525761	2020-06-12	Africa	Senegal	Dakar	Institut Pasteur de Dakar	Institut Pasteur de Dakar	Diallo Amadou, Diagne Moussa Moise, Dia Ndongo, Sankhe Safietou, Ndiaye Ndack, Loucoubar Cheikh, Faye Ousmane, Sall Amadou Alpha
hCoV-19/Senegal/90354/2020	EPI_ISL_8525850	2020-08-17	Africa	Senegal	Kedougou	Institut Pasteur de Dakar	Institut Pasteur de Dakar	Diallo Amadou, Diagne Moussa Moise, Dia Ndongo, Sankhe Safietou, Ndiaye Ndack, Loucoubar Cheikh, Faye Ousmane, Sall Amadou Alpha
hCoV-19/Senegal/246104/2021	EPI_ISL_8526700	2021-07-28	Africa	Senegal	Dakar	Institut Pasteur de Dakar	Institut Pasteur de Dakar	Diallo Amadou, Diagne Moussa Moise, Dia Ndongo, Sankhe Safietou, Ndiaye Ndack, Loucoubar Cheikh, Faye Ousmane, Sall Amadou Alpha
hCoV-19/Senegal/248798/2021	EPI_ISL_8526741	2021-08-03	Africa	Senegal	Dakar	Institut Pasteur de Dakar	Institut Pasteur de Dakar	Diallo Amadou, Diagne Moussa Moise, Dia Ndongo, Sankhe Safietou, Ndiaye Ndack, Loucoubar Cheikh, Faye Ousmane, Sall Amadou Alpha
hCoV-19/Senegal/239533/2021	EPI_ISL_8526560	2021-07-14	Africa	Senegal	Dakar	Institut Pasteur de Dakar	Institut Pasteur de Dakar	Diallo Amadou, Diagne Moussa Moise, Dia Ndongo, Sankhe Safietou, Ndiaye Ndack, Loucoubar Cheikh, Faye Ousmane, Sall Amadou Alpha
hCoV-19/Senegal/260830/2021	EPI_ISL_8527134	2021-08-05	Africa	Senegal	Fatick	Institut Pasteur de Dakar	Institut Pasteur de Dakar	Diallo Amadou, Diagne Moussa Moise, Dia Ndongo, Sankhe Safietou, Ndiaye Ndack, Loucoubar Cheikh, Faye Ousmane, Sall Amadou Alpha
hCoV-19/Senegal/11046334/2021	EPI_ISL_8526374	2021-07-07	Africa	Senegal		Institut Pasteur de Dakar	Institut Pasteur de Dakar	Diallo Amadou, Diagne Moussa Moise, Dia Ndongo, Sankhe Safietou, Ndiaye Ndack, Loucoubar Cheikh, Faye Ousmane, Sall Amadou Alpha
hCoV-19/Senegal/243980/2021	EPI_ISL_8526672	2021-07-23	Africa	Senegal	Dakar	Institut Pasteur de Dakar	Institut Pasteur de Dakar	Diallo Amadou, Diagne Moussa Moise, Dia Ndongo, Sankhe Safietou, Ndiaye Ndack, Loucoubar Cheikh, Faye Ousmane, Sall Amadou Alpha
hCoV-19/Senegal/11015853/2021	EPI_ISL_8526344	2021-07-04	Africa	Senegal	Dakar	Institut Pasteur de Dakar	Institut Pasteur de Dakar	Diallo Amadou, Diagne Moussa Moise, Dia Ndongo, Sankhe Safietou, Ndiaye Ndack, Loucoubar Cheikh, Faye Ousmane, Sall Amadou Alpha
hCoV-19/Senegal/237430/2021	EPI_ISL_8526470	2021-07-09	Africa	Senegal	Dakar	Institut Pasteur de Dakar	Institut Pasteur de Dakar	Diallo Amadou, Diagne Moussa Moise, Dia Ndongo, Sankhe Safietou, Ndiaye Ndack, Loucoubar Cheikh, Faye Ousmane, Sall Amadou Alpha
hCoV-19/Senegal/239584/2021	EPI_ISL_8526561	2021-07-14	Africa	Senegal	Dakar	Institut Pasteur de Dakar	Institut Pasteur de Dakar	Diallo Amadou, Diagne Moussa Moise, Dia Ndongo, Sankhe Safietou, Ndiaye Ndack, Loucoubar Cheikh, Faye Ousmane, Sall Amadou Alpha
hCoV-19/Senegal/260822/2021	EPI_ISL_8527130	2021-08-06	Africa	Senegal	Kaolack	Institut Pasteur de Dakar	Institut Pasteur de Dakar	Diallo Amadou, Diagne Moussa Moise, Dia Ndongo, Sankhe Safietou, Ndiaye Ndack, Loucoubar Cheikh, Faye Ousmane, Sall Amadou Alpha
hCoV-19/Senegal/260434/2021	EPI_ISL_8527061	2021-08-03	Africa	Senegal	Kaolack	Institut Pasteur de Dakar	Institut Pasteur de Dakar	Diallo Amadou, Diagne Moussa Moise, Dia Ndongo, Sankhe Safietou, Ndiaye Ndack, Loucoubar Cheikh, Faye Ousmane, Sall Amadou Alpha
hCoV-19/Senegal/500050/2021	EPI_ISL_8527025	2021-08-09	Africa	Senegal	Kaolack	Institut Pasteur de Dakar	Institut Pasteur de Dakar	Diallo Amadou, Diagne Moussa Moise, Dia Ndongo, Sankhe Safietou, Ndiaye Ndack, Loucoubar Cheikh, Faye Ousmane, Sall Amadou Alpha
hCoV-19/Senegal/239498/2021	EPI_ISL_8526558	2021-07-14	Africa	Senegal	Dakar	Institut Pasteur de Dakar	Institut Pasteur de Dakar	Diallo Amadou, Diagne Moussa Moise, Dia Ndongo, Sankhe Safietou, Ndiaye Ndack, Loucoubar Cheikh, Faye Ousmane, Sall Amadou Alpha
hCoV-19/Senegal/248734/2021	EPI_ISL_8526740	2021-08-02	Africa	Senegal	Dakar	Institut Pasteur de Dakar	Institut Pasteur de Dakar	Diallo Amadou, Diagne Moussa Moise, Dia Ndongo, Sankhe Safietou, Ndiaye Ndack, Loucoubar Cheikh, Faye Ousmane, Sall Amadou Alpha
hCoV-19/Senegal/259663/2021	EPI_ISL_8527140	2021-07-27	Africa	Senegal	Fatick	Institut Pasteur de Dakar	Institut Pasteur de Dakar	Diallo Amadou, Diagne Moussa Moise, Dia Ndongo, Sankhe Safietou, Ndiaye Ndack, Loucoubar Cheikh, Faye Ousmane, Sall Amadou Alpha
hCoV-19/Senegal/239467/2021	EPI_ISL_8526557	2021-07-14	Africa	Senegal	Dakar	Institut Pasteur de Dakar	Institut Pasteur de Dakar	Diallo Amadou, Diagne Moussa Moise, Dia Ndongo, Sankhe Safietou, Ndiaye Ndack, Loucoubar Cheikh, Faye Ousmane, Sall Amadou Alpha
hCoV-19/Senegal/259408/2021	EPI_ISL_8526959	2021-07-25	Africa	Senegal	Kaolack	Institut Pasteur de Dakar	Institut Pasteur de Dakar	Diallo Amadou, Diagne Moussa Moise, Dia Ndongo, Sankhe Safietou, Ndiaye Ndack, Loucoubar Cheikh, Faye Ousmane, Sall Amadou Alpha
hCoV-19/Senegal/196782/2021	EPI_ISL_8526449	2021-07-08	Africa	Senegal	Kaolack	Institut Pasteur de Dakar	Institut Pasteur de Dakar	Diallo Amadou, Diagne Moussa Moise, Dia Ndongo, Sankhe Safietou, Ndiaye Ndack, Loucoubar Cheikh, Faye Ousmane, Sall Amadou Alpha
hCoV-19/Senegal/10009002/2021	EPI_ISL_8526169	2021-06-28	Africa	Senegal		Institut Pasteur de Dakar	Institut Pasteur de Dakar	Diallo Amadou, Diagne Moussa Moise, Dia Ndongo, Sankhe Safietou, Ndiaye Ndack, Loucoubar Cheikh, Faye Ousmane, Sall Amadou Alpha
hCoV-19/Senegal/10000536/2021	EPI_ISL_8526094	2021-06-23	Africa	Senegal		Institut Pasteur de Dakar	Institut Pasteur de Dakar	Diallo Amadou, Diagne Moussa Moise, Dia Ndongo, Sankhe Safietou, Ndiaye Ndack, Loucoubar Cheikh, Faye Ousmane, Sall Amadou Alpha
hCoV-19/Senegal/500048/2021	EPI_ISL_8527038	2021-08-10	Africa	Senegal	Kaolack	Institut Pasteur de Dakar	Institut Pasteur de Dakar	Diallo Amadou, Diagne Moussa Moise, Dia Ndongo, Sankhe Safietou, Ndiaye Ndack, Loucoubar Cheikh, Faye Ousmane, Sall Amadou Alpha
hCoV-19/Senegal/10007662/2021	EPI_ISL_8526150	2021-06-27	Africa	Senegal		Institut Pasteur de Dakar	Institut Pasteur de Dakar	Diallo Amadou, Diagne Moussa Moise, Dia Ndongo, Sankhe Safietou, Ndiaye Ndack, Loucoubar Cheikh, Faye Ousmane, Sall Amadou Alpha
hCoV-19/Senegal/286272/2021	EPI_ISL_8526763	2021-08-09	Africa	Senegal	Dakar	Institut Pasteur de Dakar	Institut Pasteur de Dakar	Diallo Amadou, Diagne Moussa Moise, Dia Ndongo, Sankhe Safietou, Ndiaye Ndack, Loucoubar Cheikh, Faye Ousmane, Sall Amadou Alpha
hCoV-19/Senegal/10001550/2021	EPI_ISL_8526107	2021-06-24	Africa	Senegal	Dakar	Institut Pasteur de Dakar	Institut Pasteur de Dakar	Diallo Amadou, Diagne Moussa Moise, Dia Ndongo, Sankhe Safietou, Ndiaye Ndack, Loucoubar Cheikh, Faye Ousmane, Sall Amadou Alpha
hCoV-19/Senegal/259406/2021	EPI_ISL_8526957	2021-07-25	Africa	Senegal	Kaolack	Institut Pasteur de Dakar	Institut Pasteur de Dakar	Diallo Amadou, Diagne Moussa Moise, Dia Ndongo, Sankhe Safietou, Ndiaye Ndack, Loucoubar Cheikh, Faye Ousmane, Sall Amadou Alpha
hCoV-19/Senegal/144253/2020	EPI_ISL_8526078	2020-12-30	Africa	Senegal	Dakar	Institut Pasteur de Dakar	Institut Pasteur de Dakar	Diallo Amadou, Diagne Moussa Moise, Dia Ndongo, Sankhe Safietou, Ndiaye Ndack, Loucoubar Cheikh, Faye Ousmane, Sall Amadou Alpha
hCoV-19/Senegal/500047/2021	EPI_ISL_8527037	2021-08-09	Africa	Senegal	Kaolack	Institut Pasteur de Dakar	Institut Pasteur de Dakar	Diallo Amadou, Diagne Moussa Moise, Dia Ndongo, Sankhe Safietou, Ndiaye Ndack, Loucoubar Cheikh, Faye Ousmane, Sall Amadou Alpha
hCoV-19/Senegal/229968/2021	EPI_ISL_8526251	2021-07-01	Africa	Senegal	Louga	Institut Pasteur de Dakar	Institut Pasteur de Dakar	Diallo Amadou, Diagne Moussa Moise, Dia Ndongo, Sankhe Safietou, Ndiaye Ndack, Loucoubar Cheikh, Faye Ousmane, Sall Amadou Alpha
hCoV-19/Senegal/142857/2020	EPI_ISL_8526051	2020-12-24	Africa	Senegal	Dakar	Institut Pasteur de Dakar	Institut Pasteur de Dakar	Diallo Amadou, Diagne Moussa Moise, Dia Ndongo, Sankhe Safietou, Ndiaye Ndack, Loucoubar Cheikh, Faye Ousmane, Sall Amadou Alpha
hCoV-19/Senegal/142742/2020	EPI_ISL_8526048	2020-12-24	Africa	Senegal	Dakar	Institut Pasteur de Dakar	Institut Pasteur de Dakar	Diallo Amadou, Diagne Moussa Moise, Dia Ndongo, Sankhe Safietou, Ndiaye Ndack, Loucoubar Cheikh, Faye Ousmane, Sall Amadou Alpha
hCoV-19/Senegal/1838385/2020	EPI_ISL_8525943	2020-12-06	Africa	Senegal	Dakar	Institut Pasteur de Dakar	Institut Pasteur de Dakar	Diallo Amadou, Diagne Moussa Moise, Dia Ndongo, Sankhe Safietou, Ndiaye Ndack, Loucoubar Cheikh, Faye Ousmane, Sall Amadou Alpha
hCoV-19/Senegal/500052/2021	EPI_ISL_8527026	2021-08-09	Africa	Senegal		Institut Pasteur de Dakar	Institut Pasteur de Dakar	Diallo Amadou, Diagne Moussa Moise, Dia Ndongo, Sankhe Safietou, Ndiaye Ndack, Loucoubar Cheikh, Faye Ousmane, Sall Amadou Alpha
hCoV-19/Senegal/26003/2020	EPI_ISL_8525578	2020-05-09	Africa	Senegal	Diourbel	Institut Pasteur de Dakar	Institut Pasteur de Dakar	Diallo Amadou, Diagne Moussa Moise, Dia Ndongo, Sankhe Safietou, Ndiaye Ndack, Loucoubar Cheikh, Faye Ousmane, Sall Amadou Alpha
hCoV-19/Senegal/1965380/2020	EPI_ISL_8525965	2020-12-15	Africa	Senegal	Dakar	Institut Pasteur de Dakar	Institut Pasteur de Dakar	Diallo Amadou, Diagne Moussa Moise, Dia Ndongo, Sankhe Safietou, Ndiaye Ndack, Loucoubar Cheikh, Faye Ousmane, Sall Amadou Alpha
hCoV-19/Senegal/54791/2020	EPI_ISL_8525736	2020-06-06	Africa	Senegal	Dakar	Institut Pasteur de Dakar	Institut Pasteur de Dakar	Diallo Amadou, Diagne Moussa Moise, Dia Ndongo, Sankhe Safietou, Ndiaye Ndack, Loucoubar Cheikh, Faye Ousmane, Sall Amadou Alpha
hCoV-19/Senegal/63084/2020	EPI_ISL_8525753	2020-06-11	Africa	Senegal	Dakar	Institut Pasteur de Dakar	Institut Pasteur de Dakar	Diallo Amadou, Diagne Moussa Moise, Dia Ndongo, Sankhe Safietou, Ndiaye Ndack, Loucoubar Cheikh, Faye Ousmane, Sall Amadou Alpha
hCoV-19/Senegal/90313/2020	EPI_ISL_8525847	2020-08-17	Africa	Senegal	Kedougou	Institut Pasteur de Dakar	Institut Pasteur de Dakar	Diallo Amadou, Diagne Moussa Moise, Dia Ndongo, Sankhe Safietou, Ndiaye Ndack, Loucoubar Cheikh, Faye Ousmane, Sall Amadou Alpha
hCoV-19/Senegal/25800/2020	EPI_ISL_8525595	2020-05-10	Africa	Senegal	Dakar	Institut Pasteur de Dakar	Institut Pasteur de Dakar	Diallo Amadou, Diagne Moussa Moise, Dia Ndongo, Sankhe Safietou, Ndiaye Ndack, Loucoubar Cheikh, Faye Ousmane, Sall Amadou Alpha
hCoV-19/Senegal/68827/2020	EPI_ISL_8525775	2020-06-17	Africa	Senegal	Dakar	Institut Pasteur de Dakar	Institut Pasteur de Dakar	Diallo Amadou, Diagne Moussa Moise, Dia Ndongo, Sankhe Safietou, Ndiaye Ndack, Loucoubar Cheikh, Faye Ousmane, Sall Amadou Alpha
hCoV-19/Senegal/2376/2020	EPI_ISL_8525497	2020-04-03	Africa	Senegal	Dakar	Institut Pasteur de Dakar	Institut Pasteur de Dakar	Diallo Amadou, Diagne Moussa Moise, Dia Ndongo, Sankhe Safietou, Ndiaye Ndack, Loucoubar Cheikh, Faye Ousmane, Sall Amadou Alpha
hCoV-19/Senegal/72195/2020	EPI_ISL_8525804	2020-06-23	Africa	Senegal	Dakar	Institut Pasteur de Dakar	Institut Pasteur de Dakar	Diallo Amadou, Diagne Moussa Moise, Dia Ndongo, Sankhe Safietou, Ndiaye Ndack, Loucoubar Cheikh, Faye Ousmane, Sall Amadou Alpha
hCoV-19/Senegal/107901/2020	EPI_ISL_8525872	2020-09-22	Africa	Senegal	Diourbel	Institut Pasteur de Dakar	Institut Pasteur de Dakar	Diallo Amadou, Diagne Moussa Moise, Dia Ndongo, Sankhe Safietou, Ndiaye Ndack, Loucoubar Cheikh, Faye Ousmane, Sall Amadou Alpha
hCoV-19/Senegal/148460/2020	EPI_ISL_8525898	2020-10-01	Africa	Senegal	Dakar	Institut Pasteur de Dakar	Institut Pasteur de Dakar	Diallo Amadou, Diagne Moussa Moise, Dia Ndongo, Sankhe Safietou, Ndiaye Ndack, Loucoubar Cheikh, Faye Ousmane, Sall Amadou Alpha
hCoV-19/Senegal/11014493/2021	EPI_ISL_8526298	2021-07-03	Africa	Senegal		Institut Pasteur de Dakar	Institut Pasteur de Dakar	Diallo Amadou, Diagne Moussa Moise, Dia Ndongo, Sankhe Safietou, Ndiaye Ndack, Loucoubar Cheikh, Faye Ousmane, Sall Amadou Alpha
hCoV-19/Senegal/288412/2021	EPI_ISL_8526798	2021-08-21	Africa	Senegal	Dakar	Institut Pasteur de Dakar	Institut Pasteur de Dakar	Diallo Amadou, Diagne Moussa Moise, Dia Ndongo, Sankhe Safietou, Ndiaye Ndack, Loucoubar Cheikh, Faye Ousmane, Sall Amadou Alpha
hCoV-19/Senegal/196985/2021	EPI_ISL_8526585	2021-07-16	Africa	Senegal	Fatick	Institut Pasteur de Dakar	Institut Pasteur de Dakar	Diallo Amadou, Diagne Moussa Moise, Dia Ndongo, Sankhe Safietou, Ndiaye Ndack, Loucoubar Cheikh, Faye Ousmane, Sall Amadou Alpha
hCoV-19/Senegal/10113190/2021	EPI_ISL_8526264	2021-07-02	Africa	Senegal		Institut Pasteur de Dakar	Institut Pasteur de Dakar	Diallo Amadou, Diagne Moussa Moise, Dia Ndongo, Sankhe Safietou, Ndiaye Ndack, Loucoubar Cheikh, Faye Ousmane, Sall Amadou Alpha
hCoV-19/Senegal/500049/2021	EPI_ISL_8527039	2021-08-10	Africa	Senegal	Kaolack	Institut Pasteur de Dakar	Institut Pasteur de Dakar	Diallo Amadou, Diagne Moussa Moise, Dia Ndongo, Sankhe Safietou, Ndiaye Ndack, Loucoubar Cheikh, Faye Ousmane, Sall Amadou Alpha
hCoV-19/Senegal/10112129/2021	EPI_ISL_8526226	2021-07-01	Africa	Senegal		Institut Pasteur de Dakar	Institut Pasteur de Dakar	Diallo Amadou, Diagne Moussa Moise, Dia Ndongo, Sankhe Safietou, Ndiaye Ndack, Loucoubar Cheikh, Faye Ousmane, Sall Amadou Alpha
hCoV-19/Senegal/70352/2020	EPI_ISL_8525787	2020-06-20	Africa	Senegal	Dakar	Institut Pasteur de Dakar	Institut Pasteur de Dakar	Diallo Amadou, Diagne Moussa Moise, Dia Ndongo, Sankhe Safietou, Ndiaye Ndack, Loucoubar Cheikh, Faye Ousmane, Sall Amadou Alpha
hCoV-19/Senegal/107982/2020	EPI_ISL_8525879	2020-09-27	Africa	Senegal	Diourbel	Institut Pasteur de Dakar	Institut Pasteur de Dakar	Diallo Amadou, Diagne Moussa Moise, Dia Ndongo, Sankhe Safietou, Ndiaye Ndack, Loucoubar Cheikh, Faye Ousmane, Sall Amadou Alpha
hCoV-19/Senegal/72134/2020	EPI_ISL_8525802	2020-06-23	Africa	Senegal	Dakar	Institut Pasteur de Dakar	Institut Pasteur de Dakar	Diallo Amadou, Diagne Moussa Moise, Dia Ndongo, Sankhe Safietou, Ndiaye Ndack, Loucoubar Cheikh, Faye Ousmane, Sall Amadou Alpha
hCoV-19/Senegal/3565/2020	EPI_ISL_8525512	2020-04-10	Africa	Senegal	Dakar	Institut Pasteur de Dakar	Institut Pasteur de Dakar	Diallo Amadou, Diagne Moussa Moise, Dia Ndongo, Sankhe Safietou, Ndiaye Ndack, Loucoubar Cheikh, Faye Ousmane, Sall Amadou Alpha
hCoV-19/Senegal/74430/2020	EPI_ISL_8525813	2020-06-26	Africa	Senegal	Dakar	Institut Pasteur de Dakar	Institut Pasteur de Dakar	Diallo Amadou, Diagne Moussa Moise, Dia Ndongo, Sankhe Safietou, Ndiaye Ndack, Loucoubar Cheikh, Faye Ousmane, Sall Amadou Alpha
hCoV-19/Senegal/123002/2020	EPI_ISL_8525881	2020-09-29	Africa	Senegal	Diourbel	Institut Pasteur de Dakar	Institut Pasteur de Dakar	Diallo Amadou, Diagne Moussa Moise, Dia Ndongo, Sankhe Safietou, Ndiaye Ndack, Loucoubar Cheikh, Faye Ousmane, Sall Amadou Alpha
hCoV-19/Senegal/70504/2020	EPI_ISL_8525791	2020-06-20	Africa	Senegal	Dakar	Institut Pasteur de Dakar	Institut Pasteur de Dakar	Diallo Amadou, Diagne Moussa Moise, Dia Ndongo, Sankhe Safietou, Ndiaye Ndack, Loucoubar Cheikh, Faye Ousmane, Sall Amadou Alpha
hCoV-19/Senegal/346/2020	EPI_ISL_8525441	2020-03-18	Africa	Senegal	Dakar	Institut Pasteur de Dakar	Institut Pasteur de Dakar	Diallo Amadou, Diagne Moussa Moise, Dia Ndongo, Sankhe Safietou, Ndiaye Ndack, Loucoubar Cheikh, Faye Ousmane, Sall Amadou Alpha
hCoV-19/Senegal/129522/2020	EPI_ISL_8526043	2020-12-22	Africa	Senegal	Kaolack	Institut Pasteur de Dakar	Institut Pasteur de Dakar	Diallo Amadou, Diagne Moussa Moise, Dia Ndongo, Sankhe Safietou, Ndiaye Ndack, Loucoubar Cheikh, Faye Ousmane, Sall Amadou Alpha
hCoV-19/Senegal/1575/2020	EPI_ISL_8525479	2020-03-30	Africa	Senegal	Dakar	Institut Pasteur de Dakar	Institut Pasteur de Dakar	Diallo Amadou, Diagne Moussa Moise, Dia Ndongo, Sankhe Safietou, Ndiaye Ndack, Loucoubar Cheikh, Faye Ousmane, Sall Amadou Alpha
hCoV-19/Senegal/66458/2020	EPI_ISL_485710	2020-06-15	Africa	Senegal	Dakar	Institut Pasteur Dakar	Institut Pasteur de Dakar	Ndongo Dia, Moussa Moise Diagne, Mamadou diop, Marie Henriette Dior Ndione, Mamadou Malado Jallow, Safietou Sanke, Ousmane Faye, Amadou Alpha Sall.
hCoV-19/Senegal/68914/2020	EPI_ISL_8525777	2020-06-17	Africa	Senegal	Dakar	Institut Pasteur de Dakar	Institut Pasteur de Dakar	Diallo Amadou, Diagne Moussa Moise, Dia Ndongo, Sankhe Safietou, Ndiaye Ndack, Loucoubar Cheikh, Faye Ousmane, Sall Amadou Alpha
hCoV-19/Senegal/66319/2020	EPI_ISL_8525768	2020-06-15	Africa	Senegal	Dakar	Institut Pasteur de Dakar	Institut Pasteur de Dakar	Diallo Amadou, Diagne Moussa Moise, Dia Ndongo, Sankhe Safietou, Ndiaye Ndack, Loucoubar Cheikh, Faye Ousmane, Sall Amadou Alpha
hCoV-19/Senegal/63778/2020	EPI_ISL_8525759	2020-06-12	Africa	Senegal	Dakar	Institut Pasteur de Dakar	Institut Pasteur de Dakar	Diallo Amadou, Diagne Moussa Moise, Dia Ndongo, Sankhe Safietou, Ndiaye Ndack, Loucoubar Cheikh, Faye Ousmane, Sall Amadou Alpha
hCoV-19/Senegal/63220/2020	EPI_ISL_8525756	2020-06-11	Africa	Senegal	Dakar	Institut Pasteur de Dakar	Institut Pasteur de Dakar	Diallo Amadou, Diagne Moussa Moise, Dia Ndongo, Sankhe Safietou, Ndiaye Ndack, Loucoubar Cheikh, Faye Ousmane, Sall Amadou Alpha
hCoV-19/Senegal/1187/2020	EPI_ISL_8525469	2020-03-26	Africa	Senegal	Thies	Institut Pasteur de Dakar	Institut Pasteur de Dakar	Diallo Amadou, Diagne Moussa Moise, Dia Ndongo, Sankhe Safietou, Ndiaye Ndack, Loucoubar Cheikh, Faye Ousmane, Sall Amadou Alpha
hCoV-19/Senegal/977/2020	EPI_ISL_8525458	2020-03-24	Africa	Senegal	Dakar	Institut Pasteur de Dakar	Institut Pasteur de Dakar	Diallo Amadou, Diagne Moussa Moise, Dia Ndongo, Sankhe Safietou, Ndiaye Ndack, Loucoubar Cheikh, Faye Ousmane, Sall Amadou Alpha
hCoV-19/Senegal/90374/2020	EPI_ISL_8525852	2020-08-19	Africa	Senegal	Kedougou	Institut Pasteur de Dakar	Institut Pasteur de Dakar	Diallo Amadou, Diagne Moussa Moise, Dia Ndongo, Sankhe Safietou, Ndiaye Ndack, Loucoubar Cheikh, Faye Ousmane, Sall Amadou Alpha
hCoV-19/Senegal/69159/2020	EPI_ISL_8525778	2020-06-18	Africa	Senegal	Dakar	Institut Pasteur de Dakar	Institut Pasteur de Dakar	Diallo Amadou, Diagne Moussa Moise, Dia Ndongo, Sankhe Safietou, Ndiaye Ndack, Loucoubar Cheikh, Faye Ousmane, Sall Amadou Alpha
hCoV-19/Senegal/1820341/2020	EPI_ISL_8525917	2020-11-22	Africa	Senegal	Dakar	Institut Pasteur de Dakar	Institut Pasteur de Dakar	Diallo Amadou, Diagne Moussa Moise, Dia Ndongo, Sankhe Safietou, Ndiaye Ndack, Loucoubar Cheikh, Faye Ousmane, Sall Amadou Alpha
hCoV-19/Senegal/68941/2020	EPI_ISL_8525776	2020-06-17	Africa	Senegal	Dakar	Institut Pasteur de Dakar	Institut Pasteur de Dakar	Diallo Amadou, Diagne Moussa Moise, Dia Ndongo, Sankhe Safietou, Ndiaye Ndack, Loucoubar Cheikh, Faye Ousmane, Sall Amadou Alpha
hCoV-19/Senegal/1484524/2020	EPI_ISL_8525899	2020-10-29	Africa	Senegal	Dakar	Institut Pasteur de Dakar	Institut Pasteur de Dakar	Diallo Amadou, Diagne Moussa Moise, Dia Ndongo, Sankhe Safietou, Ndiaye Ndack, Loucoubar Cheikh, Faye Ousmane, Sall Amadou Alpha
hCoV-19/Senegal/73893/2020	EPI_ISL_8525808	2020-06-26	Africa	Senegal	Dakar	Institut Pasteur de Dakar	Institut Pasteur de Dakar	Diallo Amadou, Diagne Moussa Moise, Dia Ndongo, Sankhe Safietou, Ndiaye Ndack, Loucoubar Cheikh, Faye Ousmane, Sall Amadou Alpha
hCoV-19/Senegal/1329/2020	EPI_ISL_8525471	2020-03-28	Africa	Senegal	Dakar	Institut Pasteur de Dakar	Institut Pasteur de Dakar	Diallo Amadou, Diagne Moussa Moise, Dia Ndongo, Sankhe Safietou, Ndiaye Ndack, Loucoubar Cheikh, Faye Ousmane, Sall Amadou Alpha
hCoV-19/Senegal/90396/2020	EPI_ISL_8525857	2020	Africa	Senegal	Kedougou	Institut Pasteur de Dakar	Institut Pasteur de Dakar	Diallo Amadou, Diagne Moussa Moise, Dia Ndongo, Sankhe Safietou, Ndiaye Ndack, Loucoubar Cheikh, Faye Ousmane, Sall Amadou Alpha
hCoV-19/Senegal/1418174/2020	EPI_ISL_8525882	2020-10-02	Africa	Senegal	Dakar	Institut Pasteur de Dakar	Institut Pasteur de Dakar	Diallo Amadou, Diagne Moussa Moise, Dia Ndongo, Sankhe Safietou, Ndiaye Ndack, Loucoubar Cheikh, Faye Ousmane, Sall Amadou Alpha
hCoV-19/Senegal/237632/2021	EPI_ISL_8526482	2021-07-09	Africa	Senegal	Dakar	Institut Pasteur de Dakar	Institut Pasteur de Dakar	Diallo Amadou, Diagne Moussa Moise, Dia Ndongo, Sankhe Safietou, Ndiaye Ndack, Loucoubar Cheikh, Faye Ousmane, Sall Amadou Alpha
hCoV-19/Senegal/686/2020	EPI_ISL_8525452	2020-03-21	Africa	Senegal	Thies	Institut Pasteur de Dakar	Institut Pasteur de Dakar	Diallo Amadou, Diagne Moussa Moise, Dia Ndongo, Sankhe Safietou, Ndiaye Ndack, Loucoubar Cheikh, Faye Ousmane, Sall Amadou Alpha
hCoV-19/Senegal/123104/2020	EPI_ISL_8525888	2020-10-15	Africa	Senegal	Diourbel	Institut Pasteur de Dakar	Institut Pasteur de Dakar	Diallo Amadou, Diagne Moussa Moise, Dia Ndongo, Sankhe Safietou, Ndiaye Ndack, Loucoubar Cheikh, Faye Ousmane, Sall Amadou Alpha
hCoV-19/Senegal/10008997/2021	EPI_ISL_8526168	2021-06-28	Africa	Senegal	Dakar	Institut Pasteur de Dakar	Institut Pasteur de Dakar	Diallo Amadou, Diagne Moussa Moise, Dia Ndongo, Sankhe Safietou, Ndiaye Ndack, Loucoubar Cheikh, Faye Ousmane, Sall Amadou Alpha
hCoV-19/Senegal/259389/2021	EPI_ISL_8526950	2021-07-24	Africa	Senegal	Kaolack	Institut Pasteur de Dakar	Institut Pasteur de Dakar	Diallo Amadou, Diagne Moussa Moise, Dia Ndongo, Sankhe Safietou, Ndiaye Ndack, Loucoubar Cheikh, Faye Ousmane, Sall Amadou Alpha
hCoV-19/Senegal/500040/2021	EPI_ISL_8527035	2021-08-01	Africa	Senegal	Fatick	Institut Pasteur de Dakar	Institut Pasteur de Dakar	Diallo Amadou, Diagne Moussa Moise, Dia Ndongo, Sankhe Safietou, Ndiaye Ndack, Loucoubar Cheikh, Faye Ousmane, Sall Amadou Alpha
hCoV-19/Senegal/249505/2021	EPI_ISL_8526754	2021-07-29	Africa	Senegal	Dakar	Institut Pasteur de Dakar	Institut Pasteur de Dakar	Diallo Amadou, Diagne Moussa Moise, Dia Ndongo, Sankhe Safietou, Ndiaye Ndack, Loucoubar Cheikh, Faye Ousmane, Sall Amadou Alpha
hCoV-19/Senegal/284935/2021	EPI_ISL_8526789	2021-08-17	Africa	Senegal	Louga	Institut Pasteur de Dakar	Institut Pasteur de Dakar	Diallo Amadou, Diagne Moussa Moise, Dia Ndongo, Sankhe Safietou, Ndiaye Ndack, Loucoubar Cheikh, Faye Ousmane, Sall Amadou Alpha
hCoV-19/Senegal/10112761/2021	EPI_ISL_8526232	2021-07-01	Africa	Senegal		Institut Pasteur de Dakar	Institut Pasteur de Dakar	Diallo Amadou, Diagne Moussa Moise, Dia Ndongo, Sankhe Safietou, Ndiaye Ndack, Loucoubar Cheikh, Faye Ousmane, Sall Amadou Alpha
hCoV-19/Senegal/142500/2020	EPI_ISL_8526038	2020-12-23	Africa	Senegal	Dakar	Institut Pasteur de Dakar	Institut Pasteur de Dakar	Diallo Amadou, Diagne Moussa Moise, Dia Ndongo, Sankhe Safietou, Ndiaye Ndack, Loucoubar Cheikh, Faye Ousmane, Sall Amadou Alpha
hCoV-19/Senegal/1849838/2020	EPI_ISL_8525951	2020-12-10	Africa	Senegal	Dakar	Institut Pasteur de Dakar	Institut Pasteur de Dakar	Diallo Amadou, Diagne Moussa Moise, Dia Ndongo, Sankhe Safietou, Ndiaye Ndack, Loucoubar Cheikh, Faye Ousmane, Sall Amadou Alpha
hCoV-19/Senegal/11064969/2021	EPI_ISL_8526434	2021-07-06	Africa	Senegal		Institut Pasteur de Dakar	Institut Pasteur de Dakar	Diallo Amadou, Diagne Moussa Moise, Dia Ndongo, Sankhe Safietou, Ndiaye Ndack, Loucoubar Cheikh, Faye Ousmane, Sall Amadou Alpha
hCoV-19/Senegal/64729/2020	EPI_ISL_477155	2020-06-11	Africa	Senegal	Dakar	Institut Pasteur Dakar	Institut Pasteur de Dakar	Ndongo Dia, Moussa Moise Diagne, Mamadou Diop, Mamadou Malado Jallow, Marie Henriette Dior Ndione, Safietou Sankhe, Ousmane Faye, Amadou Alpha Sall.
hCoV-19/Senegal/2221/2020	EPI_ISL_8525491	2020-04-02	Africa	Senegal	Saint-Louis	Institut Pasteur de Dakar	Institut Pasteur de Dakar	Diallo Amadou, Diagne Moussa Moise, Dia Ndongo, Sankhe Safietou, Ndiaye Ndack, Loucoubar Cheikh, Faye Ousmane, Sall Amadou Alpha
hCoV-19/Senegal/6751/2020	EPI_ISL_486859	2020-04-21	Africa	Senegal	Dakar	Institut Pasteur Dakar	Institut Pasteur de Dakar	Ndongo Dia, Moussa Moise Diagne, Mamadou Diop, Marie Henriette Dior Ndione, Mamadou Malado Jallow, Safietou Sanke, Ousmane Faye, Amadou Alpha Sall.
hCoV-19/Senegal/9256/2020	EPI_ISL_486864	2020-04-23	Africa	Senegal	Dakar	Institut Pasteur Dakar	Institut Pasteur de Dakar	Ndongo Dia, Moussa Moise Diagne, Mamadou Diop, Marie Henriette Dior Ndione, Mamadou Malado Jallow, Safietou Sanke, Ousmane Faye, Amadou Alpha Sall.
hCoV-19/Senegal/62595/2020	EPI_ISL_8525750	2020-06-11	Africa	Senegal	Dakar	Institut Pasteur de Dakar	Institut Pasteur de Dakar	Diallo Amadou, Diagne Moussa Moise, Dia Ndongo, Sankhe Safietou, Ndiaye Ndack, Loucoubar Cheikh, Faye Ousmane, Sall Amadou Alpha
hCoV-19/Senegal/6762/2020	EPI_ISL_486869	2020-04-21	Africa	Senegal	Dakar	Institut Pasteur Dakar	Institut Pasteur de Dakar	Ndongo Dia, Moussa Moise Diagne, Mamadou Diop, Marie Henriette Dior Ndione, Mamadou Malado Jallow, Safietou Sanke, Ousmane Faye, Amadou Alpha Sall.
hCoV-19/Senegal/10113619/2021	EPI_ISL_8526278	2021-07-02	Africa	Senegal		Institut Pasteur de Dakar	Institut Pasteur de Dakar	Diallo Amadou, Diagne Moussa Moise, Dia Ndongo, Sankhe Safietou, Ndiaye Ndack, Loucoubar Cheikh, Faye Ousmane, Sall Amadou Alpha
hCoV-19/Senegal/196676/2021	EPI_ISL_8526110	2021-06-23	Africa	Senegal	Fatick	Institut Pasteur de Dakar	Institut Pasteur de Dakar	Diallo Amadou, Diagne Moussa Moise, Dia Ndongo, Sankhe Safietou, Ndiaye Ndack, Loucoubar Cheikh, Faye Ousmane, Sall Amadou Alpha
hCoV-19/Senegal/23001943/2022	EPI_ISL_14580080	2022-01-24	Africa	Senegal	Dakar	Institut Pasteur de Dakar	Institut Pasteur de Dakar	Diallo Amadou, Diagne Moussa Moise, Sankhe Safietou, Marieme Top, Mouhamed Kane, Maimouna Mbanne, Sall Amadou Alpha, Dia Ndongo, Loucoubar Cheikh, Faye Ousmane
hCoV-19/Senegal/293520/2021	EPI_ISL_14579791	2021-12-28	Africa	Senegal		Institut Pasteur de Dakar	Institut Pasteur de Dakar	Diallo Amadou, Diagne Moussa Moise, Sankhe Safietou, Marieme Top, Mouhamed Kane, Maimouna Mbanne, Sall Amadou Alpha, Dia Ndongo, Loucoubar Cheikh, Faye Ousmane
hCoV-19/Senegal/6997562/2021	EPI_ISL_8528208	2021-04-30	Africa	Senegal		Institut Pasteur de Dakar	Institut Pasteur de Dakar	Diallo Amadou, Diagne Moussa Moise, Dia Ndongo, Sankhe Safietou, Ndiaye Ndack, Loucoubar Cheikh, Faye Ousmane, Sall Amadou Alpha
hCoV-19/Senegal/22996574/2022	EPI_ISL_14580039	2022-01-21	Africa	Senegal	Dakar	Institut Pasteur de Dakar	Institut Pasteur de Dakar	Diallo Amadou, Diagne Moussa Moise, Sankhe Safietou, Marieme Top, Mouhamed Kane, Maimouna Mbanne, Sall Amadou Alpha, Dia Ndongo, Loucoubar Cheikh, Faye Ousmane
hCoV-19/Senegal/22988281/2022	EPI_ISL_14580022	2022-01-14	Africa	Senegal	Dakar	Institut Pasteur de Dakar	Institut Pasteur de Dakar	Diallo Amadou, Diagne Moussa Moise, Sankhe Safietou, Marieme Top, Mouhamed Kane, Maimouna Mbanne, Sall Amadou Alpha, Dia Ndongo, Loucoubar Cheikh, Faye Ousmane
hCoV-19/Senegal/22988055/2022	EPI_ISL_14580011	2022-01-14	Africa	Senegal	Dakar	Institut Pasteur de Dakar	Institut Pasteur de Dakar	Diallo Amadou, Diagne Moussa Moise, Sankhe Safietou, Marieme Top, Mouhamed Kane, Maimouna Mbanne, Sall Amadou Alpha, Dia Ndongo, Loucoubar Cheikh, Faye Ousmane
hCoV-19/Senegal/22408864/2021	EPI_ISL_14579998	2021-12-31	Africa	Senegal	Dakar	Institut Pasteur de Dakar	Institut Pasteur de Dakar	Diallo Amadou, Diagne Moussa Moise, Sankhe Safietou, Marieme Top, Mouhamed Kane, Maimouna Mbanne, Sall Amadou Alpha, Dia Ndongo, Loucoubar Cheikh, Faye Ousmane
hCoV-19/Senegal/299234/2022	EPI_ISL_14579944	2022-01-18	Africa	Senegal	Dakar	Institut Pasteur de Dakar	Institut Pasteur de Dakar	Diallo Amadou, Diagne Moussa Moise, Sankhe Safietou, Marieme Top, Mouhamed Kane, Maimouna Mbanne, Sall Amadou Alpha, Dia Ndongo, Loucoubar Cheikh, Faye Ousmane
hCoV-19/Senegal/295842/2022	EPI_ISL_14579860	2022-01-05	Africa	Senegal		Institut Pasteur de Dakar	Institut Pasteur de Dakar	Diallo Amadou, Diagne Moussa Moise, Sankhe Safietou, Marieme Top, Mouhamed Kane, Maimouna Mbanne, Sall Amadou Alpha, Dia Ndongo, Loucoubar Cheikh, Faye Ousmane
hCoV-19/Senegal/293632/2021	EPI_ISL_14579826	2021-12-28	Africa	Senegal		Institut Pasteur de Dakar	Institut Pasteur de Dakar	Diallo Amadou, Diagne Moussa Moise, Sankhe Safietou, Marieme Top, Mouhamed Kane, Maimouna Mbanne, Sall Amadou Alpha, Dia Ndongo, Loucoubar Cheikh, Faye Ousmane
hCoV-19/Senegal/7962937/2021	EPI_ISL_8528399	2021-05-29	Africa	Senegal	Dakar	Institut Pasteur de Dakar	Institut Pasteur de Dakar	Diallo Amadou, Diagne Moussa Moise, Dia Ndongo, Sankhe Safietou, Ndiaye Ndack, Loucoubar Cheikh, Faye Ousmane, Sall Amadou Alpha
hCoV-19/Senegal/6988246/2021	EPI_ISL_8528149	2021-04-23	Africa	Senegal	Dakar	Institut Pasteur de Dakar	Institut Pasteur de Dakar	Diallo Amadou, Diagne Moussa Moise, Dia Ndongo, Sankhe Safietou, Ndiaye Ndack, Loucoubar Cheikh, Faye Ousmane, Sall Amadou Alpha
hCoV-19/Senegal/7921286/2021	EPI_ISL_8528349	2021-05-23	Africa	Senegal		Institut Pasteur de Dakar	Institut Pasteur de Dakar	Diallo Amadou, Diagne Moussa Moise, Dia Ndongo, Sankhe Safietou, Ndiaye Ndack, Loucoubar Cheikh, Faye Ousmane, Sall Amadou Alpha
hCoV-19/Senegal/6992059/2021	EPI_ISL_8528171	2021-04-27	Africa	Senegal	Dakar	Institut Pasteur de Dakar	Institut Pasteur de Dakar	Diallo Amadou, Diagne Moussa Moise, Dia Ndongo, Sankhe Safietou, Ndiaye Ndack, Loucoubar Cheikh, Faye Ousmane, Sall Amadou Alpha
hCoV-19/Senegal/6944872/2021	EPI_ISL_8528071	2021-04-16	Africa	Senegal		Institut Pasteur de Dakar	Institut Pasteur de Dakar	Diallo Amadou, Diagne Moussa Moise, Dia Ndongo, Sankhe Safietou, Ndiaye Ndack, Loucoubar Cheikh, Faye Ousmane, Sall Amadou Alpha
hCoV-19/Senegal/295682/2022	EPI_ISL_14489242	2022-01-05	Africa	Senegal	Dakar	Institut Pasteur de Dakar	Institut Pasteur de Dakar	Diallo Amadou, Diagne Moussa Moise, Sankhe Safietou, Marieme Top, Ndiaye Ndack, Mouhamed Kane, Maimouna Mbanne, Dia Ndongo, Sall Amadou Alpha, Faye Ousmane, Loucoubar Cheikh
hCoV-19/Senegal/295674/2022	EPI_ISL_14489237	2022-01-05	Africa	Senegal	Dakar	Institut Pasteur de Dakar	Institut Pasteur de Dakar	Diallo Amadou, Diagne Moussa Moise, Sankhe Safietou, Marieme Top, Ndiaye Ndack, Mouhamed Kane, Maimouna Mbanne, Dia Ndongo, Sall Amadou Alpha, Faye Ousmane, Loucoubar Cheikh
hCoV-19/Senegal/295277/2022	EPI_ISL_14489188	2022-01-05	Africa	Senegal	Dakar	Institut Pasteur de Dakar	Institut Pasteur de Dakar	Diallo Amadou, Diagne Moussa Moise, Sankhe Safietou, Marieme Top, Ndiaye Ndack, Mouhamed Kane, Maimouna Mbanne, Dia Ndongo, Sall Amadou Alpha, Faye Ousmane, Loucoubar Cheikh
hCoV-19/Senegal/295276/2022	EPI_ISL_14489187	2022-01-05	Africa	Senegal	Dakar	Institut Pasteur de Dakar	Institut Pasteur de Dakar	Diallo Amadou, Diagne Moussa Moise, Sankhe Safietou, Marieme Top, Ndiaye Ndack, Mouhamed Kane, Maimouna Mbanne, Dia Ndongo, Sall Amadou Alpha, Faye Ousmane, Loucoubar Cheikh
hCoV-19/Senegal/294894/2022	EPI_ISL_14489081	2022-01-03	Africa	Senegal	Dakar	Institut Pasteur de Dakar	Institut Pasteur de Dakar	Diallo Amadou, Diagne Moussa Moise, Sankhe Safietou, Marieme Top, Ndiaye Ndack, Mouhamed Kane, Maimouna Mbanne, Dia Ndongo, Sall Amadou Alpha, Faye Ousmane, Loucoubar Cheikh
hCoV-19/Senegal/23001238/2022	EPI_ISL_14580070	2022-01-24	Africa	Senegal	Dakar	Institut Pasteur de Dakar	Institut Pasteur de Dakar	Diallo Amadou, Diagne Moussa Moise, Sankhe Safietou, Marieme Top, Mouhamed Kane, Maimouna Mbanne, Sall Amadou Alpha, Dia Ndongo, Loucoubar Cheikh, Faye Ousmane
hCoV-19/Senegal/300141/2022	EPI_ISL_14579984	2022-01-27	Africa	Senegal	Dakar	Institut Pasteur de Dakar	Institut Pasteur de Dakar	Diallo Amadou, Diagne Moussa Moise, Sankhe Safietou, Marieme Top, Mouhamed Kane, Maimouna Mbanne, Sall Amadou Alpha, Dia Ndongo, Loucoubar Cheikh, Faye Ousmane
hCoV-19/Senegal/299964/2022	EPI_ISL_14579971	2022-01-25	Africa	Senegal	Dakar	Institut Pasteur de Dakar	Institut Pasteur de Dakar	Diallo Amadou, Diagne Moussa Moise, Sankhe Safietou, Marieme Top, Mouhamed Kane, Maimouna Mbanne, Sall Amadou Alpha, Dia Ndongo, Loucoubar Cheikh, Faye Ousmane
hCoV-19/Senegal/22988066/2022	EPI_ISL_14580013	2022-01-14	Africa	Senegal	Dakar	Institut Pasteur de Dakar	Institut Pasteur de Dakar	Diallo Amadou, Diagne Moussa Moise, Sankhe Safietou, Marieme Top, Mouhamed Kane, Maimouna Mbanne, Sall Amadou Alpha, Dia Ndongo, Loucoubar Cheikh, Faye Ousmane
hCoV-19/Senegal/23000468/2022	EPI_ISL_14580065	2022-01-23	Africa	Senegal	Dakar	Institut Pasteur de Dakar	Institut Pasteur de Dakar	Diallo Amadou, Diagne Moussa Moise, Sankhe Safietou, Marieme Top, Mouhamed Kane, Maimouna Mbanne, Sall Amadou Alpha, Dia Ndongo, Loucoubar Cheikh, Faye Ousmane
hCoV-19/Senegal/23307277/2022	EPI_ISL_14580090	2022-01-28	Africa	Senegal	Dakar	Institut Pasteur de Dakar	Institut Pasteur de Dakar	Diallo Amadou, Diagne Moussa Moise, Sankhe Safietou, Marieme Top, Mouhamed Kane, Maimouna Mbanne, Sall Amadou Alpha, Dia Ndongo, Loucoubar Cheikh, Faye Ousmane
hCoV-19/Senegal/7608955/2021	EPI_ISL_8528277	2021-05-11	Africa	Senegal	Dakar	Institut Pasteur de Dakar	Institut Pasteur de Dakar	Diallo Amadou, Diagne Moussa Moise, Dia Ndongo, Sankhe Safietou, Ndiaye Ndack, Loucoubar Cheikh, Faye Ousmane, Sall Amadou Alpha
hCoV-19/Senegal/199685/2021	EPI_ISL_8527936	2021-03-25	Africa	Senegal	Dakar	Institut Pasteur de Dakar	Institut Pasteur de Dakar	Diallo Amadou, Diagne Moussa Moise, Dia Ndongo, Sankhe Safietou, Ndiaye Ndack, Loucoubar Cheikh, Faye Ousmane, Sall Amadou Alpha
hCoV-19/Senegal/3010218/2021	EPI_ISL_8527717	2021-01-31	Africa	Senegal	Dakar	Institut Pasteur de Dakar	Institut Pasteur de Dakar	Diallo Amadou, Diagne Moussa Moise, Dia Ndongo, Sankhe Safietou, Ndiaye Ndack, Loucoubar Cheikh, Faye Ousmane, Sall Amadou Alpha
hCoV-19/Senegal/157053/2021	EPI_ISL_8527700	2021-01-25	Africa	Senegal	Dakar	Institut Pasteur de Dakar	Institut Pasteur de Dakar	Diallo Amadou, Diagne Moussa Moise, Dia Ndongo, Sankhe Safietou, Ndiaye Ndack, Loucoubar Cheikh, Faye Ousmane, Sall Amadou Alpha
hCoV-19/Senegal/293263/2021	EPI_ISL_14481658	2021-12-24	Africa	Senegal		Institut Pasteur de Dakar	Institut Pasteur de Dakar	Diallo Amadou, Diagne Moussa Moise, Sankhe Safietou, Marieme Top, Ndiaye Ndack, Mouhamed Kane, Maimouna Mbanne, Dia Ndongo, Sall Amadou Alpha, Faye Ousmane, Loucoubar Cheikh
hCoV-19/Senegal/296174/2022	EPI_ISL_14489388	2022-01-07	Africa	Senegal	Dakar	Institut Pasteur de Dakar	Institut Pasteur de Dakar	Diallo Amadou, Diagne Moussa Moise, Sankhe Safietou, Marieme Top, Ndiaye Ndack, Mouhamed Kane, Maimouna Mbanne, Dia Ndongo, Sall Amadou Alpha, Faye Ousmane, Loucoubar Cheikh
hCoV-19/Senegal/293318/2021	EPI_ISL_14481650	2021-12-24	Africa	Senegal	Dakar	Institut Pasteur de Dakar	Institut Pasteur de Dakar	Diallo Amadou, Diagne Moussa Moise, Sankhe Safietou, Marieme Top, Ndiaye Ndack, Mouhamed Kane, Maimouna Mbanne, Dia Ndongo, Sall Amadou Alpha, Faye Ousmane, Loucoubar Cheikh
hCoV-19/Senegal/293307/2021	EPI_ISL_14481651	2021-12-24	Africa	Senegal		Institut Pasteur de Dakar	Institut Pasteur de Dakar	Diallo Amadou, Diagne Moussa Moise, Sankhe Safietou, Marieme Top, Ndiaye Ndack, Mouhamed Kane, Maimouna Mbanne, Dia Ndongo, Sall Amadou Alpha, Faye Ousmane, Loucoubar Cheikh
hCoV-19/Senegal/293274/2021	EPI_ISL_14481657	2021-12-24	Africa	Senegal		Institut Pasteur de Dakar	Institut Pasteur de Dakar	Diallo Amadou, Diagne Moussa Moise, Sankhe Safietou, Marieme Top, Ndiaye Ndack, Mouhamed Kane, Maimouna Mbanne, Dia Ndongo, Sall Amadou Alpha, Faye Ousmane, Loucoubar Cheikh
hCoV-19/Senegal/293355/2021	EPI_ISL_14481645	2021-12-27	Africa	Senegal		Institut Pasteur de Dakar	Institut Pasteur de Dakar	Diallo Amadou, Diagne Moussa Moise, Sankhe Safietou, Marieme Top, Ndiaye Ndack, Mouhamed Kane, Maimouna Mbanne, Dia Ndongo, Sall Amadou Alpha, Faye Ousmane, Loucoubar Cheikh
hCoV-19/Senegal/293353/2021	EPI_ISL_14481646	2021-12-27	Africa	Senegal		Institut Pasteur de Dakar	Institut Pasteur de Dakar	Diallo Amadou, Diagne Moussa Moise, Sankhe Safietou, Marieme Top, Ndiaye Ndack, Mouhamed Kane, Maimouna Mbanne, Dia Ndongo, Sall Amadou Alpha, Faye Ousmane, Loucoubar Cheikh
hCoV-19/Senegal/293285/2021	EPI_ISL_14481654	2021-12-24	Africa	Senegal		Institut Pasteur de Dakar	Institut Pasteur de Dakar	Diallo Amadou, Diagne Moussa Moise, Sankhe Safietou, Marieme Top, Ndiaye Ndack, Mouhamed Kane, Maimouna Mbanne, Dia Ndongo, Sall Amadou Alpha, Faye Ousmane, Loucoubar Cheikh
hCoV-19/Senegal/293238/2021	EPI_ISL_14481659	2021-12-23	Africa	Senegal		Institut Pasteur de Dakar	Institut Pasteur de Dakar	Diallo Amadou, Diagne Moussa Moise, Sankhe Safietou, Marieme Top, Ndiaye Ndack, Mouhamed Kane, Maimouna Mbanne, Dia Ndongo, Sall Amadou Alpha, Faye Ousmane, Loucoubar Cheikh
hCoV-19/Senegal/293327/2021	EPI_ISL_14481649	2021-12-25	Africa	Senegal		Institut Pasteur de Dakar	Institut Pasteur de Dakar	Diallo Amadou, Diagne Moussa Moise, Sankhe Safietou, Marieme Top, Ndiaye Ndack, Mouhamed Kane, Maimouna Mbanne, Dia Ndongo, Sall Amadou Alpha, Faye Ousmane, Loucoubar Cheikh
hCoV-19/Senegal/293305/2021	EPI_ISL_14481652	2021-12-24	Africa	Senegal		Institut Pasteur de Dakar	Institut Pasteur de Dakar	Diallo Amadou, Diagne Moussa Moise, Sankhe Safietou, Marieme Top, Ndiaye Ndack, Mouhamed Kane, Maimouna Mbanne, Dia Ndongo, Sall Amadou Alpha, Faye Ousmane, Loucoubar Cheikh
hCoV-19/Senegal/293295/2021	EPI_ISL_14481653	2021-12-24	Africa	Senegal		Institut Pasteur de Dakar	Institut Pasteur de Dakar	Diallo Amadou, Diagne Moussa Moise, Sankhe Safietou, Marieme Top, Ndiaye Ndack, Mouhamed Kane, Maimouna Mbanne, Dia Ndongo, Sall Amadou Alpha, Faye Ousmane, Loucoubar Cheikh
hCoV-19/Senegal/293206/2021	EPI_ISL_14481670	2021-12-23	Africa	Senegal		Institut Pasteur de Dakar	Institut Pasteur de Dakar	Diallo Amadou, Diagne Moussa Moise, Sankhe Safietou, Marieme Top, Ndiaye Ndack, Mouhamed Kane, Maimouna Mbanne, Dia Ndongo, Sall Amadou Alpha, Faye Ousmane, Loucoubar Cheikh
hCoV-19/Senegal/293110/2021	EPI_ISL_14481688	2021-12-22	Africa	Senegal		Institut Pasteur de Dakar	Institut Pasteur de Dakar	Diallo Amadou, Diagne Moussa Moise, Sankhe Safietou, Marieme Top, Ndiaye Ndack, Mouhamed Kane, Maimouna Mbanne, Dia Ndongo, Sall Amadou Alpha, Faye Ousmane, Loucoubar Cheikh
hCoV-19/Senegal/293275/2021	EPI_ISL_14481656	2021-12-24	Africa	Senegal		Institut Pasteur de Dakar	Institut Pasteur de Dakar	Diallo Amadou, Diagne Moussa Moise, Sankhe Safietou, Marieme Top, Ndiaye Ndack, Mouhamed Kane, Maimouna Mbanne, Dia Ndongo, Sall Amadou Alpha, Faye Ousmane, Loucoubar Cheikh
hCoV-19/Senegal/293203/2021	EPI_ISL_14481671	2021-12-23	Africa	Senegal		Institut Pasteur de Dakar	Institut Pasteur de Dakar	Diallo Amadou, Diagne Moussa Moise, Sankhe Safietou, Marieme Top, Ndiaye Ndack, Mouhamed Kane, Maimouna Mbanne, Dia Ndongo, Sall Amadou Alpha, Faye Ousmane, Loucoubar Cheikh
hCoV-19/Senegal/293236/2021	EPI_ISL_14481660	2021-12-23	Africa	Senegal		Institut Pasteur de Dakar	Institut Pasteur de Dakar	Diallo Amadou, Diagne Moussa Moise, Sankhe Safietou, Marieme Top, Ndiaye Ndack, Mouhamed Kane, Maimouna Mbanne, Dia Ndongo, Sall Amadou Alpha, Faye Ousmane, Loucoubar Cheikh
hCoV-19/Senegal/293190/2021	EPI_ISL_14481674	2021-12-23	Africa	Senegal		Institut Pasteur de Dakar	Institut Pasteur de Dakar	Diallo Amadou, Diagne Moussa Moise, Sankhe Safietou, Marieme Top, Ndiaye Ndack, Mouhamed Kane, Maimouna Mbanne, Dia Ndongo, Sall Amadou Alpha, Faye Ousmane, Loucoubar Cheikh
hCoV-19/Senegal/293234/2021	EPI_ISL_14481661	2021-12-23	Africa	Senegal		Institut Pasteur de Dakar	Institut Pasteur de Dakar	Diallo Amadou, Diagne Moussa Moise, Sankhe Safietou, Marieme Top, Ndiaye Ndack, Mouhamed Kane, Maimouna Mbanne, Dia Ndongo, Sall Amadou Alpha, Faye Ousmane, Loucoubar Cheikh
hCoV-19/Senegal/293194/2021	EPI_ISL_14481673	2021-12-23	Africa	Senegal		Institut Pasteur de Dakar	Institut Pasteur de Dakar	Diallo Amadou, Diagne Moussa Moise, Sankhe Safietou, Marieme Top, Ndiaye Ndack, Mouhamed Kane, Maimouna Mbanne, Dia Ndongo, Sall Amadou Alpha, Faye Ousmane, Loucoubar Cheikh
hCoV-19/Senegal/293233/2021	EPI_ISL_14481662	2021-12-23	Africa	Senegal		Institut Pasteur de Dakar	Institut Pasteur de Dakar	Diallo Amadou, Diagne Moussa Moise, Sankhe Safietou, Marieme Top, Ndiaye Ndack, Mouhamed Kane, Maimouna Mbanne, Dia Ndongo, Sall Amadou Alpha, Faye Ousmane, Loucoubar Cheikh
hCoV-19/Senegal/293228/2021	EPI_ISL_14481663	2021-12-23	Africa	Senegal		Institut Pasteur de Dakar	Institut Pasteur de Dakar	Diallo Amadou, Diagne Moussa Moise, Sankhe Safietou, Marieme Top, Ndiaye Ndack, Mouhamed Kane, Maimouna Mbanne, Dia Ndongo, Sall Amadou Alpha, Faye Ousmane, Loucoubar Cheikh
hCoV-19/Senegal/293188/2021	EPI_ISL_14481675	2021-12-23	Africa	Senegal		Institut Pasteur de Dakar	Institut Pasteur de Dakar	Diallo Amadou, Diagne Moussa Moise, Sankhe Safietou, Marieme Top, Ndiaye Ndack, Mouhamed Kane, Maimouna Mbanne, Dia Ndongo, Sall Amadou Alpha, Faye Ousmane, Loucoubar Cheikh
hCoV-19/Senegal/293218/2021	EPI_ISL_14481666	2021-12-23	Africa	Senegal		Institut Pasteur de Dakar	Institut Pasteur de Dakar	Diallo Amadou, Diagne Moussa Moise, Sankhe Safietou, Marieme Top, Ndiaye Ndack, Mouhamed Kane, Maimouna Mbanne, Dia Ndongo, Sall Amadou Alpha, Faye Ousmane, Loucoubar Cheikh
hCoV-19/Senegal/293212/2021	EPI_ISL_14481668	2021-12-23	Africa	Senegal		Institut Pasteur de Dakar	Institut Pasteur de Dakar	Diallo Amadou, Diagne Moussa Moise, Sankhe Safietou, Marieme Top, Ndiaye Ndack, Mouhamed Kane, Maimouna Mbanne, Dia Ndongo, Sall Amadou Alpha, Faye Ousmane, Loucoubar Cheikh
hCoV-19/Senegal/293202/2021	EPI_ISL_14481672	2021-12-23	Africa	Senegal		Institut Pasteur de Dakar	Institut Pasteur de Dakar	Diallo Amadou, Diagne Moussa Moise, Sankhe Safietou, Marieme Top, Ndiaye Ndack, Mouhamed Kane, Maimouna Mbanne, Dia Ndongo, Sall Amadou Alpha, Faye Ousmane, Loucoubar Cheikh
hCoV-19/Senegal/293139/2021	EPI_ISL_14481682	2021-12-22	Africa	Senegal		Institut Pasteur de Dakar	Institut Pasteur de Dakar	Diallo Amadou, Diagne Moussa Moise, Sankhe Safietou, Marieme Top, Ndiaye Ndack, Mouhamed Kane, Maimouna Mbanne, Dia Ndongo, Sall Amadou Alpha, Faye Ousmane, Loucoubar Cheikh
hCoV-19/Senegal/293109/2021	EPI_ISL_14481689	2021-12-22	Africa	Senegal		Institut Pasteur de Dakar	Institut Pasteur de Dakar	Diallo Amadou, Diagne Moussa Moise, Sankhe Safietou, Marieme Top, Ndiaye Ndack, Mouhamed Kane, Maimouna Mbanne, Dia Ndongo, Sall Amadou Alpha, Faye Ousmane, Loucoubar Cheikh
hCoV-19/Senegal/293159/2021	EPI_ISL_14481677	2021-12-23	Africa	Senegal		Institut Pasteur de Dakar	Institut Pasteur de Dakar	Diallo Amadou, Diagne Moussa Moise, Sankhe Safietou, Marieme Top, Ndiaye Ndack, Mouhamed Kane, Maimouna Mbanne, Dia Ndongo, Sall Amadou Alpha, Faye Ousmane, Loucoubar Cheikh
hCoV-19/Senegal/293156/2021	EPI_ISL_14481678	2021-12-23	Africa	Senegal		Institut Pasteur de Dakar	Institut Pasteur de Dakar	Diallo Amadou, Diagne Moussa Moise, Sankhe Safietou, Marieme Top, Ndiaye Ndack, Mouhamed Kane, Maimouna Mbanne, Dia Ndongo, Sall Amadou Alpha, Faye Ousmane, Loucoubar Cheikh
hCoV-19/Senegal/293140/2021	EPI_ISL_14481681	2021-12-22	Africa	Senegal	Dakar	Institut Pasteur de Dakar	Institut Pasteur de Dakar	Diallo Amadou, Diagne Moussa Moise, Sankhe Safietou, Marieme Top, Ndiaye Ndack, Mouhamed Kane, Maimouna Mbanne, Dia Ndongo, Sall Amadou Alpha, Faye Ousmane, Loucoubar Cheikh
hCoV-19/Senegal/293155/2021	EPI_ISL_14481679	2021-12-23	Africa	Senegal		Institut Pasteur de Dakar	Institut Pasteur de Dakar	Diallo Amadou, Diagne Moussa Moise, Sankhe Safietou, Marieme Top, Ndiaye Ndack, Mouhamed Kane, Maimouna Mbanne, Dia Ndongo, Sall Amadou Alpha, Faye Ousmane, Loucoubar Cheikh
hCoV-19/Senegal/293117/2021	EPI_ISL_14481686	2021-12-22	Africa	Senegal		Institut Pasteur de Dakar	Institut Pasteur de Dakar	Diallo Amadou, Diagne Moussa Moise, Sankhe Safietou, Marieme Top, Ndiaye Ndack, Mouhamed Kane, Maimouna Mbanne, Dia Ndongo, Sall Amadou Alpha, Faye Ousmane, Loucoubar Cheikh
hCoV-19/Senegal/293145/2021	EPI_ISL_14481680	2021-12-22	Africa	Senegal	Dakar	Institut Pasteur de Dakar	Institut Pasteur de Dakar	Diallo Amadou, Diagne Moussa Moise, Sankhe Safietou, Marieme Top, Ndiaye Ndack, Mouhamed Kane, Maimouna Mbanne, Dia Ndongo, Sall Amadou Alpha, Faye Ousmane, Loucoubar Cheikh
hCoV-19/Senegal/293134/2021	EPI_ISL_14481683	2021-12-22	Africa	Senegal		Institut Pasteur de Dakar	Institut Pasteur de Dakar	Diallo Amadou, Diagne Moussa Moise, Sankhe Safietou, Marieme Top, Ndiaye Ndack, Mouhamed Kane, Maimouna Mbanne, Dia Ndongo, Sall Amadou Alpha, Faye Ousmane, Loucoubar Cheikh
hCoV-19/Senegal/293123/2021	EPI_ISL_14481684	2021-12-22	Africa	Senegal		Institut Pasteur de Dakar	Institut Pasteur de Dakar	Diallo Amadou, Diagne Moussa Moise, Sankhe Safietou, Marieme Top, Ndiaye Ndack, Mouhamed Kane, Maimouna Mbanne, Dia Ndongo, Sall Amadou Alpha, Faye Ousmane, Loucoubar Cheikh
hCoV-19/Senegal/293108/2021	EPI_ISL_14481690	2021-12-22	Africa	Senegal		Institut Pasteur de Dakar	Institut Pasteur de Dakar	Diallo Amadou, Diagne Moussa Moise, Sankhe Safietou, Marieme Top, Ndiaye Ndack, Mouhamed Kane, Maimouna Mbanne, Dia Ndongo, Sall Amadou Alpha, Faye Ousmane, Loucoubar Cheikh
hCoV-19/Senegal/293120/2021	EPI_ISL_14481685	2021-12-22	Africa	Senegal		Institut Pasteur de Dakar	Institut Pasteur de Dakar	Diallo Amadou, Diagne Moussa Moise, Sankhe Safietou, Marieme Top, Ndiaye Ndack, Mouhamed Kane, Maimouna Mbanne, Dia Ndongo, Sall Amadou Alpha, Faye Ousmane, Loucoubar Cheikh
hCoV-19/Senegal/293103/2021	EPI_ISL_14481691	2021-12-22	Africa	Senegal		Institut Pasteur de Dakar	Institut Pasteur de Dakar	Diallo Amadou, Diagne Moussa Moise, Sankhe Safietou, Marieme Top, Ndiaye Ndack, Mouhamed Kane, Maimouna Mbanne, Dia Ndongo, Sall Amadou Alpha, Faye Ousmane, Loucoubar Cheikh
hCoV-19/Senegal/293102/2021	EPI_ISL_14481692	2021-12-22	Africa	Senegal		Institut Pasteur de Dakar	Institut Pasteur de Dakar	Diallo Amadou, Diagne Moussa Moise, Sankhe Safietou, Marieme Top, Ndiaye Ndack, Mouhamed Kane, Maimouna Mbanne, Dia Ndongo, Sall Amadou Alpha, Faye Ousmane, Loucoubar Cheikh
hCoV-19/Senegal/293101/2021	EPI_ISL_14481693	2021-12-22	Africa	Senegal		Institut Pasteur de Dakar	Institut Pasteur de Dakar	Diallo Amadou, Diagne Moussa Moise, Sankhe Safietou, Marieme Top, Ndiaye Ndack, Mouhamed Kane, Maimouna Mbanne, Dia Ndongo, Sall Amadou Alpha, Faye Ousmane, Loucoubar Cheikh
hCoV-19/Senegal/293066/2021	EPI_ISL_14481696	2021-12-21	Africa	Senegal		Institut Pasteur de Dakar	Institut Pasteur de Dakar	Diallo Amadou, Diagne Moussa Moise, Sankhe Safietou, Marieme Top, Ndiaye Ndack, Mouhamed Kane, Maimouna Mbanne, Dia Ndongo, Sall Amadou Alpha, Faye Ousmane, Loucoubar Cheikh
hCoV-19/Senegal/293043/2021	EPI_ISL_14481702	2021-12-21	Africa	Senegal		Institut Pasteur de Dakar	Institut Pasteur de Dakar	Diallo Amadou, Diagne Moussa Moise, Sankhe Safietou, Marieme Top, Ndiaye Ndack, Mouhamed Kane, Maimouna Mbanne, Dia Ndongo, Sall Amadou Alpha, Faye Ousmane, Loucoubar Cheikh
hCoV-19/Senegal/293062/2021	EPI_ISL_14481697	2021-12-21	Africa	Senegal		Institut Pasteur de Dakar	Institut Pasteur de Dakar	Diallo Amadou, Diagne Moussa Moise, Sankhe Safietou, Marieme Top, Ndiaye Ndack, Mouhamed Kane, Maimouna Mbanne, Dia Ndongo, Sall Amadou Alpha, Faye Ousmane, Loucoubar Cheikh
hCoV-19/Senegal/293039/2021	EPI_ISL_14481703	2021-12-20	Africa	Senegal		Institut Pasteur de Dakar	Institut Pasteur de Dakar	Diallo Amadou, Diagne Moussa Moise, Sankhe Safietou, Marieme Top, Ndiaye Ndack, Mouhamed Kane, Maimouna Mbanne, Dia Ndongo, Sall Amadou Alpha, Faye Ousmane, Loucoubar Cheikh
hCoV-19/Senegal/268423/2021	EPI_ISL_14481709	2021-12-25	Africa	Senegal		Institut Pasteur de Dakar	Institut Pasteur de Dakar	Diallo Amadou, Diagne Moussa Moise, Sankhe Safietou, Marieme Top, Ndiaye Ndack, Mouhamed Kane, Maimouna Mbanne, Dia Ndongo, Sall Amadou Alpha, Faye Ousmane, Loucoubar Cheikh
hCoV-19/Senegal/22199416/2021	EPI_ISL_14481738	2021-12-26	Africa	Senegal	Dakar	Institut Pasteur de Dakar	Institut Pasteur de Dakar	Diallo Amadou, Diagne Moussa Moise, Sankhe Safietou, Marieme Top, Ndiaye Ndack, Mouhamed Kane, Maimouna Mbanne, Dia Ndongo, Sall Amadou Alpha, Faye Ousmane, Loucoubar Cheikh
hCoV-19/Senegal/22199381/2021	EPI_ISL_14481739	2021-12-26	Africa	Senegal		Institut Pasteur de Dakar	Institut Pasteur de Dakar	Diallo Amadou, Diagne Moussa Moise, Sankhe Safietou, Marieme Top, Ndiaye Ndack, Mouhamed Kane, Maimouna Mbanne, Dia Ndongo, Sall Amadou Alpha, Faye Ousmane, Loucoubar Cheikh
hCoV-19/Senegal/22198594/2021	EPI_ISL_14481750	2021-12-25	Africa	Senegal	Dakar	Institut Pasteur de Dakar	Institut Pasteur de Dakar	Diallo Amadou, Diagne Moussa Moise, Sankhe Safietou, Marieme Top, Ndiaye Ndack, Mouhamed Kane, Maimouna Mbanne, Dia Ndongo, Sall Amadou Alpha, Faye Ousmane, Loucoubar Cheikh
hCoV-19/Senegal/22198491/2021	EPI_ISL_14481751	2021-12-25	Africa	Senegal	Dakar	Institut Pasteur de Dakar	Institut Pasteur de Dakar	Diallo Amadou, Diagne Moussa Moise, Sankhe Safietou, Marieme Top, Ndiaye Ndack, Mouhamed Kane, Maimouna Mbanne, Dia Ndongo, Sall Amadou Alpha, Faye Ousmane, Loucoubar Cheikh
hCoV-19/Senegal/22197538/2021	EPI_ISL_14481772	2021-12-24	Africa	Senegal	Dakar	Institut Pasteur de Dakar	Institut Pasteur de Dakar	Diallo Amadou, Diagne Moussa Moise, Sankhe Safietou, Marieme Top, Ndiaye Ndack, Mouhamed Kane, Maimouna Mbanne, Dia Ndongo, Sall Amadou Alpha, Faye Ousmane, Loucoubar Cheikh
hCoV-19/Senegal/22197404/2021	EPI_ISL_14481778	2021-12-24	Africa	Senegal	Dakar	Institut Pasteur de Dakar	Institut Pasteur de Dakar	Diallo Amadou, Diagne Moussa Moise, Sankhe Safietou, Marieme Top, Ndiaye Ndack, Mouhamed Kane, Maimouna Mbanne, Dia Ndongo, Sall Amadou Alpha, Faye Ousmane, Loucoubar Cheikh
hCoV-19/Senegal/22197453/2021	EPI_ISL_14481775	2021-12-24	Africa	Senegal	Dakar	Institut Pasteur de Dakar	Institut Pasteur de Dakar	Diallo Amadou, Diagne Moussa Moise, Sankhe Safietou, Marieme Top, Ndiaye Ndack, Mouhamed Kane, Maimouna Mbanne, Dia Ndongo, Sall Amadou Alpha, Faye Ousmane, Loucoubar Cheikh
hCoV-19/Senegal/22197411/2021	EPI_ISL_14481776	2021-12-24	Africa	Senegal	Dakar	Institut Pasteur de Dakar	Institut Pasteur de Dakar	Diallo Amadou, Diagne Moussa Moise, Sankhe Safietou, Marieme Top, Ndiaye Ndack, Mouhamed Kane, Maimouna Mbanne, Dia Ndongo, Sall Amadou Alpha, Faye Ousmane, Loucoubar Cheikh
hCoV-19/Senegal/22197410/2021	EPI_ISL_14481777	2021-12-24	Africa	Senegal	Dakar	Institut Pasteur de Dakar	Institut Pasteur de Dakar	Diallo Amadou, Diagne Moussa Moise, Sankhe Safietou, Marieme Top, Ndiaye Ndack, Mouhamed Kane, Maimouna Mbanne, Dia Ndongo, Sall Amadou Alpha, Faye Ousmane, Loucoubar Cheikh
hCoV-19/Senegal/22197367/2021	EPI_ISL_14481779	2021-12-24	Africa	Senegal	Dakar	Institut Pasteur de Dakar	Institut Pasteur de Dakar	Diallo Amadou, Diagne Moussa Moise, Sankhe Safietou, Marieme Top, Ndiaye Ndack, Mouhamed Kane, Maimouna Mbanne, Dia Ndongo, Sall Amadou Alpha, Faye Ousmane, Loucoubar Cheikh
hCoV-19/Senegal/22195309/2021	EPI_ISL_14481795	2021-12-23	Africa	Senegal	Dakar	Institut Pasteur de Dakar	Institut Pasteur de Dakar	Diallo Amadou, Diagne Moussa Moise, Sankhe Safietou, Marieme Top, Ndiaye Ndack, Mouhamed Kane, Maimouna Mbanne, Dia Ndongo, Sall Amadou Alpha, Faye Ousmane, Loucoubar Cheikh
hCoV-19/Senegal/22197319/2021	EPI_ISL_14481781	2021-12-24	Africa	Senegal	Dakar	Institut Pasteur de Dakar	Institut Pasteur de Dakar	Diallo Amadou, Diagne Moussa Moise, Sankhe Safietou, Marieme Top, Ndiaye Ndack, Mouhamed Kane, Maimouna Mbanne, Dia Ndongo, Sall Amadou Alpha, Faye Ousmane, Loucoubar Cheikh
hCoV-19/Senegal/22197316/2021	EPI_ISL_14481782	2021-12-24	Africa	Senegal	Dakar	Institut Pasteur de Dakar	Institut Pasteur de Dakar	Diallo Amadou, Diagne Moussa Moise, Sankhe Safietou, Marieme Top, Ndiaye Ndack, Mouhamed Kane, Maimouna Mbanne, Dia Ndongo, Sall Amadou Alpha, Faye Ousmane, Loucoubar Cheikh
hCoV-19/Senegal/22194978/2021	EPI_ISL_14481802	2021-12-22	Africa	Senegal	Dakar	Institut Pasteur de Dakar	Institut Pasteur de Dakar	Diallo Amadou, Diagne Moussa Moise, Sankhe Safietou, Marieme Top, Ndiaye Ndack, Mouhamed Kane, Maimouna Mbanne, Dia Ndongo, Sall Amadou Alpha, Faye Ousmane, Loucoubar Cheikh
hCoV-19/Senegal/22195081/2021	EPI_ISL_14481800	2021-12-22	Africa	Senegal	Dakar	Institut Pasteur de Dakar	Institut Pasteur de Dakar	Diallo Amadou, Diagne Moussa Moise, Sankhe Safietou, Marieme Top, Ndiaye Ndack, Mouhamed Kane, Maimouna Mbanne, Dia Ndongo, Sall Amadou Alpha, Faye Ousmane, Loucoubar Cheikh
hCoV-19/Senegal/22194805/2021	EPI_ISL_14481804	2021-12-22	Africa	Senegal	Dakar	Institut Pasteur de Dakar	Institut Pasteur de Dakar	Diallo Amadou, Diagne Moussa Moise, Sankhe Safietou, Marieme Top, Ndiaye Ndack, Mouhamed Kane, Maimouna Mbanne, Dia Ndongo, Sall Amadou Alpha, Faye Ousmane, Loucoubar Cheikh
hCoV-19/Senegal/22103150/2021	EPI_ISL_14481814	2021-12-21	Africa	Senegal	Dakar	Institut Pasteur de Dakar	Institut Pasteur de Dakar	Diallo Amadou, Diagne Moussa Moise, Sankhe Safietou, Marieme Top, Ndiaye Ndack, Mouhamed Kane, Maimouna Mbanne, Dia Ndongo, Sall Amadou Alpha, Faye Ousmane, Loucoubar Cheikh
hCoV-19/Senegal/22194626/2021	EPI_ISL_14481806	2021-12-22	Africa	Senegal	Dakar	Institut Pasteur de Dakar	Institut Pasteur de Dakar	Diallo Amadou, Diagne Moussa Moise, Sankhe Safietou, Marieme Top, Ndiaye Ndack, Mouhamed Kane, Maimouna Mbanne, Dia Ndongo, Sall Amadou Alpha, Faye Ousmane, Loucoubar Cheikh
hCoV-19/Senegal/22103179/2021	EPI_ISL_14481812	2021-12-21	Africa	Senegal	Dakar	Institut Pasteur de Dakar	Institut Pasteur de Dakar	Diallo Amadou, Diagne Moussa Moise, Sankhe Safietou, Marieme Top, Ndiaye Ndack, Mouhamed Kane, Maimouna Mbanne, Dia Ndongo, Sall Amadou Alpha, Faye Ousmane, Loucoubar Cheikh
hCoV-19/Senegal/22103285/2021	EPI_ISL_14481811	2021-12-21	Africa	Senegal	Dakar	Institut Pasteur de Dakar	Institut Pasteur de Dakar	Diallo Amadou, Diagne Moussa Moise, Sankhe Safietou, Marieme Top, Ndiaye Ndack, Mouhamed Kane, Maimouna Mbanne, Dia Ndongo, Sall Amadou Alpha, Faye Ousmane, Loucoubar Cheikh
hCoV-19/Senegal/22102895/2021	EPI_ISL_14481817	2021-12-21	Africa	Senegal		Institut Pasteur de Dakar	Institut Pasteur de Dakar	Diallo Amadou, Diagne Moussa Moise, Sankhe Safietou, Marieme Top, Ndiaye Ndack, Mouhamed Kane, Maimouna Mbanne, Dia Ndongo, Sall Amadou Alpha, Faye Ousmane, Loucoubar Cheikh
hCoV-19/Senegal/22101949/2021	EPI_ISL_14481824	2021-12-20	Africa	Senegal	Dakar	Institut Pasteur de Dakar	Institut Pasteur de Dakar	Diallo Amadou, Diagne Moussa Moise, Sankhe Safietou, Marieme Top, Ndiaye Ndack, Mouhamed Kane, Maimouna Mbanne, Dia Ndongo, Sall Amadou Alpha, Faye Ousmane, Loucoubar Cheikh
hCoV-19/Senegal/295731/2022	EPI_ISL_14489256	2022-01-05	Africa	Senegal	Dakar	Institut Pasteur de Dakar	Institut Pasteur de Dakar	Diallo Amadou, Diagne Moussa Moise, Sankhe Safietou, Marieme Top, Ndiaye Ndack, Mouhamed Kane, Maimouna Mbanne, Dia Ndongo, Sall Amadou Alpha, Faye Ousmane, Loucoubar Cheikh
hCoV-19/Senegal/295743/2022	EPI_ISL_14489262	2022-01-05	Africa	Senegal	Dakar	Institut Pasteur de Dakar	Institut Pasteur de Dakar	Diallo Amadou, Diagne Moussa Moise, Sankhe Safietou, Marieme Top, Ndiaye Ndack, Mouhamed Kane, Maimouna Mbanne, Dia Ndongo, Sall Amadou Alpha, Faye Ousmane, Loucoubar Cheikh
hCoV-19/Senegal/22202989/2021	EPI_ISL_14488939	2021-12-28	Africa	Senegal	Dakar	Institut Pasteur de Dakar	Institut Pasteur de Dakar	Diallo Amadou, Diagne Moussa Moise, Sankhe Safietou, Marieme Top, Ndiaye Ndack, Mouhamed Kane, Maimouna Mbanne, Dia Ndongo, Sall Amadou Alpha, Faye Ousmane, Loucoubar Cheikh
hCoV-19/Senegal/22203087/2021	EPI_ISL_14488944	2021-12-28	Africa	Senegal	Dakar	Institut Pasteur de Dakar	Institut Pasteur de Dakar	Diallo Amadou, Diagne Moussa Moise, Sankhe Safietou, Marieme Top, Ndiaye Ndack, Mouhamed Kane, Maimouna Mbanne, Dia Ndongo, Sall Amadou Alpha, Faye Ousmane, Loucoubar Cheikh
hCoV-19/Senegal/22203088/2021	EPI_ISL_14488945	2021-12-28	Africa	Senegal	Dakar	Institut Pasteur de Dakar	Institut Pasteur de Dakar	Diallo Amadou, Diagne Moussa Moise, Sankhe Safietou, Marieme Top, Ndiaye Ndack, Mouhamed Kane, Maimouna Mbanne, Dia Ndongo, Sall Amadou Alpha, Faye Ousmane, Loucoubar Cheikh
hCoV-19/Senegal/22202990/2021	EPI_ISL_14488940	2021-12-28	Africa	Senegal	Dakar	Institut Pasteur de Dakar	Institut Pasteur de Dakar	Diallo Amadou, Diagne Moussa Moise, Sankhe Safietou, Marieme Top, Ndiaye Ndack, Mouhamed Kane, Maimouna Mbanne, Dia Ndongo, Sall Amadou Alpha, Faye Ousmane, Loucoubar Cheikh
hCoV-19/Senegal/22203005/2021	EPI_ISL_14488941	2021-12-28	Africa	Senegal	Diourbel	Institut Pasteur de Dakar	Institut Pasteur de Dakar	Diallo Amadou, Diagne Moussa Moise, Sankhe Safietou, Marieme Top, Ndiaye Ndack, Mouhamed Kane, Maimouna Mbanne, Dia Ndongo, Sall Amadou Alpha, Faye Ousmane, Loucoubar Cheikh
hCoV-19/Senegal/293495/2021	EPI_ISL_14488933	2021-12-28	Africa	Senegal	Dakar	Institut Pasteur de Dakar	Institut Pasteur de Dakar	Diallo Amadou, Diagne Moussa Moise, Sankhe Safietou, Marieme Top, Ndiaye Ndack, Mouhamed Kane, Maimouna Mbanne, Dia Ndongo, Sall Amadou Alpha, Faye Ousmane, Loucoubar Cheikh
hCoV-19/Senegal/22202972/2021	EPI_ISL_14488938	2021-12-28	Africa	Senegal	Dakar	Institut Pasteur de Dakar	Institut Pasteur de Dakar	Diallo Amadou, Diagne Moussa Moise, Sankhe Safietou, Marieme Top, Ndiaye Ndack, Mouhamed Kane, Maimouna Mbanne, Dia Ndongo, Sall Amadou Alpha, Faye Ousmane, Loucoubar Cheikh
hCoV-19/Senegal/22203210/2021	EPI_ISL_14488952	2021-12-28	Africa	Senegal	Dakar	Institut Pasteur de Dakar	Institut Pasteur de Dakar	Diallo Amadou, Diagne Moussa Moise, Sankhe Safietou, Marieme Top, Ndiaye Ndack, Mouhamed Kane, Maimouna Mbanne, Dia Ndongo, Sall Amadou Alpha, Faye Ousmane, Loucoubar Cheikh
hCoV-19/Senegal/22203107/2021	EPI_ISL_14488946	2021-12-28	Africa	Senegal	Dakar	Institut Pasteur de Dakar	Institut Pasteur de Dakar	Diallo Amadou, Diagne Moussa Moise, Sankhe Safietou, Marieme Top, Ndiaye Ndack, Mouhamed Kane, Maimouna Mbanne, Dia Ndongo, Sall Amadou Alpha, Faye Ousmane, Loucoubar Cheikh
hCoV-19/Senegal/22203130/2021	EPI_ISL_14488947	2021-12-28	Africa	Senegal	Dakar	Institut Pasteur de Dakar	Institut Pasteur de Dakar	Diallo Amadou, Diagne Moussa Moise, Sankhe Safietou, Marieme Top, Ndiaye Ndack, Mouhamed Kane, Maimouna Mbanne, Dia Ndongo, Sall Amadou Alpha, Faye Ousmane, Loucoubar Cheikh
hCoV-19/Senegal/22303947/2021	EPI_ISL_14488973	2021-12-29	Africa	Senegal	Dakar	Institut Pasteur de Dakar	Institut Pasteur de Dakar	Diallo Amadou, Diagne Moussa Moise, Sankhe Safietou, Marieme Top, Ndiaye Ndack, Mouhamed Kane, Maimouna Mbanne, Dia Ndongo, Sall Amadou Alpha, Faye Ousmane, Loucoubar Cheikh
hCoV-19/Senegal/22203152/2021	EPI_ISL_14488950	2021-12-28	Africa	Senegal	Dakar	Institut Pasteur de Dakar	Institut Pasteur de Dakar	Diallo Amadou, Diagne Moussa Moise, Sankhe Safietou, Marieme Top, Ndiaye Ndack, Mouhamed Kane, Maimouna Mbanne, Dia Ndongo, Sall Amadou Alpha, Faye Ousmane, Loucoubar Cheikh
hCoV-19/Senegal/22203385/2021	EPI_ISL_14488954	2021-12-28	Africa	Senegal	Dakar	Institut Pasteur de Dakar	Institut Pasteur de Dakar	Diallo Amadou, Diagne Moussa Moise, Sankhe Safietou, Marieme Top, Ndiaye Ndack, Mouhamed Kane, Maimouna Mbanne, Dia Ndongo, Sall Amadou Alpha, Faye Ousmane, Loucoubar Cheikh
hCoV-19/Senegal/22303225/2021	EPI_ISL_14488957	2021-12-28	Africa	Senegal	Dakar	Institut Pasteur de Dakar	Institut Pasteur de Dakar	Diallo Amadou, Diagne Moussa Moise, Sankhe Safietou, Marieme Top, Ndiaye Ndack, Mouhamed Kane, Maimouna Mbanne, Dia Ndongo, Sall Amadou Alpha, Faye Ousmane, Loucoubar Cheikh
hCoV-19/Senegal/22303844/2021	EPI_ISL_14488965	2021-12-29	Africa	Senegal	Dakar	Institut Pasteur de Dakar	Institut Pasteur de Dakar	Diallo Amadou, Diagne Moussa Moise, Sankhe Safietou, Marieme Top, Ndiaye Ndack, Mouhamed Kane, Maimouna Mbanne, Dia Ndongo, Sall Amadou Alpha, Faye Ousmane, Loucoubar Cheikh
hCoV-19/Senegal/22303895/2021	EPI_ISL_14488970	2021-12-29	Africa	Senegal	Dakar	Institut Pasteur de Dakar	Institut Pasteur de Dakar	Diallo Amadou, Diagne Moussa Moise, Sankhe Safietou, Marieme Top, Ndiaye Ndack, Mouhamed Kane, Maimouna Mbanne, Dia Ndongo, Sall Amadou Alpha, Faye Ousmane, Loucoubar Cheikh
hCoV-19/Senegal/22304436/2021	EPI_ISL_14488988	2021-12-29	Africa	Senegal	Dakar	Institut Pasteur de Dakar	Institut Pasteur de Dakar	Diallo Amadou, Diagne Moussa Moise, Sankhe Safietou, Marieme Top, Ndiaye Ndack, Mouhamed Kane, Maimouna Mbanne, Dia Ndongo, Sall Amadou Alpha, Faye Ousmane, Loucoubar Cheikh
hCoV-19/Senegal/22304364/2021	EPI_ISL_14488984	2021-12-29	Africa	Senegal	Dakar	Institut Pasteur de Dakar	Institut Pasteur de Dakar	Diallo Amadou, Diagne Moussa Moise, Sankhe Safietou, Marieme Top, Ndiaye Ndack, Mouhamed Kane, Maimouna Mbanne, Dia Ndongo, Sall Amadou Alpha, Faye Ousmane, Loucoubar Cheikh
hCoV-19/Senegal/22304367/2021	EPI_ISL_14488985	2021-12-29	Africa	Senegal	Dakar	Institut Pasteur de Dakar	Institut Pasteur de Dakar	Diallo Amadou, Diagne Moussa Moise, Sankhe Safietou, Marieme Top, Ndiaye Ndack, Mouhamed Kane, Maimouna Mbanne, Dia Ndongo, Sall Amadou Alpha, Faye Ousmane, Loucoubar Cheikh
hCoV-19/Senegal/22304027/2021	EPI_ISL_14488977	2021-12-29	Africa	Senegal	Dakar	Institut Pasteur de Dakar	Institut Pasteur de Dakar	Diallo Amadou, Diagne Moussa Moise, Sankhe Safietou, Marieme Top, Ndiaye Ndack, Mouhamed Kane, Maimouna Mbanne, Dia Ndongo, Sall Amadou Alpha, Faye Ousmane, Loucoubar Cheikh
hCoV-19/Senegal/293918/2021	EPI_ISL_14488993	2021-12-30	Africa	Senegal	Dakar	Institut Pasteur de Dakar	Institut Pasteur de Dakar	Diallo Amadou, Diagne Moussa Moise, Sankhe Safietou, Marieme Top, Ndiaye Ndack, Mouhamed Kane, Maimouna Mbanne, Dia Ndongo, Sall Amadou Alpha, Faye Ousmane, Loucoubar Cheikh
hCoV-19/Senegal/22304116/2021	EPI_ISL_14488980	2021-12-29	Africa	Senegal	Dakar	Institut Pasteur de Dakar	Institut Pasteur de Dakar	Diallo Amadou, Diagne Moussa Moise, Sankhe Safietou, Marieme Top, Ndiaye Ndack, Mouhamed Kane, Maimouna Mbanne, Dia Ndongo, Sall Amadou Alpha, Faye Ousmane, Loucoubar Cheikh
hCoV-19/Senegal/22304146/2021	EPI_ISL_14488981	2021-12-29	Africa	Senegal	Dakar	Institut Pasteur de Dakar	Institut Pasteur de Dakar	Diallo Amadou, Diagne Moussa Moise, Sankhe Safietou, Marieme Top, Ndiaye Ndack, Mouhamed Kane, Maimouna Mbanne, Dia Ndongo, Sall Amadou Alpha, Faye Ousmane, Loucoubar Cheikh
hCoV-19/Senegal/293710/2021	EPI_ISL_14488996	2021-12-29	Africa	Senegal	Dakar	Institut Pasteur de Dakar	Institut Pasteur de Dakar	Diallo Amadou, Diagne Moussa Moise, Sankhe Safietou, Marieme Top, Ndiaye Ndack, Mouhamed Kane, Maimouna Mbanne, Dia Ndongo, Sall Amadou Alpha, Faye Ousmane, Loucoubar Cheikh
hCoV-19/Senegal/22304417/2021	EPI_ISL_14488987	2021-12-29	Africa	Senegal	Dakar	Institut Pasteur de Dakar	Institut Pasteur de Dakar	Diallo Amadou, Diagne Moussa Moise, Sankhe Safietou, Marieme Top, Ndiaye Ndack, Mouhamed Kane, Maimouna Mbanne, Dia Ndongo, Sall Amadou Alpha, Faye Ousmane, Loucoubar Cheikh
hCoV-19/Senegal/293729/2021	EPI_ISL_14489001	2021-12	Africa	Senegal	Dakar	Institut Pasteur de Dakar	Institut Pasteur de Dakar	Diallo Amadou, Diagne Moussa Moise, Sankhe Safietou, Marieme Top, Ndiaye Ndack, Mouhamed Kane, Maimouna Mbanne, Dia Ndongo, Sall Amadou Alpha, Faye Ousmane, Loucoubar Cheikh
hCoV-19/Senegal/293924/2021	EPI_ISL_14489008	2021-12-30	Africa	Senegal	Dakar	Institut Pasteur de Dakar	Institut Pasteur de Dakar	Diallo Amadou, Diagne Moussa Moise, Sankhe Safietou, Marieme Top, Ndiaye Ndack, Mouhamed Kane, Maimouna Mbanne, Dia Ndongo, Sall Amadou Alpha, Faye Ousmane, Loucoubar Cheikh
hCoV-19/Senegal/293909/2021	EPI_ISL_14489010	2021-12-30	Africa	Senegal	Dakar	Institut Pasteur de Dakar	Institut Pasteur de Dakar	Diallo Amadou, Diagne Moussa Moise, Sankhe Safietou, Marieme Top, Ndiaye Ndack, Mouhamed Kane, Maimouna Mbanne, Dia Ndongo, Sall Amadou Alpha, Faye Ousmane, Loucoubar Cheikh
hCoV-19/Senegal/22304438/2021	EPI_ISL_14488989	2021-12-29	Africa	Senegal	Dakar	Institut Pasteur de Dakar	Institut Pasteur de Dakar	Diallo Amadou, Diagne Moussa Moise, Sankhe Safietou, Marieme Top, Ndiaye Ndack, Mouhamed Kane, Maimouna Mbanne, Dia Ndongo, Sall Amadou Alpha, Faye Ousmane, Loucoubar Cheikh
hCoV-19/Senegal/293703/2021	EPI_ISL_14488995	2021-12	Africa	Senegal	Dakar	Institut Pasteur de Dakar	Institut Pasteur de Dakar	Diallo Amadou, Diagne Moussa Moise, Sankhe Safietou, Marieme Top, Ndiaye Ndack, Mouhamed Kane, Maimouna Mbanne, Dia Ndongo, Sall Amadou Alpha, Faye Ousmane, Loucoubar Cheikh
hCoV-19/Senegal/22304489/2021	EPI_ISL_14488990	2021-12-29	Africa	Senegal	Dakar	Institut Pasteur de Dakar	Institut Pasteur de Dakar	Diallo Amadou, Diagne Moussa Moise, Sankhe Safietou, Marieme Top, Ndiaye Ndack, Mouhamed Kane, Maimouna Mbanne, Dia Ndongo, Sall Amadou Alpha, Faye Ousmane, Loucoubar Cheikh
hCoV-19/Senegal/293725/2021	EPI_ISL_14489000	2021-12	Africa	Senegal	Dakar	Institut Pasteur de Dakar	Institut Pasteur de Dakar	Diallo Amadou, Diagne Moussa Moise, Sankhe Safietou, Marieme Top, Ndiaye Ndack, Mouhamed Kane, Maimouna Mbanne, Dia Ndongo, Sall Amadou Alpha, Faye Ousmane, Loucoubar Cheikh
hCoV-19/Senegal/293713/2021	EPI_ISL_14488991	2021-12-29	Africa	Senegal	Dakar	Institut Pasteur de Dakar	Institut Pasteur de Dakar	Diallo Amadou, Diagne Moussa Moise, Sankhe Safietou, Marieme Top, Ndiaye Ndack, Mouhamed Kane, Maimouna Mbanne, Dia Ndongo, Sall Amadou Alpha, Faye Ousmane, Loucoubar Cheikh
hCoV-19/Senegal/293923/2021	EPI_ISL_14488994	2021-12-30	Africa	Senegal	Dakar	Institut Pasteur de Dakar	Institut Pasteur de Dakar	Diallo Amadou, Diagne Moussa Moise, Sankhe Safietou, Marieme Top, Ndiaye Ndack, Mouhamed Kane, Maimouna Mbanne, Dia Ndongo, Sall Amadou Alpha, Faye Ousmane, Loucoubar Cheikh
hCoV-19/Senegal/293711/2021	EPI_ISL_14488997	2021-12	Africa	Senegal	Dakar	Institut Pasteur de Dakar	Institut Pasteur de Dakar	Diallo Amadou, Diagne Moussa Moise, Sankhe Safietou, Marieme Top, Ndiaye Ndack, Mouhamed Kane, Maimouna Mbanne, Dia Ndongo, Sall Amadou Alpha, Faye Ousmane, Loucoubar Cheikh
hCoV-19/Senegal/293732/2021	EPI_ISL_14489002	2021-12-29	Africa	Senegal	Dakar	Institut Pasteur de Dakar	Institut Pasteur de Dakar	Diallo Amadou, Diagne Moussa Moise, Sankhe Safietou, Marieme Top, Ndiaye Ndack, Mouhamed Kane, Maimouna Mbanne, Dia Ndongo, Sall Amadou Alpha, Faye Ousmane, Loucoubar Cheikh
hCoV-19/Senegal/293735/2021	EPI_ISL_14489004	2021-12	Africa	Senegal	Dakar	Institut Pasteur de Dakar	Institut Pasteur de Dakar	Diallo Amadou, Diagne Moussa Moise, Sankhe Safietou, Marieme Top, Ndiaye Ndack, Mouhamed Kane, Maimouna Mbanne, Dia Ndongo, Sall Amadou Alpha, Faye Ousmane, Loucoubar Cheikh
hCoV-19/Senegal/293738/2021	EPI_ISL_14489006	2021-12	Africa	Senegal	Dakar	Institut Pasteur de Dakar	Institut Pasteur de Dakar	Diallo Amadou, Diagne Moussa Moise, Sankhe Safietou, Marieme Top, Ndiaye Ndack, Mouhamed Kane, Maimouna Mbanne, Dia Ndongo, Sall Amadou Alpha, Faye Ousmane, Loucoubar Cheikh
hCoV-19/Senegal/268466/2021	EPI_ISL_14489027	2021-12-30	Africa	Senegal	Dakar	Institut Pasteur de Dakar	Institut Pasteur de Dakar	Diallo Amadou, Diagne Moussa Moise, Sankhe Safietou, Marieme Top, Ndiaye Ndack, Mouhamed Kane, Maimouna Mbanne, Dia Ndongo, Sall Amadou Alpha, Faye Ousmane, Loucoubar Cheikh
hCoV-19/Senegal/293927/2021	EPI_ISL_14489009	2021-12-30	Africa	Senegal	Dakar	Institut Pasteur de Dakar	Institut Pasteur de Dakar	Diallo Amadou, Diagne Moussa Moise, Sankhe Safietou, Marieme Top, Ndiaye Ndack, Mouhamed Kane, Maimouna Mbanne, Dia Ndongo, Sall Amadou Alpha, Faye Ousmane, Loucoubar Cheikh
hCoV-19/Senegal/293911/2021	EPI_ISL_14489011	2021-12-30	Africa	Senegal	Dakar	Institut Pasteur de Dakar	Institut Pasteur de Dakar	Diallo Amadou, Diagne Moussa Moise, Sankhe Safietou, Marieme Top, Ndiaye Ndack, Mouhamed Kane, Maimouna Mbanne, Dia Ndongo, Sall Amadou Alpha, Faye Ousmane, Loucoubar Cheikh
hCoV-19/Senegal/293937/2021	EPI_ISL_14489012	2021-12-30	Africa	Senegal	Dakar	Institut Pasteur de Dakar	Institut Pasteur de Dakar	Diallo Amadou, Diagne Moussa Moise, Sankhe Safietou, Marieme Top, Ndiaye Ndack, Mouhamed Kane, Maimouna Mbanne, Dia Ndongo, Sall Amadou Alpha, Faye Ousmane, Loucoubar Cheikh
hCoV-19/Senegal/268456/2021	EPI_ISL_14489019	2021-12-30	Africa	Senegal	Dakar	Institut Pasteur de Dakar	Institut Pasteur de Dakar	Diallo Amadou, Diagne Moussa Moise, Sankhe Safietou, Marieme Top, Ndiaye Ndack, Mouhamed Kane, Maimouna Mbanne, Dia Ndongo, Sall Amadou Alpha, Faye Ousmane, Loucoubar Cheikh
hCoV-19/Senegal/268488/2021	EPI_ISL_14489033	2021-12-30	Africa	Senegal	Dakar	Institut Pasteur de Dakar	Institut Pasteur de Dakar	Diallo Amadou, Diagne Moussa Moise, Sankhe Safietou, Marieme Top, Ndiaye Ndack, Mouhamed Kane, Maimouna Mbanne, Dia Ndongo, Sall Amadou Alpha, Faye Ousmane, Loucoubar Cheikh
hCoV-19/Senegal/268458/2021	EPI_ISL_14489035	2021-12-30	Africa	Senegal	Dakar	Institut Pasteur de Dakar	Institut Pasteur de Dakar	Diallo Amadou, Diagne Moussa Moise, Sankhe Safietou, Marieme Top, Ndiaye Ndack, Mouhamed Kane, Maimouna Mbanne, Dia Ndongo, Sall Amadou Alpha, Faye Ousmane, Loucoubar Cheikh
hCoV-19/Senegal/293999/2021	EPI_ISL_14489021	2021-12-30	Africa	Senegal	Dakar	Institut Pasteur de Dakar	Institut Pasteur de Dakar	Diallo Amadou, Diagne Moussa Moise, Sankhe Safietou, Marieme Top, Ndiaye Ndack, Mouhamed Kane, Maimouna Mbanne, Dia Ndongo, Sall Amadou Alpha, Faye Ousmane, Loucoubar Cheikh
hCoV-19/Senegal/293993/2021	EPI_ISL_14489025	2021-12-30	Africa	Senegal	Dakar	Institut Pasteur de Dakar	Institut Pasteur de Dakar	Diallo Amadou, Diagne Moussa Moise, Sankhe Safietou, Marieme Top, Ndiaye Ndack, Mouhamed Kane, Maimouna Mbanne, Dia Ndongo, Sall Amadou Alpha, Faye Ousmane, Loucoubar Cheikh
hCoV-19/Senegal/293995/2021	EPI_ISL_14489024	2021-12-30	Africa	Senegal	Dakar	Institut Pasteur de Dakar	Institut Pasteur de Dakar	Diallo Amadou, Diagne Moussa Moise, Sankhe Safietou, Marieme Top, Ndiaye Ndack, Mouhamed Kane, Maimouna Mbanne, Dia Ndongo, Sall Amadou Alpha, Faye Ousmane, Loucoubar Cheikh
hCoV-19/Senegal/293992/2021	EPI_ISL_14489026	2021-12-30	Africa	Senegal	Dakar	Institut Pasteur de Dakar	Institut Pasteur de Dakar	Diallo Amadou, Diagne Moussa Moise, Sankhe Safietou, Marieme Top, Ndiaye Ndack, Mouhamed Kane, Maimouna Mbanne, Dia Ndongo, Sall Amadou Alpha, Faye Ousmane, Loucoubar Cheikh
hCoV-19/Senegal/294323/2021	EPI_ISL_14489044	2021-12-31	Africa	Senegal	Dakar	Institut Pasteur de Dakar	Institut Pasteur de Dakar	Diallo Amadou, Diagne Moussa Moise, Sankhe Safietou, Marieme Top, Ndiaye Ndack, Mouhamed Kane, Maimouna Mbanne, Dia Ndongo, Sall Amadou Alpha, Faye Ousmane, Loucoubar Cheikh
hCoV-19/Senegal/294326/2021	EPI_ISL_14489045	2021-12-31	Africa	Senegal	Dakar	Institut Pasteur de Dakar	Institut Pasteur de Dakar	Diallo Amadou, Diagne Moussa Moise, Sankhe Safietou, Marieme Top, Ndiaye Ndack, Mouhamed Kane, Maimouna Mbanne, Dia Ndongo, Sall Amadou Alpha, Faye Ousmane, Loucoubar Cheikh
hCoV-19/Senegal/294316/2021	EPI_ISL_14489041	2021-12-31	Africa	Senegal	Dakar	Institut Pasteur de Dakar	Institut Pasteur de Dakar	Diallo Amadou, Diagne Moussa Moise, Sankhe Safietou, Marieme Top, Ndiaye Ndack, Mouhamed Kane, Maimouna Mbanne, Dia Ndongo, Sall Amadou Alpha, Faye Ousmane, Loucoubar Cheikh
hCoV-19/Senegal/268460/2021	EPI_ISL_14489037	2021-12-30	Africa	Senegal	Dakar	Institut Pasteur de Dakar	Institut Pasteur de Dakar	Diallo Amadou, Diagne Moussa Moise, Sankhe Safietou, Marieme Top, Ndiaye Ndack, Mouhamed Kane, Maimouna Mbanne, Dia Ndongo, Sall Amadou Alpha, Faye Ousmane, Loucoubar Cheikh
hCoV-19/Senegal/294318/2021	EPI_ISL_14489043	2021-12-31	Africa	Senegal	Dakar	Institut Pasteur de Dakar	Institut Pasteur de Dakar	Diallo Amadou, Diagne Moussa Moise, Sankhe Safietou, Marieme Top, Ndiaye Ndack, Mouhamed Kane, Maimouna Mbanne, Dia Ndongo, Sall Amadou Alpha, Faye Ousmane, Loucoubar Cheikh
hCoV-19/Senegal/294315/2021	EPI_ISL_14489040	2021-12-31	Africa	Senegal	Dakar	Institut Pasteur de Dakar	Institut Pasteur de Dakar	Diallo Amadou, Diagne Moussa Moise, Sankhe Safietou, Marieme Top, Ndiaye Ndack, Mouhamed Kane, Maimouna Mbanne, Dia Ndongo, Sall Amadou Alpha, Faye Ousmane, Loucoubar Cheikh
hCoV-19/Senegal/294333/2021	EPI_ISL_14489048	2021-12-31	Africa	Senegal	Dakar	Institut Pasteur de Dakar	Institut Pasteur de Dakar	Diallo Amadou, Diagne Moussa Moise, Sankhe Safietou, Marieme Top, Ndiaye Ndack, Mouhamed Kane, Maimouna Mbanne, Dia Ndongo, Sall Amadou Alpha, Faye Ousmane, Loucoubar Cheikh
hCoV-19/Senegal/294330/2021	EPI_ISL_14489046	2021-12-31	Africa	Senegal	Dakar	Institut Pasteur de Dakar	Institut Pasteur de Dakar	Diallo Amadou, Diagne Moussa Moise, Sankhe Safietou, Marieme Top, Ndiaye Ndack, Mouhamed Kane, Maimouna Mbanne, Dia Ndongo, Sall Amadou Alpha, Faye Ousmane, Loucoubar Cheikh
hCoV-19/Senegal/268490/2021	EPI_ISL_14489049	2021-12-31	Africa	Senegal	Dakar	Institut Pasteur de Dakar	Institut Pasteur de Dakar	Diallo Amadou, Diagne Moussa Moise, Sankhe Safietou, Marieme Top, Ndiaye Ndack, Mouhamed Kane, Maimouna Mbanne, Dia Ndongo, Sall Amadou Alpha, Faye Ousmane, Loucoubar Cheikh
hCoV-19/Senegal/268494/2021	EPI_ISL_14489052	2021-12-31	Africa	Senegal	Dakar	Institut Pasteur de Dakar	Institut Pasteur de Dakar	Diallo Amadou, Diagne Moussa Moise, Sankhe Safietou, Marieme Top, Ndiaye Ndack, Mouhamed Kane, Maimouna Mbanne, Dia Ndongo, Sall Amadou Alpha, Faye Ousmane, Loucoubar Cheikh
hCoV-19/Senegal/294926/2022	EPI_ISL_14489077	2022-01-03	Africa	Senegal	Dakar	Institut Pasteur de Dakar	Institut Pasteur de Dakar	Diallo Amadou, Diagne Moussa Moise, Sankhe Safietou, Marieme Top, Ndiaye Ndack, Mouhamed Kane, Maimouna Mbanne, Dia Ndongo, Sall Amadou Alpha, Faye Ousmane, Loucoubar Cheikh
hCoV-19/Senegal/268519/2022	EPI_ISL_14489067	2022-01-03	Africa	Senegal	Dakar	Institut Pasteur de Dakar	Institut Pasteur de Dakar	Diallo Amadou, Diagne Moussa Moise, Sankhe Safietou, Marieme Top, Ndiaye Ndack, Mouhamed Kane, Maimouna Mbanne, Dia Ndongo, Sall Amadou Alpha, Faye Ousmane, Loucoubar Cheikh
hCoV-19/Senegal/294868/2022	EPI_ISL_14489069	2022-01-03	Africa	Senegal	Dakar	Institut Pasteur de Dakar	Institut Pasteur de Dakar	Diallo Amadou, Diagne Moussa Moise, Sankhe Safietou, Marieme Top, Ndiaye Ndack, Mouhamed Kane, Maimouna Mbanne, Dia Ndongo, Sall Amadou Alpha, Faye Ousmane, Loucoubar Cheikh
hCoV-19/Senegal/294870/2022	EPI_ISL_14489070	2022-01-03	Africa	Senegal	Dakar	Institut Pasteur de Dakar	Institut Pasteur de Dakar	Diallo Amadou, Diagne Moussa Moise, Sankhe Safietou, Marieme Top, Ndiaye Ndack, Mouhamed Kane, Maimouna Mbanne, Dia Ndongo, Sall Amadou Alpha, Faye Ousmane, Loucoubar Cheikh
hCoV-19/Senegal/294871/2022	EPI_ISL_14489071	2022-01-03	Africa	Senegal	Dakar	Institut Pasteur de Dakar	Institut Pasteur de Dakar	Diallo Amadou, Diagne Moussa Moise, Sankhe Safietou, Marieme Top, Ndiaye Ndack, Mouhamed Kane, Maimouna Mbanne, Dia Ndongo, Sall Amadou Alpha, Faye Ousmane, Loucoubar Cheikh
hCoV-19/Senegal/294929/2022	EPI_ISL_14489074	2022-01-03	Africa	Senegal	Dakar	Institut Pasteur de Dakar	Institut Pasteur de Dakar	Diallo Amadou, Diagne Moussa Moise, Sankhe Safietou, Marieme Top, Ndiaye Ndack, Mouhamed Kane, Maimouna Mbanne, Dia Ndongo, Sall Amadou Alpha, Faye Ousmane, Loucoubar Cheikh
hCoV-19/Senegal/294878/2022	EPI_ISL_14489073	2022-01-03	Africa	Senegal	Dakar	Institut Pasteur de Dakar	Institut Pasteur de Dakar	Diallo Amadou, Diagne Moussa Moise, Sankhe Safietou, Marieme Top, Ndiaye Ndack, Mouhamed Kane, Maimouna Mbanne, Dia Ndongo, Sall Amadou Alpha, Faye Ousmane, Loucoubar Cheikh
hCoV-19/Senegal/295134/2022	EPI_ISL_14489094	2022-01-04	Africa	Senegal	Dakar	Institut Pasteur de Dakar	Institut Pasteur de Dakar	Diallo Amadou, Diagne Moussa Moise, Sankhe Safietou, Marieme Top, Ndiaye Ndack, Mouhamed Kane, Maimouna Mbanne, Dia Ndongo, Sall Amadou Alpha, Faye Ousmane, Loucoubar Cheikh
hCoV-19/Senegal/294928/2022	EPI_ISL_14489075	2022-01-03	Africa	Senegal	Dakar	Institut Pasteur de Dakar	Institut Pasteur de Dakar	Diallo Amadou, Diagne Moussa Moise, Sankhe Safietou, Marieme Top, Ndiaye Ndack, Mouhamed Kane, Maimouna Mbanne, Dia Ndongo, Sall Amadou Alpha, Faye Ousmane, Loucoubar Cheikh
hCoV-19/Senegal/294927/2022	EPI_ISL_14489076	2022-01-03	Africa	Senegal	Dakar	Institut Pasteur de Dakar	Institut Pasteur de Dakar	Diallo Amadou, Diagne Moussa Moise, Sankhe Safietou, Marieme Top, Ndiaye Ndack, Mouhamed Kane, Maimouna Mbanne, Dia Ndongo, Sall Amadou Alpha, Faye Ousmane, Loucoubar Cheikh
hCoV-19/Senegal/294980/2022	EPI_ISL_14489078	2022-01-03	Africa	Senegal	Dakar	Institut Pasteur de Dakar	Institut Pasteur de Dakar	Diallo Amadou, Diagne Moussa Moise, Sankhe Safietou, Marieme Top, Ndiaye Ndack, Mouhamed Kane, Maimouna Mbanne, Dia Ndongo, Sall Amadou Alpha, Faye Ousmane, Loucoubar Cheikh
hCoV-19/Senegal/294903/2022	EPI_ISL_14489079	2022-01-03	Africa	Senegal	Dakar	Institut Pasteur de Dakar	Institut Pasteur de Dakar	Diallo Amadou, Diagne Moussa Moise, Sankhe Safietou, Marieme Top, Ndiaye Ndack, Mouhamed Kane, Maimouna Mbanne, Dia Ndongo, Sall Amadou Alpha, Faye Ousmane, Loucoubar Cheikh
hCoV-19/Senegal/294950/2022	EPI_ISL_14489106	2022-01-03	Africa	Senegal	Dakar	Institut Pasteur de Dakar	Institut Pasteur de Dakar	Diallo Amadou, Diagne Moussa Moise, Sankhe Safietou, Marieme Top, Ndiaye Ndack, Mouhamed Kane, Maimouna Mbanne, Dia Ndongo, Sall Amadou Alpha, Faye Ousmane, Loucoubar Cheikh
hCoV-19/Senegal/294892/2022	EPI_ISL_14489080	2022-01-03	Africa	Senegal	Dakar	Institut Pasteur de Dakar	Institut Pasteur de Dakar	Diallo Amadou, Diagne Moussa Moise, Sankhe Safietou, Marieme Top, Ndiaye Ndack, Mouhamed Kane, Maimouna Mbanne, Dia Ndongo, Sall Amadou Alpha, Faye Ousmane, Loucoubar Cheikh
hCoV-19/Senegal/295132/2022	EPI_ISL_14489090	2022-01-04	Africa	Senegal	Dakar	Institut Pasteur de Dakar	Institut Pasteur de Dakar	Diallo Amadou, Diagne Moussa Moise, Sankhe Safietou, Marieme Top, Ndiaye Ndack, Mouhamed Kane, Maimouna Mbanne, Dia Ndongo, Sall Amadou Alpha, Faye Ousmane, Loucoubar Cheikh
hCoV-19/Senegal/294945/2022	EPI_ISL_14489100	2022-01-03	Africa	Senegal	Dakar	Institut Pasteur de Dakar	Institut Pasteur de Dakar	Diallo Amadou, Diagne Moussa Moise, Sankhe Safietou, Marieme Top, Ndiaye Ndack, Mouhamed Kane, Maimouna Mbanne, Dia Ndongo, Sall Amadou Alpha, Faye Ousmane, Loucoubar Cheikh
hCoV-19/Senegal/295194/2022	EPI_ISL_14489087	2022-01-04	Africa	Senegal	Dakar	Institut Pasteur de Dakar	Institut Pasteur de Dakar	Diallo Amadou, Diagne Moussa Moise, Sankhe Safietou, Marieme Top, Ndiaye Ndack, Mouhamed Kane, Maimouna Mbanne, Dia Ndongo, Sall Amadou Alpha, Faye Ousmane, Loucoubar Cheikh
hCoV-19/Senegal/294957/2022	EPI_ISL_14489105	2022-01-03	Africa	Senegal	Dakar	Institut Pasteur de Dakar	Institut Pasteur de Dakar	Diallo Amadou, Diagne Moussa Moise, Sankhe Safietou, Marieme Top, Ndiaye Ndack, Mouhamed Kane, Maimouna Mbanne, Dia Ndongo, Sall Amadou Alpha, Faye Ousmane, Loucoubar Cheikh
hCoV-19/Senegal/294954/2022	EPI_ISL_14489110	2022-01-03	Africa	Senegal	Dakar	Institut Pasteur de Dakar	Institut Pasteur de Dakar	Diallo Amadou, Diagne Moussa Moise, Sankhe Safietou, Marieme Top, Ndiaye Ndack, Mouhamed Kane, Maimouna Mbanne, Dia Ndongo, Sall Amadou Alpha, Faye Ousmane, Loucoubar Cheikh
hCoV-19/Senegal/294949/2022	EPI_ISL_14489104	2022-01-03	Africa	Senegal	Dakar	Institut Pasteur de Dakar	Institut Pasteur de Dakar	Diallo Amadou, Diagne Moussa Moise, Sankhe Safietou, Marieme Top, Ndiaye Ndack, Mouhamed Kane, Maimouna Mbanne, Dia Ndongo, Sall Amadou Alpha, Faye Ousmane, Loucoubar Cheikh
hCoV-19/Senegal/295152/2022	EPI_ISL_14489117	2022-01-04	Africa	Senegal	Dakar	Institut Pasteur de Dakar	Institut Pasteur de Dakar	Diallo Amadou, Diagne Moussa Moise, Sankhe Safietou, Marieme Top, Ndiaye Ndack, Mouhamed Kane, Maimouna Mbanne, Dia Ndongo, Sall Amadou Alpha, Faye Ousmane, Loucoubar Cheikh
hCoV-19/Senegal/295203/2022	EPI_ISL_14489124	2022-01-04	Africa	Senegal	Dakar	Institut Pasteur de Dakar	Institut Pasteur de Dakar	Diallo Amadou, Diagne Moussa Moise, Sankhe Safietou, Marieme Top, Ndiaye Ndack, Mouhamed Kane, Maimouna Mbanne, Dia Ndongo, Sall Amadou Alpha, Faye Ousmane, Loucoubar Cheikh
hCoV-19/Senegal/294958/2022	EPI_ISL_14489108	2022-01-03	Africa	Senegal	Dakar	Institut Pasteur de Dakar	Institut Pasteur de Dakar	Diallo Amadou, Diagne Moussa Moise, Sankhe Safietou, Marieme Top, Ndiaye Ndack, Mouhamed Kane, Maimouna Mbanne, Dia Ndongo, Sall Amadou Alpha, Faye Ousmane, Loucoubar Cheikh
hCoV-19/Senegal/294953/2022	EPI_ISL_14489109	2022-01-03	Africa	Senegal	Dakar	Institut Pasteur de Dakar	Institut Pasteur de Dakar	Diallo Amadou, Diagne Moussa Moise, Sankhe Safietou, Marieme Top, Ndiaye Ndack, Mouhamed Kane, Maimouna Mbanne, Dia Ndongo, Sall Amadou Alpha, Faye Ousmane, Loucoubar Cheikh
hCoV-19/Senegal/294961/2022	EPI_ISL_14489111	2022-01-03	Africa	Senegal	Dakar	Institut Pasteur de Dakar	Institut Pasteur de Dakar	Diallo Amadou, Diagne Moussa Moise, Sankhe Safietou, Marieme Top, Ndiaye Ndack, Mouhamed Kane, Maimouna Mbanne, Dia Ndongo, Sall Amadou Alpha, Faye Ousmane, Loucoubar Cheikh
hCoV-19/Senegal/295147/2022	EPI_ISL_14489114	2022-01-04	Africa	Senegal	Dakar	Institut Pasteur de Dakar	Institut Pasteur de Dakar	Diallo Amadou, Diagne Moussa Moise, Sankhe Safietou, Marieme Top, Ndiaye Ndack, Mouhamed Kane, Maimouna Mbanne, Dia Ndongo, Sall Amadou Alpha, Faye Ousmane, Loucoubar Cheikh
hCoV-19/Senegal/294963/2022	EPI_ISL_14489131	2022-01-03	Africa	Senegal	Dakar	Institut Pasteur de Dakar	Institut Pasteur de Dakar	Diallo Amadou, Diagne Moussa Moise, Sankhe Safietou, Marieme Top, Ndiaye Ndack, Mouhamed Kane, Maimouna Mbanne, Dia Ndongo, Sall Amadou Alpha, Faye Ousmane, Loucoubar Cheikh
hCoV-19/Senegal/295180/2022	EPI_ISL_14489120	2022-01-04	Africa	Senegal	Dakar	Institut Pasteur de Dakar	Institut Pasteur de Dakar	Diallo Amadou, Diagne Moussa Moise, Sankhe Safietou, Marieme Top, Ndiaye Ndack, Mouhamed Kane, Maimouna Mbanne, Dia Ndongo, Sall Amadou Alpha, Faye Ousmane, Loucoubar Cheikh
hCoV-19/Senegal/295151/2022	EPI_ISL_14489116	2022-01-04	Africa	Senegal	Dakar	Institut Pasteur de Dakar	Institut Pasteur de Dakar	Diallo Amadou, Diagne Moussa Moise, Sankhe Safietou, Marieme Top, Ndiaye Ndack, Mouhamed Kane, Maimouna Mbanne, Dia Ndongo, Sall Amadou Alpha, Faye Ousmane, Loucoubar Cheikh
hCoV-19/Senegal/295195/2022	EPI_ISL_14489121	2022-01-04	Africa	Senegal	Dakar	Institut Pasteur de Dakar	Institut Pasteur de Dakar	Diallo Amadou, Diagne Moussa Moise, Sankhe Safietou, Marieme Top, Ndiaye Ndack, Mouhamed Kane, Maimouna Mbanne, Dia Ndongo, Sall Amadou Alpha, Faye Ousmane, Loucoubar Cheikh
hCoV-19/Senegal/295159/2022	EPI_ISL_14489118	2022-01-04	Africa	Senegal	Dakar	Institut Pasteur de Dakar	Institut Pasteur de Dakar	Diallo Amadou, Diagne Moussa Moise, Sankhe Safietou, Marieme Top, Ndiaye Ndack, Mouhamed Kane, Maimouna Mbanne, Dia Ndongo, Sall Amadou Alpha, Faye Ousmane, Loucoubar Cheikh
hCoV-19/Senegal/295198/2022	EPI_ISL_14489122	2022-01-04	Africa	Senegal	Dakar	Institut Pasteur de Dakar	Institut Pasteur de Dakar	Diallo Amadou, Diagne Moussa Moise, Sankhe Safietou, Marieme Top, Ndiaye Ndack, Mouhamed Kane, Maimouna Mbanne, Dia Ndongo, Sall Amadou Alpha, Faye Ousmane, Loucoubar Cheikh
hCoV-19/Senegal/268517/2022	EPI_ISL_14489137	2022-01-03	Africa	Senegal	Dakar	Institut Pasteur de Dakar	Institut Pasteur de Dakar	Diallo Amadou, Diagne Moussa Moise, Sankhe Safietou, Marieme Top, Ndiaye Ndack, Mouhamed Kane, Maimouna Mbanne, Dia Ndongo, Sall Amadou Alpha, Faye Ousmane, Loucoubar Cheikh
hCoV-19/Senegal/294907/2022	EPI_ISL_14489135	2022-01-03	Africa	Senegal	Dakar	Institut Pasteur de Dakar	Institut Pasteur de Dakar	Diallo Amadou, Diagne Moussa Moise, Sankhe Safietou, Marieme Top, Ndiaye Ndack, Mouhamed Kane, Maimouna Mbanne, Dia Ndongo, Sall Amadou Alpha, Faye Ousmane, Loucoubar Cheikh
hCoV-19/Senegal/295067/2022	EPI_ISL_14489145	2022-01-04	Africa	Senegal	Dakar	Institut Pasteur de Dakar	Institut Pasteur de Dakar	Diallo Amadou, Diagne Moussa Moise, Sankhe Safietou, Marieme Top, Ndiaye Ndack, Mouhamed Kane, Maimouna Mbanne, Dia Ndongo, Sall Amadou Alpha, Faye Ousmane, Loucoubar Cheikh
hCoV-19/Senegal/295079/2022	EPI_ISL_14489151	2022-01-04	Africa	Senegal	Dakar	Institut Pasteur de Dakar	Institut Pasteur de Dakar	Diallo Amadou, Diagne Moussa Moise, Sankhe Safietou, Marieme Top, Ndiaye Ndack, Mouhamed Kane, Maimouna Mbanne, Dia Ndongo, Sall Amadou Alpha, Faye Ousmane, Loucoubar Cheikh
hCoV-19/Senegal/294908/2022	EPI_ISL_14489134	2022-01-03	Africa	Senegal	Dakar	Institut Pasteur de Dakar	Institut Pasteur de Dakar	Diallo Amadou, Diagne Moussa Moise, Sankhe Safietou, Marieme Top, Ndiaye Ndack, Mouhamed Kane, Maimouna Mbanne, Dia Ndongo, Sall Amadou Alpha, Faye Ousmane, Loucoubar Cheikh
hCoV-19/Senegal/295052/2022	EPI_ISL_14489138	2022-01-04	Africa	Senegal	Dakar	Institut Pasteur de Dakar	Institut Pasteur de Dakar	Diallo Amadou, Diagne Moussa Moise, Sankhe Safietou, Marieme Top, Ndiaye Ndack, Mouhamed Kane, Maimouna Mbanne, Dia Ndongo, Sall Amadou Alpha, Faye Ousmane, Loucoubar Cheikh
hCoV-19/Senegal/294960/2022	EPI_ISL_14489132	2022-01-03	Africa	Senegal	Dakar	Institut Pasteur de Dakar	Institut Pasteur de Dakar	Diallo Amadou, Diagne Moussa Moise, Sankhe Safietou, Marieme Top, Ndiaye Ndack, Mouhamed Kane, Maimouna Mbanne, Dia Ndongo, Sall Amadou Alpha, Faye Ousmane, Loucoubar Cheikh
hCoV-19/Senegal/294906/2022	EPI_ISL_14489136	2022-01-03	Africa	Senegal	Dakar	Institut Pasteur de Dakar	Institut Pasteur de Dakar	Diallo Amadou, Diagne Moussa Moise, Sankhe Safietou, Marieme Top, Ndiaye Ndack, Mouhamed Kane, Maimouna Mbanne, Dia Ndongo, Sall Amadou Alpha, Faye Ousmane, Loucoubar Cheikh
hCoV-19/Senegal/295106/2022	EPI_ISL_14489158	2022-01-04	Africa	Senegal	Dakar	Institut Pasteur de Dakar	Institut Pasteur de Dakar	Diallo Amadou, Diagne Moussa Moise, Sankhe Safietou, Marieme Top, Ndiaye Ndack, Mouhamed Kane, Maimouna Mbanne, Dia Ndongo, Sall Amadou Alpha, Faye Ousmane, Loucoubar Cheikh
hCoV-19/Senegal/295059/2022	EPI_ISL_14489141	2022-01-04	Africa	Senegal	Dakar	Institut Pasteur de Dakar	Institut Pasteur de Dakar	Diallo Amadou, Diagne Moussa Moise, Sankhe Safietou, Marieme Top, Ndiaye Ndack, Mouhamed Kane, Maimouna Mbanne, Dia Ndongo, Sall Amadou Alpha, Faye Ousmane, Loucoubar Cheikh
hCoV-19/Senegal/295234/2022	EPI_ISL_14489162	2022-01-05	Africa	Senegal	Dakar	Institut Pasteur de Dakar	Institut Pasteur de Dakar	Diallo Amadou, Diagne Moussa Moise, Sankhe Safietou, Marieme Top, Ndiaye Ndack, Mouhamed Kane, Maimouna Mbanne, Dia Ndongo, Sall Amadou Alpha, Faye Ousmane, Loucoubar Cheikh
hCoV-19/Senegal/295061/2022	EPI_ISL_14489142	2022-01-04	Africa	Senegal	Dakar	Institut Pasteur de Dakar	Institut Pasteur de Dakar	Diallo Amadou, Diagne Moussa Moise, Sankhe Safietou, Marieme Top, Ndiaye Ndack, Mouhamed Kane, Maimouna Mbanne, Dia Ndongo, Sall Amadou Alpha, Faye Ousmane, Loucoubar Cheikh
hCoV-19/Senegal/295062/2022	EPI_ISL_14489143	2022-01-04	Africa	Senegal	Dakar	Institut Pasteur de Dakar	Institut Pasteur de Dakar	Diallo Amadou, Diagne Moussa Moise, Sankhe Safietou, Marieme Top, Ndiaye Ndack, Mouhamed Kane, Maimouna Mbanne, Dia Ndongo, Sall Amadou Alpha, Faye Ousmane, Loucoubar Cheikh
hCoV-19/Senegal/295096/2022	EPI_ISL_14489155	2022-01-04	Africa	Senegal	Dakar	Institut Pasteur de Dakar	Institut Pasteur de Dakar	Diallo Amadou, Diagne Moussa Moise, Sankhe Safietou, Marieme Top, Ndiaye Ndack, Mouhamed Kane, Maimouna Mbanne, Dia Ndongo, Sall Amadou Alpha, Faye Ousmane, Loucoubar Cheikh
hCoV-19/Senegal/295065/2022	EPI_ISL_14489144	2022-01-04	Africa	Senegal	Dakar	Institut Pasteur de Dakar	Institut Pasteur de Dakar	Diallo Amadou, Diagne Moussa Moise, Sankhe Safietou, Marieme Top, Ndiaye Ndack, Mouhamed Kane, Maimouna Mbanne, Dia Ndongo, Sall Amadou Alpha, Faye Ousmane, Loucoubar Cheikh
hCoV-19/Senegal/295236/2022	EPI_ISL_14489164	2022-01-05	Africa	Senegal	Dakar	Institut Pasteur de Dakar	Institut Pasteur de Dakar	Diallo Amadou, Diagne Moussa Moise, Sankhe Safietou, Marieme Top, Ndiaye Ndack, Mouhamed Kane, Maimouna Mbanne, Dia Ndongo, Sall Amadou Alpha, Faye Ousmane, Loucoubar Cheikh
hCoV-19/Senegal/295110/2022	EPI_ISL_14489160	2022-01-04	Africa	Senegal	Dakar	Institut Pasteur de Dakar	Institut Pasteur de Dakar	Diallo Amadou, Diagne Moussa Moise, Sankhe Safietou, Marieme Top, Ndiaye Ndack, Mouhamed Kane, Maimouna Mbanne, Dia Ndongo, Sall Amadou Alpha, Faye Ousmane, Loucoubar Cheikh
hCoV-19/Senegal/295237/2022	EPI_ISL_14489165	2022-01-05	Africa	Senegal	Dakar	Institut Pasteur de Dakar	Institut Pasteur de Dakar	Diallo Amadou, Diagne Moussa Moise, Sankhe Safietou, Marieme Top, Ndiaye Ndack, Mouhamed Kane, Maimouna Mbanne, Dia Ndongo, Sall Amadou Alpha, Faye Ousmane, Loucoubar Cheikh
hCoV-19/Senegal/295103/2022	EPI_ISL_14489157	2022-01-04	Africa	Senegal	Dakar	Institut Pasteur de Dakar	Institut Pasteur de Dakar	Diallo Amadou, Diagne Moussa Moise, Sankhe Safietou, Marieme Top, Ndiaye Ndack, Mouhamed Kane, Maimouna Mbanne, Dia Ndongo, Sall Amadou Alpha, Faye Ousmane, Loucoubar Cheikh
hCoV-19/Senegal/295253/2022	EPI_ISL_14489170	2022-01-05	Africa	Senegal	Dakar	Institut Pasteur de Dakar	Institut Pasteur de Dakar	Diallo Amadou, Diagne Moussa Moise, Sankhe Safietou, Marieme Top, Ndiaye Ndack, Mouhamed Kane, Maimouna Mbanne, Dia Ndongo, Sall Amadou Alpha, Faye Ousmane, Loucoubar Cheikh
hCoV-19/Senegal/295109/2022	EPI_ISL_14489159	2022-01-04	Africa	Senegal	Dakar	Institut Pasteur de Dakar	Institut Pasteur de Dakar	Diallo Amadou, Diagne Moussa Moise, Sankhe Safietou, Marieme Top, Ndiaye Ndack, Mouhamed Kane, Maimouna Mbanne, Dia Ndongo, Sall Amadou Alpha, Faye Ousmane, Loucoubar Cheikh
hCoV-19/Senegal/295235/2022	EPI_ISL_14489163	2022-01-05	Africa	Senegal	Dakar	Institut Pasteur de Dakar	Institut Pasteur de Dakar	Diallo Amadou, Diagne Moussa Moise, Sankhe Safietou, Marieme Top, Ndiaye Ndack, Mouhamed Kane, Maimouna Mbanne, Dia Ndongo, Sall Amadou Alpha, Faye Ousmane, Loucoubar Cheikh
hCoV-19/Senegal/295233/2022	EPI_ISL_14489161	2022-01-05	Africa	Senegal	Dakar	Institut Pasteur de Dakar	Institut Pasteur de Dakar	Diallo Amadou, Diagne Moussa Moise, Sankhe Safietou, Marieme Top, Ndiaye Ndack, Mouhamed Kane, Maimouna Mbanne, Dia Ndongo, Sall Amadou Alpha, Faye Ousmane, Loucoubar Cheikh
hCoV-19/Senegal/295258/2022	EPI_ISL_14489173	2022-01-05	Africa	Senegal	Dakar	Institut Pasteur de Dakar	Institut Pasteur de Dakar	Diallo Amadou, Diagne Moussa Moise, Sankhe Safietou, Marieme Top, Ndiaye Ndack, Mouhamed Kane, Maimouna Mbanne, Dia Ndongo, Sall Amadou Alpha, Faye Ousmane, Loucoubar Cheikh
hCoV-19/Senegal/295251/2022	EPI_ISL_14489169	2022-01-05	Africa	Senegal	Dakar	Institut Pasteur de Dakar	Institut Pasteur de Dakar	Diallo Amadou, Diagne Moussa Moise, Sankhe Safietou, Marieme Top, Ndiaye Ndack, Mouhamed Kane, Maimouna Mbanne, Dia Ndongo, Sall Amadou Alpha, Faye Ousmane, Loucoubar Cheikh
hCoV-19/Senegal/295263/2022	EPI_ISL_14489176	2022-01-05	Africa	Senegal	Dakar	Institut Pasteur de Dakar	Institut Pasteur de Dakar	Diallo Amadou, Diagne Moussa Moise, Sankhe Safietou, Marieme Top, Ndiaye Ndack, Mouhamed Kane, Maimouna Mbanne, Dia Ndongo, Sall Amadou Alpha, Faye Ousmane, Loucoubar Cheikh
hCoV-19/Senegal/295274/2022	EPI_ISL_14489185	2022-01-05	Africa	Senegal	Dakar	Institut Pasteur de Dakar	Institut Pasteur de Dakar	Diallo Amadou, Diagne Moussa Moise, Sankhe Safietou, Marieme Top, Ndiaye Ndack, Mouhamed Kane, Maimouna Mbanne, Dia Ndongo, Sall Amadou Alpha, Faye Ousmane, Loucoubar Cheikh
hCoV-19/Senegal/295255/2022	EPI_ISL_14489171	2022-01-05	Africa	Senegal	Dakar	Institut Pasteur de Dakar	Institut Pasteur de Dakar	Diallo Amadou, Diagne Moussa Moise, Sankhe Safietou, Marieme Top, Ndiaye Ndack, Mouhamed Kane, Maimouna Mbanne, Dia Ndongo, Sall Amadou Alpha, Faye Ousmane, Loucoubar Cheikh
hCoV-19/Senegal/295268/2022	EPI_ISL_14489181	2022-01-05	Africa	Senegal	Dakar	Institut Pasteur de Dakar	Institut Pasteur de Dakar	Diallo Amadou, Diagne Moussa Moise, Sankhe Safietou, Marieme Top, Ndiaye Ndack, Mouhamed Kane, Maimouna Mbanne, Dia Ndongo, Sall Amadou Alpha, Faye Ousmane, Loucoubar Cheikh
hCoV-19/Senegal/295267/2022	EPI_ISL_14489179	2022-01-05	Africa	Senegal	Dakar	Institut Pasteur de Dakar	Institut Pasteur de Dakar	Diallo Amadou, Diagne Moussa Moise, Sankhe Safietou, Marieme Top, Ndiaye Ndack, Mouhamed Kane, Maimouna Mbanne, Dia Ndongo, Sall Amadou Alpha, Faye Ousmane, Loucoubar Cheikh
hCoV-19/Senegal/295264/2022	EPI_ISL_14489177	2022-01-05	Africa	Senegal	Dakar	Institut Pasteur de Dakar	Institut Pasteur de Dakar	Diallo Amadou, Diagne Moussa Moise, Sankhe Safietou, Marieme Top, Ndiaye Ndack, Mouhamed Kane, Maimouna Mbanne, Dia Ndongo, Sall Amadou Alpha, Faye Ousmane, Loucoubar Cheikh
hCoV-19/Senegal/295275/2022	EPI_ISL_14489186	2022-01-05	Africa	Senegal	Dakar	Institut Pasteur de Dakar	Institut Pasteur de Dakar	Diallo Amadou, Diagne Moussa Moise, Sankhe Safietou, Marieme Top, Ndiaye Ndack, Mouhamed Kane, Maimouna Mbanne, Dia Ndongo, Sall Amadou Alpha, Faye Ousmane, Loucoubar Cheikh
hCoV-19/Senegal/295422/2022	EPI_ISL_14489205	2022-01-04	Africa	Senegal	Dakar	Institut Pasteur de Dakar	Institut Pasteur de Dakar	Diallo Amadou, Diagne Moussa Moise, Sankhe Safietou, Marieme Top, Ndiaye Ndack, Mouhamed Kane, Maimouna Mbanne, Dia Ndongo, Sall Amadou Alpha, Faye Ousmane, Loucoubar Cheikh
hCoV-19/Senegal/295273/2022	EPI_ISL_14489184	2022-01-05	Africa	Senegal	Dakar	Institut Pasteur de Dakar	Institut Pasteur de Dakar	Diallo Amadou, Diagne Moussa Moise, Sankhe Safietou, Marieme Top, Ndiaye Ndack, Mouhamed Kane, Maimouna Mbanne, Dia Ndongo, Sall Amadou Alpha, Faye Ousmane, Loucoubar Cheikh
hCoV-19/Senegal/295280/2022	EPI_ISL_14489191	2022-01-05	Africa	Senegal	Dakar	Institut Pasteur de Dakar	Institut Pasteur de Dakar	Diallo Amadou, Diagne Moussa Moise, Sankhe Safietou, Marieme Top, Ndiaye Ndack, Mouhamed Kane, Maimouna Mbanne, Dia Ndongo, Sall Amadou Alpha, Faye Ousmane, Loucoubar Cheikh
hCoV-19/Senegal/295281/2022	EPI_ISL_14489192	2022-01-05	Africa	Senegal	Dakar	Institut Pasteur de Dakar	Institut Pasteur de Dakar	Diallo Amadou, Diagne Moussa Moise, Sankhe Safietou, Marieme Top, Ndiaye Ndack, Mouhamed Kane, Maimouna Mbanne, Dia Ndongo, Sall Amadou Alpha, Faye Ousmane, Loucoubar Cheikh
hCoV-19/Senegal/295438/2022	EPI_ISL_14489206	2022-01-04	Africa	Senegal	Dakar	Institut Pasteur de Dakar	Institut Pasteur de Dakar	Diallo Amadou, Diagne Moussa Moise, Sankhe Safietou, Marieme Top, Ndiaye Ndack, Mouhamed Kane, Maimouna Mbanne, Dia Ndongo, Sall Amadou Alpha, Faye Ousmane, Loucoubar Cheikh
hCoV-19/Senegal/295411/2022	EPI_ISL_14489198	2022-01-04	Africa	Senegal	Dakar	Institut Pasteur de Dakar	Institut Pasteur de Dakar	Diallo Amadou, Diagne Moussa Moise, Sankhe Safietou, Marieme Top, Ndiaye Ndack, Mouhamed Kane, Maimouna Mbanne, Dia Ndongo, Sall Amadou Alpha, Faye Ousmane, Loucoubar Cheikh
hCoV-19/Senegal/295297/2022	EPI_ISL_14489195	2022-01-05	Africa	Senegal	Dakar	Institut Pasteur de Dakar	Institut Pasteur de Dakar	Diallo Amadou, Diagne Moussa Moise, Sankhe Safietou, Marieme Top, Ndiaye Ndack, Mouhamed Kane, Maimouna Mbanne, Dia Ndongo, Sall Amadou Alpha, Faye Ousmane, Loucoubar Cheikh
hCoV-19/Senegal/295476/2022	EPI_ISL_14489211	2022-01-04	Africa	Senegal	Dakar	Institut Pasteur de Dakar	Institut Pasteur de Dakar	Diallo Amadou, Diagne Moussa Moise, Sankhe Safietou, Marieme Top, Ndiaye Ndack, Mouhamed Kane, Maimouna Mbanne, Dia Ndongo, Sall Amadou Alpha, Faye Ousmane, Loucoubar Cheikh
hCoV-19/Senegal/295445/2022	EPI_ISL_14489212	2022-01-04	Africa	Senegal	Dakar	Institut Pasteur de Dakar	Institut Pasteur de Dakar	Diallo Amadou, Diagne Moussa Moise, Sankhe Safietou, Marieme Top, Ndiaye Ndack, Mouhamed Kane, Maimouna Mbanne, Dia Ndongo, Sall Amadou Alpha, Faye Ousmane, Loucoubar Cheikh
hCoV-19/Senegal/295452/2022	EPI_ISL_14489218	2022-01-04	Africa	Senegal	Dakar	Institut Pasteur de Dakar	Institut Pasteur de Dakar	Diallo Amadou, Diagne Moussa Moise, Sankhe Safietou, Marieme Top, Ndiaye Ndack, Mouhamed Kane, Maimouna Mbanne, Dia Ndongo, Sall Amadou Alpha, Faye Ousmane, Loucoubar Cheikh
hCoV-19/Senegal/295416/2022	EPI_ISL_14489203	2022-01-04	Africa	Senegal	Dakar	Institut Pasteur de Dakar	Institut Pasteur de Dakar	Diallo Amadou, Diagne Moussa Moise, Sankhe Safietou, Marieme Top, Ndiaye Ndack, Mouhamed Kane, Maimouna Mbanne, Dia Ndongo, Sall Amadou Alpha, Faye Ousmane, Loucoubar Cheikh
hCoV-19/Senegal/295442/2022	EPI_ISL_14489208	2022-01-04	Africa	Senegal	Dakar	Institut Pasteur de Dakar	Institut Pasteur de Dakar	Diallo Amadou, Diagne Moussa Moise, Sankhe Safietou, Marieme Top, Ndiaye Ndack, Mouhamed Kane, Maimouna Mbanne, Dia Ndongo, Sall Amadou Alpha, Faye Ousmane, Loucoubar Cheikh
hCoV-19/Senegal/295414/2022	EPI_ISL_14489201	2022-01-04	Africa	Senegal	Dakar	Institut Pasteur de Dakar	Institut Pasteur de Dakar	Diallo Amadou, Diagne Moussa Moise, Sankhe Safietou, Marieme Top, Ndiaye Ndack, Mouhamed Kane, Maimouna Mbanne, Dia Ndongo, Sall Amadou Alpha, Faye Ousmane, Loucoubar Cheikh
hCoV-19/Senegal/295439/2022	EPI_ISL_14489207	2022-01-04	Africa	Senegal	Dakar	Institut Pasteur de Dakar	Institut Pasteur de Dakar	Diallo Amadou, Diagne Moussa Moise, Sankhe Safietou, Marieme Top, Ndiaye Ndack, Mouhamed Kane, Maimouna Mbanne, Dia Ndongo, Sall Amadou Alpha, Faye Ousmane, Loucoubar Cheikh
hCoV-19/Senegal/295453/2022	EPI_ISL_14489219	2022-01-04	Africa	Senegal	Dakar	Institut Pasteur de Dakar	Institut Pasteur de Dakar	Diallo Amadou, Diagne Moussa Moise, Sankhe Safietou, Marieme Top, Ndiaye Ndack, Mouhamed Kane, Maimouna Mbanne, Dia Ndongo, Sall Amadou Alpha, Faye Ousmane, Loucoubar Cheikh
hCoV-19/Senegal/295605/2022	EPI_ISL_14489226	2022-01-05	Africa	Senegal	Dakar	Institut Pasteur de Dakar	Institut Pasteur de Dakar	Diallo Amadou, Diagne Moussa Moise, Sankhe Safietou, Marieme Top, Ndiaye Ndack, Mouhamed Kane, Maimouna Mbanne, Dia Ndongo, Sall Amadou Alpha, Faye Ousmane, Loucoubar Cheikh
hCoV-19/Senegal/295664/2022	EPI_ISL_14489233	2022-01-05	Africa	Senegal	Dakar	Institut Pasteur de Dakar	Institut Pasteur de Dakar	Diallo Amadou, Diagne Moussa Moise, Sankhe Safietou, Marieme Top, Ndiaye Ndack, Mouhamed Kane, Maimouna Mbanne, Dia Ndongo, Sall Amadou Alpha, Faye Ousmane, Loucoubar Cheikh
hCoV-19/Senegal/295667/2022	EPI_ISL_14489234	2022-01-05	Africa	Senegal	Dakar	Institut Pasteur de Dakar	Institut Pasteur de Dakar	Diallo Amadou, Diagne Moussa Moise, Sankhe Safietou, Marieme Top, Ndiaye Ndack, Mouhamed Kane, Maimouna Mbanne, Dia Ndongo, Sall Amadou Alpha, Faye Ousmane, Loucoubar Cheikh
hCoV-19/Senegal/295447/2022	EPI_ISL_14489214	2022-01-04	Africa	Senegal	Dakar	Institut Pasteur de Dakar	Institut Pasteur de Dakar	Diallo Amadou, Diagne Moussa Moise, Sankhe Safietou, Marieme Top, Ndiaye Ndack, Mouhamed Kane, Maimouna Mbanne, Dia Ndongo, Sall Amadou Alpha, Faye Ousmane, Loucoubar Cheikh
hCoV-19/Senegal/295454/2022	EPI_ISL_14489220	2022-01-04	Africa	Senegal	Dakar	Institut Pasteur de Dakar	Institut Pasteur de Dakar	Diallo Amadou, Diagne Moussa Moise, Sankhe Safietou, Marieme Top, Ndiaye Ndack, Mouhamed Kane, Maimouna Mbanne, Dia Ndongo, Sall Amadou Alpha, Faye Ousmane, Loucoubar Cheikh
hCoV-19/Senegal/295460/2022	EPI_ISL_14489224	2022-01-04	Africa	Senegal	Dakar	Institut Pasteur de Dakar	Institut Pasteur de Dakar	Diallo Amadou, Diagne Moussa Moise, Sankhe Safietou, Marieme Top, Ndiaye Ndack, Mouhamed Kane, Maimouna Mbanne, Dia Ndongo, Sall Amadou Alpha, Faye Ousmane, Loucoubar Cheikh
hCoV-19/Senegal/295654/2022	EPI_ISL_14489227	2022-01-05	Africa	Senegal	Dakar	Institut Pasteur de Dakar	Institut Pasteur de Dakar	Diallo Amadou, Diagne Moussa Moise, Sankhe Safietou, Marieme Top, Ndiaye Ndack, Mouhamed Kane, Maimouna Mbanne, Dia Ndongo, Sall Amadou Alpha, Faye Ousmane, Loucoubar Cheikh
hCoV-19/Senegal/295455/2022	EPI_ISL_14489221	2022-01-04	Africa	Senegal	Dakar	Institut Pasteur de Dakar	Institut Pasteur de Dakar	Diallo Amadou, Diagne Moussa Moise, Sankhe Safietou, Marieme Top, Ndiaye Ndack, Mouhamed Kane, Maimouna Mbanne, Dia Ndongo, Sall Amadou Alpha, Faye Ousmane, Loucoubar Cheikh
hCoV-19/Senegal/295604/2022	EPI_ISL_14489225	2022-01-05	Africa	Senegal	Dakar	Institut Pasteur de Dakar	Institut Pasteur de Dakar	Diallo Amadou, Diagne Moussa Moise, Sankhe Safietou, Marieme Top, Ndiaye Ndack, Mouhamed Kane, Maimouna Mbanne, Dia Ndongo, Sall Amadou Alpha, Faye Ousmane, Loucoubar Cheikh
hCoV-19/Senegal/295688/2022	EPI_ISL_14489244	2022-01-05	Africa	Senegal	Dakar	Institut Pasteur de Dakar	Institut Pasteur de Dakar	Diallo Amadou, Diagne Moussa Moise, Sankhe Safietou, Marieme Top, Ndiaye Ndack, Mouhamed Kane, Maimouna Mbanne, Dia Ndongo, Sall Amadou Alpha, Faye Ousmane, Loucoubar Cheikh
hCoV-19/Senegal/295655/2022	EPI_ISL_14489228	2022-01-05	Africa	Senegal	Dakar	Institut Pasteur de Dakar	Institut Pasteur de Dakar	Diallo Amadou, Diagne Moussa Moise, Sankhe Safietou, Marieme Top, Ndiaye Ndack, Mouhamed Kane, Maimouna Mbanne, Dia Ndongo, Sall Amadou Alpha, Faye Ousmane, Loucoubar Cheikh
hCoV-19/Senegal/295669/2022	EPI_ISL_14489235	2022-01-05	Africa	Senegal	Dakar	Institut Pasteur de Dakar	Institut Pasteur de Dakar	Diallo Amadou, Diagne Moussa Moise, Sankhe Safietou, Marieme Top, Ndiaye Ndack, Mouhamed Kane, Maimouna Mbanne, Dia Ndongo, Sall Amadou Alpha, Faye Ousmane, Loucoubar Cheikh
hCoV-19/Senegal/295659/2022	EPI_ISL_14489230	2022-01-05	Africa	Senegal	Dakar	Institut Pasteur de Dakar	Institut Pasteur de Dakar	Diallo Amadou, Diagne Moussa Moise, Sankhe Safietou, Marieme Top, Ndiaye Ndack, Mouhamed Kane, Maimouna Mbanne, Dia Ndongo, Sall Amadou Alpha, Faye Ousmane, Loucoubar Cheikh
hCoV-19/Senegal/295702/2022	EPI_ISL_14489253	2022-01-05	Africa	Senegal	Dakar	Institut Pasteur de Dakar	Institut Pasteur de Dakar	Diallo Amadou, Diagne Moussa Moise, Sankhe Safietou, Marieme Top, Ndiaye Ndack, Mouhamed Kane, Maimouna Mbanne, Dia Ndongo, Sall Amadou Alpha, Faye Ousmane, Loucoubar Cheikh
hCoV-19/Senegal/295660/2022	EPI_ISL_14489231	2022-01-05	Africa	Senegal	Dakar	Institut Pasteur de Dakar	Institut Pasteur de Dakar	Diallo Amadou, Diagne Moussa Moise, Sankhe Safietou, Marieme Top, Ndiaye Ndack, Mouhamed Kane, Maimouna Mbanne, Dia Ndongo, Sall Amadou Alpha, Faye Ousmane, Loucoubar Cheikh
hCoV-19/Senegal/295680/2022	EPI_ISL_14489240	2022-01-05	Africa	Senegal	Dakar	Institut Pasteur de Dakar	Institut Pasteur de Dakar	Diallo Amadou, Diagne Moussa Moise, Sankhe Safietou, Marieme Top, Ndiaye Ndack, Mouhamed Kane, Maimouna Mbanne, Dia Ndongo, Sall Amadou Alpha, Faye Ousmane, Loucoubar Cheikh
hCoV-19/Senegal/295703/2022	EPI_ISL_14489254	2022-01-05	Africa	Senegal	Dakar	Institut Pasteur de Dakar	Institut Pasteur de Dakar	Diallo Amadou, Diagne Moussa Moise, Sankhe Safietou, Marieme Top, Ndiaye Ndack, Mouhamed Kane, Maimouna Mbanne, Dia Ndongo, Sall Amadou Alpha, Faye Ousmane, Loucoubar Cheikh
hCoV-19/Senegal/295730/2022	EPI_ISL_14489255	2022-01-05	Africa	Senegal	Dakar	Institut Pasteur de Dakar	Institut Pasteur de Dakar	Diallo Amadou, Diagne Moussa Moise, Sankhe Safietou, Marieme Top, Ndiaye Ndack, Mouhamed Kane, Maimouna Mbanne, Dia Ndongo, Sall Amadou Alpha, Faye Ousmane, Loucoubar Cheikh
hCoV-19/Senegal/295742/2022	EPI_ISL_14489261	2022-01-05	Africa	Senegal	Dakar	Institut Pasteur de Dakar	Institut Pasteur de Dakar	Diallo Amadou, Diagne Moussa Moise, Sankhe Safietou, Marieme Top, Ndiaye Ndack, Mouhamed Kane, Maimouna Mbanne, Dia Ndongo, Sall Amadou Alpha, Faye Ousmane, Loucoubar Cheikh
hCoV-19/Senegal/295685/2022	EPI_ISL_14489243	2022-01-05	Africa	Senegal	Dakar	Institut Pasteur de Dakar	Institut Pasteur de Dakar	Diallo Amadou, Diagne Moussa Moise, Sankhe Safietou, Marieme Top, Ndiaye Ndack, Mouhamed Kane, Maimouna Mbanne, Dia Ndongo, Sall Amadou Alpha, Faye Ousmane, Loucoubar Cheikh
hCoV-19/Senegal/295746/2022	EPI_ISL_14489263	2022-01-05	Africa	Senegal	Dakar	Institut Pasteur de Dakar	Institut Pasteur de Dakar	Diallo Amadou, Diagne Moussa Moise, Sankhe Safietou, Marieme Top, Ndiaye Ndack, Mouhamed Kane, Maimouna Mbanne, Dia Ndongo, Sall Amadou Alpha, Faye Ousmane, Loucoubar Cheikh
hCoV-19/Senegal/295698/2022	EPI_ISL_14489248	2022-01-05	Africa	Senegal	Dakar	Institut Pasteur de Dakar	Institut Pasteur de Dakar	Diallo Amadou, Diagne Moussa Moise, Sankhe Safietou, Marieme Top, Ndiaye Ndack, Mouhamed Kane, Maimouna Mbanne, Dia Ndongo, Sall Amadou Alpha, Faye Ousmane, Loucoubar Cheikh
hCoV-19/Senegal/295737/2022	EPI_ISL_14489257	2022-01-05	Africa	Senegal	Dakar	Institut Pasteur de Dakar	Institut Pasteur de Dakar	Diallo Amadou, Diagne Moussa Moise, Sankhe Safietou, Marieme Top, Ndiaye Ndack, Mouhamed Kane, Maimouna Mbanne, Dia Ndongo, Sall Amadou Alpha, Faye Ousmane, Loucoubar Cheikh
hCoV-19/Senegal/295751/2022	EPI_ISL_14489267	2022-01-05	Africa	Senegal	Dakar	Institut Pasteur de Dakar	Institut Pasteur de Dakar	Diallo Amadou, Diagne Moussa Moise, Sankhe Safietou, Marieme Top, Ndiaye Ndack, Mouhamed Kane, Maimouna Mbanne, Dia Ndongo, Sall Amadou Alpha, Faye Ousmane, Loucoubar Cheikh
hCoV-19/Senegal/295740/2022	EPI_ISL_14489260	2022-01-05	Africa	Senegal	Dakar	Institut Pasteur de Dakar	Institut Pasteur de Dakar	Diallo Amadou, Diagne Moussa Moise, Sankhe Safietou, Marieme Top, Ndiaye Ndack, Mouhamed Kane, Maimouna Mbanne, Dia Ndongo, Sall Amadou Alpha, Faye Ousmane, Loucoubar Cheikh
hCoV-19/Senegal/295726/2022	EPI_ISL_14489275	2022-01-05	Africa	Senegal	Dakar	Institut Pasteur de Dakar	Institut Pasteur de Dakar	Diallo Amadou, Diagne Moussa Moise, Sankhe Safietou, Marieme Top, Ndiaye Ndack, Mouhamed Kane, Maimouna Mbanne, Dia Ndongo, Sall Amadou Alpha, Faye Ousmane, Loucoubar Cheikh
hCoV-19/Senegal/295708/2022	EPI_ISL_14489268	2022-01-05	Africa	Senegal	Dakar	Institut Pasteur de Dakar	Institut Pasteur de Dakar	Diallo Amadou, Diagne Moussa Moise, Sankhe Safietou, Marieme Top, Ndiaye Ndack, Mouhamed Kane, Maimouna Mbanne, Dia Ndongo, Sall Amadou Alpha, Faye Ousmane, Loucoubar Cheikh
hCoV-19/Senegal/295711/2022	EPI_ISL_14489269	2022-01-05	Africa	Senegal	Dakar	Institut Pasteur de Dakar	Institut Pasteur de Dakar	Diallo Amadou, Diagne Moussa Moise, Sankhe Safietou, Marieme Top, Ndiaye Ndack, Mouhamed Kane, Maimouna Mbanne, Dia Ndongo, Sall Amadou Alpha, Faye Ousmane, Loucoubar Cheikh
hCoV-19/Senegal/295721/2022	EPI_ISL_14489273	2022-01-05	Africa	Senegal	Dakar	Institut Pasteur de Dakar	Institut Pasteur de Dakar	Diallo Amadou, Diagne Moussa Moise, Sankhe Safietou, Marieme Top, Ndiaye Ndack, Mouhamed Kane, Maimouna Mbanne, Dia Ndongo, Sall Amadou Alpha, Faye Ousmane, Loucoubar Cheikh
hCoV-19/Senegal/295845/2022	EPI_ISL_14489270	2022-01-05	Africa	Senegal	Dakar	Institut Pasteur de Dakar	Institut Pasteur de Dakar	Diallo Amadou, Diagne Moussa Moise, Sankhe Safietou, Marieme Top, Ndiaye Ndack, Mouhamed Kane, Maimouna Mbanne, Dia Ndongo, Sall Amadou Alpha, Faye Ousmane, Loucoubar Cheikh
hCoV-19/Senegal/295720/2022	EPI_ISL_14489272	2022-01-05	Africa	Senegal	Dakar	Institut Pasteur de Dakar	Institut Pasteur de Dakar	Diallo Amadou, Diagne Moussa Moise, Sankhe Safietou, Marieme Top, Ndiaye Ndack, Mouhamed Kane, Maimouna Mbanne, Dia Ndongo, Sall Amadou Alpha, Faye Ousmane, Loucoubar Cheikh
hCoV-19/Senegal/295836/2022	EPI_ISL_14489276	2022-01-05	Africa	Senegal	Dakar	Institut Pasteur de Dakar	Institut Pasteur de Dakar	Diallo Amadou, Diagne Moussa Moise, Sankhe Safietou, Marieme Top, Ndiaye Ndack, Mouhamed Kane, Maimouna Mbanne, Dia Ndongo, Sall Amadou Alpha, Faye Ousmane, Loucoubar Cheikh
hCoV-19/Senegal/295722/2022	EPI_ISL_14489274	2022-01-05	Africa	Senegal	Dakar	Institut Pasteur de Dakar	Institut Pasteur de Dakar	Diallo Amadou, Diagne Moussa Moise, Sankhe Safietou, Marieme Top, Ndiaye Ndack, Mouhamed Kane, Maimouna Mbanne, Dia Ndongo, Sall Amadou Alpha, Faye Ousmane, Loucoubar Cheikh
hCoV-19/Senegal/295517/2022	EPI_ISL_14489279	2022-01-05	Africa	Senegal	Dakar	Institut Pasteur de Dakar	Institut Pasteur de Dakar	Diallo Amadou, Diagne Moussa Moise, Sankhe Safietou, Marieme Top, Ndiaye Ndack, Mouhamed Kane, Maimouna Mbanne, Dia Ndongo, Sall Amadou Alpha, Faye Ousmane, Loucoubar Cheikh
hCoV-19/Senegal/295529/2022	EPI_ISL_14489286	2022-01-05	Africa	Senegal	Dakar	Institut Pasteur de Dakar	Institut Pasteur de Dakar	Diallo Amadou, Diagne Moussa Moise, Sankhe Safietou, Marieme Top, Ndiaye Ndack, Mouhamed Kane, Maimouna Mbanne, Dia Ndongo, Sall Amadou Alpha, Faye Ousmane, Loucoubar Cheikh
hCoV-19/Senegal/295524/2022	EPI_ISL_14489285	2022-01-05	Africa	Senegal	Dakar	Institut Pasteur de Dakar	Institut Pasteur de Dakar	Diallo Amadou, Diagne Moussa Moise, Sankhe Safietou, Marieme Top, Ndiaye Ndack, Mouhamed Kane, Maimouna Mbanne, Dia Ndongo, Sall Amadou Alpha, Faye Ousmane, Loucoubar Cheikh
hCoV-19/Senegal/295534/2022	EPI_ISL_14489288	2022-01-05	Africa	Senegal	Dakar	Institut Pasteur de Dakar	Institut Pasteur de Dakar	Diallo Amadou, Diagne Moussa Moise, Sankhe Safietou, Marieme Top, Ndiaye Ndack, Mouhamed Kane, Maimouna Mbanne, Dia Ndongo, Sall Amadou Alpha, Faye Ousmane, Loucoubar Cheikh
hCoV-19/Senegal/295547/2022	EPI_ISL_14489297	2022-01-05	Africa	Senegal	Dakar	Institut Pasteur de Dakar	Institut Pasteur de Dakar	Diallo Amadou, Diagne Moussa Moise, Sankhe Safietou, Marieme Top, Ndiaye Ndack, Mouhamed Kane, Maimouna Mbanne, Dia Ndongo, Sall Amadou Alpha, Faye Ousmane, Loucoubar Cheikh
hCoV-19/Senegal/295523/2022	EPI_ISL_14489284	2022-01-05	Africa	Senegal	Dakar	Institut Pasteur de Dakar	Institut Pasteur de Dakar	Diallo Amadou, Diagne Moussa Moise, Sankhe Safietou, Marieme Top, Ndiaye Ndack, Mouhamed Kane, Maimouna Mbanne, Dia Ndongo, Sall Amadou Alpha, Faye Ousmane, Loucoubar Cheikh
hCoV-19/Senegal/295535/2022	EPI_ISL_14489289	2022-01-05	Africa	Senegal	Dakar	Institut Pasteur de Dakar	Institut Pasteur de Dakar	Diallo Amadou, Diagne Moussa Moise, Sankhe Safietou, Marieme Top, Ndiaye Ndack, Mouhamed Kane, Maimouna Mbanne, Dia Ndongo, Sall Amadou Alpha, Faye Ousmane, Loucoubar Cheikh
hCoV-19/Senegal/295553/2022	EPI_ISL_14489301	2022-01-05	Africa	Senegal	Dakar	Institut Pasteur de Dakar	Institut Pasteur de Dakar	Diallo Amadou, Diagne Moussa Moise, Sankhe Safietou, Marieme Top, Ndiaye Ndack, Mouhamed Kane, Maimouna Mbanne, Dia Ndongo, Sall Amadou Alpha, Faye Ousmane, Loucoubar Cheikh
hCoV-19/Senegal/295555/2022	EPI_ISL_14489303	2022-01-05	Africa	Senegal	Dakar	Institut Pasteur de Dakar	Institut Pasteur de Dakar	Diallo Amadou, Diagne Moussa Moise, Sankhe Safietou, Marieme Top, Ndiaye Ndack, Mouhamed Kane, Maimouna Mbanne, Dia Ndongo, Sall Amadou Alpha, Faye Ousmane, Loucoubar Cheikh
hCoV-19/Senegal/295541/2022	EPI_ISL_14489293	2022-01-05	Africa	Senegal	Dakar	Institut Pasteur de Dakar	Institut Pasteur de Dakar	Diallo Amadou, Diagne Moussa Moise, Sankhe Safietou, Marieme Top, Ndiaye Ndack, Mouhamed Kane, Maimouna Mbanne, Dia Ndongo, Sall Amadou Alpha, Faye Ousmane, Loucoubar Cheikh
hCoV-19/Senegal/295542/2022	EPI_ISL_14489294	2022-01-05	Africa	Senegal	Dakar	Institut Pasteur de Dakar	Institut Pasteur de Dakar	Diallo Amadou, Diagne Moussa Moise, Sankhe Safietou, Marieme Top, Ndiaye Ndack, Mouhamed Kane, Maimouna Mbanne, Dia Ndongo, Sall Amadou Alpha, Faye Ousmane, Loucoubar Cheikh
hCoV-19/Senegal/295556/2022	EPI_ISL_14489304	2022-01-05	Africa	Senegal	Dakar	Institut Pasteur de Dakar	Institut Pasteur de Dakar	Diallo Amadou, Diagne Moussa Moise, Sankhe Safietou, Marieme Top, Ndiaye Ndack, Mouhamed Kane, Maimouna Mbanne, Dia Ndongo, Sall Amadou Alpha, Faye Ousmane, Loucoubar Cheikh
hCoV-19/Senegal/295559/2022	EPI_ISL_14489306	2022-01-05	Africa	Senegal	Dakar	Institut Pasteur de Dakar	Institut Pasteur de Dakar	Diallo Amadou, Diagne Moussa Moise, Sankhe Safietou, Marieme Top, Ndiaye Ndack, Mouhamed Kane, Maimouna Mbanne, Dia Ndongo, Sall Amadou Alpha, Faye Ousmane, Loucoubar Cheikh
hCoV-19/Senegal/295546/2022	EPI_ISL_14489296	2022-01-05	Africa	Senegal	Dakar	Institut Pasteur de Dakar	Institut Pasteur de Dakar	Diallo Amadou, Diagne Moussa Moise, Sankhe Safietou, Marieme Top, Ndiaye Ndack, Mouhamed Kane, Maimouna Mbanne, Dia Ndongo, Sall Amadou Alpha, Faye Ousmane, Loucoubar Cheikh
hCoV-19/Senegal/295565/2022	EPI_ISL_14489309	2022-01-05	Africa	Senegal	Dakar	Institut Pasteur de Dakar	Institut Pasteur de Dakar	Diallo Amadou, Diagne Moussa Moise, Sankhe Safietou, Marieme Top, Ndiaye Ndack, Mouhamed Kane, Maimouna Mbanne, Dia Ndongo, Sall Amadou Alpha, Faye Ousmane, Loucoubar Cheikh
hCoV-19/Senegal/295554/2022	EPI_ISL_14489302	2022-01-05	Africa	Senegal	Dakar	Institut Pasteur de Dakar	Institut Pasteur de Dakar	Diallo Amadou, Diagne Moussa Moise, Sankhe Safietou, Marieme Top, Ndiaye Ndack, Mouhamed Kane, Maimouna Mbanne, Dia Ndongo, Sall Amadou Alpha, Faye Ousmane, Loucoubar Cheikh
hCoV-19/Senegal/295793/2022	EPI_ISL_14489329	2022-01-05	Africa	Senegal	Dakar	Institut Pasteur de Dakar	Institut Pasteur de Dakar	Diallo Amadou, Diagne Moussa Moise, Sankhe Safietou, Marieme Top, Ndiaye Ndack, Mouhamed Kane, Maimouna Mbanne, Dia Ndongo, Sall Amadou Alpha, Faye Ousmane, Loucoubar Cheikh
hCoV-19/Senegal/295782/2022	EPI_ISL_14489323	2022-01-05	Africa	Senegal	Dakar	Institut Pasteur de Dakar	Institut Pasteur de Dakar	Diallo Amadou, Diagne Moussa Moise, Sankhe Safietou, Marieme Top, Ndiaye Ndack, Mouhamed Kane, Maimouna Mbanne, Dia Ndongo, Sall Amadou Alpha, Faye Ousmane, Loucoubar Cheikh
hCoV-19/Senegal/295798/2022	EPI_ISL_14489332	2022-01-05	Africa	Senegal	Dakar	Institut Pasteur de Dakar	Institut Pasteur de Dakar	Diallo Amadou, Diagne Moussa Moise, Sankhe Safietou, Marieme Top, Ndiaye Ndack, Mouhamed Kane, Maimouna Mbanne, Dia Ndongo, Sall Amadou Alpha, Faye Ousmane, Loucoubar Cheikh
hCoV-19/Senegal/295570/2022	EPI_ISL_14489313	2022-01-05	Africa	Senegal	Dakar	Institut Pasteur de Dakar	Institut Pasteur de Dakar	Diallo Amadou, Diagne Moussa Moise, Sankhe Safietou, Marieme Top, Ndiaye Ndack, Mouhamed Kane, Maimouna Mbanne, Dia Ndongo, Sall Amadou Alpha, Faye Ousmane, Loucoubar Cheikh
hCoV-19/Senegal/295575/2022	EPI_ISL_14489316	2022-01-05	Africa	Senegal	Dakar	Institut Pasteur de Dakar	Institut Pasteur de Dakar	Diallo Amadou, Diagne Moussa Moise, Sankhe Safietou, Marieme Top, Ndiaye Ndack, Mouhamed Kane, Maimouna Mbanne, Dia Ndongo, Sall Amadou Alpha, Faye Ousmane, Loucoubar Cheikh
hCoV-19/Senegal/295791/2022	EPI_ISL_14489328	2022-01-05	Africa	Senegal	Dakar	Institut Pasteur de Dakar	Institut Pasteur de Dakar	Diallo Amadou, Diagne Moussa Moise, Sankhe Safietou, Marieme Top, Ndiaye Ndack, Mouhamed Kane, Maimouna Mbanne, Dia Ndongo, Sall Amadou Alpha, Faye Ousmane, Loucoubar Cheikh
hCoV-19/Senegal/295795/2022	EPI_ISL_14489330	2022-01-05	Africa	Senegal	Dakar	Institut Pasteur de Dakar	Institut Pasteur de Dakar	Diallo Amadou, Diagne Moussa Moise, Sankhe Safietou, Marieme Top, Ndiaye Ndack, Mouhamed Kane, Maimouna Mbanne, Dia Ndongo, Sall Amadou Alpha, Faye Ousmane, Loucoubar Cheikh
hCoV-19/Senegal/295799/2022	EPI_ISL_14489333	2022-01-05	Africa	Senegal	Dakar	Institut Pasteur de Dakar	Institut Pasteur de Dakar	Diallo Amadou, Diagne Moussa Moise, Sankhe Safietou, Marieme Top, Ndiaye Ndack, Mouhamed Kane, Maimouna Mbanne, Dia Ndongo, Sall Amadou Alpha, Faye Ousmane, Loucoubar Cheikh
hCoV-19/Senegal/295758/2022	EPI_ISL_14489319	2022-01-05	Africa	Senegal	Dakar	Institut Pasteur de Dakar	Institut Pasteur de Dakar	Diallo Amadou, Diagne Moussa Moise, Sankhe Safietou, Marieme Top, Ndiaye Ndack, Mouhamed Kane, Maimouna Mbanne, Dia Ndongo, Sall Amadou Alpha, Faye Ousmane, Loucoubar Cheikh
hCoV-19/Senegal/296056/2022	EPI_ISL_14489371	2022-01-05	Africa	Senegal	Dakar	Institut Pasteur de Dakar	Institut Pasteur de Dakar	Diallo Amadou, Diagne Moussa Moise, Sankhe Safietou, Marieme Top, Ndiaye Ndack, Mouhamed Kane, Maimouna Mbanne, Dia Ndongo, Sall Amadou Alpha, Faye Ousmane, Loucoubar Cheikh
hCoV-19/Senegal/295783/2022	EPI_ISL_14489324	2022-01-05	Africa	Senegal	Dakar	Institut Pasteur de Dakar	Institut Pasteur de Dakar	Diallo Amadou, Diagne Moussa Moise, Sankhe Safietou, Marieme Top, Ndiaye Ndack, Mouhamed Kane, Maimouna Mbanne, Dia Ndongo, Sall Amadou Alpha, Faye Ousmane, Loucoubar Cheikh
hCoV-19/Senegal/295805/2022	EPI_ISL_14489340	2022-01-05	Africa	Senegal	Dakar	Institut Pasteur de Dakar	Institut Pasteur de Dakar	Diallo Amadou, Diagne Moussa Moise, Sankhe Safietou, Marieme Top, Ndiaye Ndack, Mouhamed Kane, Maimouna Mbanne, Dia Ndongo, Sall Amadou Alpha, Faye Ousmane, Loucoubar Cheikh
hCoV-19/Senegal/296018/2022	EPI_ISL_14489346	2022-01-05	Africa	Senegal	Dakar	Institut Pasteur de Dakar	Institut Pasteur de Dakar	Diallo Amadou, Diagne Moussa Moise, Sankhe Safietou, Marieme Top, Ndiaye Ndack, Mouhamed Kane, Maimouna Mbanne, Dia Ndongo, Sall Amadou Alpha, Faye Ousmane, Loucoubar Cheikh
hCoV-19/Senegal/295785/2022	EPI_ISL_14489325	2022-01-05	Africa	Senegal	Dakar	Institut Pasteur de Dakar	Institut Pasteur de Dakar	Diallo Amadou, Diagne Moussa Moise, Sankhe Safietou, Marieme Top, Ndiaye Ndack, Mouhamed Kane, Maimouna Mbanne, Dia Ndongo, Sall Amadou Alpha, Faye Ousmane, Loucoubar Cheikh
hCoV-19/Senegal/295790/2022	EPI_ISL_14489327	2022-01-05	Africa	Senegal	Dakar	Institut Pasteur de Dakar	Institut Pasteur de Dakar	Diallo Amadou, Diagne Moussa Moise, Sankhe Safietou, Marieme Top, Ndiaye Ndack, Mouhamed Kane, Maimouna Mbanne, Dia Ndongo, Sall Amadou Alpha, Faye Ousmane, Loucoubar Cheikh
hCoV-19/Senegal/295807/2022	EPI_ISL_14489344	2022-01-05	Africa	Senegal	Dakar	Institut Pasteur de Dakar	Institut Pasteur de Dakar	Diallo Amadou, Diagne Moussa Moise, Sankhe Safietou, Marieme Top, Ndiaye Ndack, Mouhamed Kane, Maimouna Mbanne, Dia Ndongo, Sall Amadou Alpha, Faye Ousmane, Loucoubar Cheikh
hCoV-19/Senegal/295788/2022	EPI_ISL_14489326	2022-01-05	Africa	Senegal	Dakar	Institut Pasteur de Dakar	Institut Pasteur de Dakar	Diallo Amadou, Diagne Moussa Moise, Sankhe Safietou, Marieme Top, Ndiaye Ndack, Mouhamed Kane, Maimouna Mbanne, Dia Ndongo, Sall Amadou Alpha, Faye Ousmane, Loucoubar Cheikh
hCoV-19/Senegal/295800/2022	EPI_ISL_14489334	2022-01-05	Africa	Senegal	Dakar	Institut Pasteur de Dakar	Institut Pasteur de Dakar	Diallo Amadou, Diagne Moussa Moise, Sankhe Safietou, Marieme Top, Ndiaye Ndack, Mouhamed Kane, Maimouna Mbanne, Dia Ndongo, Sall Amadou Alpha, Faye Ousmane, Loucoubar Cheikh
hCoV-19/Senegal/296017/2022	EPI_ISL_14489345	2022-01-05	Africa	Senegal	Dakar	Institut Pasteur de Dakar	Institut Pasteur de Dakar	Diallo Amadou, Diagne Moussa Moise, Sankhe Safietou, Marieme Top, Ndiaye Ndack, Mouhamed Kane, Maimouna Mbanne, Dia Ndongo, Sall Amadou Alpha, Faye Ousmane, Loucoubar Cheikh
hCoV-19/Senegal/296033/2022	EPI_ISL_14489358	2022-01-05	Africa	Senegal	Dakar	Institut Pasteur de Dakar	Institut Pasteur de Dakar	Diallo Amadou, Diagne Moussa Moise, Sankhe Safietou, Marieme Top, Ndiaye Ndack, Mouhamed Kane, Maimouna Mbanne, Dia Ndongo, Sall Amadou Alpha, Faye Ousmane, Loucoubar Cheikh
hCoV-19/Senegal/295817/2022	EPI_ISL_14489341	2022-01-05	Africa	Senegal	Dakar	Institut Pasteur de Dakar	Institut Pasteur de Dakar	Diallo Amadou, Diagne Moussa Moise, Sankhe Safietou, Marieme Top, Ndiaye Ndack, Mouhamed Kane, Maimouna Mbanne, Dia Ndongo, Sall Amadou Alpha, Faye Ousmane, Loucoubar Cheikh
hCoV-19/Senegal/295814/2022	EPI_ISL_14489342	2022-01-05	Africa	Senegal	Dakar	Institut Pasteur de Dakar	Institut Pasteur de Dakar	Diallo Amadou, Diagne Moussa Moise, Sankhe Safietou, Marieme Top, Ndiaye Ndack, Mouhamed Kane, Maimouna Mbanne, Dia Ndongo, Sall Amadou Alpha, Faye Ousmane, Loucoubar Cheikh
hCoV-19/Senegal/296026/2022	EPI_ISL_14489353	2022-01-05	Africa	Senegal	Dakar	Institut Pasteur de Dakar	Institut Pasteur de Dakar	Diallo Amadou, Diagne Moussa Moise, Sankhe Safietou, Marieme Top, Ndiaye Ndack, Mouhamed Kane, Maimouna Mbanne, Dia Ndongo, Sall Amadou Alpha, Faye Ousmane, Loucoubar Cheikh
hCoV-19/Senegal/296030/2022	EPI_ISL_14489355	2022-01-05	Africa	Senegal	Dakar	Institut Pasteur de Dakar	Institut Pasteur de Dakar	Diallo Amadou, Diagne Moussa Moise, Sankhe Safietou, Marieme Top, Ndiaye Ndack, Mouhamed Kane, Maimouna Mbanne, Dia Ndongo, Sall Amadou Alpha, Faye Ousmane, Loucoubar Cheikh
hCoV-19/Senegal/296025/2022	EPI_ISL_14489352	2022-01-05	Africa	Senegal	Dakar	Institut Pasteur de Dakar	Institut Pasteur de Dakar	Diallo Amadou, Diagne Moussa Moise, Sankhe Safietou, Marieme Top, Ndiaye Ndack, Mouhamed Kane, Maimouna Mbanne, Dia Ndongo, Sall Amadou Alpha, Faye Ousmane, Loucoubar Cheikh
hCoV-19/Senegal/296028/2022	EPI_ISL_14489354	2022-01-05	Africa	Senegal	Dakar	Institut Pasteur de Dakar	Institut Pasteur de Dakar	Diallo Amadou, Diagne Moussa Moise, Sankhe Safietou, Marieme Top, Ndiaye Ndack, Mouhamed Kane, Maimouna Mbanne, Dia Ndongo, Sall Amadou Alpha, Faye Ousmane, Loucoubar Cheikh
hCoV-19/Senegal/296037/2022	EPI_ISL_14489362	2022-01-05	Africa	Senegal	Dakar	Institut Pasteur de Dakar	Institut Pasteur de Dakar	Diallo Amadou, Diagne Moussa Moise, Sankhe Safietou, Marieme Top, Ndiaye Ndack, Mouhamed Kane, Maimouna Mbanne, Dia Ndongo, Sall Amadou Alpha, Faye Ousmane, Loucoubar Cheikh
hCoV-19/Senegal/296035/2022	EPI_ISL_14489360	2022-01-05	Africa	Senegal	Dakar	Institut Pasteur de Dakar	Institut Pasteur de Dakar	Diallo Amadou, Diagne Moussa Moise, Sankhe Safietou, Marieme Top, Ndiaye Ndack, Mouhamed Kane, Maimouna Mbanne, Dia Ndongo, Sall Amadou Alpha, Faye Ousmane, Loucoubar Cheikh
hCoV-19/Senegal/296064/2022	EPI_ISL_14489377	2022-01-06	Africa	Senegal	Dakar	Institut Pasteur de Dakar	Institut Pasteur de Dakar	Diallo Amadou, Diagne Moussa Moise, Sankhe Safietou, Marieme Top, Ndiaye Ndack, Mouhamed Kane, Maimouna Mbanne, Dia Ndongo, Sall Amadou Alpha, Faye Ousmane, Loucoubar Cheikh
hCoV-19/Senegal/296160/2022	EPI_ISL_14489385	2022-01-05	Africa	Senegal	Dakar	Institut Pasteur de Dakar	Institut Pasteur de Dakar	Diallo Amadou, Diagne Moussa Moise, Sankhe Safietou, Marieme Top, Ndiaye Ndack, Mouhamed Kane, Maimouna Mbanne, Dia Ndongo, Sall Amadou Alpha, Faye Ousmane, Loucoubar Cheikh
hCoV-19/Senegal/296036/2022	EPI_ISL_14489361	2022-01-05	Africa	Senegal	Dakar	Institut Pasteur de Dakar	Institut Pasteur de Dakar	Diallo Amadou, Diagne Moussa Moise, Sankhe Safietou, Marieme Top, Ndiaye Ndack, Mouhamed Kane, Maimouna Mbanne, Dia Ndongo, Sall Amadou Alpha, Faye Ousmane, Loucoubar Cheikh
hCoV-19/Senegal/296038/2022	EPI_ISL_14489363	2022-01-05	Africa	Senegal	Dakar	Institut Pasteur de Dakar	Institut Pasteur de Dakar	Diallo Amadou, Diagne Moussa Moise, Sankhe Safietou, Marieme Top, Ndiaye Ndack, Mouhamed Kane, Maimouna Mbanne, Dia Ndongo, Sall Amadou Alpha, Faye Ousmane, Loucoubar Cheikh
hCoV-19/Senegal/296042/2022	EPI_ISL_14489365	2022-01-05	Africa	Senegal	Dakar	Institut Pasteur de Dakar	Institut Pasteur de Dakar	Diallo Amadou, Diagne Moussa Moise, Sankhe Safietou, Marieme Top, Ndiaye Ndack, Mouhamed Kane, Maimouna Mbanne, Dia Ndongo, Sall Amadou Alpha, Faye Ousmane, Loucoubar Cheikh
hCoV-19/Senegal/296058/2022	EPI_ISL_14489373	2022-01-05	Africa	Senegal	Dakar	Institut Pasteur de Dakar	Institut Pasteur de Dakar	Diallo Amadou, Diagne Moussa Moise, Sankhe Safietou, Marieme Top, Ndiaye Ndack, Mouhamed Kane, Maimouna Mbanne, Dia Ndongo, Sall Amadou Alpha, Faye Ousmane, Loucoubar Cheikh
hCoV-19/Senegal/296059/2022	EPI_ISL_14489374	2022-01-05	Africa	Senegal	Dakar	Institut Pasteur de Dakar	Institut Pasteur de Dakar	Diallo Amadou, Diagne Moussa Moise, Sankhe Safietou, Marieme Top, Ndiaye Ndack, Mouhamed Kane, Maimouna Mbanne, Dia Ndongo, Sall Amadou Alpha, Faye Ousmane, Loucoubar Cheikh
hCoV-19/Senegal/296067/2022	EPI_ISL_14489379	2022-01-05	Africa	Senegal	Dakar	Institut Pasteur de Dakar	Institut Pasteur de Dakar	Diallo Amadou, Diagne Moussa Moise, Sankhe Safietou, Marieme Top, Ndiaye Ndack, Mouhamed Kane, Maimouna Mbanne, Dia Ndongo, Sall Amadou Alpha, Faye Ousmane, Loucoubar Cheikh
hCoV-19/Senegal/296062/2022	EPI_ISL_14489376	2022-01-05	Africa	Senegal	Dakar	Institut Pasteur de Dakar	Institut Pasteur de Dakar	Diallo Amadou, Diagne Moussa Moise, Sankhe Safietou, Marieme Top, Ndiaye Ndack, Mouhamed Kane, Maimouna Mbanne, Dia Ndongo, Sall Amadou Alpha, Faye Ousmane, Loucoubar Cheikh
hCoV-19/Senegal/296069/2022	EPI_ISL_14489380	2022-01-05	Africa	Senegal	Dakar	Institut Pasteur de Dakar	Institut Pasteur de Dakar	Diallo Amadou, Diagne Moussa Moise, Sankhe Safietou, Marieme Top, Ndiaye Ndack, Mouhamed Kane, Maimouna Mbanne, Dia Ndongo, Sall Amadou Alpha, Faye Ousmane, Loucoubar Cheikh
hCoV-19/Senegal/296075/2022	EPI_ISL_14489384	2022-01-05	Africa	Senegal	Dakar	Institut Pasteur de Dakar	Institut Pasteur de Dakar	Diallo Amadou, Diagne Moussa Moise, Sankhe Safietou, Marieme Top, Ndiaye Ndack, Mouhamed Kane, Maimouna Mbanne, Dia Ndongo, Sall Amadou Alpha, Faye Ousmane, Loucoubar Cheikh
hCoV-19/Senegal/296172/2022	EPI_ISL_14489387	2022-01-07	Africa	Senegal	Dakar	Institut Pasteur de Dakar	Institut Pasteur de Dakar	Diallo Amadou, Diagne Moussa Moise, Sankhe Safietou, Marieme Top, Ndiaye Ndack, Mouhamed Kane, Maimouna Mbanne, Dia Ndongo, Sall Amadou Alpha, Faye Ousmane, Loucoubar Cheikh
hCoV-19/Senegal/296224/2022	EPI_ISL_14489404	2022-01-06	Africa	Senegal	Dakar	Institut Pasteur de Dakar	Institut Pasteur de Dakar	Diallo Amadou, Diagne Moussa Moise, Sankhe Safietou, Marieme Top, Ndiaye Ndack, Mouhamed Kane, Maimouna Mbanne, Dia Ndongo, Sall Amadou Alpha, Faye Ousmane, Loucoubar Cheikh
hCoV-19/Senegal/296166/2022	EPI_ISL_14489386	2022-01-05	Africa	Senegal	Dakar	Institut Pasteur de Dakar	Institut Pasteur de Dakar	Diallo Amadou, Diagne Moussa Moise, Sankhe Safietou, Marieme Top, Ndiaye Ndack, Mouhamed Kane, Maimouna Mbanne, Dia Ndongo, Sall Amadou Alpha, Faye Ousmane, Loucoubar Cheikh
hCoV-19/Senegal/296175/2022	EPI_ISL_14489389	2022-01-07	Africa	Senegal	Dakar	Institut Pasteur de Dakar	Institut Pasteur de Dakar	Diallo Amadou, Diagne Moussa Moise, Sankhe Safietou, Marieme Top, Ndiaye Ndack, Mouhamed Kane, Maimouna Mbanne, Dia Ndongo, Sall Amadou Alpha, Faye Ousmane, Loucoubar Cheikh
hCoV-19/Senegal/296225/2022	EPI_ISL_14489405	2022-01-06	Africa	Senegal	Dakar	Institut Pasteur de Dakar	Institut Pasteur de Dakar	Diallo Amadou, Diagne Moussa Moise, Sankhe Safietou, Marieme Top, Ndiaye Ndack, Mouhamed Kane, Maimouna Mbanne, Dia Ndongo, Sall Amadou Alpha, Faye Ousmane, Loucoubar Cheikh
hCoV-19/Senegal/296232/2022	EPI_ISL_14489410	2022-01-06	Africa	Senegal	Dakar	Institut Pasteur de Dakar	Institut Pasteur de Dakar	Diallo Amadou, Diagne Moussa Moise, Sankhe Safietou, Marieme Top, Ndiaye Ndack, Mouhamed Kane, Maimouna Mbanne, Dia Ndongo, Sall Amadou Alpha, Faye Ousmane, Loucoubar Cheikh
hCoV-19/Senegal/296226/2022	EPI_ISL_14489406	2022-01-06	Africa	Senegal	Dakar	Institut Pasteur de Dakar	Institut Pasteur de Dakar	Diallo Amadou, Diagne Moussa Moise, Sankhe Safietou, Marieme Top, Ndiaye Ndack, Mouhamed Kane, Maimouna Mbanne, Dia Ndongo, Sall Amadou Alpha, Faye Ousmane, Loucoubar Cheikh
hCoV-19/Senegal/296223/2022	EPI_ISL_14489403	2022-01-06	Africa	Senegal	Dakar	Institut Pasteur de Dakar	Institut Pasteur de Dakar	Diallo Amadou, Diagne Moussa Moise, Sankhe Safietou, Marieme Top, Ndiaye Ndack, Mouhamed Kane, Maimouna Mbanne, Dia Ndongo, Sall Amadou Alpha, Faye Ousmane, Loucoubar Cheikh
hCoV-19/Senegal/296233/2022	EPI_ISL_14489411	2022-01-06	Africa	Senegal	Dakar	Institut Pasteur de Dakar	Institut Pasteur de Dakar	Diallo Amadou, Diagne Moussa Moise, Sankhe Safietou, Marieme Top, Ndiaye Ndack, Mouhamed Kane, Maimouna Mbanne, Dia Ndongo, Sall Amadou Alpha, Faye Ousmane, Loucoubar Cheikh
hCoV-19/Senegal/296236/2022	EPI_ISL_14489412	2022-01-06	Africa	Senegal	Dakar	Institut Pasteur de Dakar	Institut Pasteur de Dakar	Diallo Amadou, Diagne Moussa Moise, Sankhe Safietou, Marieme Top, Ndiaye Ndack, Mouhamed Kane, Maimouna Mbanne, Dia Ndongo, Sall Amadou Alpha, Faye Ousmane, Loucoubar Cheikh
hCoV-19/Senegal/296256/2022	EPI_ISL_14489419	2022-01-06	Africa	Senegal	Dakar	Institut Pasteur de Dakar	Institut Pasteur de Dakar	Diallo Amadou, Diagne Moussa Moise, Sankhe Safietou, Marieme Top, Ndiaye Ndack, Mouhamed Kane, Maimouna Mbanne, Dia Ndongo, Sall Amadou Alpha, Faye Ousmane, Loucoubar Cheikh
hCoV-19/Senegal/296243/2022	EPI_ISL_14489415	2022-01-06	Africa	Senegal	Dakar	Institut Pasteur de Dakar	Institut Pasteur de Dakar	Diallo Amadou, Diagne Moussa Moise, Sankhe Safietou, Marieme Top, Ndiaye Ndack, Mouhamed Kane, Maimouna Mbanne, Dia Ndongo, Sall Amadou Alpha, Faye Ousmane, Loucoubar Cheikh
hCoV-19/Senegal/296251/2022	EPI_ISL_14489418	2022-01-06	Africa	Senegal	Dakar	Institut Pasteur de Dakar	Institut Pasteur de Dakar	Diallo Amadou, Diagne Moussa Moise, Sankhe Safietou, Marieme Top, Ndiaye Ndack, Mouhamed Kane, Maimouna Mbanne, Dia Ndongo, Sall Amadou Alpha, Faye Ousmane, Loucoubar Cheikh
hCoV-19/Senegal/296263/2022	EPI_ISL_14489425	2022-01-06	Africa	Senegal	Dakar	Institut Pasteur de Dakar	Institut Pasteur de Dakar	Diallo Amadou, Diagne Moussa Moise, Sankhe Safietou, Marieme Top, Ndiaye Ndack, Mouhamed Kane, Maimouna Mbanne, Dia Ndongo, Sall Amadou Alpha, Faye Ousmane, Loucoubar Cheikh
hCoV-19/Senegal/296411/2022	EPI_ISL_14489442	2022-01-07	Africa	Senegal	Dakar	Institut Pasteur de Dakar	Institut Pasteur de Dakar	Diallo Amadou, Diagne Moussa Moise, Sankhe Safietou, Marieme Top, Ndiaye Ndack, Mouhamed Kane, Maimouna Mbanne, Dia Ndongo, Sall Amadou Alpha, Faye Ousmane, Loucoubar Cheikh
hCoV-19/Senegal/296279/2022	EPI_ISL_14489428	2022-01-06	Africa	Senegal	Dakar	Institut Pasteur de Dakar	Institut Pasteur de Dakar	Diallo Amadou, Diagne Moussa Moise, Sankhe Safietou, Marieme Top, Ndiaye Ndack, Mouhamed Kane, Maimouna Mbanne, Dia Ndongo, Sall Amadou Alpha, Faye Ousmane, Loucoubar Cheikh
hCoV-19/Senegal/296280/2022	EPI_ISL_14489429	2022-01-06	Africa	Senegal	Dakar	Institut Pasteur de Dakar	Institut Pasteur de Dakar	Diallo Amadou, Diagne Moussa Moise, Sankhe Safietou, Marieme Top, Ndiaye Ndack, Mouhamed Kane, Maimouna Mbanne, Dia Ndongo, Sall Amadou Alpha, Faye Ousmane, Loucoubar Cheikh
hCoV-19/Senegal/296420/2022	EPI_ISL_14489447	2022-01-07	Africa	Senegal	Dakar	Institut Pasteur de Dakar	Institut Pasteur de Dakar	Diallo Amadou, Diagne Moussa Moise, Sankhe Safietou, Marieme Top, Ndiaye Ndack, Mouhamed Kane, Maimouna Mbanne, Dia Ndongo, Sall Amadou Alpha, Faye Ousmane, Loucoubar Cheikh
hCoV-19/Senegal/296282/2022	EPI_ISL_14489431	2022-01-06	Africa	Senegal	Dakar	Institut Pasteur de Dakar	Institut Pasteur de Dakar	Diallo Amadou, Diagne Moussa Moise, Sankhe Safietou, Marieme Top, Ndiaye Ndack, Mouhamed Kane, Maimouna Mbanne, Dia Ndongo, Sall Amadou Alpha, Faye Ousmane, Loucoubar Cheikh
hCoV-19/Senegal/296422/2022	EPI_ISL_14489448	2022-01-07	Africa	Senegal	Dakar	Institut Pasteur de Dakar	Institut Pasteur de Dakar	Diallo Amadou, Diagne Moussa Moise, Sankhe Safietou, Marieme Top, Ndiaye Ndack, Mouhamed Kane, Maimouna Mbanne, Dia Ndongo, Sall Amadou Alpha, Faye Ousmane, Loucoubar Cheikh
hCoV-19/Senegal/296284/2022	EPI_ISL_14489432	2022-01-06	Africa	Senegal	Dakar	Institut Pasteur de Dakar	Institut Pasteur de Dakar	Diallo Amadou, Diagne Moussa Moise, Sankhe Safietou, Marieme Top, Ndiaye Ndack, Mouhamed Kane, Maimouna Mbanne, Dia Ndongo, Sall Amadou Alpha, Faye Ousmane, Loucoubar Cheikh
hCoV-19/Senegal/296288/2022	EPI_ISL_14489434	2022-01-06	Africa	Senegal	Dakar	Institut Pasteur de Dakar	Institut Pasteur de Dakar	Diallo Amadou, Diagne Moussa Moise, Sankhe Safietou, Marieme Top, Ndiaye Ndack, Mouhamed Kane, Maimouna Mbanne, Dia Ndongo, Sall Amadou Alpha, Faye Ousmane, Loucoubar Cheikh
hCoV-19/Senegal/296402/2022	EPI_ISL_14489437	2022-01-07	Africa	Senegal	Dakar	Institut Pasteur de Dakar	Institut Pasteur de Dakar	Diallo Amadou, Diagne Moussa Moise, Sankhe Safietou, Marieme Top, Ndiaye Ndack, Mouhamed Kane, Maimouna Mbanne, Dia Ndongo, Sall Amadou Alpha, Faye Ousmane, Loucoubar Cheikh
hCoV-19/Senegal/296407/2022	EPI_ISL_14489438	2022-01-07	Africa	Senegal	Dakar	Institut Pasteur de Dakar	Institut Pasteur de Dakar	Diallo Amadou, Diagne Moussa Moise, Sankhe Safietou, Marieme Top, Ndiaye Ndack, Mouhamed Kane, Maimouna Mbanne, Dia Ndongo, Sall Amadou Alpha, Faye Ousmane, Loucoubar Cheikh
hCoV-19/Senegal/296409/2022	EPI_ISL_14489440	2022-01-07	Africa	Senegal	Dakar	Institut Pasteur de Dakar	Institut Pasteur de Dakar	Diallo Amadou, Diagne Moussa Moise, Sankhe Safietou, Marieme Top, Ndiaye Ndack, Mouhamed Kane, Maimouna Mbanne, Dia Ndongo, Sall Amadou Alpha, Faye Ousmane, Loucoubar Cheikh
hCoV-19/Senegal/296412/2022	EPI_ISL_14489443	2022-01-07	Africa	Senegal	Dakar	Institut Pasteur de Dakar	Institut Pasteur de Dakar	Diallo Amadou, Diagne Moussa Moise, Sankhe Safietou, Marieme Top, Ndiaye Ndack, Mouhamed Kane, Maimouna Mbanne, Dia Ndongo, Sall Amadou Alpha, Faye Ousmane, Loucoubar Cheikh
hCoV-19/Senegal/296418/2022	EPI_ISL_14489446	2022-01-07	Africa	Senegal	Dakar	Institut Pasteur de Dakar	Institut Pasteur de Dakar	Diallo Amadou, Diagne Moussa Moise, Sankhe Safietou, Marieme Top, Ndiaye Ndack, Mouhamed Kane, Maimouna Mbanne, Dia Ndongo, Sall Amadou Alpha, Faye Ousmane, Loucoubar Cheikh
hCoV-19/Senegal/296425/2022	EPI_ISL_14489449	2022-01-07	Africa	Senegal	Dakar	Institut Pasteur de Dakar	Institut Pasteur de Dakar	Diallo Amadou, Diagne Moussa Moise, Sankhe Safietou, Marieme Top, Ndiaye Ndack, Mouhamed Kane, Maimouna Mbanne, Dia Ndongo, Sall Amadou Alpha, Faye Ousmane, Loucoubar Cheikh
hCoV-19/Senegal/293541/2021	EPI_ISL_14579797	2021-12-28	Africa	Senegal		Institut Pasteur de Dakar	Institut Pasteur de Dakar	Diallo Amadou, Diagne Moussa Moise, Sankhe Safietou, Marieme Top, Mouhamed Kane, Maimouna Mbanne, Sall Amadou Alpha, Dia Ndongo, Loucoubar Cheikh, Faye Ousmane
hCoV-19/Senegal/293584/2021	EPI_ISL_14579812	2021-12-28	Africa	Senegal	Dakar	Institut Pasteur de Dakar	Institut Pasteur de Dakar	Diallo Amadou, Diagne Moussa Moise, Sankhe Safietou, Marieme Top, Mouhamed Kane, Maimouna Mbanne, Sall Amadou Alpha, Dia Ndongo, Loucoubar Cheikh, Faye Ousmane
hCoV-19/Senegal/293543/2021	EPI_ISL_14579799	2021-12-28	Africa	Senegal		Institut Pasteur de Dakar	Institut Pasteur de Dakar	Diallo Amadou, Diagne Moussa Moise, Sankhe Safietou, Marieme Top, Mouhamed Kane, Maimouna Mbanne, Sall Amadou Alpha, Dia Ndongo, Loucoubar Cheikh, Faye Ousmane
hCoV-19/Senegal/293544/2021	EPI_ISL_14579800	2021-12-28	Africa	Senegal		Institut Pasteur de Dakar	Institut Pasteur de Dakar	Diallo Amadou, Diagne Moussa Moise, Sankhe Safietou, Marieme Top, Mouhamed Kane, Maimouna Mbanne, Sall Amadou Alpha, Dia Ndongo, Loucoubar Cheikh, Faye Ousmane
hCoV-19/Senegal/293521/2021	EPI_ISL_14579792	2021-12-28	Africa	Senegal		Institut Pasteur de Dakar	Institut Pasteur de Dakar	Diallo Amadou, Diagne Moussa Moise, Sankhe Safietou, Marieme Top, Mouhamed Kane, Maimouna Mbanne, Sall Amadou Alpha, Dia Ndongo, Loucoubar Cheikh, Faye Ousmane
hCoV-19/Senegal/293508/2021	EPI_ISL_14579787	2021-12-28	Africa	Senegal	Dakar	Institut Pasteur de Dakar	Institut Pasteur de Dakar	Diallo Amadou, Diagne Moussa Moise, Sankhe Safietou, Marieme Top, Mouhamed Kane, Maimouna Mbanne, Sall Amadou Alpha, Dia Ndongo, Loucoubar Cheikh, Faye Ousmane
hCoV-19/Senegal/293539/2021	EPI_ISL_14579795	2021-12-28	Africa	Senegal		Institut Pasteur de Dakar	Institut Pasteur de Dakar	Diallo Amadou, Diagne Moussa Moise, Sankhe Safietou, Marieme Top, Mouhamed Kane, Maimouna Mbanne, Sall Amadou Alpha, Dia Ndongo, Loucoubar Cheikh, Faye Ousmane
hCoV-19/Senegal/293514/2021	EPI_ISL_14579789	2021-12-28	Africa	Senegal	Dakar	Institut Pasteur de Dakar	Institut Pasteur de Dakar	Diallo Amadou, Diagne Moussa Moise, Sankhe Safietou, Marieme Top, Mouhamed Kane, Maimouna Mbanne, Sall Amadou Alpha, Dia Ndongo, Loucoubar Cheikh, Faye Ousmane
hCoV-19/Senegal/293565/2021	EPI_ISL_14579805	2021-12-28	Africa	Senegal		Institut Pasteur de Dakar	Institut Pasteur de Dakar	Diallo Amadou, Diagne Moussa Moise, Sankhe Safietou, Marieme Top, Mouhamed Kane, Maimouna Mbanne, Sall Amadou Alpha, Dia Ndongo, Loucoubar Cheikh, Faye Ousmane
hCoV-19/Senegal/293589/2021	EPI_ISL_14579813	2021-12-28	Africa	Senegal		Institut Pasteur de Dakar	Institut Pasteur de Dakar	Diallo Amadou, Diagne Moussa Moise, Sankhe Safietou, Marieme Top, Mouhamed Kane, Maimouna Mbanne, Sall Amadou Alpha, Dia Ndongo, Loucoubar Cheikh, Faye Ousmane
hCoV-19/Senegal/293567/2021	EPI_ISL_14579807	2021-12-28	Africa	Senegal		Institut Pasteur de Dakar	Institut Pasteur de Dakar	Diallo Amadou, Diagne Moussa Moise, Sankhe Safietou, Marieme Top, Mouhamed Kane, Maimouna Mbanne, Sall Amadou Alpha, Dia Ndongo, Loucoubar Cheikh, Faye Ousmane
hCoV-19/Senegal/293559/2021	EPI_ISL_14579803	2021-12-28	Africa	Senegal		Institut Pasteur de Dakar	Institut Pasteur de Dakar	Diallo Amadou, Diagne Moussa Moise, Sankhe Safietou, Marieme Top, Mouhamed Kane, Maimouna Mbanne, Sall Amadou Alpha, Dia Ndongo, Loucoubar Cheikh, Faye Ousmane
hCoV-19/Senegal/293623/2021	EPI_ISL_14579824	2021-12-28	Africa	Senegal		Institut Pasteur de Dakar	Institut Pasteur de Dakar	Diallo Amadou, Diagne Moussa Moise, Sankhe Safietou, Marieme Top, Mouhamed Kane, Maimouna Mbanne, Sall Amadou Alpha, Dia Ndongo, Loucoubar Cheikh, Faye Ousmane
hCoV-19/Senegal/293594/2021	EPI_ISL_14579816	2021-12-28	Africa	Senegal		Institut Pasteur de Dakar	Institut Pasteur de Dakar	Diallo Amadou, Diagne Moussa Moise, Sankhe Safietou, Marieme Top, Mouhamed Kane, Maimouna Mbanne, Sall Amadou Alpha, Dia Ndongo, Loucoubar Cheikh, Faye Ousmane
hCoV-19/Senegal/293597/2021	EPI_ISL_14579818	2021-12-28	Africa	Senegal		Institut Pasteur de Dakar	Institut Pasteur de Dakar	Diallo Amadou, Diagne Moussa Moise, Sankhe Safietou, Marieme Top, Mouhamed Kane, Maimouna Mbanne, Sall Amadou Alpha, Dia Ndongo, Loucoubar Cheikh, Faye Ousmane
hCoV-19/Senegal/293595/2021	EPI_ISL_14579817	2021-12-28	Africa	Senegal		Institut Pasteur de Dakar	Institut Pasteur de Dakar	Diallo Amadou, Diagne Moussa Moise, Sankhe Safietou, Marieme Top, Mouhamed Kane, Maimouna Mbanne, Sall Amadou Alpha, Dia Ndongo, Loucoubar Cheikh, Faye Ousmane
hCoV-19/Senegal/293652/2021	EPI_ISL_14579833	2021-12-28	Africa	Senegal	Dakar	Institut Pasteur de Dakar	Institut Pasteur de Dakar	Diallo Amadou, Diagne Moussa Moise, Sankhe Safietou, Marieme Top, Mouhamed Kane, Maimouna Mbanne, Sall Amadou Alpha, Dia Ndongo, Loucoubar Cheikh, Faye Ousmane
hCoV-19/Senegal/293661/2021	EPI_ISL_14579837	2021-12-28	Africa	Senegal		Institut Pasteur de Dakar	Institut Pasteur de Dakar	Diallo Amadou, Diagne Moussa Moise, Sankhe Safietou, Marieme Top, Mouhamed Kane, Maimouna Mbanne, Sall Amadou Alpha, Dia Ndongo, Loucoubar Cheikh, Faye Ousmane
hCoV-19/Senegal/293601/2021	EPI_ISL_14579819	2021-12-28	Africa	Senegal		Institut Pasteur de Dakar	Institut Pasteur de Dakar	Diallo Amadou, Diagne Moussa Moise, Sankhe Safietou, Marieme Top, Mouhamed Kane, Maimouna Mbanne, Sall Amadou Alpha, Dia Ndongo, Loucoubar Cheikh, Faye Ousmane
hCoV-19/Senegal/293662/2021	EPI_ISL_14579838	2021-12-28	Africa	Senegal		Institut Pasteur de Dakar	Institut Pasteur de Dakar	Diallo Amadou, Diagne Moussa Moise, Sankhe Safietou, Marieme Top, Mouhamed Kane, Maimouna Mbanne, Sall Amadou Alpha, Dia Ndongo, Loucoubar Cheikh, Faye Ousmane
hCoV-19/Senegal/293639/2021	EPI_ISL_14579828	2021-12-28	Africa	Senegal	Dakar	Institut Pasteur de Dakar	Institut Pasteur de Dakar	Diallo Amadou, Diagne Moussa Moise, Sankhe Safietou, Marieme Top, Mouhamed Kane, Maimouna Mbanne, Sall Amadou Alpha, Dia Ndongo, Loucoubar Cheikh, Faye Ousmane
hCoV-19/Senegal/293642/2021	EPI_ISL_14579831	2021-12-28	Africa	Senegal	Dakar	Institut Pasteur de Dakar	Institut Pasteur de Dakar	Diallo Amadou, Diagne Moussa Moise, Sankhe Safietou, Marieme Top, Mouhamed Kane, Maimouna Mbanne, Sall Amadou Alpha, Dia Ndongo, Loucoubar Cheikh, Faye Ousmane
hCoV-19/Senegal/293684/2021	EPI_ISL_14579839	2021-12-28	Africa	Senegal	Dakar	Institut Pasteur de Dakar	Institut Pasteur de Dakar	Diallo Amadou, Diagne Moussa Moise, Sankhe Safietou, Marieme Top, Mouhamed Kane, Maimouna Mbanne, Sall Amadou Alpha, Dia Ndongo, Loucoubar Cheikh, Faye Ousmane
hCoV-19/Senegal/293641/2021	EPI_ISL_14579830	2021-12-28	Africa	Senegal	Dakar	Institut Pasteur de Dakar	Institut Pasteur de Dakar	Diallo Amadou, Diagne Moussa Moise, Sankhe Safietou, Marieme Top, Mouhamed Kane, Maimouna Mbanne, Sall Amadou Alpha, Dia Ndongo, Loucoubar Cheikh, Faye Ousmane
hCoV-19/Senegal/293660/2021	EPI_ISL_14579836	2021-12-28	Africa	Senegal		Institut Pasteur de Dakar	Institut Pasteur de Dakar	Diallo Amadou, Diagne Moussa Moise, Sankhe Safietou, Marieme Top, Mouhamed Kane, Maimouna Mbanne, Sall Amadou Alpha, Dia Ndongo, Loucoubar Cheikh, Faye Ousmane
hCoV-19/Senegal/295055/2022	EPI_ISL_14579842	2022-01-04	Africa	Senegal	Dakar	Institut Pasteur de Dakar	Institut Pasteur de Dakar	Diallo Amadou, Diagne Moussa Moise, Sankhe Safietou, Marieme Top, Mouhamed Kane, Maimouna Mbanne, Sall Amadou Alpha, Dia Ndongo, Loucoubar Cheikh, Faye Ousmane
hCoV-19/Senegal/295057/2022	EPI_ISL_14579843	2022-01-03	Africa	Senegal	Dakar	Institut Pasteur de Dakar	Institut Pasteur de Dakar	Diallo Amadou, Diagne Moussa Moise, Sankhe Safietou, Marieme Top, Mouhamed Kane, Maimouna Mbanne, Sall Amadou Alpha, Dia Ndongo, Loucoubar Cheikh, Faye Ousmane
hCoV-19/Senegal/298240/2022	EPI_ISL_14579861	2022-01-14	Africa	Senegal		Institut Pasteur de Dakar	Institut Pasteur de Dakar	Diallo Amadou, Diagne Moussa Moise, Sankhe Safietou, Marieme Top, Mouhamed Kane, Maimouna Mbanne, Sall Amadou Alpha, Dia Ndongo, Loucoubar Cheikh, Faye Ousmane
hCoV-19/Senegal/295130/2022	EPI_ISL_14579847	2022-01-04	Africa	Senegal		Institut Pasteur de Dakar	Institut Pasteur de Dakar	Diallo Amadou, Diagne Moussa Moise, Sankhe Safietou, Marieme Top, Mouhamed Kane, Maimouna Mbanne, Sall Amadou Alpha, Dia Ndongo, Loucoubar Cheikh, Faye Ousmane
hCoV-19/Senegal/295528/2022	EPI_ISL_14579848	2022-01-05	Africa	Senegal	Dakar	Institut Pasteur de Dakar	Institut Pasteur de Dakar	Diallo Amadou, Diagne Moussa Moise, Sankhe Safietou, Marieme Top, Mouhamed Kane, Maimouna Mbanne, Sall Amadou Alpha, Dia Ndongo, Loucoubar Cheikh, Faye Ousmane
hCoV-19/Senegal/295706/2022	EPI_ISL_14579852	2022-01-05	Africa	Senegal	Dakar	Institut Pasteur de Dakar	Institut Pasteur de Dakar	Diallo Amadou, Diagne Moussa Moise, Sankhe Safietou, Marieme Top, Mouhamed Kane, Maimouna Mbanne, Sall Amadou Alpha, Dia Ndongo, Loucoubar Cheikh, Faye Ousmane
hCoV-19/Senegal/295707/2022	EPI_ISL_14579853	2022-01-05	Africa	Senegal	Dakar	Institut Pasteur de Dakar	Institut Pasteur de Dakar	Diallo Amadou, Diagne Moussa Moise, Sankhe Safietou, Marieme Top, Mouhamed Kane, Maimouna Mbanne, Sall Amadou Alpha, Dia Ndongo, Loucoubar Cheikh, Faye Ousmane
hCoV-19/Senegal/295715/2022	EPI_ISL_14579855	2022-01-05	Africa	Senegal	Dakar	Institut Pasteur de Dakar	Institut Pasteur de Dakar	Diallo Amadou, Diagne Moussa Moise, Sankhe Safietou, Marieme Top, Mouhamed Kane, Maimouna Mbanne, Sall Amadou Alpha, Dia Ndongo, Loucoubar Cheikh, Faye Ousmane
hCoV-19/Senegal/295757/2022	EPI_ISL_14579859	2022-01-05	Africa	Senegal	Dakar	Institut Pasteur de Dakar	Institut Pasteur de Dakar	Diallo Amadou, Diagne Moussa Moise, Sankhe Safietou, Marieme Top, Mouhamed Kane, Maimouna Mbanne, Sall Amadou Alpha, Dia Ndongo, Loucoubar Cheikh, Faye Ousmane
hCoV-19/Senegal/298241/2022	EPI_ISL_14579862	2022-01-14	Africa	Senegal		Institut Pasteur de Dakar	Institut Pasteur de Dakar	Diallo Amadou, Diagne Moussa Moise, Sankhe Safietou, Marieme Top, Mouhamed Kane, Maimouna Mbanne, Sall Amadou Alpha, Dia Ndongo, Loucoubar Cheikh, Faye Ousmane
hCoV-19/Senegal/295741/2022	EPI_ISL_14579858	2022-01-05	Africa	Senegal		Institut Pasteur de Dakar	Institut Pasteur de Dakar	Diallo Amadou, Diagne Moussa Moise, Sankhe Safietou, Marieme Top, Mouhamed Kane, Maimouna Mbanne, Sall Amadou Alpha, Dia Ndongo, Loucoubar Cheikh, Faye Ousmane
hCoV-19/Senegal/298745/2022	EPI_ISL_14579899	2022-01-16	Africa	Senegal		Institut Pasteur de Dakar	Institut Pasteur de Dakar	Diallo Amadou, Diagne Moussa Moise, Sankhe Safietou, Marieme Top, Mouhamed Kane, Maimouna Mbanne, Sall Amadou Alpha, Dia Ndongo, Loucoubar Cheikh, Faye Ousmane
hCoV-19/Senegal/298820/2022	EPI_ISL_14579908	2022-01-17	Africa	Senegal	Dakar	Institut Pasteur de Dakar	Institut Pasteur de Dakar	Diallo Amadou, Diagne Moussa Moise, Sankhe Safietou, Marieme Top, Mouhamed Kane, Maimouna Mbanne, Sall Amadou Alpha, Dia Ndongo, Loucoubar Cheikh, Faye Ousmane
hCoV-19/Senegal/298754/2022	EPI_ISL_14579900	2022-01-15	Africa	Senegal	Dakar	Institut Pasteur de Dakar	Institut Pasteur de Dakar	Diallo Amadou, Diagne Moussa Moise, Sankhe Safietou, Marieme Top, Mouhamed Kane, Maimouna Mbanne, Sall Amadou Alpha, Dia Ndongo, Loucoubar Cheikh, Faye Ousmane
hCoV-19/Senegal/298810/2022	EPI_ISL_14579904	2022-01-17	Africa	Senegal	Dakar	Institut Pasteur de Dakar	Institut Pasteur de Dakar	Diallo Amadou, Diagne Moussa Moise, Sankhe Safietou, Marieme Top, Mouhamed Kane, Maimouna Mbanne, Sall Amadou Alpha, Dia Ndongo, Loucoubar Cheikh, Faye Ousmane
hCoV-19/Senegal/299094/2022	EPI_ISL_14579933	2022-01-18	Africa	Senegal	Dakar	Institut Pasteur de Dakar	Institut Pasteur de Dakar	Diallo Amadou, Diagne Moussa Moise, Sankhe Safietou, Marieme Top, Mouhamed Kane, Maimouna Mbanne, Sall Amadou Alpha, Dia Ndongo, Loucoubar Cheikh, Faye Ousmane
hCoV-19/Senegal/298942/2022	EPI_ISL_14579920	2022-01-17	Africa	Senegal	Dakar	Institut Pasteur de Dakar	Institut Pasteur de Dakar	Diallo Amadou, Diagne Moussa Moise, Sankhe Safietou, Marieme Top, Mouhamed Kane, Maimouna Mbanne, Sall Amadou Alpha, Dia Ndongo, Loucoubar Cheikh, Faye Ousmane
hCoV-19/Senegal/299077/2022	EPI_ISL_14579930	2022-01-17	Africa	Senegal		Institut Pasteur de Dakar	Institut Pasteur de Dakar	Diallo Amadou, Diagne Moussa Moise, Sankhe Safietou, Marieme Top, Mouhamed Kane, Maimouna Mbanne, Sall Amadou Alpha, Dia Ndongo, Loucoubar Cheikh, Faye Ousmane
hCoV-19/Senegal/299313/2022	EPI_ISL_14579959	2022-01-19	Africa	Senegal		Institut Pasteur de Dakar	Institut Pasteur de Dakar	Diallo Amadou, Diagne Moussa Moise, Sankhe Safietou, Marieme Top, Mouhamed Kane, Maimouna Mbanne, Sall Amadou Alpha, Dia Ndongo, Loucoubar Cheikh, Faye Ousmane
hCoV-19/Senegal/300040/2022	EPI_ISL_14579977	2022-01-25	Africa	Senegal	Dakar	Institut Pasteur de Dakar	Institut Pasteur de Dakar	Diallo Amadou, Diagne Moussa Moise, Sankhe Safietou, Marieme Top, Mouhamed Kane, Maimouna Mbanne, Sall Amadou Alpha, Dia Ndongo, Loucoubar Cheikh, Faye Ousmane
hCoV-19/Senegal/300074/2022	EPI_ISL_14579980	2022-01-26	Africa	Senegal		Institut Pasteur de Dakar	Institut Pasteur de Dakar	Diallo Amadou, Diagne Moussa Moise, Sankhe Safietou, Marieme Top, Mouhamed Kane, Maimouna Mbanne, Sall Amadou Alpha, Dia Ndongo, Loucoubar Cheikh, Faye Ousmane
hCoV-19/Senegal/300032/2022	EPI_ISL_14579975	2022-01-25	Africa	Senegal	Dakar	Institut Pasteur de Dakar	Institut Pasteur de Dakar	Diallo Amadou, Diagne Moussa Moise, Sankhe Safietou, Marieme Top, Mouhamed Kane, Maimouna Mbanne, Sall Amadou Alpha, Dia Ndongo, Loucoubar Cheikh, Faye Ousmane
hCoV-19/Senegal/300140/2022	EPI_ISL_14579983	2022-01-27	Africa	Senegal	Dakar	Institut Pasteur de Dakar	Institut Pasteur de Dakar	Diallo Amadou, Diagne Moussa Moise, Sankhe Safietou, Marieme Top, Mouhamed Kane, Maimouna Mbanne, Sall Amadou Alpha, Dia Ndongo, Loucoubar Cheikh, Faye Ousmane
hCoV-19/Senegal/300105/2022	EPI_ISL_14579982	2022-01-26	Africa	Senegal	Dakar	Institut Pasteur de Dakar	Institut Pasteur de Dakar	Diallo Amadou, Diagne Moussa Moise, Sankhe Safietou, Marieme Top, Mouhamed Kane, Maimouna Mbanne, Sall Amadou Alpha, Dia Ndongo, Loucoubar Cheikh, Faye Ousmane
hCoV-19/Senegal/300078/2022	EPI_ISL_14579981	2022-01-26	Africa	Senegal		Institut Pasteur de Dakar	Institut Pasteur de Dakar	Diallo Amadou, Diagne Moussa Moise, Sankhe Safietou, Marieme Top, Mouhamed Kane, Maimouna Mbanne, Sall Amadou Alpha, Dia Ndongo, Loucoubar Cheikh, Faye Ousmane
hCoV-19/Senegal/300314/2022	EPI_ISL_14579993	2022-02-01	Africa	Senegal	Dakar	Institut Pasteur de Dakar	Institut Pasteur de Dakar	Diallo Amadou, Diagne Moussa Moise, Sankhe Safietou, Marieme Top, Mouhamed Kane, Maimouna Mbanne, Sall Amadou Alpha, Dia Ndongo, Loucoubar Cheikh, Faye Ousmane
hCoV-19/Senegal/22988153/2022	EPI_ISL_14580020	2022-01-14	Africa	Senegal	Dakar	Institut Pasteur de Dakar	Institut Pasteur de Dakar	Diallo Amadou, Diagne Moussa Moise, Sankhe Safietou, Marieme Top, Mouhamed Kane, Maimouna Mbanne, Sall Amadou Alpha, Dia Ndongo, Loucoubar Cheikh, Faye Ousmane
hCoV-19/Senegal/22991223/2022	EPI_ISL_14580024	2022-01-17	Africa	Senegal		Institut Pasteur de Dakar	Institut Pasteur de Dakar	Diallo Amadou, Diagne Moussa Moise, Sankhe Safietou, Marieme Top, Mouhamed Kane, Maimouna Mbanne, Sall Amadou Alpha, Dia Ndongo, Loucoubar Cheikh, Faye Ousmane
hCoV-19/Senegal/300340/2022	EPI_ISL_14579994	2022-02-01	Africa	Senegal	Dakar	Institut Pasteur de Dakar	Institut Pasteur de Dakar	Diallo Amadou, Diagne Moussa Moise, Sankhe Safietou, Marieme Top, Mouhamed Kane, Maimouna Mbanne, Sall Amadou Alpha, Dia Ndongo, Loucoubar Cheikh, Faye Ousmane
hCoV-19/Senegal/22988114/2022	EPI_ISL_14580017	2022-01-14	Africa	Senegal	Dakar	Institut Pasteur de Dakar	Institut Pasteur de Dakar	Diallo Amadou, Diagne Moussa Moise, Sankhe Safietou, Marieme Top, Mouhamed Kane, Maimouna Mbanne, Sall Amadou Alpha, Dia Ndongo, Loucoubar Cheikh, Faye Ousmane
hCoV-19/Senegal/22988141/2022	EPI_ISL_14580019	2022-01-14	Africa	Senegal	Dakar	Institut Pasteur de Dakar	Institut Pasteur de Dakar	Diallo Amadou, Diagne Moussa Moise, Sankhe Safietou, Marieme Top, Mouhamed Kane, Maimouna Mbanne, Sall Amadou Alpha, Dia Ndongo, Loucoubar Cheikh, Faye Ousmane
hCoV-19/Senegal/22197623/2021	EPI_ISL_14579995	2021-12-24	Africa	Senegal	Dakar	Institut Pasteur de Dakar	Institut Pasteur de Dakar	Diallo Amadou, Diagne Moussa Moise, Sankhe Safietou, Marieme Top, Mouhamed Kane, Maimouna Mbanne, Sall Amadou Alpha, Dia Ndongo, Loucoubar Cheikh, Faye Ousmane
hCoV-19/Senegal/22988079/2022	EPI_ISL_14580014	2022-01-14	Africa	Senegal	Dakar	Institut Pasteur de Dakar	Institut Pasteur de Dakar	Diallo Amadou, Diagne Moussa Moise, Sankhe Safietou, Marieme Top, Mouhamed Kane, Maimouna Mbanne, Sall Amadou Alpha, Dia Ndongo, Loucoubar Cheikh, Faye Ousmane
hCoV-19/Senegal/22988123/2022	EPI_ISL_14580018	2022-01-14	Africa	Senegal	Dakar	Institut Pasteur de Dakar	Institut Pasteur de Dakar	Diallo Amadou, Diagne Moussa Moise, Sankhe Safietou, Marieme Top, Mouhamed Kane, Maimouna Mbanne, Sall Amadou Alpha, Dia Ndongo, Loucoubar Cheikh, Faye Ousmane
hCoV-19/Senegal/22931569/2022	EPI_ISL_14580001	2022-01-10	Africa	Senegal	Dakar	Institut Pasteur de Dakar	Institut Pasteur de Dakar	Diallo Amadou, Diagne Moussa Moise, Sankhe Safietou, Marieme Top, Mouhamed Kane, Maimouna Mbanne, Sall Amadou Alpha, Dia Ndongo, Loucoubar Cheikh, Faye Ousmane
hCoV-19/Senegal/22988221/2022	EPI_ISL_14580021	2022-01-14	Africa	Senegal	Dakar	Institut Pasteur de Dakar	Institut Pasteur de Dakar	Diallo Amadou, Diagne Moussa Moise, Sankhe Safietou, Marieme Top, Mouhamed Kane, Maimouna Mbanne, Sall Amadou Alpha, Dia Ndongo, Loucoubar Cheikh, Faye Ousmane
hCoV-19/Senegal/22930799/2022	EPI_ISL_14580000	2022-01-10	Africa	Senegal	Dakar	Institut Pasteur de Dakar	Institut Pasteur de Dakar	Diallo Amadou, Diagne Moussa Moise, Sankhe Safietou, Marieme Top, Mouhamed Kane, Maimouna Mbanne, Sall Amadou Alpha, Dia Ndongo, Loucoubar Cheikh, Faye Ousmane
hCoV-19/Senegal/22935722/2022	EPI_ISL_14580003	2022-01-11	Africa	Senegal	Dakar	Institut Pasteur de Dakar	Institut Pasteur de Dakar	Diallo Amadou, Diagne Moussa Moise, Sankhe Safietou, Marieme Top, Mouhamed Kane, Maimouna Mbanne, Sall Amadou Alpha, Dia Ndongo, Loucoubar Cheikh, Faye Ousmane
hCoV-19/Senegal/22935766/2022	EPI_ISL_14580004	2022-01-11	Africa	Senegal	Dakar	Institut Pasteur de Dakar	Institut Pasteur de Dakar	Diallo Amadou, Diagne Moussa Moise, Sankhe Safietou, Marieme Top, Mouhamed Kane, Maimouna Mbanne, Sall Amadou Alpha, Dia Ndongo, Loucoubar Cheikh, Faye Ousmane
hCoV-19/Senegal/22988086/2022	EPI_ISL_14580015	2022-01-14	Africa	Senegal	Dakar	Institut Pasteur de Dakar	Institut Pasteur de Dakar	Diallo Amadou, Diagne Moussa Moise, Sankhe Safietou, Marieme Top, Mouhamed Kane, Maimouna Mbanne, Sall Amadou Alpha, Dia Ndongo, Loucoubar Cheikh, Faye Ousmane
hCoV-19/Senegal/22976798/2022	EPI_ISL_14580006	2022-01-13	Africa	Senegal	Dakar	Institut Pasteur de Dakar	Institut Pasteur de Dakar	Diallo Amadou, Diagne Moussa Moise, Sankhe Safietou, Marieme Top, Mouhamed Kane, Maimouna Mbanne, Sall Amadou Alpha, Dia Ndongo, Loucoubar Cheikh, Faye Ousmane
hCoV-19/Senegal/22987982/2022	EPI_ISL_14580007	2022-01-14	Africa	Senegal	Dakar	Institut Pasteur de Dakar	Institut Pasteur de Dakar	Diallo Amadou, Diagne Moussa Moise, Sankhe Safietou, Marieme Top, Mouhamed Kane, Maimouna Mbanne, Sall Amadou Alpha, Dia Ndongo, Loucoubar Cheikh, Faye Ousmane
hCoV-19/Senegal/22987985/2022	EPI_ISL_14580008	2022-01-14	Africa	Senegal	Dakar	Institut Pasteur de Dakar	Institut Pasteur de Dakar	Diallo Amadou, Diagne Moussa Moise, Sankhe Safietou, Marieme Top, Mouhamed Kane, Maimouna Mbanne, Sall Amadou Alpha, Dia Ndongo, Loucoubar Cheikh, Faye Ousmane
hCoV-19/Senegal/22988006/2022	EPI_ISL_14580010	2022-01-14	Africa	Senegal	Dakar	Institut Pasteur de Dakar	Institut Pasteur de Dakar	Diallo Amadou, Diagne Moussa Moise, Sankhe Safietou, Marieme Top, Mouhamed Kane, Maimouna Mbanne, Sall Amadou Alpha, Dia Ndongo, Loucoubar Cheikh, Faye Ousmane
hCoV-19/Senegal/22994673/2022	EPI_ISL_14580026	2022-01-20	Africa	Senegal	Dakar	Institut Pasteur de Dakar	Institut Pasteur de Dakar	Diallo Amadou, Diagne Moussa Moise, Sankhe Safietou, Marieme Top, Mouhamed Kane, Maimouna Mbanne, Sall Amadou Alpha, Dia Ndongo, Loucoubar Cheikh, Faye Ousmane
hCoV-19/Senegal/22987993/2022	EPI_ISL_14580009	2022-01-14	Africa	Senegal	Dakar	Institut Pasteur de Dakar	Institut Pasteur de Dakar	Diallo Amadou, Diagne Moussa Moise, Sankhe Safietou, Marieme Top, Mouhamed Kane, Maimouna Mbanne, Sall Amadou Alpha, Dia Ndongo, Loucoubar Cheikh, Faye Ousmane
hCoV-19/Senegal/22988104/2022	EPI_ISL_14580016	2022-01-14	Africa	Senegal	Dakar	Institut Pasteur de Dakar	Institut Pasteur de Dakar	Diallo Amadou, Diagne Moussa Moise, Sankhe Safietou, Marieme Top, Mouhamed Kane, Maimouna Mbanne, Sall Amadou Alpha, Dia Ndongo, Loucoubar Cheikh, Faye Ousmane
hCoV-19/Senegal/22988959/2022	EPI_ISL_14580023	2022-01-15	Africa	Senegal	Dakar	Institut Pasteur de Dakar	Institut Pasteur de Dakar	Diallo Amadou, Diagne Moussa Moise, Sankhe Safietou, Marieme Top, Mouhamed Kane, Maimouna Mbanne, Sall Amadou Alpha, Dia Ndongo, Loucoubar Cheikh, Faye Ousmane
hCoV-19/Senegal/22994963/2022	EPI_ISL_14580031	2022-01-20	Africa	Senegal	Dakar	Institut Pasteur de Dakar	Institut Pasteur de Dakar	Diallo Amadou, Diagne Moussa Moise, Sankhe Safietou, Marieme Top, Mouhamed Kane, Maimouna Mbanne, Sall Amadou Alpha, Dia Ndongo, Loucoubar Cheikh, Faye Ousmane
hCoV-19/Senegal/22995272/2022	EPI_ISL_14580035	2022-01-20	Africa	Senegal	Dakar	Institut Pasteur de Dakar	Institut Pasteur de Dakar	Diallo Amadou, Diagne Moussa Moise, Sankhe Safietou, Marieme Top, Mouhamed Kane, Maimouna Mbanne, Sall Amadou Alpha, Dia Ndongo, Loucoubar Cheikh, Faye Ousmane
hCoV-19/Senegal/22994688/2022	EPI_ISL_14580027	2022-01-20	Africa	Senegal	Dakar	Institut Pasteur de Dakar	Institut Pasteur de Dakar	Diallo Amadou, Diagne Moussa Moise, Sankhe Safietou, Marieme Top, Mouhamed Kane, Maimouna Mbanne, Sall Amadou Alpha, Dia Ndongo, Loucoubar Cheikh, Faye Ousmane
hCoV-19/Senegal/22997312/2022	EPI_ISL_14580051	2022-01-21	Africa	Senegal	Dakar	Institut Pasteur de Dakar	Institut Pasteur de Dakar	Diallo Amadou, Diagne Moussa Moise, Sankhe Safietou, Marieme Top, Mouhamed Kane, Maimouna Mbanne, Sall Amadou Alpha, Dia Ndongo, Loucoubar Cheikh, Faye Ousmane
hCoV-19/Senegal/22994866/2022	EPI_ISL_14580029	2022-01-20	Africa	Senegal	Dakar	Institut Pasteur de Dakar	Institut Pasteur de Dakar	Diallo Amadou, Diagne Moussa Moise, Sankhe Safietou, Marieme Top, Mouhamed Kane, Maimouna Mbanne, Sall Amadou Alpha, Dia Ndongo, Loucoubar Cheikh, Faye Ousmane
hCoV-19/Senegal/22995351/2022	EPI_ISL_14580037	2022-01-20	Africa	Senegal	Dakar	Institut Pasteur de Dakar	Institut Pasteur de Dakar	Diallo Amadou, Diagne Moussa Moise, Sankhe Safietou, Marieme Top, Mouhamed Kane, Maimouna Mbanne, Sall Amadou Alpha, Dia Ndongo, Loucoubar Cheikh, Faye Ousmane
hCoV-19/Senegal/22995102/2022	EPI_ISL_14580033	2022-01-20	Africa	Senegal	Dakar	Institut Pasteur de Dakar	Institut Pasteur de Dakar	Diallo Amadou, Diagne Moussa Moise, Sankhe Safietou, Marieme Top, Mouhamed Kane, Maimouna Mbanne, Sall Amadou Alpha, Dia Ndongo, Loucoubar Cheikh, Faye Ousmane
hCoV-19/Senegal/22997214/2022	EPI_ISL_14580048	2022-01-21	Africa	Senegal	Dakar	Institut Pasteur de Dakar	Institut Pasteur de Dakar	Diallo Amadou, Diagne Moussa Moise, Sankhe Safietou, Marieme Top, Mouhamed Kane, Maimouna Mbanne, Sall Amadou Alpha, Dia Ndongo, Loucoubar Cheikh, Faye Ousmane
hCoV-19/Senegal/22997283/2022	EPI_ISL_14580050	2022-01-21	Africa	Senegal	Dakar	Institut Pasteur de Dakar	Institut Pasteur de Dakar	Diallo Amadou, Diagne Moussa Moise, Sankhe Safietou, Marieme Top, Mouhamed Kane, Maimouna Mbanne, Sall Amadou Alpha, Dia Ndongo, Loucoubar Cheikh, Faye Ousmane
hCoV-19/Senegal/22996791/2022	EPI_ISL_14580041	2022-01-21	Africa	Senegal	Dakar	Institut Pasteur de Dakar	Institut Pasteur de Dakar	Diallo Amadou, Diagne Moussa Moise, Sankhe Safietou, Marieme Top, Mouhamed Kane, Maimouna Mbanne, Sall Amadou Alpha, Dia Ndongo, Loucoubar Cheikh, Faye Ousmane
hCoV-19/Senegal/22996790/2022	EPI_ISL_14580040	2022-01-21	Africa	Senegal	Dakar	Institut Pasteur de Dakar	Institut Pasteur de Dakar	Diallo Amadou, Diagne Moussa Moise, Sankhe Safietou, Marieme Top, Mouhamed Kane, Maimouna Mbanne, Sall Amadou Alpha, Dia Ndongo, Loucoubar Cheikh, Faye Ousmane
hCoV-19/Senegal/23000263/2022	EPI_ISL_14580060	2022-01-23	Africa	Senegal	Dakar	Institut Pasteur de Dakar	Institut Pasteur de Dakar	Diallo Amadou, Diagne Moussa Moise, Sankhe Safietou, Marieme Top, Mouhamed Kane, Maimouna Mbanne, Sall Amadou Alpha, Dia Ndongo, Loucoubar Cheikh, Faye Ousmane
hCoV-19/Senegal/23000283/2022	EPI_ISL_14580061	2022-01-23	Africa	Senegal	Dakar	Institut Pasteur de Dakar	Institut Pasteur de Dakar	Diallo Amadou, Diagne Moussa Moise, Sankhe Safietou, Marieme Top, Mouhamed Kane, Maimouna Mbanne, Sall Amadou Alpha, Dia Ndongo, Loucoubar Cheikh, Faye Ousmane
hCoV-19/Senegal/22997187/2022	EPI_ISL_14580047	2022-01-21	Africa	Senegal	Dakar	Institut Pasteur de Dakar	Institut Pasteur de Dakar	Diallo Amadou, Diagne Moussa Moise, Sankhe Safietou, Marieme Top, Mouhamed Kane, Maimouna Mbanne, Sall Amadou Alpha, Dia Ndongo, Loucoubar Cheikh, Faye Ousmane
hCoV-19/Senegal/23000312/2022	EPI_ISL_14580062	2022-01-23	Africa	Senegal	Dakar	Institut Pasteur de Dakar	Institut Pasteur de Dakar	Diallo Amadou, Diagne Moussa Moise, Sankhe Safietou, Marieme Top, Mouhamed Kane, Maimouna Mbanne, Sall Amadou Alpha, Dia Ndongo, Loucoubar Cheikh, Faye Ousmane
hCoV-19/Senegal/23000845/2022	EPI_ISL_14580067	2022-01-23	Africa	Senegal	Dakar	Institut Pasteur de Dakar	Institut Pasteur de Dakar	Diallo Amadou, Diagne Moussa Moise, Sankhe Safietou, Marieme Top, Mouhamed Kane, Maimouna Mbanne, Sall Amadou Alpha, Dia Ndongo, Loucoubar Cheikh, Faye Ousmane
hCoV-19/Senegal/22997215/2022	EPI_ISL_14580049	2022-01-21	Africa	Senegal	Dakar	Institut Pasteur de Dakar	Institut Pasteur de Dakar	Diallo Amadou, Diagne Moussa Moise, Sankhe Safietou, Marieme Top, Mouhamed Kane, Maimouna Mbanne, Sall Amadou Alpha, Dia Ndongo, Loucoubar Cheikh, Faye Ousmane
hCoV-19/Senegal/23000827/2022	EPI_ISL_14580066	2022-01-23	Africa	Senegal	Dakar	Institut Pasteur de Dakar	Institut Pasteur de Dakar	Diallo Amadou, Diagne Moussa Moise, Sankhe Safietou, Marieme Top, Mouhamed Kane, Maimouna Mbanne, Sall Amadou Alpha, Dia Ndongo, Loucoubar Cheikh, Faye Ousmane
hCoV-19/Senegal/22997337/2022	EPI_ISL_14580052	2022-01-21	Africa	Senegal	Dakar	Institut Pasteur de Dakar	Institut Pasteur de Dakar	Diallo Amadou, Diagne Moussa Moise, Sankhe Safietou, Marieme Top, Mouhamed Kane, Maimouna Mbanne, Sall Amadou Alpha, Dia Ndongo, Loucoubar Cheikh, Faye Ousmane
hCoV-19/Senegal/23000406/2022	EPI_ISL_14580064	2022-01-23	Africa	Senegal	Dakar	Institut Pasteur de Dakar	Institut Pasteur de Dakar	Diallo Amadou, Diagne Moussa Moise, Sankhe Safietou, Marieme Top, Mouhamed Kane, Maimouna Mbanne, Sall Amadou Alpha, Dia Ndongo, Loucoubar Cheikh, Faye Ousmane
hCoV-19/Senegal/22997360/2022	EPI_ISL_14580053	2022-01-21	Africa	Senegal	Dakar	Institut Pasteur de Dakar	Institut Pasteur de Dakar	Diallo Amadou, Diagne Moussa Moise, Sankhe Safietou, Marieme Top, Mouhamed Kane, Maimouna Mbanne, Sall Amadou Alpha, Dia Ndongo, Loucoubar Cheikh, Faye Ousmane
hCoV-19/Senegal/23000390/2022	EPI_ISL_14580063	2022-01-23	Africa	Senegal	Dakar	Institut Pasteur de Dakar	Institut Pasteur de Dakar	Diallo Amadou, Diagne Moussa Moise, Sankhe Safietou, Marieme Top, Mouhamed Kane, Maimouna Mbanne, Sall Amadou Alpha, Dia Ndongo, Loucoubar Cheikh, Faye Ousmane
[truncated: 959 more rows]
